# Supplementary material for: Investigations into a putative role for the novel BRASSIKIN pseudokinases in compatible pollen-stigma interactions in Arabidopsis thaliana
Source: BMC Plant Biol. 2019 Dec 11;19:549. doi: 10.1186/s12870-019-2160-9 (PMC6907349; doi:10.1186/s12870-019-2160-9)
Supplement: Supplementary file 2 — Additional file 2: Table S1. BAR Expression Angler using the stigma specific SLR1 gene as a bait [file 12870_2019_2160_MOESM2_ESM.xlsx]

## Sheet: Table S1
	Table S1 BAR Expression Angler using the stigma-specific SLR1 gene as a bait.
	http://bar.utoronto.ca/ntools/cgi-bin/ntools_expression_angler.cgi
	Top 70 hits			Annotation	GSM67084_stigma [AtGenExpress_Plus_GEO:GSE3056]	GSM67086_stigma [AtGenExpress_Plus_GEO:GSE3056]	GSM67087_stigma [AtGenExpress_Plus_GEO:GSE3056]	GSM67078_ovary [AtGenExpress_Plus_GEO:GSE3056]	GSM67079_ovary [AtGenExpress_Plus_GEO:GSE3056]	GSM67080_ovary [AtGenExpress_Plus_GEO:GSE3056]	GSM67081_ovary [AtGenExpress_Plus_GEO:GSE3056]	ATGE_31_A2_31 [AtGenExpress_Plus_1]	ATGE_31_B2_31 [AtGenExpress_Plus_1]	ATGE_31_C2_31 [AtGenExpress_Plus_1]	ATGE_32_A2_32 [AtGenExpress_Plus_1]	ATGE_32_B2_32 [AtGenExpress_Plus_1]	ATGE_32_C2_32 [AtGenExpress_Plus_1]	ATGE_33_A_33 [AtGenExpress_Plus_1]	ATGE_33_B_33 [AtGenExpress_Plus_1]	ATGE_33_C_33 [AtGenExpress_Plus_1]	ATGE_34_A_34 [AtGenExpress_Plus_1]	ATGE_34_B_34 [AtGenExpress_Plus_1]	ATGE_34_C_34 [AtGenExpress_Plus_1]	ATGE_35_A_35 [AtGenExpress_Plus_1]	ATGE_35_B_35 [AtGenExpress_Plus_1]	ATGE_35_C_35 [AtGenExpress_Plus_1]	ATGE_36_A_36 [AtGenExpress_Plus_1]	ATGE_36_B_36 [AtGenExpress_Plus_1]	ATGE_36_C_36 [AtGenExpress_Plus_1]	ATGE_37_A_37 [AtGenExpress_Plus_1]	ATGE_37_B_37 [AtGenExpress_Plus_1]	ATGE_37_C_37 [AtGenExpress_Plus_1]	ATGE_39_A_39 [AtGenExpress_Plus_1]	ATGE_39_B_39 [AtGenExpress_Plus_1]	ATGE_39_C_39 [AtGenExpress_Plus_1]	ATGE_40_A_40 [AtGenExpress_Plus_1]	ATGE_40_B_40 [AtGenExpress_Plus_1]	ATGE_40_C_40 [AtGenExpress_Plus_1]	ATGE_41_A_41 [AtGenExpress_Plus_1]	ATGE_41_B_41 [AtGenExpress_Plus_1]	ATGE_41_C_41 [AtGenExpress_Plus_1]	ATGE_42_B_42 [AtGenExpress_Plus_1]	ATGE_42_C_42 [AtGenExpress_Plus_1]	ATGE_42_D_42 [AtGenExpress_Plus_1]	ATGE_43_A_43 [AtGenExpress_Plus_1]	ATGE_43_B_43 [AtGenExpress_Plus_1]	ATGE_43_C_43 [AtGenExpress_Plus_1]	ATGE_45_A_45 [AtGenExpress_Plus_1]	ATGE_45_B_45 [AtGenExpress_Plus_1]
					Ovary and Stigma	Ovary and Stigma	Ovary and Stigma	Ovary and Stigma	Ovary and Stigma	Ovary and Stigma	Ovary and Stigma	Developmental Baseline	Developmental Baseline	Developmental Baseline	Developmental Baseline	Developmental Baseline	Developmental Baseline	Developmental Baseline	Developmental Baseline	Developmental Baseline	Developmental Baseline	Developmental Baseline	Developmental Baseline	Developmental Baseline	Developmental Baseline	Developmental Baseline	Developmental Baseline	Developmental Baseline	Developmental Baseline	Developmental Baseline	Developmental Baseline	Developmental Baseline	Developmental Baseline	Developmental Baseline	Developmental Baseline	Developmental Baseline	Developmental Baseline	Developmental Baseline	Developmental Baseline	Developmental Baseline	Developmental Baseline	Developmental Baseline	Developmental Baseline	Developmental Baseline	Developmental Baseline	Developmental Baseline	Developmental Baseline	Developmental Baseline	Developmental Baseline
					6.3	6.3	6.3	6.3	6.3	6.3	6.3	1.1	1.1	1.1	1.1	1.1	1.1	1.1	1.1	1.1	1.1	1.1	1.1	1.1	1.1	1.1	1.1	1.1	1.1	1.1	1.1	1.1	1.1	1.1	1.1	1.1	1.1	1.1	1.1	1.1	1.1	1.1	1.1	1.1	1.1	1.1	1.1	1.1	1.1
	AGI-ID	r-value to Bait	GeneChip-ID		stigma	stigma	stigma	ovary	ovary	ovary	ovary	Flower Stage 9	Flower Stage 9	Flower Stage 9	Flower Stage 10/11	Flower Stage 10/11	Flower Stage 10/11	Flower Stage 12	Flower Stage 12	Flower Stage 12	Flowers Stage 12, Sepals	Flowers Stage 12, Sepals	Flowers Stage 12, Sepals	Flowers Stage 12, Petals	Flowers Stage 12, Petals	Flowers Stage 12, Petals	Flowers Stage 12, Stamens	Flowers Stage 12, Stamens	Flowers Stage 12, Stamens	Flowers Stage 12, Carpels	Flowers Stage 12, Carpels	Flowers Stage 12, Carpels	Flower Stage 15	Flower Stage 15	Flower Stage 15	Flowers Stage 15, Pedicels	Flowers Stage 15, Pedicels	Flowers Stage 15, Pedicels	Flowers Stage 15, Sepals	Flowers Stage 15, Sepals	Flowers Stage 15, Sepals	Flowers Stage 15, Petals	Flowers Stage 15, Petals	Flowers Stage 15, Petals	Flowers Stage 15, Stamen	Flowers Stage 15, Stamen	Flowers Stage 15, Stamen	Flowers Stage 15, Carpels	Flowers Stage 15, Carpels
Rank					WT Ler	WT Ler	WT Ler	WT Ler	WT Ler	WT Ler	WT Ler	Wt	Wt	Wt	Wt	Wt	Wt	Wt	Wt	Wt	Wt	Wt	Wt	Wt	Wt	Wt	Wt	Wt	Wt	Wt	Wt	Wt	Wt	Wt	Wt	Wt	Wt	Wt	Wt	Wt	Wt	Wt	Wt	Wt	Wt	Wt	Wt	Wt	Wt
	At3g12000	1	BAIT 256636_at	S-locus related protein SLR1, putative S1	1205.79	2774.42	2644.87	853.43	131.79	42.51	60.83	2.05	4.1	5.45	23.15	23.15	22.35	300.9	287.35	297.65	44	33.35	43.35	2.65	3.65	8.8	4.35	6.25	6.25	1143.55	1197.35	1244.65	302.2	318.55	304.4	5.65	6.7	6.35	2.6	6.75	8.95	3.3	3.25	4.25	7.9	2.9	7.6	412.8	373.35
	At3g12000	1	256636_at	S-locus related protein SLR1, putative S1	1205.79	2774.42	2644.87	853.43	131.79	42.51	60.83	2.05	4.1	5.45	23.15	23.15	22.35	300.9	287.35	297.65	44	33.35	43.35	2.65	3.65	8.8	4.35	6.25	6.25	1143.55	1197.35	1244.65	302.2	318.55	304.4	5.65	6.7	6.35	2.6	6.75	8.95	3.3	3.25	4.25	7.9	2.9	7.6	412.8	373.35
1	At5g11400	0.897	250364_at	Protein kinase superfamily protein BKN1	100.63	608.41	468.12	47.07	3.15	3.25	6.56	1.1	0.7	0.55	6.15	1	2.25	24.7	21.55	25.1	0.7	0.65	0.75	0.55	1.05	0.7	0.7	1.3	0.85	48.85	50.25	41.05	45.15	52.2	39.55	0.8	1.5	0.95	0.7	0.95	0.75	0.85	0.8	0.35	1	1.15	0.95	33.25	31.35
2	At5g10800	0.89	250447_at	RRC1-like RNA recognition motif RRM-containing protein	116.81	327.64	334.88	60.59	9.11	19.22	20.14	7.95	3.1	7.45	15.85	19.25	11.25	16.8	19.15	22.15	3.6	4.45	5.1	4	4.2	1	11.25	3.3	2.4	53.05	42.95	43.1	27.25	28.25	24.5	6.8	10.05	6.05	4.65	0.55	0.35	1.5	0.65	1.15	0.9	0.75	7.1	27.9	21.25
3	At1g25330	0.88	245640_at	HALF FILLED HAF	1472.24	3076.96	1885.55	1543.43	1403.51	961.18	812.57	12.25	13.85	18.9	61.1	63.65	64.1	187.7	189.45	195.8	15.6	15.1	12.5	1.25	1.1	2.2	5.15	0.85	3.65	743.95	715.15	816.4	433.6	422.6	422.35	9.55	10.05	2.45	1.4	3.45	6.05	0.45	2	1.9	7.95	13	3.4	503.15	586.8
4	At3g03670	0.868	259197_at	Peroxidase superfamily protein, Peroxidase 28	455.65	1311.15	1120.43	149.68	20.56	26.93	42.6	8.65	4.85	5.7	10.05	3.5	1.75	16.6	21.35	19.9	8.2	10.4	11.55	4.2	6.5	3.5	0.7	0.95	4.05	122.95	142.7	119.7	177.45	185.4	180.45	5.7	8	7.35	1.8	7.2	9.35	6.8	3.6	6.05	7.4	1.2	2.45	187.4	183
5	At5g19880	0.849	246145_at	Peroxidase superfamily protein, Peroxidase 58	1358.77	3093.16	2886.65	839.3	74.54	28.89	34.15	0.4	0.3	0.95	1.4	1.15	0.85	7.8	8.05	13.4	3.75	2.05	0.95	0.5	0.75	3.1	1	2.05	1.15	101.75	113.85	92.95	484.45	405.7	433.25	0.5	1.25	0.55	44.3	28.55	26.7	1.65	1.6	1.3	7.55	1.3	12.4	405.05	375.45
6	At4g00910	0.805	255648_at	ALMT10 aluminum activated malate transporter family protein	145.61	481.21	387.72	42.34	4.23	11.32	1.62	1.4	1.15	1.2	2.1	0.55	3.5	18.1	10.55	14.15	1.45	3.1	2.3	5.3	7.55	5.5	0.85	1.2	1.85	69.75	54.1	48.9	37.2	28.4	36.5	0.8	7.4	1.1	0.45	4.45	7.95	3.85	9.05	1.4	22.8	1.4	8.95	26.95	24.15
7	At2g33850	0.797	267459_at	E6-like protein (E6L1)	2518.71	2753.41	2566.89	1844.59	32.94	30.63	29.17	31.9	20.75	25.7	163.35	161.1	180.6	258.8	286.75	284.8	46.1	34.95	40.65	0.55	0.35	2.55	4	2.1	0.7	1348	1112.4	1036.35	859.2	930.6	1007.05	11.3	4.85	12.7	4.65	0.45	2.55	5.65	0.55	0.4	2.4	9.15	6.6	966.25	936.75
8	At1g65450	0.795	264160_at	GLAUCE GLC	1826.6	3218.84	3474.56	1311.16	579.54	438.52	548.3	153.8	162.25	154.15	199.85	176.15	195.95	200.4	232.45	230.6	202.5	181.5	157.4	751.55	751.7	825.2	71.7	51.05	62.55	454.35	457.35	437.25	506.7	489.15	506.05	440.1	423.7	479.45	21.6	24.1	22.65	154.85	171.1	177.1	26.8	29.1	24.65	567.7	647.45
9	At2g17000	0.788	257439_at	MSL7 Mechanosensitive ion channel family protein	214.91	665.06	644.91	79.01	15.52	37.76	24.98	5.25	4.55	3.05	6.3	0.8	3.05	9.45	3.65	5.85	5.5	8.3	4.65	6.7	7.55	10.35	2.85	5	5.65	17.55	20.05	15.35	77.3	68.7	73.6	0.9	7.25	6.15	5.8	4.85	4.1	7.95	4.95	4	5.85	6.75	0.65	75.3	49.95
10	At4g18540	0.784	254647_at	transmembrane protein	306.59	577.02	535.08	254.76	238.07	233.16	190.36	1.4	1	1.9	1	1.35	1	2.25	2.85	1.95	1.1	0.95	1.5	0.9	1.6	1	0.9	1.75	0.9	36.6	36.4	25.8	46.25	35.3	31.7	1.35	2.2	0.95	1.25	2.1	1.6	0.7	0.55	0.85	1.2	0.8	1.2	49.7	55.05
11	At5g36110	0.779	249684_s_at	CYP716A1 CYTOCHROME P450, FAMILY 716, SUBFAMILY A, POLYPEPTIDE 1	157.86	429.37	422.62	121.59	76.75	79.14	86.81	1.35	0.5	2.9	3.85	2.8	3.55	9.1	6	7.7	0.8	0.85	3.55	1.3	0.2	0.8	0.15	0.7	2.2	44.4	30.2	30.7	32.3	27.25	27.2	0.85	1	0.7	0.65	0.4	1.45	0.65	1.15	0.3	8.05	0.75	2.9	32.25	30.15
12	At5g53710	0.777	248218_at	hypothetical protein	164.59	675.51	598.01	103.61	37.33	19.07	25.92	10	7.7	6.95	25.95	28.15	26.85	31.1	37.8	32.5	12.3	6.7	7.35	2.15	4.85	8.65	7.5	10.65	8.2	147.15	131.3	143.35	29.6	30.2	32.75	1.25	11	7.55	22.4	24.95	23.45	0.35	6.9	3.05	10.15	9	9.65	20.65	20.25
13	At3g26140	0.773	257629_at	Cellulase glycosyl hydrolase family 5 protein	1091.25	1519.87	1695.1	1951.41	1428.1	1031.67	1255.42	24	19.05	22.05	56.45	54	54.3	197	213.15	201.7	17.5	20	22	9.95	8	8.5	10.05	14.8	12.15	699.4	687.6	686.1	117.35	112.1	105.35	7.4	11.95	13.6	7.05	8.8	6.5	6.5	16.1	8.95	16	12.85	16.55	291.4	295.3
14	At5g38320	0.747	249559_at	hypothetical protein	90.78	327.4	354.32	77.64	36.85	25.95	37.41	3.65	5.05	2.45	8.7	1	2.3	23.5	16.35	14.3	7.4	2.45	9.3	4.45	1.15	4.15	1.7	10.95	7.7	47.8	50.35	51.9	19.75	23.05	20.6	9.2	6.9	5.05	1.85	1	1.5	8.35	0.85	1.05	18.8	10.8	7.95	25.15	17.8
15	At5g67340	0.739	246988_at	PUB2 ARM repeat superfamily protein	395.26	1390.08	1217.36	202.3	37.44	37.34	62.1	8	4.65	5.2	8.6	3.45	5.95	27.5	11.4	13.85	35.55	38.65	36.15	3.35	6.05	7.3	10.3	8.9	7.35	23.45	16.2	20.95	117.8	128.45	114.05	17.6	17.6	23.8	166.1	159.6	175.05	94.35	81.1	102.4	47.3	27.2	35.2	81.95	64.5
16	At5g05260	0.738	250783_at	CYP79A2 CYTOCHROME P450 79A2	105.14	329.15	359.94	30.84	3.58	1.54	1.83	0.35	0.3	0.4	0.45	0.3	0.45	0.4	0.5	0.3	0.6	0.35	0.65	0.35	1.1	0.6	0.9	0.55	0.75	6.15	2.75	1.25	2.9	3.55	0.75	0.4	0.95	1	0.85	0.7	0.55	0.65	0.6	0.45	0.6	1.65	0.95	0.5	0.5
17	At3g14060	0.725	258209_at	Pectinase	359.57	1462.35	1095.56	257.24	91.51	63.77	51.09	67.55	67.85	73.55	54.25	56.9	44.7	31	39	41.1	77.3	75.35	78.35	5.65	1.35	1.35	1.85	2.15	2.75	52.1	44.7	49.2	119.35	108.95	120.6	3.7	21.15	10.95	275	204.15	249.3	5.7	5.3	4.75	15.6	3.85	8.45	64.3	63.25
18	At2g20340	0.724	265305_at	Aromatic aldehyde synthase AtAAS	1383.58	2205.41	2358.54	904.26	1170.08	587.95	633.74	59.5	56.05	56.3	39.75	40.15	45.25	58.35	56.35	59.2	96.95	82.1	89.5	106.95	104.15	110.7	16.5	27.95	21.6	45.35	40.8	38.45	43.2	34.5	35.35	80.8	101.15	101.8	65.55	59.8	61.6	51.25	50.5	43.7	141.45	144.3	160.7	50.8	39.85
19	At4g39490	0.718	252897_at	CYP96A10 CYTOCHROME P450, FAMILY 96, SUBFAMILY A, POLYPEPTIDE 10	226.27	645.31	528.04	170.32	92.91	75.24	89.72	1.3	3.65	7.5	1.2	1.05	4.5	9.65	8.65	8.5	11.3	4.7	7.4	9.1	12.3	12.5	5.5	5.65	5.7	18.35	22.6	13.1	62.65	58.2	63.45	14.3	12.7	14.35	4.35	6.1	5.15	58.35	55.55	61.8	39.15	43.35	42.75	85.4	85.9
20	At1g28710	0.716	262750_at	Glycosyltransferase	1318.22	2035.25	1777.44	1372.28	1322.54	1082.51	991.92	194.85	204.8	192.6	149.7	164.95	156.65	138.15	119	127.25	25.85	22.6	31.4	16.9	18.15	18.65	18.15	18.35	18.8	507.5	503.45	541.25	261.9	276.15	265.35	16.8	22.3	15.3	7.7	13.15	15.1	3.9	6.75	9.2	60.25	70.55	78.2	414.65	392.35
21	At1g62280	0.711	264734_at	SLAH1 SLAC1 HOMOLOGUE 1	437.48	1008.06	1039.12	271.91	138.42	238.81	241.96	10.6	7.6	9.4	13.65	6.1	12.6	15.7	7.55	13.95	1.15	9.3	10.9	14.65	19	16.45	25.1	37.5	29.65	20.5	15.25	12.5	54.9	69.4	66.3	25.5	17.1	17.5	1.55	10.45	5.8	12.1	10.55	9.1	66.75	76.7	55.6	74.85	80.7
22	At5g20820	0.706	246000_at	ATSAUR76	241.24	918.1	881.24	113.12	41.76	44.57	49.19	0.95	5.35	5.95	7	8.35	1.35	6.7	5.1	5.85	0.8	0.75	0.55	0.85	2.95	7.7	3.95	0.45	1.5	4.95	8.1	6.7	44	39	47.45	1.45	7.2	7.6	5.4	0.5	3.95	10.8	9.6	9.95	260.35	234.8	251.55	22.7	27.35
23	At1g61560	0.7	265008_at	MLO6 MILDEW RESISTANCE LOCUS O 6	269.74	952.85	890.16	137.82	27.85	32.73	20.3	5.8	4.7	7.15	4.9	4.3	5.35	21.95	18.65	17.6	7.85	8.25	8.5	3.7	3.75	7.3	4.45	7.45	4.8	90.75	86.3	90.9	90.65	93.65	87.4	11.45	8.45	12.4	23.4	24.5	24.8	7.35	5.85	6.7	11.3	6.5	7.05	75.15	77.8
24	At1g18400	0.693	261717_at	BEE1 BR ENHANCED EXPRESSION 1	265.46	659.26	629.27	132.8	78.93	82.76	69.92	8.7	13	11.65	25.95	26.2	25.45	36.7	51.15	36.4	11.2	13.25	11.05	11.6	17.45	13.35	13.3	12.4	15.45	123.45	124	113.1	89.2	88	88.05	15.8	27.15	26.35	9.25	16.9	13.75	29.65	34.45	21.15	113.7	109.55	121.55	66.75	63.45
25	At3g12710	0.69	257701_at	DNA glycosylase superfamily protein	667.19	1139.79	1320.49	885.14	618.33	530.99	629.29	108.8	122.8	110.9	203.9	207.15	200.25	225.5	233.65	265.05	256.25	288.55	274.7	312.8	321.4	352.25	82.6	83.65	77.35	569.2	577.05	669.3	258.75	260.85	255.15	449.95	395.8	435.55	18.1	17.8	22.45	259.75	243.25	271.55	205.85	204.5	220.35	486.2	425.1
26	At1g64670	0.688	261949_at	BODYGUARD1 BDG1; 9-CIS EPOXYCAROTENOID DIOXYGENASE DEFECTIVE 1 CED1	402.08	876.81	726.22	462.64	247.08	210.87	282.85	71.9	64.25	62.05	102.95	97.3	98.35	125.55	131	120.9	55.35	55.7	57.95	18.9	13.5	10.9	7.65	7.3	9.15	385.4	353.7	430.2	127.9	102.75	102.7	78.4	65.1	70.15	1.5	3.1	7.1	9.1	5.65	13.1	13.25	11.6	18.6	197.25	208.55
27	At3g19620	0.686	257017_at	Glycosyl hydrolase family protein	255.42	409.45	500.95	133.03	49.31	39.56	85.82	39.4	40.7	26.7	50.45	52.7	44.8	38.25	46.1	43.35	187.75	195.1	186.2	154.35	167.55	153.1	7.9	9.45	7.2	32.25	31.65	32.7	34.25	28.45	29.7	15.45	19.05	13.25	32.75	37.35	29.85	22.85	14.6	17.9	0.65	1.65	2.55	82.6	98.2
28	At1g06520	0.685	262630_at	ATGPAT1 GLYCEROL-3-PHOSPHATE SN-2-ACYLTRANSFERASE 1	928.24	1932.8	1994.15	925.36	433.89	331.43	381.19	85.65	86.95	87.45	21.3	19.45	21.85	75.75	82.3	89.2	21.5	23.75	25.25	68.55	68.45	69.05	93.85	98.25	110.65	245.9	254.2	246.05	430.4	433.5	433.05	11.35	8.9	13.9	162.25	168.25	160.9	461.05	523	541.7	105.65	107.5	132.4	344.4	365.2
29	At4g36110	0.672	253103_at	SAUR9 SMALL AUXIN UPREGULATED RNA 9	487.5	1121.11	1399.66	209.91	261.72	39.16	57.92	1.15	2.95	2.6	1.3	1.1	0.85	7.65	3.35	6.05	8	7.25	6.75	5.85	6.5	11	3.25	1.95	1.05	14.25	11.45	10.85	207.55	210.25	208.7	43.85	51.65	39.9	15.65	6.4	12.2	285.15	301.1	279.1	485.65	448	469.5	141.7	143.3
30	At2g28470	0.659	264078_at	BGAL8 BETA-GALACTOSIDASE 8	2222.36	2524.47	2565.33	2587.32	2299.98	1650.72	1762.19	696.65	675.95	661.5	921.25	835.95	892.25	1029.7	1057.8	1014.6	794.95	828.3	871.8	1093.35	1124.6	1125.75	742.85	737.15	757.3	1200.15	1190.2	1252.35	611.35	685.2	664.15	383.3	421	397	151.45	149.5	156.5	402.5	402.9	364.8	196.85	194.6	193.9	974.2	985.9
31	At3g14380	0.653	258358_at	CASPL2A2 CASP-LIKE PROTEIN 2A2	1880.45	2816.93	2554.75	901.94	673.14	431.95	634.9	17.7	14	22.15	29.9	26.05	27.2	101.1	86.4	94.9	83.95	84.6	83.95	451.35	450.8	485.1	63.65	82.35	80.6	185.55	171	188.2	823.65	770.9	687.15	16.4	29.2	17.55	45.95	50.15	48.2	1020.85	983.65	712.6	1632.4	1750.15	1790.65	549.25	499.5
32	At1g26770	0.65	261266_at	EXPA10 EXPANSIN A10	1079.5	2196.65	2405.58	847.17	565.5	529.17	625.58	216.9	240.6	224.35	387.15	378.25	357.6	306.4	319.65	322.2	840.5	719.65	788.2	292.3	323.25	292.55	80.1	75.9	78.5	190.6	185	170.95	290.5	268	293.35	223.45	184.4	230.75	84.7	85.4	102.3	96.9	113.1	97.6	454.9	507.9	506.7	321.4	309.4
33	At1g73830	0.649	260070_at	BEE3 BR ENHANCED EXPRESSION 3	234.92	689.96	659.07	190.94	125.57	115.91	140.73	6.5	6.85	7.4	5.3	6.15	9.6	13.65	13.2	14.15	10.7	4.6	10.7	7.2	6.85	13.65	7	10.2	9.4	64.25	51.6	52.2	68.3	70.9	69.9	12.15	28.5	18.4	10.85	11.15	7.2	8.1	15.75	8.45	34.2	34.15	28.15	62.15	65.65
34	At2g22960	0.637	267253_at	FPT2 LAVONOL-PHENYLACYLTRANSFERASE 2	95.11	142.88	145.81	97.84	68.27	71.49	93.07	25.1	25.35	26.05	23.45	23.7	23.05	42.55	30.9	33.75	1.05	6.2	11.9	96.95	87.15	99.55	0.45	2.4	3.25	21.55	25.8	27.65	0.65	2.7	7.35	1.1	0.45	0.75	0.35	3.85	2.3	3.85	4.25	4.2	2.75	5.45	3.65	6.05	4.45
35	At2g12480	0.632	263306_at	SCPL43 SERINE CARBOXYPEPTIDASE-LIKE 43	337.3	310.92	296.37	892.63	488.09	431.68	580.56	31.1	39.8	32.45	162.3	156.75	152.65	304.15	328.35	324.8	17.7	17	22.1	10.6	11.55	11.45	21.2	22.3	20.3	892.85	858	812.95	243.75	237.35	232.85	13.05	19.9	18.85	16.7	19.4	21	21.55	19.2	12.8	25.85	20.15	23.75	499.8	498.35
36	At4g16350	0.629	245300_at	SCABP2 CALCINEURIN B-LIKE PROTEIN 6 CBL6; SOS3-LIKE CALCIUM BINDING PROTEIN 2	78.57	355.19	347.4	63.69	24.64	47.04	34.59	6.8	1.1	5.6	6.95	6.4	9.8	11.6	6.45	7	11.7	5.4	9.05	3.6	8.05	1.95	10.9	17	13.1	10.8	12.15	14.15	42.15	48.1	38.4	11.5	13.4	14.2	30.2	31	19.9	108.05	94.5	104.45	24.1	34.1	31.6	20.5	19.05
37	At5g22420	0.625	249935_at	fatty acid reductase 7	175.41	349.96	309.71	82.13	62.76	65.55	66.34	11.05	11.2	10.65	6.3	8.4	11.9	8.1	12.55	8.9	16.25	17.1	18.3	6.05	8.45	14.8	4.1	14	7.45	14.15	11.6	9.4	21.65	22.85	15.7	32.3	29.05	32.6	9.25	2.5	14.15	15.55	11.4	4.75	17.3	7.5	9.3	19.65	21
38	At5g57780	0.619	247880_at	P1R1, bHLH basic helix-loop-helix family transcriptional factors.	261.43	801.55	608.51	253.51	146.13	158.38	144.79	30.55	34.15	30.25	55.95	31.6	40.9	64.75	37.9	57.1	30.55	19.9	33.5	34.6	32.9	22.25	17.75	21.95	17.25	132.85	133.8	142.75	86.75	97.05	94.3	24.05	23.75	18.85	4.8	7.25	6.65	33.95	28.35	34.65	24.3	19.85	19.7	79.85	78.15
39	At5g16440	0.615	250117_at	IPP1 ISOPENTENYL DIPHOSPHATE ISOMERASE 1	566.39	1040.75	1041.64	841.03	668.06	439.18	623.83	109.75	118.5	106.45	108.8	105.15	118.75	176.2	190.25	180.75	213.85	204.55	191.75	516.5	537.8	527.65	202.4	188.95	163	259	245.35	207.3	272.6	286.8	303.15	150.25	160.75	152.95	74.35	61.8	67.45	560.1	570.5	531.15	244.85	272.55	282.3	282.15	276.45
40	At1g55020	0.611	256321_at	LOX1 LIPOXYGENASE 1	1410.51	2143.22	2400.83	1514.29	838.09	622.75	618.75	39.45	43.65	37.8	58.8	57.2	60.7	166.2	173.15	166.95	95.65	99.7	105.25	28.75	28.95	26.7	34.1	27.65	20	628.3	625.5	627.55	725.1	704.8	729.1	44.65	63.75	74.5	219.25	252.6	244.15	765.45	770.2	795.7	303.45	290.5	319.25	725.95	776.6
41	At1g56710	0.597	245672_at	Pectin lyase-like superfamily protein	199.63	330.05	322.64	92.38	67.79	104.48	134.43	8.75	4.7	8.8	6.25	8.45	5.95	20.3	16.75	12.35	10.4	10.3	9.05	11.6	8.3	11.05	12.25	15.4	10.3	23.65	23.2	20.05	27.6	25.55	29.25	11.65	8.65	9.25	9.6	13.5	6.85	6.9	11.55	5.9	10.1	12.9	14.4	54.6	65.75
42	At5g14000	0.597	250208_at	NAC domain containing protein 84	209.68	413.69	437.76	210	103.27	147.8	141.84	13.05	19.2	15.45	22.25	26.2	25.25	43.65	47.9	44.25	13.45	11.35	24.25	1.1	1.55	3.55	16.05	25.45	26.4	115	116.1	103.6	33.6	30.45	33.65	3.15	1.1	1.05	22.4	18.25	25.65	16.35	20.95	16.45	17.8	8.3	2	47.3	48.65
43	At5g38900	0.597	249481_at	Thioredoxin superfamily protein	141.68	460.79	500.26	92.14	41.95	23.45	26.21	2.4	9.95	10.1	11.7	7.15	8.85	20.9	20.25	15.2	21.3	28.2	16.8	7.15	7.2	4.05	25.75	19.9	24.4	31.55	29.95	25.95	85.4	86.35	84.15	13.35	9.15	17.95	101.05	114	111.6	16.4	8	9.55	11.75	4.95	6.2	59.7	55
44	At1g67830	0.596	245215_at	FXG1 ALPHA-FUCOSIDASE 1	1008.5	1595.83	1662.6	1109.16	904.05	700.14	742.73	312.2	336.05	340.8	324.3	338.65	329.35	188.8	195.6	206.7	102.55	91.3	89	108.5	120.3	121.15	23.75	24.15	40.95	244.85	249.5	253	268.9	272.85	260.85	289.25	291.65	280.5	40.65	33	39.55	223.5	234.25	221.1	296.7	295.5	293.3	333.45	352.2
45	At5g59120	0.589	247758_at	SUBTILASE 4.13 SBT4.13	2107.02	2849.12	3037.63	2594.57	2353.6	2171.62	2078.29	10.45	5.85	3.65	6.85	4.85	5.2	496.7	486.35	510.1	49.7	34.55	51.55	95.35	122.15	89.8	2138.9	2425.1	2239.3	315.6	321.8	308.55	53.65	50.4	51.45	3.8	8.05	9.6	1.05	9.3	8.95	1.35	3.6	3.5	64.25	70.3	85.25	151.25	162.25
46	At5g23960	0.588	249760_at	TPS21 TERPENE SYNTHASE 21	1273.62	816.7	762.26	950.34	1090.83	986.04	1113.77	1.2	0.65	0.25	2.95	0.55	0.1	45.8	39.15	44.85	7.8	8.8	6.8	1.2	1	0.75	2.3	0.2	2.15	285.35	245.4	261.2	303.7	337.3	355.95	9.7	15.85	13.5	6.95	3.65	6.1	10.85	10.4	14.55	1.5	6.8	7.85	456	465.7
47	At1g20190	0.586	261226_at	EXPA11 EXPANSIN 11	759.54	2039.57	2045.21	548.21	696.11	212.99	229.2	1.25	1.15	0.8	2.6	3.9	1.9	85.65	99.8	114.8	232.1	289.1	271	605.1	591.15	631.8	81.7	66.7	102.8	21.15	2.95	19.2	298.5	294.25	294.75	209.9	219.55	192.6	109.4	76.6	64.25	1050.9	1030.75	923.1	473.85	451.05	422.85	76.75	81.25
48	At5g23970	0.585	249761_at	HXXXD-type acyl-transferase family protein	108.13	449.91	336.46	168.79	101.2	47.27	64.34	263.2	261.95	261.4	183.4	198.3	174.35	135.15	119.2	132.6	14.4	20.05	21.4	358.75	398.15	399.35	66.25	59.8	61.6	271.8	268.25	253.15	82.3	82.2	81.05	10.1	11.75	10.5	6.9	8.9	10.8	10.6	3.25	5.35	12.7	12.3	5.7	54.05	48.9
49	At1g48330	0.582	262236_at	SsrA-binding protein	320.71	934.28	1095.67	416.5	265.08	161.45	195.69	71.1	80.15	75.1	93.7	96.7	101.4	45.55	51.65	46.7	19.9	13.65	14.25	71	80.15	55.3	44.2	39.55	37.5	122.2	111.95	117.45	105.15	147.65	113.05	109.85	77.15	100.25	16.55	10.4	11	88.3	93.65	101.1	43.9	43.25	37.4	131.95	118.3
50	At1g30795	0.58	264499_at	Glycine-rich protein family	1462.52	1347.83	1297.08	2137.66	1753.84	1632.07	1873.1	3.2	2	3.8	8.1	5.55	4.3	70.8	76.5	80.15	8.8	8.85	11	22.85	26.95	26.35	0.9	8.25	1.95	312.1	329.15	347.05	436.6	444.4	441.4	10.55	12.6	13.55	3.85	3.7	7.8	83.95	84.55	85.35	31.75	40.1	43.4	600.6	626.35
51	At4g11290	0.58	254914_at	Peroxidase superfamily protein	1276.5	2721.19	2602.54	719.91	99.24	137.23	168.88	2.25	8.25	2.15	1.4	1.3	1.45	52.1	55.55	54.85	8.3	5.65	17.05	0.75	0.35	5.45	3.25	5.55	2.1	425.85	403.85	394.1	482.1	481.75	457.8	2.1	10.25	11.9	2.7	1.5	4	1.75	2.35	1.05	10.1	2.35	1.9	468.55	481.9
52	At3g05640	0.575	258901_at	EGR1 E GROWTH-REGULATING 1	328.68	865.7	952.71	298.96	202.96	129.06	239.26	24.6	25.3	27.3	34.45	39	34.4	67.3	59.65	68.2	231.45	205.85	227.05	73.25	66.75	67.7	121.15	105.4	105.35	26.95	27.8	29.35	109.6	112.9	123.5	74.75	63.2	62.2	110.2	114.35	118.6	165.15	156.5	183.25	109.85	105.7	95.5	69.1	62.35
53	At2g34810	0.572	267425_at	ATBBE16	1011.07	1880.7	1720.08	1065.95	772.93	320.24	365.79	186.35	208.7	221.2	209.7	250.15	240.65	247.85	238.75	249.45	331.25	317.45	286.8	121.05	114.45	101.6	44.65	52.25	45.2	411.25	383.4	402	629.9	704.85	667.5	50.75	68.55	63.85	1318.35	1362.4	1441.4	352.2	337.4	380.9	144.35	155.7	165.1	428.05	432.95
54	At3g06450	0.571	258913_at	HCO3- transporter family	895.38	1072.12	1142.82	1293.69	907.99	890.67	1010.98	257.9	259.8	287	204.9	251.45	243.5	286.5	253.65	258.95	91.65	112	103.15	217.75	207.75	201.4	61.35	63.6	72.15	580.65	621.3	618.1	277.35	299.25	303.55	185.5	199.1	169.2	106.7	105.1	102.6	78.25	74.3	93.5	78.2	74.05	87.05	494.2	466.55
55	At4g18960	0.56	254595_at	AGAMOUS AG	477.37	889.69	730.6	735.94	608.78	400.35	442.76	262.05	273.6	293.95	311.15	319.5	339.5	326.1	302.65	372.2	17.15	16.6	17.05	11.55	7.55	11	842.85	881.15	815.55	292.85	302.7	292.75	131.35	131.65	142.65	0.75	0.8	6.3	4.3	10.2	5.35	0.35	6.95	3.7	478.15	440	471.7	176.75	161.55
56	At1g44970	0.557	260941_at	Peroxidase superfamily protein	1914.48	2291.38	2140.26	2163.27	2013.69	1996.23	2056.02	1869.6	1650.2	1654.75	158.15	175.35	150.25	363.2	325.5	376.2	40.1	34.1	45.85	10.45	8.45	16.8	13.9	17	14.9	1357.9	1359.45	1385.05	553.35	630.9	615.05	27.45	13.1	16.25	57.75	54.8	49.35	15.65	15.9	18.85	33.35	43.25	46.1	1154	1111.5
57	At4g03440	0.547	255405_s_at	Ankyrin repeat family protein	42.03	151.69	121.93	36.08	29.02	14.15	19.61	5	5.35	2.85	4.45	2.85	4.95	3.1	2.7	5.5	9.75	8.95	4.9	8.45	7.75	9.35	9	5.1	5.6	8.25	8.6	8.5	6.25	8.05	2.75	0.75	8.15	3.95	9.2	6.25	5.05	5.7	5.25	1.8	7.4	5.65	1.15	7.6	4.25
58	At4g35720	0.546	253155_at	DUF241 domain protein, putative DUF241	91.46	346.65	288.04	62.62	50.77	57.62	35.61	11.25	9.35	8.5	6.7	13.4	9.35	19.3	7.1	15.15	6.15	8.9	7.1	2.85	7.65	8.95	9.45	9.95	4.35	30.6	25.5	31.55	15.1	24.4	17.95	8.05	13.45	18	6.25	9.85	5.55	6.75	6.85	4.3	12.2	6.9	5.6	19.05	26.1
59	At1g77610	0.542	259713_at	EamA-like transporter family protein	753.36	1217.96	1376.58	1374.9	1025.01	895.34	1183.41	288.65	302.1	322.35	267.85	265.7	254.5	333	285.35	296	135.05	129	146.65	267.7	264.6	256.9	401.25	367.05	389.85	460.55	462.75	453.3	321.95	328.75	328.7	174.7	174.45	190.9	121.05	121.45	112.25	178.25	165.65	181.9	146.25	166.1	134.7	452.1	489.35
60	At4g16360	0.54	245260_at	KINβ2	751.85	1022.32	1019.7	681.2	709.63	382.16	448.53	130.75	129.75	131.1	163.95	129.75	131.75	177.95	161	160.05	213.9	240.7	238.15	195.75	193.65	185.85	164.4	165.8	187.85	177.7	164.65	170.5	392.35	367.4	371	179.35	207.2	182.45	273.85	291.95	309.9	577.05	565.6	594.2	540.15	551.85	506.3	207.4	216.05
61	At3g57950	0.526	251612_at	cotton fiber protein	127.68	308.14	321.14	30.65	4.02	3.12	14.84	23.7	24.25	17.5	8.85	11.25	9.5	14.65	15.75	17.1	1.5	1.75	1.25	5.25	4.35	0.75	47.45	33.3	46.85	1	8.25	1.6	43.8	35.45	49.95	1	1.3	1.35	18.3	16.75	11.25	1.8	5.6	3.7	197.45	215.2	184.1	31.45	23.6
62	At4g19460	0.525	254575_at	UDP-Glycosyltransferase superfamily protein	173.6	390.59	394.38	250.04	224.44	84.21	115.68	18.5	16.05	19.45	23.75	35.4	32.6	39.25	45.1	39.35	2.9	9.85	10.25	14	17.55	15.35	54.8	55.25	48	99.45	94.15	91.75	31.5	29.35	33.4	7.75	6.25	6.8	18	14.35	18.25	9.95	9.3	1.4	12.85	13.8	12.75	44.2	41.4
63	At3g57670	0.516	251592_at	WIP2 NTT WIP DOMAIN PROTEIN 2 ; NO TRANSMITTING TRACT	113.59	193.42	165.5	172.46	115.71	127.88	104.81	31.6	19.9	21.9	30.05	28.15	33.5	29.8	37.15	37.1	1.1	2.15	6.15	7.15	6.4	4.2	1.6	0.6	0.35	69.7	58.95	62.1	32.95	25.75	31	1.15	1.25	0.85	1.2	1.4	1.5	5.95	8.55	11.4	6.05	0.5	6.2	37.85	52.9
64	At5g11410	0.515	250365_at	Protein kinase superfamily protein BKN2	38.48	153.98	120.77	73.99	33.37	19.52	25.1	7	4.8	11.3	5.55	5.85	9.4	3.65	3.25	2.25	3.45	7.55	7.15	0.1	2	0.2	0.85	0.15	1.25	8.15	5.7	9	6.75	7.65	10.15	1.25	6.4	2.35	6.3	3.2	12.55	1.8	0.05	0.1	0.8	0.35	4.35	6.7	5.35
65	At1g72290	0.514	259799_at	WSCP WATER-SOLUBLE CHLOROPHYLL PROTEIN	1578.85	204.06	284.4	2567.13	2974.76	2009.66	2047.97	4.25	6.45	0.8	58.4	55.7	68.65	772.45	730	744.9	50.85	48.25	45.8	0.95	0.65	1.5	1.5	1.35	0.9	1965.25	2034.1	2065.75	477.9	504.7	520	1.25	2.65	1.3	2.1	1.3	1.3	1.15	0.65	6.7	2.8	26.55	19.5	1059.7	1012.65
66	At1g03170	0.511	264363_at	FTM5 FLORAL TRANSITION AT THE MERISTEM5 ; FANTASTIC FOUR 2 FAF2; FATTY ACID REDUCTASE 7 FAR7	917.52	851.4	839.61	1285.82	1172.47	663.05	673.94	103.35	93.3	108.6	62.9	85.1	74.7	114.95	104.4	89.75	37.8	32.9	36.8	138.8	173.85	160.1	180.65	138.25	196.05	277.65	282.8	265.15	151.2	131.45	158.25	28.05	20.6	29.35	14	2.65	15.3	45	47.35	47.05	38	64.25	49.2	378.9	387.85
67	At1g53070	0.511	261368_at	Legume lectin family protein	610.97	957.24	843.77	583.02	667.41	323.91	417.22	278.65	292.5	297.35	207.45	245.5	242.2	233.2	201.9	208.75	20.3	16.15	20	62.2	66.7	62.25	32.35	27.05	26.85	394.8	373.1	406.1	140.5	155.15	118.75	170.95	176.3	167.55	5.4	17.05	6.75	27.2	29.8	35.25	23.9	26.65	27.65	222.55	195.45
68	At1g24010	0.507	263027_at	Polyketide cyclase/dehydrase and lipid transport superfamily protein	47.36	113.22	123.95	21.49	8.88	7.91	17.61	5.1	2.9	3.1	1.5	2.5	0.3	2.45	0.45	1.85	3.65	4.25	3.75	78.95	69.5	60.05	2.95	8.85	7.3	6.45	8.6	7.95	4.25	1.65	7.95	0.8	3.75	0.25	2.5	5.3	4.45	2.95	0.3	0.4	3.65	0.25	0.85	11.15	9.6
69	At3g60160	0.507	251457_s_at	ABCC9 MULTIDRUG RESISTANCE-ASSOCIATED PROTEIN 9 ATMRP9; ATP-BINDING CASSETTE C9	490.26	434.76	378.85	678.58	472.51	453.92	556.92	146.9	143.15	151.45	166.2	186.6	185.9	317.5	266.9	303.2	450.05	422.6	416.65	17.55	19.1	14.8	285.6	233.55	215.4	575.65	580.25	552.5	368.1	419.4	394.35	36.6	46.7	30	790.2	735.9	746.2	100.75	114.15	121.4	159.4	153.55	177	360.85	342.65
70	At5g18000	0.506	250071_at	VERDANDI VDD	120.11	9.58	1.88	168.79	138.12	94.17	138.2	40.55	51.45	51.5	54.8	61.6	67.45	71.65	100	86.4	20.9	13.55	16.45	63.2	100.55	77.85	19.4	17.85	10.55	204.45	169.45	204.8	37.75	42.15	34.55	6.7	1.45	0.65	10.2	5.15	0.65	20.35	23.3	28.65	15	16.8	11.25	113.65	106.9
[truncated: 247 more columns]
