# Supplementary material for: Investigations into a putative role for the novel BRASSIKIN pseudokinases in compatible pollen-stigma interactions in Arabidopsis thaliana
Source: BMC Plant Biol. 2019 Dec 11;19:549. doi: 10.1186/s12870-019-2160-9 (PMC6907349; doi:10.1186/s12870-019-2160-9)
Supplement: Supplementary file 3 — Additional file 3: Table S2. Polymorphism searches across the 1001 genomes for At-BKN1 [file 12870_2019_2160_MOESM3_ESM.xlsx]

## Sheet: 1001 SNPs Summary
	Table S2 Polymorphism searches across the 1001 genomes for At-BKN1.
	1001 Genomes												Salk Arabidopsis 1,001 Genomes
	https://1001genomes.org/												http://signal.salk.edu/atg1001/index.php
	AtBKN1_1001genomes1135						SNPs						AtBKN1_SALK886		SNPs
	tg_ecotypeid	name	CS_ number	country	latitude	longitude	ATG (start)	^T128	ΔA597	ΔC614	T619 (stop)		name	CS_ number	ATG (start)	^T128	ΔA597	ΔC614	T619 (stop)
		Hh-0 cDNA						T	-	CC	AAA		Hh-0 cDNA			T	-	CC	AAA
		Col-0 cDNA						-	A	CC	AAA		Col-0 cDNA			-	A	CC	AAA
	6911	Cvi-0	CS76789	CPV	15.1111	-23.6167		T	-	CC	AAA		Bik_1.SALK	CS76449		T	-	-C	AAA
	7117	El-0	CS76479	GER	51.5105	9.68253	ACG	T	-	CC	AAA		El_0.SALK	CS76479	ACG	T	-	CC	AAA
	7169	Hh-0	CS76512	GER	54.4175	9.88682		T	-	CC	AAA		Hh_0.SALK	CS76512		T	-	CC	AAA
	8337	Mir-0	CS76551	ITA	44	12.37		T	-	CC	AAA		Nz_1.SALK	-	ACG	T	-	CC	AAA
	9058	Västervik	CS78834	SWE	57.75	16.6333		T	-	CC	AAA		Qar_8a.SALK	CS76581		T	-	-C	AAA
	9343	Dju-1	CS78896	SWE	57.3089	18.1512		T	-	CC	AAA
													Cvi_0.SALK	CS28198		-	-	CC	AAA
	9761	Bik-1	CS76449	LBN	33.92	35.7		T	-	CC	TAA		Cvi-0.SALK	CS28198		-	A	CC	AAA
	9764	Qar-8a	CS76581	LBN	34.1	35.84		T	N	NN	AAA		Mir_0.SALK	CS76551		-	-	CC	AAA
	9730	Bela-1	CS76696	SVK	48.47	18.94	ACG	T	N	CC	AAA		Bela-1.9730.MON-MPI	-	ACG	-	A	CC	AAA
	^T128 - found in both sets
	ΔA597 - found in both sets
	ΔC614	Bik_1 and Qar_8a have GGATT[T]+ CAATGCAAAA-CTGTTCTATCTCGAAC-AAC - puts it out of frame again
		- could not find this in the 1135 set - only in the SALK886 set
	T615	Boot_1 and many others have CAATGCAAAA-CTGTTCTATCTCGAACCAACCTAACG - TAA stop codon
		- found in both sets
	1001 Genomes Consortium. 2016. 1,135 Genomes Reveal the Global Pattern of Polymorphism in Arabidopsis thaliana. Cell 166:481-491.

## Sheet: Summary CDS Alignment
		A	T	G
Hh-0	-	A	T	G	G	G	A	A	A	C	T	G	T	C	T	A	A	A	G	C	A	T	T	T	C	A	A	A	C	A	A	C	A	A	C	T	T	C	C	T	T	C	A	A	T	T	G	C	T
Col-0	-	A	T	G	G	G	A	A	A	C	T	G	T	C	T	A	A	A	G	C	A	T	T	T	C	A	A	A	C	A	A	C	A	A	C	T	T	C	C	T	T	C	A	A	T	T	G	C	T
7169_Hh-0	-	A	T	G	G	G	A	A	A	C	T	G	T	C	T	A	A	A	G	C	A	T	T	T	C	A	A	A	C	A	A	C	A	A	C	T	T	C	C	T	T	C	A	A	T	T	G	C	T
Hh_0.SALK	-	A	T	G	G	G	A	A	A	C	T	G	T	C	T	A	A	A	G	C	A	T	T	T	C	A	A	A	C	A	A	C	A	A	C	T	T	C	C	T	T	C	A	A	T	T	G	C	T
9058_Västervik	-	A	T	G	G	G	A	A	A	C	T	G	T	C	T	A	A	A	G	C	A	T	T	T	C	A	A	A	C	A	A	C	A	A	C	T	T	C	C	T	T	C	A	A	T	T	G	C	T
9343_Dju-1	-	A	T	G	G	G	A	A	A	C	T	G	T	C	T	A	A	A	G	C	A	T	T	T	C	A	A	A	C	A	A	C	A	A	C	T	T	C	C	T	T	C	A	A	T	T	G	C	T
6911_Cvi-0	-	A	T	G	G	G	A	A	A	C	T	G	T	C	T	A	A	A	G	C	A	T	T	T	C	A	A	A	C	A	A	C	A	A	C	T	T	C	C	T	T	C	A	A	T	T	G	C	T
Cvi-0.SALK	-	A	T	G	G	G	A	A	A	C	T	G	T	C	T	A	A	A	G	C	A	T	T	T	C	A	A	A	C	A	A	C	A	A	C	T	T	C	C	T	T	C	A	A	T	T	G	C	T
Cvi_0.SALK	-	A	T	G	G	G	A	A	A	C	T	G	T	C	T	A	A	A	G	C	A	T	T	T	C	A	A	A	C	A	A	C	A	A	C	T	T	C	C	T	T	C	A	A	T	T	G	C	T
7117_El-0	-	A	C	G	G	G	A	A	A	C	T	G	T	C	T	A	A	A	G	C	A	T	T	T	C	A	A	A	C	A	A	C	A	A	C	T	T	C	C	T	T	C	A	A	T	T	G	C	T
El_0.SALK	-	A	C	G	G	G	A	A	A	C	T	G	T	C	T	A	A	A	G	C	A	T	T	T	C	A	A	A	C	A	A	C	A	A	C	T	T	C	C	T	T	C	A	A	T	T	G	C	T
8337_Mir-0	-	A	T	G	G	G	A	A	A	C	T	G	T	C	T	A	A	A	G	C	A	T	T	T	C	A	A	A	C	A	A	C	A	A	C	T	T	C	C	T	T	C	A	A	T	T	G	C	T
Mir_0.SALK	-	A	T	G	G	G	A	A	A	C	T	G	T	C	T	A	A	A	G	C	A	T	T	T	C	A	A	A	C	A	A	C	A	A	C	T	T	C	C	T	T	C	A	A	T	T	G	C	T
9761_Bik-1	-	A	T	G	G	G	A	A	A	C	T	G	T	C	T	A	A	A	G	C	A	T	T	T	C	A	A	A	C	A	A	C	A	A	C	T	T	C	C	T	T	C	A	A	T	T	G	C	T
Bik_1.SALK	-	A	T	G	G	G	A	A	A	C	T	G	T	C	T	A	A	A	G	C	A	T	T	T	C	A	A	A	C	A	A	C	A	A	C	T	T	C	C	T	T	C	A	A	T	T	G	C	T
9764_Qar-8a	-	A	T	G	G	G	A	A	A	C	T	G	T	C	T	A	A	A	G	C	A	T	T	T	C	A	A	A	C	A	A	C	A	A	C	T	T	C	C	T	T	C	A	A	T	T	G	C	T
Qar_8a.SALK	-	A	T	G	G	G	A	A	A	C	T	G	T	C	T	A	A	A	G	C	A	T	T	T	C	A	A	A	C	A	A	C	A	A	C	T	T	C	C	T	T	C	A	A	T	T	G	C	T
Nz_1.SALK	-	A	C	G	G	G	A	A	A	C	T	G	T	C	T	A	A	A	G	C	A	T	T	T	C	A	A	A	C	A	A	C	A	A	C	T	T	C	C	T	T	C	A	A	T	T	G	C	T
I																													^T128
Hh-0	-	A	T	C	T	G	A	G	A	G	T	C	T	T	C	A	G	A	T	T	C	G	C	G	G	A	T	T	T	G	A	A	G	A	A	A	G	C	G	A	C	A	A	A	G	A	A	A	T
Col-0	-	A	T	C	T	G	A	G	A	G	T	C	T	T	C	A	G	A	T	T	C	G	C	G	G	A	T	T	-	G	A	A	G	A	A	A	G	C	G	A	C	A	A	A	G	A	A	A	T
7169_Hh-0	-	A	T	C	T	G	A	G	A	G	T	C	T	T	C	A	G	A	T	T	C	G	C	G	G	A	T	T	T	G	A	A	G	A	A	A	G	C	G	A	C	A	A	A	G	A	A	A	T
Hh_0.SALK	-	A	T	C	T	G	A	G	A	G	T	C	T	T	C	A	G	A	T	T	C	G	C	G	G	A	T	T	T	G	A	A	G	A	A	A	G	C	G	A	C	A	A	A	G	A	A	A	T
9058_Västervik	-	A	T	C	T	G	A	G	A	G	T	C	T	T	C	A	G	A	T	T	C	G	C	G	G	A	T	T	T	G	A	A	G	A	A	A	G	C	G	A	C	A	A	A	G	A	A	A	T
9343_Dju-1	-	A	T	C	T	G	A	G	A	G	T	C	T	T	C	A	G	A	T	T	C	G	C	G	G	A	T	T	T	G	A	A	G	A	A	A	G	C	G	A	C	A	A	A	G	A	A	A	T
6911_Cvi-0	-	A	T	C	T	G	A	G	A	G	T	C	T	T	C	A	G	A	T	T	C	G	C	G	G	A	T	T	T	G	A	A	G	A	A	A	G	C	G	A	C	A	A	A	G	A	A	A	T
Cvi-0.SALK	-	A	T	C	T	G	A	G	A	G	T	C	T	T	C	A	G	A	T	T	C	G	C	G	G	A	T	T	-	G	A	A	G	A	A	A	G	C	G	A	C	A	A	A	G	A	A	A	T
Cvi_0.SALK	-	A	T	C	T	G	A	G	A	G	T	C	T	T	C	A	G	A	T	T	C	G	C	G	G	A	T	T	-	G	A	A	G	A	A	A	G	C	G	A	C	A	A	A	G	A	A	A	T
7117_El-0	-	A	T	C	T	G	A	G	A	G	T	C	T	T	C	A	G	A	T	T	C	G	C	G	G	A	T	T	T	G	A	A	G	A	A	A	G	C	G	A	C	A	A	A	G	A	A	A	T
El_0.SALK	-	A	T	C	T	G	A	G	A	G	T	C	T	T	C	A	G	A	T	T	C	G	C	G	G	A	T	T	T	G	A	A	G	A	A	A	G	C	G	A	C	A	A	A	G	A	A	A	T
8337_Mir-0	-	A	T	C	T	G	A	G	A	G	T	C	T	T	C	A	G	A	T	T	C	G	C	G	G	A	T	T	T	G	A	A	G	A	A	A	G	C	G	A	C	A	A	A	G	A	A	A	T
Mir_0.SALK	-	A	T	C	T	G	A	G	A	G	T	C	T	T	C	A	G	A	T	T	C	G	C	G	G	A	T	T	-	G	A	A	G	A	A	A	G	C	G	A	C	A	A	A	G	A	A	A	T
9761_Bik-1	-	A	T	C	T	G	A	G	A	G	T	C	T	T	C	A	G	A	T	T	C	G	C	G	G	A	T	T	T	G	A	A	G	A	A	A	G	C	G	A	C	A	A	A	G	A	A	A	T
Bik_1.SALK	-	A	T	C	T	G	A	G	A	G	T	C	T	T	C	A	G	A	T	T	C	G	C	G	G	A	T	T	T	G	A	A	G	A	A	A	G	C	G	A	C	A	A	A	G	A	A	A	T
9764_Qar-8a	-	A	T	C	T	G	A	G	A	G	T	C	T	T	C	A	G	A	T	T	C	G	C	G	G	A	T	T	T	G	A	A	G	A	A	A	G	C	G	A	C	A	A	A	G	A	A	A	T
Qar_8a.SALK	-	A	T	C	T	G	A	G	A	G	T	C	T	T	C	A	G	A	T	T	C	G	C	G	G	A	T	T	T	G	A	A	G	A	A	A	G	C	G	A	C	A	A	A	G	A	A	A	T
Nz_1.SALK	-	A	T	C	T	G	A	G	A	G	T	C	T	T	C	A	G	A	T	T	C	G	C	G	G	A	T	T	T	G	A	A	G	A	A	A	G	C	G	A	C	A	A	A	G	A	A	A	T
I
Hh-0	-	C	A	A	G	G	G	C	T	A	C	A	T	A	G	A	T	G	A	A	A	C	C	A	C	A	T	T	T	G	C	A	C	C	A	T	C	A	A	G	A	G	C	T	G	G	A	A	C
Col-0	-	C	A	A	G	G	G	C	T	A	C	A	T	A	G	A	T	G	A	A	A	C	C	A	C	A	T	T	T	G	C	A	C	C	A	T	C	A	A	G	A	G	C	T	G	G	A	A	C
7169_Hh-0	-	C	A	A	G	G	G	C	T	A	C	A	T	A	G	A	T	G	A	A	A	C	C	A	C	A	T	T	T	G	C	A	C	C	A	T	C	A	A	G	A	G	C	T	G	G	A	A	C
Hh_0.SALK	-	C	A	A	G	G	G	C	T	A	C	A	T	A	G	A	T	G	A	A	A	C	C	A	C	A	T	T	T	G	C	A	C	C	A	T	C	A	A	G	A	G	C	T	G	G	A	A	C
9058_Västervik	-	C	A	A	G	G	G	C	T	A	C	A	T	A	G	A	T	G	A	A	A	C	C	A	C	A	T	T	T	G	C	A	C	C	A	T	C	A	A	G	A	G	C	T	G	G	A	A	C
9343_Dju-1	-	C	A	A	G	G	G	C	T	A	C	A	T	A	G	A	T	G	A	A	A	C	C	A	C	A	T	T	T	G	C	A	C	C	A	T	C	A	A	G	A	G	C	T	G	G	A	A	C
6911_Cvi-0	-	C	A	A	G	G	G	C	T	A	C	A	T	A	G	A	T	G	A	A	N	C	C	A	C	A	T	T	T	G	C	A	C	C	A	T	C	A	A	G	A	G	C	T	G	G	A	A	C
Cvi-0.SALK	-	C	A	A	G	G	G	C	T	A	C	A	T	A	G	A	T	G	A	A	A	C	C	A	C	A	T	T	T	G	C	A	C	C	A	T	C	A	A	G	A	G	C	T	G	G	A	A	C
Cvi_0.SALK	-	C	A	A	G	G	G	C	T	A	C	A	T	A	G	A	T	G	A	A	A	C	C	A	C	A	T	T	T	G	C	A	C	C	A	T	C	A	A	G	A	G	C	T	G	G	A	A	C
7117_El-0	-	C	A	A	G	G	G	C	T	A	C	A	T	A	G	A	T	G	A	A	A	C	C	A	C	A	T	T	T	G	C	A	C	C	A	T	C	A	A	G	A	G	C	T	G	G	A	A	C
El_0.SALK	-	C	A	A	G	G	G	C	T	A	C	A	T	A	G	A	T	G	A	A	A	C	C	A	C	A	T	T	T	G	C	A	C	C	A	T	C	A	A	G	A	G	C	T	G	G	A	A	C
8337_Mir-0	-	C	A	A	G	G	G	N	N	N	N	N	N	N	N	N	N	N	N	N	N	N	N	N	N	N	N	N	N	N	N	N	N	N	N	N	N	N	N	N	N	N	C	T	G	G	A	A	C
Mir_0.SALK	-	C	A	A	G	G	G	C	T	A	C	A	T	A	G	A	T	G	A	A	A	C	C	A	C	A	T	T	T	G	C	A	C	C	A	T	C	A	A	G	A	G	C	T	G	G	A	A	C
9761_Bik-1	-	C	A	A	G	G	G	C	T	A	C	A	T	A	G	A	T	G	A	A	A	C	C	A	C	A	T	T	T	G	C	A	C	C	A	T	C	A	A	G	A	G	C	T	G	G	A	A	C
Bik_1.SALK	-	C	A	A	G	G	G	C	T	A	C	A	T	A	G	A	T	G	A	A	A	C	C	A	C	A	T	T	T	G	C	A	C	C	A	T	C	A	A	G	A	G	C	T	G	G	A	A	C
9764_Qar-8a	-	C	A	A	G	G	G	C	T	A	C	A	T	A	G	A	T	G	A	A	A	C	C	A	C	A	T	T	T	G	C	A	C	C	A	T	C	A	A	G	A	G	C	T	G	G	A	A	C
Qar_8a.SALK	-	C	A	A	G	G	G	C	T	A	C	A	T	A	G	A	T	G	A	A	A	C	C	A	C	A	T	T	T	G	C	A	C	C	A	T	C	A	A	G	A	G	C	T	G	G	A	A	C
Nz_1.SALK	-	C	A	A	G	G	G	C	T	A	C	A	T	A	G	A	T	G	A	A	A	C	C	A	C	A	T	T	T	G	C	A	C	C	A	T	C	A	A	G	A	G	C	T	G	G	A	A	C
I
Hh-0	-	T	G	G	A	T	G	G	C	A	G	T	A	G	T	G	A	G	G	T	C	T	C	T	T	G	G	A	C	A	G	T	T	G	T	C	T	C	A	T	C	A	G	A	A	T	T	T	G
Col-0	-	T	G	G	A	T	G	G	C	A	G	T	A	G	T	G	A	G	G	T	C	T	C	T	T	G	G	A	C	A	G	T	T	G	T	C	T	C	A	T	C	A	G	A	A	T	T	T	G
7169_Hh-0	-	T	G	G	A	T	G	G	C	A	G	T	A	G	T	G	A	G	G	T	C	T	C	T	T	G	G	A	C	A	G	T	T	G	T	C	T	C	A	T	C	A	G	A	A	T	T	T	G
Hh_0.SALK	-	T	G	G	A	T	G	G	C	A	G	T	A	G	T	G	A	G	G	T	C	T	C	T	T	G	G	A	C	A	G	T	T	G	T	C	T	C	A	T	C	A	G	A	A	T	T	T	G
9058_Vstervik	-	T	G	G	A	T	G	G	C	A	G	T	A	G	T	G	A	G	G	T	C	T	C	T	T	G	G	A	C	A	G	T	T	G	T	C	T	C	A	T	C	A	G	A	A	T	T	T	G
9343_Dju-1	-	T	G	G	A	T	G	G	C	A	G	T	A	G	T	G	A	G	G	T	C	T	C	T	T	G	G	A	C	A	G	T	T	G	T	C	T	C	A	T	C	A	G	A	A	T	T	T	G
6911_Cvi-0	-	T	G	G	A	T	G	G	C	A	G	T	A	G	T	G	A	G	G	T	C	T	C	T	T	G	G	A	C	A	G	T	T	G	T	C	T	C	A	T	C	A	G	A	A	T	T	T	G
Cvi-0.SALK	-	T	G	G	A	T	G	G	C	A	G	T	A	G	T	G	A	G	G	T	C	T	C	T	T	G	G	A	C	A	G	T	T	G	T	C	T	C	A	T	C	A	G	A	A	T	T	T	G
Cvi_0.SALK	-	T	G	G	A	T	G	G	C	A	G	T	A	G	T	G	A	G	G	T	C	T	C	T	T	G	G	A	C	A	G	T	T	G	T	C	T	C	A	T	C	A	G	A	A	T	T	T	G
7117_El-0	-	T	G	G	A	T	G	G	C	A	G	T	A	G	T	G	A	G	G	T	C	T	C	T	T	G	G	A	C	A	G	T	T	G	T	C	T	C	A	T	C	A	G	A	A	T	T	T	G
El_0.SALK	-	T	G	G	A	T	G	G	C	A	G	T	A	G	T	G	A	G	G	T	C	T	C	T	T	G	G	A	C	A	G	T	T	G	T	C	T	C	A	T	C	A	G	A	A	T	T	T	G
8337_Mir-0	-	T	G	G	A	T	G	G	C	A	G	T	A	G	T	G	A	G	G	T	C	T	C	T	T	G	G	A	C	A	G	T	T	G	T	C	T	C	A	T	C	A	G	A	A	T	T	T	G
Mir_0.SALK	-	T	G	G	A	T	G	G	C	A	G	T	A	G	T	G	A	G	G	T	C	T	C	T	T	G	G	A	C	A	G	T	T	G	T	C	T	C	A	T	C	A	G	A	A	T	T	T	G
9761_Bik-1	-	T	G	G	A	T	G	G	C	A	G	T	A	G	T	G	A	G	G	T	C	T	C	T	T	G	G	A	C	A	G	T	T	G	T	C	T	C	A	T	C	A	G	A	A	T	T	T	G
Bik_1.SALK	-	T	G	G	A	T	G	G	C	A	G	T	A	G	T	G	A	G	G	T	C	T	C	T	T	G	G	A	C	A	G	T	T	G	T	C	T	C	A	T	C	A	G	A	A	T	T	T	G
9764_Qar-8a	-	T	G	G	A	T	G	G	C	A	G	T	A	G	T	G	A	G	G	T	C	T	C	T	T	G	G	A	C	A	G	T	T	G	T	C	T	C	A	T	C	A	G	A	A	T	T	T	G
Qar_8a.SALK	-	T	G	G	A	T	G	G	C	A	G	T	A	G	T	G	A	G	G	T	C	T	C	T	T	G	G	A	C	A	G	T	T	G	T	C	T	C	A	T	C	A	G	A	A	T	T	T	G
Nz_1.SALK	-	T	G	G	A	T	G	G	C	A	G	T	A	G	T	G	A	G	G	T	C	T	C	T	T	G	G	A	C	A	G	T	T	G	T	C	T	C	A	T	C	A	G	A	A	T	T	T	G
I
Hh-0	-	T	T	G	A	A	T	A	C	T	C	G	C	A	C	A	A	A	G	G	A	A	G	T	T	T	G	G	A	C	A	G	T	C	A	C	A	T	T	T	T	C	G	G	A	A	A	A	G
Col-0	-	T	T	G	A	A	T	A	C	T	C	G	C	A	C	A	A	A	G	G	A	A	G	T	T	T	G	G	A	C	A	G	T	C	A	C	A	T	T	T	T	C	G	G	A	A	A	A	G
7169_Hh-0	-	T	T	G	A	A	N	A	C	T	C	G	C	A	C	A	A	A	G	G	A	A	G	T	T	T	G	G	A	C	A	G	T	C	A	C	A	T	T	T	T	C	G	G	A	A	A	A	G
Hh_0.SALK	-	T	T	G	A	A	T	A	C	T	C	G	C	A	C	A	A	A	G	G	A	A	G	T	T	T	G	G	A	C	A	G	T	C	A	C	A	T	T	T	T	C	G	G	A	A	A	A	G
9058_Västervik	-	T	T	G	A	A	N	A	C	T	C	G	C	A	C	A	A	A	G	G	A	A	G	T	T	T	G	G	A	C	A	G	T	C	A	C	A	T	T	T	T	C	G	G	A	A	A	A	G
9343_Dju-1	-	T	T	G	A	A	N	A	C	T	C	G	C	A	C	A	A	A	G	G	A	A	G	T	T	T	G	G	A	C	A	G	T	C	A	C	A	T	T	T	T	C	G	G	A	A	A	A	G
6911_Cvi-0	-	T	T	G	A	A	N	A	C	T	C	G	C	A	C	A	A	A	G	G	A	A	G	T	T	T	G	G	A	C	A	G	T	C	A	C	A	T	T	T	T	C	G	G	A	A	A	A	G
Cvi-0.SALK	-	T	T	G	A	A	T	A	C	T	C	G	C	A	C	A	A	A	G	G	A	A	G	T	T	T	G	G	A	C	A	G	T	C	A	C	A	T	T	T	T	C	G	G	A	A	A	A	G
Cvi_0.SALK	-	T	T	G	A	A	T	A	C	T	C	G	C	A	C	A	A	A	G	G	A	A	G	T	T	T	G	G	A	C	A	G	T	C	A	C	A	T	T	T	T	C	G	G	A	A	A	A	G
7117_El-0	-	T	T	G	A	A	N	A	C	T	C	G	C	A	C	A	A	A	G	G	A	A	G	T	T	T	G	G	A	C	A	G	T	C	A	C	A	T	T	T	T	C	G	G	A	A	A	A	G
El_0.SALK	-	T	T	G	A	A	T	A	C	T	C	G	C	A	C	A	A	A	G	G	A	A	G	T	T	T	G	G	A	C	A	G	T	C	A	C	A	T	T	T	T	C	G	G	A	A	A	-	G
8337_Mir-0	-	T	T	G	A	A	N	A	C	T	C	G	C	A	C	A	A	A	G	G	A	A	G	T	T	T	G	G	A	C	A	G	T	C	A	C	A	T	T	T	T	C	G	G	A	A	A	A	G
Mir_0.SALK	-	T	T	G	A	A	T	A	C	T	C	G	C	A	C	A	A	A	G	G	A	A	G	T	T	T	G	G	A	C	A	G	T	C	A	C	A	T	T	T	T	C	G	G	A	A	A	A	G
9761_Bik-1	-	T	T	G	A	A	N	A	C	T	C	G	C	A	C	A	A	A	G	G	A	A	G	T	T	T	G	G	A	C	A	G	T	C	A	C	A	T	T	T	T	C	G	G	A	A	A	A	G
Bik_1.SALK	-	T	T	G	A	A	T	A	C	T	C	G	C	A	C	A	A	A	G	G	A	A	G	T	T	T	G	G	A	C	A	G	T	C	A	C	A	T	T	T	T	C	G	G	A	A	A	A	G
9764_Qar-8a	-	T	T	G	A	A	N	A	C	T	C	G	C	A	C	A	A	A	G	G	A	A	G	T	T	T	G	G	A	C	A	G	T	C	A	C	A	T	T	T	T	C	G	G	A	A	A	A	G
Qar_8a.SALK	-	T	T	G	A	A	T	A	C	T	C	G	C	A	C	A	A	A	G	G	A	A	G	T	T	T	G	G	A	C	A	G	T	C	A	C	A	T	T	T	T	C	G	G	A	A	A	A	G
Nz_1.SALK	-	T	T	G	A	A	T	A	C	T	C	G	C	A	C	A	A	A	G	G	A	A	G	T	T	T	G	G	A	C	A	G	T	C	A	C	A	T	T	T	T	C	G	G	A	A	A	-	G
I
Hh-0	-	T	C	A	A	G	G	T	C	T	C	G	C	G	T	T	T	C	T	T	C	A	C	T	C	G	A	T	C	A	A	G	A	A	C	A	G	C	C	C	C	C	T	A	A	A	C	C	G
Col-0	-	T	C	A	A	G	G	T	C	T	C	G	C	G	T	T	T	C	T	T	C	A	C	T	C	G	A	T	C	A	A	G	A	A	C	A	G	C	C	C	C	C	T	A	A	A	C	C	G
7169_Hh-0	-	T	C	A	A	G	G	T	C	T	C	G	C	G	T	T	T	C	T	T	C	A	C	T	C	G	A	T	C	A	A	G	A	A	C	A	G	C	C	C	C	C	T	A	A	A	C	C	G
Hh_0.SALK	-	T	C	A	A	G	G	T	C	T	C	G	C	G	T	T	T	C	T	T	C	A	C	T	C	G	A	T	C	A	A	G	A	A	C	A	G	C	C	C	C	C	T	A	A	A	C	C	G
9058_Vstervik	-	T	C	A	A	G	G	T	C	T	C	G	C	G	T	T	T	C	T	T	C	A	C	T	C	G	A	T	C	A	A	G	A	A	C	A	G	C	C	C	C	C	T	A	A	A	C	C	G
9343_Dju-1	-	T	C	A	A	G	G	T	C	T	C	G	C	G	T	T	T	C	T	T	C	A	C	T	C	G	A	T	C	A	A	G	A	A	C	A	G	C	C	C	C	C	T	A	A	A	C	C	G
6911_Cvi-0	-	T	C	A	A	G	G	T	C	T	C	G	C	G	T	T	T	C	T	T	C	A	C	T	C	G	A	T	C	A	A	G	A	A	C	A	G	C	C	C	C	C	T	A	A	A	C	C	G
Cvi-0.SALK	-	T	C	A	A	G	G	T	C	T	C	G	C	G	T	T	T	C	T	T	C	A	C	T	C	G	A	T	C	A	A	G	A	A	C	A	G	C	C	C	C	C	T	A	A	A	C	C	G
Cvi_0.SALK	-	T	C	A	A	G	G	T	C	T	C	G	C	G	T	T	T	C	T	T	C	A	C	T	C	G	A	T	C	A	A	G	A	A	C	A	G	C	C	C	C	C	T	A	A	A	C	C	G
7117_El-0	-	T	C	A	A	G	G	T	C	T	C	G	C	G	T	T	T	C	T	T	C	A	C	T	C	G	A	T	C	A	A	G	A	A	C	A	G	C	C	C	C	C	T	A	A	A	C	C	G
El_0.SALK	-	T	C	A	A	G	G	T	C	T	C	G	C	G	T	T	T	C	T	T	C	A	C	T	C	G	A	T	C	A	A	G	A	A	C	A	G	C	C	C	C	C	T	A	A	A	C	C	G
8337_Mir-0	-	T	C	A	A	G	G	T	C	T	C	G	C	G	T	T	T	C	T	T	C	A	C	T	C	G	A	T	C	A	A	G	A	A	C	A	G	C	C	C	C	C	T	A	A	A	C	C	G
Mir_0.SALK	-	T	C	A	A	G	G	T	C	T	C	G	C	G	T	T	T	C	T	T	C	A	C	T	C	G	A	T	C	A	A	G	A	A	C	A	G	C	C	C	C	C	T	A	A	A	C	C	G
9761_Bik-1	-	T	C	A	A	G	G	T	C	T	C	G	C	G	T	T	T	C	T	T	C	A	C	T	C	G	A	T	C	A	A	G	A	A	C	A	G	C	C	C	C	C	T	A	A	A	C	C	G
Bik_1.SALK	-	T	C	A	A	G	G	T	C	T	C	G	C	T	T	T	T	C	T	T	C	A	C	T	C	G	A	T	C	A	A	G	A	A	C	A	G	C	C	C	C	C	T	A	A	A	C	C	G
9764_Qar-8a	-	T	C	A	A	G	G	T	C	T	C	G	C	T	T	T	T	C	T	T	C	A	C	T	C	G	A	T	C	A	A	G	A	A	C	A	G	C	C	C	C	C	T	A	A	A	C	C	G
Qar_8a.SALK	-	T	C	A	A	G	G	T	C	T	C	G	C	T	T	T	T	C	T	T	C	A	C	T	C	G	A	T	C	A	A	G	A	A	C	A	G	C	C	C	C	C	T	A	A	A	C	C	G
Nz_1.SALK	-	T	C	A	A	G	G	T	C	T	C	G	C	G	T	T	T	C	T	T	C	A	C	T	C	G	A	T	C	A	A	G	A	A	C	A	G	C	C	C	C	C	T	A	A	A	C	C	G
I																					T619
Hh-0	-	G	T	T	C	T	A	T	C	T	C	G	A	A	C	C	A	A	C	C	A	A	A	C	G	A	A	G	C	T	T	G	G	T	A	G	A	T	G	A	A	G	G	T	C	T	C	A	A
Col-0	-	G	T	T	C	T	A	T	C	T	C	G	A	A	C	C	A	A	C	C	A	A	A	C	G	A	A	G	C	T	T	G	G	T	A	G	A	T	G	A	A	G	G	T	C	T	C	A	A
7169_Hh-0	-	G	T	T	C	T	A	T	C	T	C	G	A	A	C	C	A	A	C	C	A	A	A	C	G	A	A	G	C	T	T	G	G	T	A	G	A	T	G	A	A	G	G	T	C	T	C	A	A
Hh_0.SALK	-	G	T	T	C	T	A	T	C	T	C	G	A	A	C	C	A	A	C	C	A	A	A	C	G	A	A	G	C	T	T	G	G	T	A	G	A	T	G	A	A	G	G	T	C	T	C	A	A
9058_Västervik	-	G	T	T	C	T	A	T	C	T	C	G	A	A	C	C	A	A	C	C	A	A	A	C	G	A	A	G	C	T	T	G	G	T	A	G	A	T	G	A	A	G	G	T	C	T	C	A	A
9343_Dju-1	-	G	T	T	C	T	A	T	C	T	C	G	A	A	C	C	A	A	C	C	A	A	A	C	G	A	A	G	C	T	T	G	G	T	A	G	A	T	G	A	A	G	G	T	C	T	C	A	A
6911_Cvi-0	-	G	T	T	C	T	A	T	C	T	C	G	A	A	C	C	A	A	C	C	A	A	A	C	G	A	A	G	C	T	T	G	G	T	A	G	A	T	G	A	A	G	G	T	C	T	C	A	A
Cvi-0.SALK	-	G	T	T	C	T	A	T	C	T	C	G	A	A	C	C	A	A	C	C	A	A	A	C	G	A	A	G	C	T	T	G	G	T	A	G	A	T	G	A	A	G	G	T	C	T	C	A	A
Cvi_0.SALK	-	G	T	T	C	T	A	T	C	T	C	G	A	A	C	C	A	A	C	C	A	A	A	C	G	A	A	G	C	T	T	G	G	T	A	G	A	T	G	A	A	G	G	T	C	T	C	A	A
7117_El-0	-	G	T	T	C	T	A	C	C	T	C	G	A	A	C	C	A	A	C	C	A	A	A	C	G	A	A	G	C	T	T	G	G	T	A	G	A	T	G	A	A	G	G	T	C	T	C	A	A
El_0.SALK	-	G	T	T	C	T	A	C	C	T	C	G	A	A	C	C	A	A	C	C	A	A	A	C	G	A	A	G	C	T	T	G	G	T	A	G	A	T	G	A	A	G	G	T	C	T	C	A	A
8337_Mir-0	-	G	T	T	C	T	A	T	C	T	C	G	A	A	C	C	A	A	C	C	A	A	A	C	G	A	A	G	C	T	T	G	G	T	A	G	A	T	G	A	A	G	G	T	C	T	C	A	A
Mir_0.SALK	-	G	T	T	C	T	A	T	C	T	C	G	A	A	C	C	A	A	C	C	A	A	A	C	G	A	A	G	C	T	T	G	G	T	A	G	A	T	G	A	A	G	G	T	C	T	C	A	A
9761_Bik-1	-	G	T	T	C	T	A	T	C	T	C	G	A	A	C	C	A	A	C	C	T	A	A	C	G	A	A	G	C	T	T	G	G	T	A	G	A	T	G	A	A	G	G	T	C	T	C	A	A
Bik_1.SALK	-	G	T	T	C	T	A	T	C	T	C	G	A	A	C	-	A	A	C	C	A	A	A	C	G	A	A	G	C	T	T	G	G	T	A	G	A	T	G	A	A	G	G	T	C	T	C	A	A
9764_Qar-8a	-	G	T	T	C	T	A	T	C	T	C	G	A	A	N	N	A	A	C	C	A	A	A	C	G	A	A	G	C	T	T	G	G	T	A	G	A	T	G	A	A	G	G	T	C	T	C	A	A
Qar_8a.SALK	-	G	T	T	C	T	A	T	C	T	C	G	A	A	C	-	A	A	C	C	A	A	A	C	G	A	A	G	C	T	T	G	G	T	A	G	A	T	G	A	A	G	G	T	C	T	C	A	A
Nz_1.SALK	-	G	T	T	C	T	A	C	C	T	C	G	A	A	C	C	A	A	C	C	A	A	A	C	G	A	A	G	C	T	T	G	G	T	A	G	A	T	G	A	A	G	G	T	C	T	C	A	A
I
Hh-0	-	G	A	T	A	T	G	A	C	G	A	C	C	G	A	T	G	T	T	T	A	C	A	T	T	T	T	T	G	G	T	A	T	G	A	T	C	T	T	G	C	T	T	G	A	A	C	T	T
Col-0	-	G	A	T	A	T	G	A	C	G	A	C	C	G	A	T	G	T	T	T	A	C	A	T	T	T	T	T	G	G	T	A	T	G	A	T	C	T	T	G	C	T	T	G	A	A	C	T	T
7169_Hh-0	-	G	A	T	A	T	G	A	C	G	A	C	C	G	A	T	G	T	T	T	A	C	A	T	T	T	T	T	G	G	T	A	T	G	A	T	C	T	T	G	C	T	T	G	A	A	C	T	T
Hh_0.SALK	-	G	A	T	A	T	G	A	C	G	A	C	C	G	A	T	G	T	T	T	A	C	A	T	T	T	T	T	G	G	T	A	T	G	A	T	C	T	T	G	C	T	T	G	A	A	C	T	T
9058_Vstervik	-	G	A	T	A	T	G	A	C	G	A	C	C	G	A	T	G	T	T	T	A	C	A	T	T	T	T	T	G	G	T	A	T	G	A	T	C	T	T	G	C	T	T	G	A	A	C	T	T
9343_Dju-1	-	G	A	T	A	T	G	A	C	G	A	C	C	G	A	T	G	T	T	T	A	C	A	T	T	T	T	T	G	G	T	A	T	G	A	T	C	T	T	G	C	T	T	G	A	A	C	T	T
6911_Cvi-0	-	G	A	T	A	T	G	A	C	G	A	C	C	G	A	T	G	T	T	T	A	C	A	T	T	T	T	T	G	G	T	A	T	G	A	T	C	T	T	G	C	T	T	G	A	A	C	T	T
Cvi-0.SALK	-	G	A	T	A	T	G	A	C	G	A	C	C	G	A	T	G	T	T	T	A	C	A	T	T	T	T	T	G	G	T	A	T	G	A	T	C	T	T	G	C	T	T	G	A	A	C	T	T
Cvi_0.SALK	-	G	A	T	A	T	G	A	C	G	A	C	C	G	A	T	G	T	T	T	A	C	A	T	T	T	T	T	G	G	T	A	T	G	A	T	C	T	T	G	C	T	T	G	A	A	C	T	T
7117_El-0	-	G	A	T	A	T	G	A	C	G	A	C	C	G	A	T	G	T	T	T	A	C	A	T	T	T	T	T	G	G	T	A	T	G	A	T	C	T	T	G	C	T	T	G	A	A	C	T	T
El_0.SALK	-	G	A	T	A	T	G	A	C	G	A	C	C	G	A	T	G	T	T	T	A	C	A	T	T	T	T	T	G	G	T	A	T	G	A	T	C	T	T	G	C	T	T	G	A	A	C	T	T
8337_Mir-0	-	G	A	T	A	T	G	A	C	G	A	C	C	G	A	T	G	T	T	T	A	C	A	T	T	T	T	T	G	G	T	A	T	G	A	T	C	T	T	G	C	T	T	G	A	A	C	T	T
Mir_0.SALK	-	G	A	T	A	T	G	A	C	G	A	C	C	G	A	T	G	T	T	T	A	C	A	T	T	T	T	T	G	G	T	A	T	G	A	T	C	T	T	G	C	T	T	G	A	A	C	T	T
9761_Bik-1	-	G	A	T	A	T	G	A	C	G	A	C	C	G	A	T	G	T	T	T	A	C	A	T	T	T	T	T	G	G	T	A	T	G	A	T	C	T	T	G	C	T	T	G	A	A	C	T	T
Bik_1.SALK	-	G	A	T	A	T	G	A	C	G	A	C	C	G	A	T	G	T	T	T	A	C	A	T	T	T	T	T	G	G	T	A	T	G	A	T	C	T	T	G	C	T	T	G	A	A	C	T	T
9764_Qar-8a	-	G	A	T	A	T	G	A	C	G	A	C	C	G	A	T	G	T	T	T	A	C	A	T	T	T	T	T	G	G	T	A	T	G	A	T	C	T	T	G	C	T	T	G	A	A	C	T	T
Qar_8a.SALK	-	G	A	T	A	T	G	A	C	G	A	C	C	G	A	T	G	T	T	T	A	C	A	T	T	T	T	T	G	G	T	A	T	G	A	T	C	T	T	G	C	T	T	G	A	A	C	T	T
Nz_1.SALK	-	G	A	T	A	T	G	A	C	G	A	C	C	G	A	T	G	T	T	T	A	C	A	T	T	T	T	T	G	G	T	A	T	G	A	T	C	T	T	G	C	T	T	G	A	A	C	T	T
I
Hh-0	-	A	T	T	A	C	T	G	G	A	C	C	T	C	A	T	C	T	T	T	C	T	T	G	C	C	A	G	A	T	A	A	T	T	A	T	A	A	G	A	T	T	G	A	G	G	A	A	A
Col-0	-	A	T	T	A	C	T	G	G	A	C	C	T	C	A	T	C	T	T	T	C	T	T	G	C	C	A	G	A	T	A	A	T	T	A	T	A	A	G	A	T	T	G	A	G	G	A	A	A
7169_Hh-0	-	A	T	T	A	C	T	G	G	A	C	C	T	C	A	T	C	T	T	T	C	T	T	G	C	C	A	G	A	T	A	A	T	T	A	T	A	A	G	A	T	T	G	A	G	G	A	A	A
Hh_0.SALK	-	A	T	T	A	C	T	G	G	A	C	C	T	C	A	T	C	T	T	T	C	T	T	G	C	C	A	G	A	T	A	A	T	T	A	T	A	A	G	A	T	T	G	A	G	G	A	A	A
9058_Västervik	-	A	T	T	A	C	T	G	G	A	C	C	T	C	A	T	C	T	T	T	C	T	T	G	C	C	A	G	A	T	A	A	T	T	A	T	A	A	G	A	T	T	G	A	G	G	A	A	A
9343_Dju-1	-	A	T	T	A	C	T	G	G	A	C	C	T	C	A	T	C	T	T	T	C	T	T	G	C	C	A	G	A	T	A	A	T	T	A	T	A	A	G	A	T	T	G	A	G	G	A	A	A
6911_Cvi-0	-	A	T	T	A	C	T	G	G	A	C	C	T	C	A	T	C	T	T	T	C	T	T	G	C	C	A	G	A	T	A	A	T	T	A	T	A	A	G	A	T	T	G	A	G	G	A	A	A
Cvi-0.SALK	-	A	T	T	A	C	T	G	G	A	C	C	T	C	A	T	C	T	T	T	C	T	T	G	C	C	A	G	A	T	A	A	T	T	A	T	A	A	G	A	T	T	G	A	G	G	A	A	A
Cvi_0.SALK	-	A	T	T	A	C	T	G	G	A	C	C	T	C	A	T	C	T	T	T	C	T	T	G	C	C	A	G	A	T	A	A	T	T	A	T	A	A	G	A	T	T	G	A	G	G	A	A	A
7117_El-0	-	A	T	T	A	C	T	G	G	A	C	C	T	C	A	T	C	T	T	T	C	T	T	G	C	C	A	G	A	T	A	A	T	T	A	T	A	A	G	A	T	T	G	A	G	G	A	A	A
El_0.SALK	-	A	T	T	A	C	T	G	G	A	C	C	T	C	A	T	C	T	T	T	C	T	T	G	C	C	A	G	A	T	A	A	T	T	A	T	A	A	G	A	T	T	G	A	G	G	A	A	A
8337_Mir-0	-	A	T	T	A	C	T	G	G	A	C	C	T	C	A	T	C	T	T	T	C	T	T	G	C	C	A	G	A	T	A	A	T	T	A	T	A	A	G	A	T	T	G	A	G	G	A	A	A
Mir_0.SALK	-	A	T	T	A	C	T	G	G	A	C	C	T	C	A	T	C	T	T	T	C	T	T	G	C	C	A	G	A	T	A	A	T	T	A	T	A	A	G	A	T	T	G	A	G	G	A	A	A
9761_Bik-1	-	A	T	T	A	C	T	G	G	A	C	C	T	C	A	T	C	T	T	T	C	T	T	G	C	C	A	G	A	T	A	A	T	T	A	T	A	A	G	A	T	T	G	A	G	G	A	A	A
Bik_1.SALK	-	A	T	T	A	C	T	G	G	A	C	C	T	C	A	T	C	T	T	T	C	T	T	G	C	C	A	G	A	T	A	A	T	T	A	T	A	A	G	A	T	T	G	A	G	G	A	A	A
9764_Qar-8a	-	A	T	T	A	C	T	G	G	A	C	C	T	C	A	T	C	T	T	T	C	T	T	G	C	C	A	G	A	T	A	A	T	T	A	T	A	A	G	A	T	T	G	A	G	G	A	A	A
Qar_8a.SALK	-	A	T	T	A	C	T	G	G	A	C	C	T	C	A	T	C	T	T	T	C	T	T	G	C	C	A	G	A	T	A	A	T	T	A	T	A	A	G	A	T	T	G	A	G	G	A	A	A
Nz_1.SALK	-	A	T	T	A	C	T	G	G	A	C	C	T	C	A	T	C	T	T	T	C	T	T	G	C	C	A	G	A	T	A	A	T	T	A	T	A	A	G	A	T	T	G	A	G	G	A	A	A
I
Hh-0	-	G	G	G	C	A	C	A	C	T	C	A	T	C	A	A	C	C	G	A	T	G	C	A	C	A	G	C	G	C	A	T	A	A	T	A	C	A	A	A	G	A	A	A	C	G	G	C	C
Col-0	-	G	G	G	C	A	C	A	C	T	C	A	T	C	A	A	C	C	G	A	T	G	C	A	C	A	G	C	G	C	A	T	A	A	T	A	C	A	A	A	G	A	A	A	C	G	G	C	C
7169_Hh-0	-	G	G	G	C	A	C	A	C	N	C	A	T	C	A	A	C	C	G	A	T	G	C	A	C	A	G	C	G	C	A	T	A	A	T	N	C	A	A	A	G	A	A	A	N	G	G	C	C
Hh_0.SALK	-	G	G	G	C	A	C	A	C	T	C	A	T	C	A	A	C	C	G	A	T	G	C	A	C	A	G	C	G	C	A	T	A	A	T	A	C	A	A	A	G	A	A	A	C	G	G	C	C
9058_Västervik	-	G	G	G	C	A	C	A	C	T	C	A	T	C	A	A	C	C	G	A	T	G	C	A	C	A	G	C	G	C	A	T	A	A	T	A	C	A	A	A	G	A	A	A	C	G	G	C	C
9343_Dju-1	-	G	G	G	C	A	C	A	C	T	C	A	T	C	A	A	C	C	G	A	T	G	C	A	C	A	G	C	G	C	A	T	A	A	T	A	C	A	A	A	G	A	A	A	C	G	G	C	C
6911_Cvi-0	-	G	G	G	C	A	C	A	C	T	C	A	T	C	A	A	C	C	G	A	T	G	C	A	C	A	G	C	G	C	A	T	A	A	T	A	C	A	A	A	G	A	A	A	C	G	G	C	C
Cvi-0.SALK	-	G	G	G	C	A	C	A	C	T	C	A	T	C	A	A	C	C	G	A	T	G	C	A	C	A	G	C	G	C	A	T	A	A	T	A	C	A	A	A	G	A	A	A	C	G	G	C	C
Cvi_0.SALK	-	G	G	G	C	A	C	A	C	T	C	A	T	C	A	A	C	C	G	A	T	G	C	A	C	A	G	C	G	C	A	T	A	A	T	A	C	A	A	A	G	A	A	A	C	G	G	C	C
7117_El-0	-	G	G	G	C	A	C	A	C	T	C	A	T	C	A	A	C	C	G	A	T	G	C	A	C	A	G	C	G	C	A	T	A	A	T	A	C	A	A	A	G	A	A	A	C	G	G	C	C
El_0.SALK	-	G	G	G	C	A	C	A	C	T	C	A	T	C	A	A	C	C	G	A	T	G	C	A	C	A	G	C	G	C	A	T	A	A	T	A	C	A	A	A	G	A	A	A	C	G	G	C	C
8337_Mir-0	-	G	G	G	C	A	C	A	C	T	C	A	T	C	A	A	C	C	G	A	T	G	C	A	C	A	G	C	G	C	A	T	A	A	T	A	C	A	A	A	G	A	A	A	C	G	G	C	C
Mir_0.SALK	-	G	G	G	C	A	C	A	C	T	C	A	T	C	A	A	C	C	G	A	T	G	C	A	C	A	G	C	G	C	A	T	A	A	T	A	C	A	A	A	G	A	A	A	C	G	G	C	C
9761_Bik-1	-	G	G	G	C	A	C	A	C	T	C	A	T	C	A	A	C	C	G	A	T	G	C	A	C	A	G	C	G	C	A	T	A	A	T	A	C	A	A	A	G	A	A	A	C	G	G	C	C
Bik_1.SALK	-	G	G	G	C	A	C	A	C	T	C	A	T	C	A	A	C	C	G	A	T	G	C	A	C	A	G	C	G	C	A	T	A	A	T	A	C	A	A	A	G	A	A	A	C	G	G	C	C
9764_Qar-8a	-	G	G	G	C	A	C	A	C	T	C	A	T	C	A	A	C	C	G	A	T	G	C	A	C	A	G	C	G	C	A	T	A	A	T	A	C	A	A	A	G	A	A	A	C	G	G	C	C
Qar_8a.SALK	-	G	G	G	C	A	C	A	C	T	C	A	T	C	A	A	C	C	G	A	T	G	C	A	C	A	G	C	G	C	A	T	A	A	T	A	C	A	A	A	G	A	A	A	C	G	G	C	C
Nz_1.SALK	-	G	G	G	C	A	C	A	C	T	C	A	T	C	A	A	C	C	G	A	T	G	C	A	C	A	G	C	G	C	A	T	A	A	T	A	C	A	A	A	G	A	A	A	C	G	G	C	C
I
Hh-0	-	T	A	A
Col-0	-	T	A	A
7169_Hh-0	-	T	A	A
Hh_0.SALK	-	T	A	A
9058_Västervik	-	T	A	A
9343_Dju-1	-	T	A	A
6911_Cvi-0	-	T	A	A
Cvi-0.SALK	-	T	A	A
Cvi_0.SALK	-	T	A	A
7117_El-0	-	T	A	A
El_0.SALK	-	T	A	A
8337_Mir-0	-	T	A	A
Mir_0.SALK	-	T	A	A
9761_Bik-1	-	T	A	A
Bik_1.SALK	-	T	A	A
9764_Qar-8a	-	T	A	A
Qar_8a.SALK	-	T	A	A
Nz_1.SALK	-	T	A	A
I
[truncated: 54 more columns]

## Sheet: 1001genomes 1135 SNPs
	AtBKN1_1001genomes1135						SNPs
	tg_ecotypeid	name	CS_ number	country	latitude	longitude	ATG	^T128	ΔA597	ΔC614	T619 (stop)
		Hh-0						T	-	CC	AAA
		Col-0						-	A	CC	AAA
1	88	CYR	CS76790	FRA	47.4	0.683333		-	-	CC	AAA
2	108	LDV-18	CS77013	FRA	48.5167	-4.06667		-	N	CC	AAA
3	139	LDV-46	CS77014	FRA	48.5167	-4.06667		-	N	CC	AAA
4	159	MAR2-3	CS77070	FRA	47.35	3.93333		-	A	CC	AAA
5	265	PYL-6	CS77198	FRA	44.65	-1.16667		-	-	CC	AAA
6	350	TOU-A1-88	CS77382	FRA	46.6667	4.11667		-	A	CN	AAA
7	351	TOU-A1-89	CS77383	FRA	46.6667	4.11667		-	-	CC	AAA
8	403	Zdarec3	CS78873	CZE	49.3667	16.2667		-	A	CC	AAA
9	410	Doubravnik7	CS76808	CZE	49.4211	16.3497		-	N	AC	AAA
10	424	Draha2	CS76812	CZE	49.4112	16.2815		-	-	CC	AAA
11	428	Borky1	CS76718	CZE	49.403	16.232		-	N	AC	AAA
12	430	Gr-1	CS76496	AUT	47	15.5		-	N	CC	AAA
13	470	BRR4	CS78943	USA	40.8313	-87.735		-	A	CC	AAA
14	476	BRR12	CS78944	USA	40.8313	-87.735		-	A	CC	AAA
15	484	BRR23	CS78945	USA	40.8313	-87.735		-	A	CC	AAA
16	504	BRR57	CS78946	USA	40.8313	-87.735		-	A	CC	AAA
17	506	BRR60	CS78947	USA	40.8313	-87.735		-	A	CC	AAA
18	531	BRR107	CS78948	USA	40.8313	-87.735		-	A	CC	AAA
19	544	LI-WP-039	CS78949	USA	40.9076	-73.2089		-	A	CC	AAA
20	546	LI-WP-041	CS78950	USA	40.9076	-73.2089		-	A	CC	AAA
21	628	LI-OF-061	CS78951	USA	40.7777	-72.9069		-	N	CC	AAA
22	630	LI-OF-065	CS77036	USA	40.7777	-72.9069		T	N	CC	TAA
23	680	LI-RR-096	CS78952	USA	40.9447	-72.8615		-	A	CC	AAA
24	681	LI-RR-097	CS78953	USA	40.9447	-72.8615		-	A	CC	AAA
25	685	LI-EF-011	CS78954	USA	40.9064	-73.1493		-	A	CC	AAA
26	687	LI-EF-018	CS78955	USA	40.9064	-73.1493		-	A	CC	AAA
27	728	LI-SET-019	CS78956	USA	40.9352	-73.114		-	A	CC	AAA
28	742	LI-SET-036	CS78957	USA	40.9352	-73.114		-	A	CC	AAA
29	763	Kar-1	CS76522	KGZ	42.3	74.3667		-	-	AC	AAA
30	765	Sus-1	CS76607	KGZ	42.1833	73.4		-	-	AC	AAA
31	766	Dja-1	CS76473	KGZ	42.5833	73.6333		-	-	AC	AAA
32	768	Zal-1	CS76634	KGZ	42.8	76.35		-	-	AC	AAA
33	772	Neo-6	CS76560	TJK	37.35	72.4667		-	-	AC	AAA
34	801	KYC-33	CS76992	USA	37.9169	-84.4639		T	N	CC	TAA
35	853	MIA-1	CS78958	USA	41.7976	-86.6691		-	A	CC	AAA
36	854	MIA-5	CS78959	USA	41.7976	-86.6691		-	A	CC	AAA
37	867	MIC-20	CS78960	USA	41.8266	-86.4366		-	A	CC	AAA
38	868	MIC-24	CS78961	USA	41.8266	-86.4366		-	A	CC	AAA
39	870	MIC-31	CS77082	USA	41.8266	-86.4366		-	A	CC	AAA
40	915	LIN S-5	CS77040	USA	41.8972	-71.4378	NTG	-	A	CC	AAA
41	932	CHA-41	CS76765	USA	42.3634	-71.1445		-	N	CC	TAA
42	991	Ale-Stenar-41-1	CS76651	SWE	55.3833	14.05		-	N	CC	AAA
43	992	Ale-Stenar-44-4	CS76652	SWE	55.3833	14.05		-	N	CC	AAA
44	997	Ale-Stenar-56-14	CS76653	SWE	55.3833	14.05		-	N	CC	AAA
45	1002	Ale-Stenar-64-24	CS76654	SWE	55.3833	14.05		-	N	CC	AAA
46	1006	Ale-Stenar-77-31	CS77636	SWE	55.3833	14.05		-	N	CC	AAA
47	1061	Brösarp-11-135	CS76727	SWE	55.7167	14.1333	ANG	-	-	AC	AAA
48	1062	Brösarp-15-138	CS76728	SWE	55.7167	14.1333		-	A	CC	AAA
49	1063	Brösarp-21-140	CS76729	SWE	55.7167	14.1333		-	A	CC	NAA
50	1066	Brösarp-34-145	CS76730	SWE	55.7167	14.1333		-	A	CC	AAA
51	1070	Brösarp-45-153	CS77643	SWE	55.7167	14.1333		-	-	CC	AAA
52	1158	Aledal-6-49	CS76656	SWE	56.7	16.5167		-	-	CC	AAA
53	1166	Aledal-14-73	CS77651	SWE	56.7	16.5167		-	-	CC	AAA
54	1254	Tos-82-387	CS77379	SWE	59.4333	17.0167		-	-	CC	AAA
55	1257	Tos-95-393	CS77380	SWE	59.4333	17.0167		-	-	AC	AAA
56	1313	Ängsö-59-422	CS77658	SWE	59.5667	16.8667		-	N	AC	AAA
57	1317	Ängsö-74-430	CS76665	SWE	59.5667	16.8667		-	A	CC	AAA
58	1552	Sku-30	CS77251	SWE	63.0833	18.3667		-	-	CC	AAA
59	1612	Brn-10	CS78962	USA	41.9	-86.583		-	A	CC	AAA
60	1622	Brn-24	CS78963	USA	41.9	-86.583		-	A	CC	AAA
61	1651	DuckLkSP38	CS78964	USA	43.3431	-86.4045		-	A	CC	AAA
62	1652	DuckLkSP40	CS78965	USA	43.3431	-86.4045		-	A	CC	AAA
63	1676	Haz-2	CS78966	USA	41.879	-86.607		-	A	CC	AAA
64	1684	Haz-10	CS78967	USA	41.879	-86.607		-	A	CC	AAA
65	1739	KBS-Mac-68	CS78968	USA	42.405	-85.398		-	A	CC	AAA
66	1741	KBS-Mac-74	CS78969	USA	42.405	-85.398		-	A	CC	AAA
67	1756	Ker-4	CS78970	USA	42.184	-86.358		-	A	CC	AAA
68	1757	Ker-5	CS78971	USA	42.184	-86.358		-	A	CC	AAA
69	1793	L-R-5	CS78972	USA	41.847	-86.67		-	A	CC	AAA
70	1797	L-R-10	CS78973	USA	41.847	-86.67		-	A	CC	AAA
71	1819	Lak-12	CS78974	USA	41.8	-86.67		-	A	CC	AAA
72	1820	Lak-13	CS78975	USA	41.8	-86.67		-	A	CC	AAA
73	1829	Mdn-1	CS77077	USA	42.051	-86.509		T	N	CC	TAA
74	1834	Mdn-8	CS78976	USA	42.051	-86.509		-	A	CC	AAA
75	1835	Mdn-10	CS78977	USA	42.051	-86.509		-	A	CC	AAA
76	1851	MNF-Pot-10	CS78978	USA	43.595	-86.2657		-	A	CC	AAA
77	1852	MNF-Pot-15	CS78979	USA	43.595	-86.2657		-	A	CC	AAA
78	1853	MNF-Pot-21	CS77099	USA	43.595	-86.2657		-	A	CC	AAA
79	1872	MNF-Pot-75	CS77100	USA	43.595	-86.2657		-	N	CC	AAA
80	1890	MNF-Riv-21	CS77101	USA	43.5139	-86.1859		-	N	AC	AAA
81	1925	MNF-Che-2	CS77096	USA	43.5251	-86.1843		-	A	CC	AAA
82	1942	MNF-Che-47	CS78980	USA	43.5251	-86.1843		-	A	CC	AAA
83	1943	MNF-Che-49	CS78981	USA	43.5251	-86.1843		-	A	CC	AAA
84	1954	MNF-Jac-12	CS77097	USA	43.5187	-86.1739		-	A	CC	AAA
85	2016	MNF-Pin-39	CS77098	USA	43.5356	-86.1788		-	A	CC	AAN
86	2017	MNF-Pin-40	CS78982	USA	43.5356	-86.1788		-	A	CC	AAA
87	2031	Map-8	CS78983	USA	42.166	-86.412		-	A	CC	AAA
88	2053	Map-35	CS78984	USA	42.166	-86.412		-	A	CC	AAA
89	2057	Map-42	CS77732	USA	42.166	-86.412		-	A	CC	AAA
90	2081	MuskSP-68	CS78985	USA	43.2483	-86.3368		-	A	CC	AAA
91	2091	MuskSP-83	CS78986	USA	43.2483	-86.3368		-	A	CC	AAA
92	2106	MSGA-10	CS78987	USA	43.2749	-86.0891		-	A	CC	AAA
93	2108	MSGA-12	CS78988	USA	43.2749	-86.0891		-	A	CC	AAA
94	2141	MSGA-61	CS78989	USA	43.2749	-86.0891		-	A	CC	AAA
95	2159	Paw-13	CS78990	USA	42.148	-86.431		-	A	CC	AAA
96	2166	Paw-20	CS78991	USA	42.148	-86.431		-	A	CC	AAA
97	2171	Paw-26	CS77164	USA	42.148	-86.431		-	N	CC	AAA
98	2191	Pent-7	CS78992	USA	43.7623	-86.3929		-	A	CC	AAA
99	2202	Pent-23	CS77168	USA	43.7623	-86.3929		-	A	CC	AAA
100	2212	Pent-46	CS78993	USA	43.7623	-86.3929		-	A	CC	AAA
101	2239	Riv-25	CS78994	USA	42.184	-86.382		-	A	CC	AAA
102	2240	Riv-26	CS78995	USA	42.184	-86.382		-	A	CC	AAA
103	2276	SLSP-31	CS77254	USA	43.665	-86.496		-	N	NN	NNN
104	2278	SLSP-35	CS77255	USA	43.665	-86.496		-	A	CC	AAA
105	2285	SLSP-69	CS78996	USA	43.665	-86.496		-	A	CC	AAA
106	2286	SLSP-67	CS78997	USA	43.665	-86.496		-	A	CC	AAA
107	2317	Ste-40	CS77278	USA	42.03	-86.514		-	N	CC	TAA
108	2370	Yng-4	CS78998	USA	41.865	-86.646		-	A	CC	AAA
109	2412	Yng-53	CS78999	USA	41.865	-86.646		-	A	CC	AAA
110	4779	UKSW06-179	CS78808	UK	50.4	-4.9		T	N	CC	TAA
111	4807	UKSW06-207	CS78809	UK	50.4	-4.9		T	N	CC	TAA
112	4826	UKSW06-226	CS78810	UK	50.4	-4.9		T	N	CC	TAA
113	4840	UKSW06-240	CS79000	UK	50.4	-4.9		-	N	CC	AAA
114	4857	UKSW06-257	CS79001	UK	50.3	-4.9		-	-	CC	AAA
115	4884	UKSW06-285	CS78811	UK	50.3	-4.9		-	N	CC	AAA
116	4900	UKSW06-302	CS78812	UK	50.3	-4.8		-	-	CC	AAA
117	4939	UKSW06-341	CS79002	UK	50.4	-4.7		T	-	CC	TAA
118	4958	UKSW06-360	CS78814	UK	50.5	-4.5		T	N	CC	TAA
119	5023	UKSE06-118	CS78799	UK	51.3	0.5		-	-	CC	NAA
120	5104	UKSE06-252	CS78800	UK	51.3	0.5		-	N	AC	AAA
121	5151	UKSE06-325	CS78801	UK	52.2	-1.7		-	A	NC	AAA
122	5165	UKSE06-362	CS78802	UK	51.3	0.4		-	A	CC	AAA
123	5210	UKSE06-432	CS78803	UK	51.2	0.3		-	N	CC	AAA
124	5236	UKSE06-470	CS78804	UK	51.2	0.4		-	N	CC	TAA
125	5249	UKSE06-491	CS79003	UK	51.2	0.3		-	-	CC	AAA
126	5253	UKSE06-500	CS78805	UK	51.1	0.6		-	N	CC	AAA
127	5276	UKSE06-533	CS78806	UK	51.3	1.1		T	N	NC	TAA
128	5279	UKSE06-541	CS79004	UK	51.3	1.1		-	-	CC	AAA
129	5349	UKSE06-639	CS78807	UK	51.1	0.4		-	N	CC	AAA
130	5353	UKNW06-003	CS78792	UK	54.5	-3		T	N	CC	TAA
131	5395	UKNW06-102	CS79005	UK	54.4	-3		-	-	CC	AAA
132	5486	UKNW06-233	CS78794	UK	54.6	-3.3		-	-	AC	AAA
133	5577	UKNW06-403	CS78797	UK	54.7	-3.4		T	N	CC	TAA
134	5644	UKNW06-481	CS78798	UK	54.4	-2.9		T	N	CC	TAA
135	5651	UKNW06-488	CS79006	UK	54.4	-2.9		-	N	CC	AAA
136	5717	Bra-1	CS79007	UK	54.6	-3.2		-	-	CC	AAA
137	5718	UKID11	CS79008	UK	57	-3.4		-	N	CC	AAA
138	5720	Cal-2	CS78781	UK	53.3	-1.6		-	N	CC	AAA
139	5726	Cnt-1	CS78782	UK	51.3	1.1		-	-	CC	AAA
140	5741	For-2	CS78783	UK	56.6	-4.1		T	N	CC	TAA
141	5748	Kil-0	CS78784	UK	56	-4.4		-	A	CC	AAA
142	5757	Mc-1	CS78785	UK	54.6	-2.3		-	N	CC	AAA
143	5768	UKID63	CS78786	UK	54.1	-1.5		T	N	CC	AAA
144	5772	Set-1	CS78787	UK	54.1	-2.3		-	N	CC	AAA
145	5776	UKID71	CS79009	UK	52.9	-1.3		-	-	CC	AAA
146	5779	UKID74	CS78789	UK	51	-3.1		-	N	CC	AAA
147	5784	Ty-1	CS78790	UK	56.4	-5.2		-	N	NC	AAA
148	5798	UKID93	CS79010	UK	53.1	-3.3		T	-	CC	TAA
149	5800	UKID96	CS78791	UK	57.4	-5.5		-	-	CC	AAA
150	5811	UKID107	CS78778	UK	52.9	-3.1		T	N	CC	TAA
151	5822	UKID116	CS78780	UK	56.7333	-5.98333		-	-	CC	AAA
152	5830	App1-12	CS76667	SWE	56.3333	15.9667		-	-	AC	AAA
153	5831	App1-14	CS76668	SWE	56.3333	15.9667		-	N	CC	TAA
154	5832	App1-16	CS76669	SWE	56.3333	15.9667		-	-	CC	AAA
155	5836	Boo2-3	CS77906	SWE	55.86	13.51		-	A	CC	AAA
156	5837	Bor-1	CS76453	CZE	49.4013	16.2326		-	-	CC	AAA
157	5856	DÃ¶r-10	CS76806	SWE	63.0167	17.4914		T	-	CC	TAA
158	5860	Dra-3	CS77913	SWE	62.6814	18.0165		T	-	CC	TAA
159	5865	Dra1-4	CS76809	SWE	55.76	14.12		-	N	CC	AAA
160	5867	Dra2-1	CS76810	SWE	55.76	14.12		-	N	CC	AAA
161	5874	DraII-6	CS76814	CZE	49.4112	16.2815		-	-	CC	ANA
162	5890	DraIV 1-8	CS76817	CZE	49.4112	16.2815		-	-	AC	AAA
163	5893	DraIV 1-11	CS76816	CZE	49.4112	16.2815		-	N	AC	AAA
164	5907	DraIV 2-9	CS76818	CZE	49.4112	16.2815		-	N	AC	AAA
165	5921	DraIV 3-7	CS76819	CZE	49.4112	16.2815	NTG	-	N	CC	AAN
166	5950	DraIV 5-12	CS76820	CZE	49.4112	16.2815		-	N	CC	AAA
167	5984	DraIV 6-13	CS76822	CZE	49.4112	16.2815		-	-	CC	AAA
168	5993	DraIV 6-22	CS76823	CZE	49.4112	16.2815		-	-	AC	AAA
169	6008	Duk	CS76824	CZE	49.1	16.2		-	N	CC	AAA
170	6009	Eden-1	CS76826	SWE	62.877	18.177	ANG	T	-	CC	TAA
171	6010	Eden-5	CS78000	SWE	62.877	18.177		-	-	CC	AAA
172	6011	Eden-6	CS76828	SWE	62.877	18.177		T	-	CC	TAA
173	6012	Eden-7	CS76829	SWE	62.877	18.177		-	N	CC	AAA
174	6013	Eden-9	CS76830	SWE	62.877	18.177		T	N	CC	TAA
175	6016	Eds-1	CS76834	SWE	62.9	18.4		T	-	CC	TAA
176	6017	Eds-9	CS76835	SWE	62.9	18.4		T	-	CC	TAA
177	6019	Fjä1-2	CS76860	SWE	56.06	14.29		-	N	CC	AAA
178	6020	Fjä1-5	CS76861	SWE	56.06	14.29		-	N	CC	AAA
179	6021	Fjä2-4	CS76862	SWE	56.06	14.29		-	N	CC	AAA
180	6022	Fjä2-6	CS78009	SWE	56.06	14.29		-	-	CC	AAA
181	6023	Fly2-1	CS76863	SWE	55.7509	13.3712		-	A	CC	AAA
182	6024	Fly2-2	CS76864	SWE	55.7509	13.3712		-	A	CC	AAA
183	6025	Gro-3	CS76889	SWE	62.6437	17.7339		-	-	CC	AAA
184	6030	Grön-5	CS76893	SWE	62.806	18.1896		-	N	CC	TAA
185	6034	Hov1-7	CS76932	SWE	56.1	13.74		-	A	CC	AAA
186	6035	Hov1-10	CS76931	SWE	56.1	13.74		-	-	CC	TAA
187	6036	Hov3-2	CS76934	SWE	56.1	13.74		-	A	CC	AAA
188	6038	Hov3-5	CS76935	SWE	56.1	13.74		-	A	CC	AAA
189	6039	Hovdala-2	CS76937	SWE	56.1	13.74		-	-	AC	AAA
190	6040	Kni-1	CS76970	SWE	55.66	13.4		-	A	CC	AAA
191	6041	Lis-3	CS77044	SWE	56.0328	14.775		-	N	AC	AAA
192	6042	Lom1-1	CS77048	SWE	56.09	13.9	NNN	-	A	CC	AAA
193	6043	Löv-1	CS77049	SWE	62.801	18.079		-	N	CC	AAA
194	6046	Löv-5	CS77050	SWE	62.801	18.079		-	-	CC	AAA
195	6064	Nyl-2	CS77136	SWE	62.9513	18.2763		-	-	CC	AAA
196	6069	Nyl-7	CS77137	SWE	62.9513	18.2763		-	N	CC	AAA
197	6070	Omn-1	CS77145	SWE	62.9308	18.3448		T	-	CC	TAA
198	6071	Omn-5	CS77146	SWE	62.9308	18.3448		T	N	CC	TAA
199	6073	ÖMö1-7	CS77147	SWE	56.1481	15.8155		-	N	CC	AAA
200	6074	Ör-1	CS77150	SWE	56.4573	16.1308		-	-	CC	TAA
201	6076	Rev-2	CS77215	SWE	55.6942	13.4504		-	-	CC	AAA
202	6077	Rev-3	CS78030	SWE	55.6942	13.4504		-	A	CC	AAA
203	6085	Sparta-1	CS77260	SWE	55.7097	13.2145		-	N	CC	AAA
204	6086	Sr:3	CS77267	SWE	58.9	11.2		-	N	CC	AAA
205	6087	Stu-2	CS78033	SWE	56.4666	16.1284		-	N	CC	AAA
206	6088	Stu1-1	CS77285	SWE	56.4666	16.1284		-	-	CC	AAA
207	6090	T1000	CS77288	SWE	55.6525	13.2197		-	N	CC	AAA
208	6091	T1010	CS78035	SWE	55.6525	13.215		-	A	CC	AAA
209	6092	T1020	CS77289	SWE	55.6514	13.2233		-	N	CC	AAA
210	6094	T1040	CS77290	SWE	55.6494	13.2147		T	N	CC	TAA
211	6095	T1050	CS78039	SWE	55.6486	13.2161		-	A	CC	AAA
212	6096	T1060	CS78040	SWE	55.6472	13.2225	ANG	T	N	CC	TAA
213	6097	T1070	CS77291	SWE	55.6481	13.2264		-	N	CC	AAA
214	6098	T1080	CS77292	SWE	55.6561	13.2178		-	-	CC	AAA
215	6099	T1090	CS77293	SWE	55.6575	13.2386		-	A	CC	AAA
216	6100	T1110	CS77294	SWE	55.6	13.2		-	-	CC	AAA
217	6101	T1120	CS78045	SWE	55.6	13.2		-	N	AC	AAA
218	6102	T1130	CS77295	SWE	55.6	13.2		-	-	CC	AAA
219	6104	T1160	CS77296	SWE	55.7	13.2		-	A	CC	AAA
220	6105	T450	CS77297	SWE	55.7967	13.1211		-	-	CC	AAA
221	6106	T460	CS77298	SWE	55.7931	13.1186		-	-	CC	AAA
222	6107	T470	CS77299	SWE	55.7942	13.1222		-	-	CC	AAA
223	6108	T480	CS77300	SWE	55.7989	13.1206		T	N	CN	AAA
224	6109	T510	CS77301	SWE	55.7936	13.1233	NTG	-	-	CC	AAA
225	6111	T530	CS77302	SWE	55.7989	13.1219		-	-	CC	AAA
226	6112	T540	CS77303	SWE	55.7967	13.1044		-	-	CC	AAA
227	6113	T550	CS77304	SWE	55.8078	13.1028		-	N	CC	AAA
228	6114	T570	CS77305	SWE	55.8097	13.1342		-	N	CC	AAA
229	6115	T580	CS77306	SWE	55.8	13.1367		-	N	CC	AAA
230	6118	T610	CS77307	SWE	55.7	13.2		-	A	CC	AAA
231	6119	T620	CS78060	SWE	55.7	13.2		-	-	CC	AAA
232	6122	T670	CS77308	SWE	55.8364	13.3075	ANG	-	A	CC	AAA
233	6123	T680	CS78064	SWE	55.8369	13.3033		-	N	CC	AAA
234	6124	T690	CS77309	SWE	55.8378	13.3092		-	-	CC	AAA
235	6125	T710	CS77310	SWE	55.8403	13.3106		-	A	CC	AAA
236	6126	T720	CS77311	SWE	55.8411	13.3047		-	N	CC	AAA
237	6128	T740	CS77313	SWE	55.8397	13.2881		-	N	CC	AAA
238	6131	T780	CS77315	SWE	55.8369	13.3181		-	A	CC	AAA
239	6132	T790	CS77316	SWE	55.8386	13.3186		-	A	CC	AAA
240	6133	T800	CS77317	SWE	55.8364	13.2906		-	-	CC	AAA
241	6134	T810	CS77318	SWE	55.8383	13.2906		-	-	CC	AAA
242	6136	T840	CS77319	SWE	55.9336	13.5519		-	A	CC	AAA
243	6137	T850	CS77320	SWE	55.9419	13.5603		-	A	CC	AAA
244	6138	T860	CS77321	SWE	55.9403	13.5511		-	A	CC	AAA
245	6140	T880	CS77322	SWE	55.9392	13.5539		-	A	CC	AAA
246	6141	T890	CS78079	SWE	55.9414	13.5542		-	N	CC	AAA
247	6142	T900	CS77323	SWE	55.9428	13.5558		-	A	CC	AAA
248	6145	T930	CS77324	SWE	55.9497	13.5533		-	-	CC	AAA
249	6148	T960	CS77325	SWE	55.9319	13.5508		-	N	CC	AAA
250	6149	T970	CS77326	SWE	55.9281	13.5481		-	A	CC	AAA
251	6150	T980	CS77327	SWE	55.9261	13.5319		-	N	CC	AAA
252	6151	T990	CS77328	SWE	55.6528	13.2244		-	-	CC	AAA
253	6153	TAA 03	CS77329	SWE	62.6425	17.7422		-	-	CC	AAA
254	6154	TAA 04	CS77330	SWE	62.6422	17.7406		-	N	CC	AAA
255	6163	TAA 14	CS77331	SWE	62.6425	17.7356		-	N	CC	AAA
256	6166	TAA 17	CS77332	SWE	62.6425	17.7372		-	N	CC	AAA
257	6169	TÃ…D 01	CS77333	SWE	62.8714	18.3447		-	-	CC	AAA
258	6172	TÃ…D 04	CS77335	SWE	62.8717	18.3436		T	N	CC	TAA
259	6173	TÃ…D 05	CS77336	SWE	62.8717	18.3419		-	-	CC	AAA
260	6174	TÃ…D 06	CS77337	SWE	62.8719	18.3422		T	N	CC	TAA
261	6177	TÃ„L 03	CS77338	SWE	62.6322	17.69		T	-	CC	TAA
262	6180	TÃ„L 07	CS77339	SWE	62.6322	17.6906		-	A	CC	AAA
263	6184	TBÃ– 01	CS77343	SWE	62.8892	18.4522		T	N	CC	TAA
264	6188	TDr-1	CS77345	SWE	55.7683	14.1386		-	A	CC	AAA
265	6189	TDr-2	CS77351	SWE	55.7686	14.1383		-	A	CC	AAA
266	6191	TDr-4	CS77352	SWE	55.7689	14.1375		-	A	CC	AAA
267	6192	TDr-5	CS77353	SWE	55.7692	14.1369	ANG	-	A	CC	AAA
268	6193	TDr-7	CS77354	SWE	55.7694	14.1347		-	A	CC	AAA
269	6194	TDr-8	CS77355	SWE	55.7706	14.1342		-	N	CC	AAA
270	6195	TDr-9	CS77356	SWE	55.7708	14.1342		-	-	CC	AAA
271	6198	TDr-13	CS77347	SWE	55.7708	14.1331		-	A	CC	AAA
272	6201	TDr-16	CS77348	SWE	55.7719	14.1211		-	-	CC	AAA
273	6202	TDr-17	CS77349	SWE	55.7717	14.1206		-	-	CC	AAA
274	6203	TDr-18	CS77350	SWE	55.7714	14.1208		-	-	CC	AAA
275	6209	TEDEN 02	CS77358	SWE	62.8836	18.1842		T	-	CC	TAA
276	6210	TEDEN 03	CS77359	SWE	62.8839	18.1836		-	N	CC	AAA
277	6214	TFÃ„ 04	CS78121	SWE	63.0175	18.3281		T	-	CC	TAA
278	6216	TFÃ„ 06	CS77362	SWE	63.0167	18.3283		-	N	CC	TAA
279	6217	TFÃ„ 07	CS77363	SWE	63.0169	18.3283		T	-	CC	TAA
280	6218	TFÃ„ 08	CS77364	SWE	63.0172	18.3283		T	-	CC	TAA
281	6220	TGR 01	CS77365	SWE	62.806	18.1896		T	-	CC	TAA
282	6221	TGR 02	CS77366	SWE	62.806	18.1896		-	N	CC	AAA
283	6231	TNY 04	CS77368	SWE	62.96	18.2844		-	-	CC	AAA
284	6235	TOM 01	CS77372	SWE	62.9611	18.3589		T	-	CC	TAA
285	6237	TOM 03	CS77373	SWE	62.9619	18.35		-	N	CC	TAA
286	6238	TOM 04	CS77374	SWE	62.9619	18.35		T	N	CC	TAA
287	6240	TOM 06	CS77375	SWE	62.9622	18.35		T	N	CC	TAA
288	6241	TOM 07	CS77376	SWE	62.9614	18.3608		T	N	CC	TAA
289	6242	Tomegap-2	CS77377	SWE	55.7	13.2		-	A	CC	NAA
290	6243	Tottarp-2	CS77381	SWE	56.2737	13.9004		-	N	CC	AAA
291	6244	TRÃ„ 01	CS77384	SWE	62.9169	18.4728		T	-	CC	TAA
292	6252	TV-4	CS78771	SWE	55.5796	14.3336		-	A	CC	AAA
293	6255	TV-7	CS78772	SWE	55.5796	14.334		-	A	CC	AAA
294	6258	TV-10	CS78767	SWE	55.5796	14.3336		-	N	CC	AAA
295	6268	TV-22	CS78768	SWE	55.5796	14.3336		-	A	CC	AAA
296	6276	TV-30	CS78769	SWE	55.5796	14.3336		-	A	CC	AAA
297	6284	TV-38	CS78770	SWE	55.5796	14.3336		-	-	AC	AAA
298	6296	UduI 1-11	CS78774	CZE	49.2771	16.6314		-	-	AC	AAA
299	6390	UduI 3-36	CS78775	CZE	49.2771	16.6314		-	-	CC	AAA
300	6396	UduI 4-9	CS78776	CZE	49.2771	16.6314		-	N	CC	AAA
301	6413	Ull3-4	CS78819	SWE	56.06	13.97	ANG	-	N	CC	AAA
302	6424	ZdrI 1-23	CS78875	CZE	49.3853	16.2544		-	-	CC	AAA
303	6434	ZdrI 2-9	CS78877	CZE	49.3853	16.2544		-	N	AC	AAA
304	6445	ZdrI 2-21	CS78876	CZE	49.3853	16.2544		-	-	CC	AAA
305	6680	ANH-1	CS76437	GER	51.85	6.4333		-	-	CC	AAA
306	6739	CSHL-15	CS79011	USA	40.8585	-73.4675		-	A	CC	AAA
307	6740	CSHL-17	CS79012	USA	40.8585	-73.4675		-	A	CC	AAA
308	6744	CSHL-5	CS76779	USA	40.8585	-73.4675		T	N	CC	TAA
309	6749	FM-10	CS79013	USA	42.4489	-76.5072		-	A	CC	AAA
310	6750	FM-11	CS79014	USA	42.4489	-76.5072		-	A	CC	AAA
311	6805	HS-12	CS79015	USA	42.373	-71.0627		-	A	CC	AAA
312	6806	HS-17	CS79016	USA	42.373	-71.0627		-	A	CC	AAA
313	6814	KNO-15	CS79017	USA	41.2816	-86.621		-	A	CC	AAA
314	6830	Kz-13	CS76994	KAZ	49.5	73.1		-	N	AC	AAA
315	6897	Ag-0	CS76430	FRA	45	1.3		T	-	CC	TAA
316	6898	An-1	CS76435	BEL	51.2167	4.4		-	A	CC	AAA
317	6900	Bil-5	CS76709	SWE	63.324	18.484		-	N	CC	AAA
318	6901	Bil-7	CS76710	SWE	63.324	18.484		-	-	CC	AAA
319	6903	Bor-4	CS76454	CZE	49.4013	16.2326		-	-	AC	AAA
320	6904	Br-0	CS76455	CZE	49.2	16.6166		T	N	CC	TAA
321	6907	CIBC-17	CS76770	UK	51.4083	-0.6383		-	A	CC	AAA
322	6908	CIBC-5	CS78894	UK	51.4083	-0.6383		-	-	CC	AAA
323	6909	Col-0	CS76778	USA	38.3	-92.3	ANG	-	A	CC	AAA
324	6911	Cvi-0	CS76789	CPV	15.1111	-23.6167		T	-	CC	AAA
325	6913	Eden-2	CS76827	SWE	62.877	18.177		-	-	CC	TAA
326	6915	Ei-2	CS76478	GER	50.3	6.3		-	N	CC	AAA
327	6917	FÃ¤b-2	CS76850	SWE	63.0165	18.3174	NNN	-	-	CC	AAA
328	6918	FÃ¤b-4	CS76851	SWE	63.0165	18.3174		-	-	CC	AAA
329	6919	Ga-0	CS76490	GER	50.3	8		-	-	CC	AAA
330	6920	Got-22	CS76884	GER	51.5338	9.9355		-	-	CC	AAA
331	6922	Gu-0	CS76498	GER	50.3	8		T	-	CC	TAA
332	6923	HR-10	CS76940	UK	51.4083	-0.6383		-	-	CC	AAA
333	6924	HR-5	CS76514	UK	51.4083	-0.6383	ATN	-	-	CC	AAA
334	6926	Kin-0	CS76527	USA	44.46	-85.37		T	N	CC	TAA
335	6927	KNO-10	CS76973	USA	41.2816	-86.621		-	A	CC	AAA
336	6929	Kondara	CS76532	TJK	38.48	68.49	ANG	-	-	AC	AAA
337	6931	Kz-9	CS76537	KAZ	49.5	73.1		-	-	AC	AAA
338	6932	Ler-1	CS77021	GER	47.984	10.8719		-	-	AC	AAA
339	6933	LL-0	CS77047	ESP	41.59	2.49		-	-	CC	AAA
340	6938	Ms-0	CS76555	RUS	55.7522	37.6322		-	-	AC	AAA
341	6940	Mz-0	CS76557	GER	50.3	8.3		-	A	CC	AAA
342	6943	NFA-10	CS77126	UK	51.4083	-0.6383		T	-	CC	TAA
343	6944	NFA-8	CS78913	UK	51.4083	-0.6383		-	N	CC	AAA
344	6945	Nok-3	CS76562	NED	52.24	4.45		-	N	CC	AAA
345	6951	Pu2-23	CS76579	CZE	49.42	16.36		-	N	AC	AAA
346	6956	Pu2-7	CS76580	CZE	49.42	16.36		-	N	CC	AAA
347	6957	Pu2-8	CS77192	CZE	49.42	16.36		-	N	NN	AAA
348	6958	Ra-0	CS76582	FRA	46	3.3		-	N	CC	AAA
349	6959	Rennes-1	CS77210	FRA	48.5	-1.41		T	-	CC	TAA
350	6960	Rennes-11	CS77211	FRA	48.5	-1.41		T	-	CC	TAN
351	6961	Se-0	CS76597	ESP	38.3333	-3.53333		-	-	CC	AAA
352	6963	Sorbo	CS78917	TJK	38.35	68.48		-	-	AC	AAA
353	6966	Sq-1	CS77266	UK	51.4083	-0.6383		-	N	CC	AAA
354	6967	Sq-8	CS76604	UK	51.4083	-0.6383		-	A	CC	AAA
355	6968	Tamm-2	CS76610	FIN	60	23.5		T	-	CC	TAA
356	6969	Tamm-27	CS77341	FIN	60	23.5	ATN	T	-	CC	TAA
357	6970	Ts-1	CS76615	ESP	41.7194	2.93056	NNN	-	N	CC	AAA
358	6971	Ts-5	CS77388	ESP	41.7194	2.93056	ANG	-	N	CC	AAA
359	6973	Ull2-3	CS78817	SWE	56.0648	13.9707		-	A	CC	AAA
360	6974	Ull2-5	CS78818	SWE	56.0648	13.9707		-	-	CC	AAA
361	6975	Uod-1	CS76621	AUT	48.3	14.45		-	A	CC	AAA
362	6976	Uod-7	CS78823	AUT	48.3	14.45		-	-	AC	AAA
363	6979	Wei-0	CS76628	SUI	47.25	8.26		-	-	CC	AAA
364	6981	Ws-2	CS78920	RUS	52.3	30		-	-	CC	AAA
365	6982	Wt-5	CS76632	GER	52.3	9.3	ANG	-	-	CC	AAA
366	6984	Zdr-1	CS76635	CZE	49.3853	16.2544		-	-	CC	AAA
367	6986	Abd-0	CS76429	UK	57.1539	-2.2207		T	N	CC	TAA
368	6987	Ak-1	CS76431	GER	48.0683	7.62551		-	-	CC	AAA
369	6989	Alst-1	CS76432	UK	54.8	-2.4333		-	-	CC	AAA
370	6990	Amel-1	CS76434	NED	53.448	5.73		-	-	CC	AAA
371	6992	Ang-0	CS76436	BEL	50.3	5.3		-	N	AC	AAA
372	6997	Appt-1	CS76440	NED	51.8333	5.5833	ANG	-	N	CC	AAA
373	7000	Aa-0	CS76428	GER	50.9167	9.57073		-	A	CC	AAA
374	7002	Baa-1	CS76442	NED	51.3333	6.1		-	N	CC	AAA
375	7003	Bs-1	CS78888	SUI	47.5	7.5		-	N	CC	AAA
376	7008	Benk-1	CS76447	NED	52	5.675		-	A	CC	AAA
377	7013	Bd-0	CS76445	GER	52.4584	13.287		-	N	AC	AAA
378	7014	Ba-1	CS76441	UK	56.5459	-4.79821		-	A	CC	AAA
379	7025	Bl-1	CS76450	ITA	44.5041	11.3396		-	-	CC	AAA
380	7026	Boot-1	CS76452	UK	54.4	-3.2667		T	N	CC	NAA
381	7028	Bch-1	CS76444	GER	49.5166	9.3166		-	A	CC	AAA
382	7031	Bsch-0	CS76457	GER	50.0167	8.6667		-	A	CC	AAA
383	7033	Buckhorn Pass	CS76733	USA	41.3599	-122.755	NTG	-	N	NC	AAA
384	7036	Bu-0	CS78889	GER	50.5	9.5		T	-	CC	TAA
385	7058	Bur-0	CS76734	IRL	54.1	-6.2		-	N	CC	AAA
386	7061	Cal-0	CS76460	UK	53.2699	-1.64293		-	-	CC	AAA
387	7062	Ca-0	CS76459	GER	50.2981	8.26607		-	A	CC	AAA
388	7063	Can-0	CS76740	ESP	29.2144	-13.4811		T	N	CC	AAA
389	7064	Cnt-1	CS76467	UK	51.3	1.1		-	-	CC	AAA
390	7067	Ct-1	CS76786	ITA	37.3	15		-	-	AC	AAA
391	7068	Cerv-1	CS76462	ITA	42	12.1	NNN	-	N	CC	AAA
392	7071	Chat-1	CS76463	FRA	48.0717	1.33867		-	-	CC	TAA
393	7072	Chi-0	CS76464	RUS	53.7502	34.7361		-	-	AC	AAA
394	7077	Co-1	CS76468	POR	40.12	-8.25		-	N	CC	AAA
395	7081	Co	CS78895	POR	40.2077	-8.42639		-	-	CC	AAA
396	7092	Com-1	CS76469	FRA	49.416	2.823		-	N	CC	AAA
397	7094	Da-0	CS76791	GER	49.8724	8.65081		-	A	CC	AAA
398	7096	Di-G	CS76472	FRA	47.3239	5.04278		-	-	AC	AAA
399	7102	Do-0	CS76474	GER	50.7224	8.2372		-	A	CC	AAA
400	7103	Dra-0	CS76476	CZE	49.4167	16.2667		-	A	CC	AAA
401	7106	Dr-0	CS78897	GER	51.051	13.7336		T	-	CC	TAA
402	7107	Durh-1	CS76477	UK	54.7761	-1.5733		-	-	CC	AAA
403	7109	Ema-1	CS76480	UK	51.3	0.5		-	-	CC	TAA
404	7111	Edi-0	CS76831	UK	55.9494	-3.16028		-	A	CC	AAA
405	7117	El-0	CS76479	GER	51.5105	9.68253	ACG	T	-	CC	AAA
406	7119	En-2	CS76481	GER	50	8.5		-	N	CC	AAA
407	7120	En-D	CS76482	GER	50	8.5		-	N	AC	AAA
408	7125	Er-0	CS78898	GER	49.5955	11.0087	ANG	-	-	CC	AAA
409	7126	Es-0	CS76484	FIN	60.1997	24.5682		-	-	CC	AAA
410	7127	Est	CS76485	EST	58.6656	24.9871		-	N	AC	AAA
411	7130	Et-0	CS76486	FRA	44.6447	2.56481		T	N	CC	TAA
412	7133	Fr-2	CS76489	GER	50.1102	8.6822		-	A	CC	AAA
413	7138	Fi-0	CS76488	GER	50.5	8.0167		-	-	CC	AAA
414	7143	Gel-1	CS76492	NED	51.0167	5.86667		-	A	CC	AAA
415	7147	Gie-0	CS76493	GER	50.584	8.67825		-	A	CC	AAA
416	7158	Gr-5	CS76885	AUT	47	15.5		-	-	AC	AAA
417	7160	Gre-0	CS76497	USA	43.178	-85.2532		-	A	CC	AAA
418	7161	Gd-1	CS76491	GER	53.5	10.5		-	A	CC	AAA
419	7162	Hs-0	CS76515	GER	52.24	9.44		-	A	CC	AAA
420	7163	Ha-0	CS76500	GER	52.3721	9.73569		-	-	AC	AAA
421	7164	Hau-0	CS76915	DEN	55.675	12.5686		-	-	CC	AAA
422	7165	Hn-0	CS76513	GER	51.3472	8.28844		-	A	CC	AAA
423	7169	Hh-0	CS76512	GER	54.4175	9.88682		T	-	CC	AAA
424	7177	Jm-0	CS76520	CZE	49	15	ANG	-	A	CC	AAA
425	7181	Je-0	CS76518	GER	50.927	11.587		-	N	CC	AAA
426	7183	Kas-1	CS79018	IND	35	77		-	A	CC	AAA
427	7186	Kn-0	CS76969	LTU	54.8969	23.8924		-	-	CC	AAA
428	7192	Kil-0	CS76526	UK	55.6395	-5.66364		-	A	CC	AAA
429	7199	Kl-5	CS76528	GER	50.95	6.9666		T	N	CC	TAA
430	7202	Kb-0	CS76524	GER	50.1797	8.50861		T	N	CC	TAA
431	7203	Krot-0	CS76534	GER	49.631	11.5722		-	A	CC	AAA
432	7207	Kyoto	CS76535	JPN	35.0085	135.752		-	-	AC	AAA
433	7208	Lan-0	CS76539	UK	55.6739	-3.78181		-	A	CC	AAA
434	7209	La-0	CS76538	POL	52.7333	15.2333		-	A	CC	AAA
435	7213	Ler-0	CS77020	GER	47.984	10.8719		-	N	AC	AAA
436	7217	Lm-2	CS76545	FRA	48	0.5		-	-	CC	AAA
437	7218	Le-0	CS76540	NED	52.1611	4.49015		-	-	AC	AAA
438	7223	Li-2:1	CS76541	GER	50.3833	8.0666		-	-	CC	AAA
439	7231	Li-7	CS77035	GER	50.3833	8.0666		-	A	CC	AAA
440	7236	Litva	CS76543	LTU				-	-	AC	AAA
441	7244	Mnz-0	CS76552	GER	50.001	8.26664		-	A	CC	AAA
442	7248	Mv-0	CS76556	USA	41.3923	-70.6652		-	N	CC	AAA
443	7250	Me-0	CS76549	GER	51.9183	10.1138		-	A	CC	AAA
444	7255	Mh-0	CS76550	POL	50.95	20.5		-	N	CC	AAA
445	7258	Nw-0	CS76564	GER	50.5	8.5		-	A	CC	AAA
446	7268	Np-0	CS76563	GER	52.6969	10.981		-	-	CC	AAA
447	7273	No-0	CS77128	GER	51.0581	13.2995		-	N	CC	AAA
448	7276	Ob-0	CS76566	GER	50.2	8.5833		-	-	CC	AAA
449	7280	Old-1	CS76567	GER	53.1667	8.2		-	A	CC	AAA
450	7282	Or-0	CS76568	GER	50.3827	8.01161	ACG	T	N	CC	AAA
451	7287	Ove-0	CS76569	GER	53.3422	8.42255		-	A	CC	AAA
452	7288	Oy-0	CS77156	NOR	60.3855	6.19302		-	A	CC	AAA
453	7296	Petergof	CS77170	RUS	59	29		-	N	AC	AAN
454	7298	Pi-0	CS76572	AUT	47.04	10.51		-	-	CC	AAA
455	7305	Pt-0	CS78915	GER	53.476	10.6065		-	A	CC	AAA
456	7306	Pog-0	CS76576	CAN	49.2655	-123.206	NTG	T	N	CC	TAA
457	7307	Pn-0	CS77182	FRA	48.0653	-2.96591		T	N	CC	TAA
458	7314	Ragl-1	CS76583	UK	54.3512	-3.41697		-	-	CC	AAA
459	7316	Rhen-1	CS78916	NED	51.9667	5.56667		-	A	CC	AAA
460	7319	Rome-1	CS76590	ITA	42	12.1		T	-	CC	TAA
461	7320	Rou-0	CS76591	FRA	49.4424	1.09849		-	N	CC	AAA
462	7322	Rsch-4	CS77222	RUS	56.3	34		-	A	CC	AAA
463	7323	Rubezhnoe-1	CS76594	UKR	49	38.28		-	-	AC	AAA
464	7327	Sf-1	CS77246	ESP	41.7833	3.03333		-	-	CC	AAA
465	7328	Sf-2	CS77247	ESP	41.7833	3.03333		-	-	CC	AAA
466	7332	Seattle-0	CS76598	USA	47	-122.2		T	-	CC	TAA
467	7333	Sei-0	CS76599	ITA	46.5438	11.5614		-	-	AC	AAA
468	7337	Si-0	CS76601	GER	50.8738	8.02341		-	N	CC	AAA
469	7342	Su-0	CS76606	UK	53.6473	-3.00733		-	A	CC	AAA
470	7343	Sp-0	CS76603	GER	52.5339	13.181		-	N	AC	AAA
471	7344	Sg-1	CS76600	GER	47.6667	9.5		-	N	CC	AAA
472	7346	Sten-0	CS77277	GER	52.6058	11.8558		-	N	CC	AAA
473	7347	Stw-0	CS76605	RUS	52	36		-	-	AC	AAA
474	7349	Ta-0	CS76608	CZE	49.5	14.5		-	-	CC	AAA
475	7350	Tac-0	CS76609	USA	47.2413	-122.459		-	-	CC	AAA
476	7353	Tha-1	CS76611	NED	52.08	4.3		-	N	CC	AAA
477	7354	Ting-1	CS76612	SWE	56.5	14.9		-	N	CC	AAA
478	7356	Tol-0	CS76614	USA	41.6639	-83.5553		-	-	CC	AAA
479	7358	Tol-2	CS79019	USA	41.6639	-83.5553		-	A	CC	AAA
480	7359	Tol-3	CS79020	USA	41.6639	-83.5553		-	A	CC	AAA
481	7372	Tscha-1	CS76616	AUT	47.0748	9.9042		-	-	CC	AAA
482	7373	Tsu-0	CS77389	JPN	34.43	136.31		-	N	CC	TAA
483	7377	Tul-0	CS76618	USA	43.2708	-85.2563		-	N	CC	AAA
484	7378	Uk-1	CS76620	GER	48.0333	7.7667		-	-	CC	AAA
485	7382	Utrecht	CS76622	NED	52.0918	5.1145		-	-	CC	TAA
486	7383	Van-0	CS76623	CAN	49.2655	-123.206		-	-	CC	AAA
487	7384	Ven-1	CS76624	NED	52.0333	5.55	ANG	-	N	CC	AAA
488	7387	Vind-1	CS76625	UK	54.9902	-2.3671		-	-	CC	AAA
489	7394	Wa-1	CS76626	POL	52.3	21		-	A	CC	AAA
490	7396	Ws-0.2	CS78857	RUS	52.3	30		T	N	CC	TAA
491	7404	Wc-1	CS76627	GER	52.6	10.0667		-	A	CC	AAA
492	7411	Wl-0	CS76630	GER	47.9299	10.8134		-	A	CC	AAA
493	7413	Wil-2	CS78856	LTU	54.6833	25.3167		-	N	AC	AAA
494	7415	Wu-0	CS78858	GER	49.7878	9.9361		-	A	CC	AAA
495	7416	Yo-0	CS76633	USA	37.45	-119.35		-	A	CC	AAA
496	7417	Zu-0	CS78880	SUI	47.3667	8.55		-	N	CC	AAA
497	7418	Zu-1	CS78881	SUI	47.3667	8.55		-	N	CC	AAA
498	7419	Db-1	CS76471	GER	50.3058	8.32213		-	A	CC	AAA
499	7424	Jl-3	CS76519	CZE	49.2	16.6166		-	N	CC	AAA
500	7427	Ko-2	CS76531	DEN				-	-	AC	AAA
501	7430	Nc-1	CS76559	FRA	48.6167	6.25		-	A	CC	AAA
502	7460	Da(1)-12	CS76470	CZE				-	A	CC	AAA
503	7461	H55	CS76897	CZE	49	15		-	-	CC	AAN
504	7471	RLD-1	CS76588	UNK				-	N	AC	AAA
505	7475	KEN	CS79021	USA	41.767	-72.677		-	A	CC	AAA
506	7477	WAR	CS78853	USA	41.7302	-71.2825		-	A	CC	AAA
507	7514	RRS-7	CS76593	USA	41.5609	-86.4251		-	-	CC	AAA
508	7515	RRS-10	CS76592	USA	41.5609	-86.4251		-	A	CC	AAA
509	7516	VÃ¥r2-1	CS78830	SWE	55.58	14.334		-	N	CC	AAA
510	7517	VÃ¥r2-6	CS78831	SWE	55.58	14.334		-	A	CN	AAA
511	7520	Lp2-2	CS76546	CZE	49.38	16.81		-	-	AC	AAA
512	7521	Lp2-6	CS77052	CZE	49.38	16.81		-	-	CC	AAA
513	7523	Pna-17	CS76575	USA	42.0945	-86.3253		-	A	CC	AAA
514	7525	Rmx-A180	CS77218	USA	42.036	-86.511		T	N	CC	TAA
515	7529	627RMX-1MN4	CS79022	USA	42.0333	-86.5128		-	A	CC	AAA
516	7530	627RMX-1MN5	CS79023	USA	42.0333	-86.5128		-	A	CC	AAA
517	7566	627ME-13Y1	CS78367	USA	42.093	-86.359		-	A	CC	AAA
518	7568	627ME-1MI1	CS79024	USA	42.093	-86.359		-	A	CC	AAA
519	7717	KNO1.37	CS76972	USA	41.273	-86.625		-	A	CC	AAA
520	7757	KNO2.41	CS79025	USA	41.273	-86.625		-	A	CC	AAA
521	7767	KNO2.54	CS79026	USA	41.273	-86.625		-	A	CC	AAA
522	7917	PNA3.10	CS77183	USA	42.0945	-86.3253		-	A	CC	AAA
523	7947	PNA3.40	CS77184	USA	42.0945	-86.3253		T	N	CC	TAA
524	8037	PT1.52	CS79027	USA	41.3423	-86.7368		-	A	CC	AAA
525	8057	PT1.85	CS79028	USA	41.3423	-86.7368		-	A	CC	AAA
526	8077	PT2.21	CS77191	USA	41.3423	-86.7368		T	-	CC	TAA
527	8132	RMX3.22	CS77219	USA	42.036	-86.511		-	A	CC	AAA
528	8171	RMX4.118	CS79029	USA	42.036	-86.511		-	A	CC	AAA
529	8214	Gy-0	CS78901	FRA	49	2		T	-	CC	TAA
530	8222	Lis-2	CS77043	SWE	56.0328	14.775		-	N	CC	AAA
531	8227	THÃ– 03	CS77367	SWE	62.7989	17.9103		-	-	CC	AAA
532	8230	Algutsrum	CS76657	SWE	56.68	16.5		-	-	CC	AAA
533	8231	BrÃ¶1-6	CS76726	SWE	56.3	16		T	N	CC	TAA
534	8233	Dem-4	CS76794	USA	41.1876	-87.1923	ATN	-	A	CC	AAA
535	8234	Gul1-2	CS76896	SWE	56.4606	15.8127		-	-	CC	AAA
536	8235	Hod	CS76924	CZE	48.8	17.1		-	A	CC	AAA
537	8236	HSm	CS76941	CZE	49.33	15.76		-	-	CN	AAA
538	8237	KÃ¤vlinge-1	CS76964	SWE	55.8	13.1		-	-	CC	AAA
539	8238	Kent	CS76967	UK	51.15	0.4		-	A	CC	AAA
540	8239	PHW-3	CS76976	GER	51	7		-	-	CN	NAA
541	8240	Kulturen-1	CS76987	SWE	55.705	13.196		-	N	CC	AAA
542	8241	Liarum	CS77038	SWE	55.9473	13.821		-	A	CC	AAA
543	8242	Lillö-1	CS77039	SWE	56.1494	15.7884		T	N	CC	TAA
544	8243	PHW-2	CS77173	ITA	43.7703	11.2547		-	-	CC	AAA
545	8244	PHW-34	CS77174	FRA	48.6103	2.3086		-	-	CC	AAA
546	8246	NC-6	CS77124	USA	35	-79.18		T	-	CC	TAA
547	8247	San-2	CS77233	SWE	56.07	13.74		-	-	CC	AAA
548	8249	Vimmerby	CS78845	SWE	57.7	15.8		-	N	CC	AAA
549	8256	Bå1-2	CS76676	SWE	56.4	12.9		-	A	CC	AAA
550	8258	Bå4-1	CS76677	SWE	56.4	12.9		T	-	CC	TAA
551	8259	Bå5-1	CS76678	SWE	56.4	12.9		T	-	CC	TAA
552	8264	Bla-1	CS76451	ESP	41.6833	2.8		-	-	CC	AAA
553	8283	Dra3-1	CS76811	SWE	55.76	14.12		-	-	CC	AAA
554	8284	DraII-1	CS76813	CZE	49.4112	16.2815		-	N	NN	AAA
555	8285	DraIII-1	CS76815	CZE	49.4112	16.2815		-	N	CC	AAA
556	8290	En-1	CS76841	GER	50	8.5		-	-	AC	AAA
557	8297	Ge-0	CS76875	SUI	46.5	6.08		-	A	CC	AAA
558	8306	Hov4-1	CS76936	SWE	56.1	13.74		-	N	CC	AAA
559	8307	Hovdala-6	CS76938	SWE	56.1	13.74		-	A	CC	AAA
560	8311	In-0	CS78903	AUT	47.5	11.5		T	N	CC	TAA
561	8312	Is-0	CS78904	GER	50.5	7.5		T	-	CC	TAA
562	8326	Lis-1	CS77042	SWE	56.0328	14.775		-	N	AC	AAA
563	8334	Lu-1	CS77056	SWE	55.71	13.2		-	-	CC	AAA
564	8335	Lund	CS77060	SWE	55.71	13.2		-	A	CC	AAA
565	8337	Mir-0	CS76551	ITA	44	12.37		T	-	CC	AAA
566	8343	Na-1	CS76558	FRA	47.5	1.5		-	A	CC	AAA
567	8351	Ost-0	CS77154	SWE	60.25	18.37	NNG	-	N	CC	AAA
568	8354	Per-1	CS76571	RUS	58	56.3167		-	N	AC	AAA
569	8357	Pla-0	CS76573	ESP	41.5	2.25		T	-	CC	TAA
570	8365	Rak-2	CS77201	CZE	49	16		-	-	CC	AAA
571	8366	Rd-0	CS76584	GER	50.5	8.5		-	A	CC	AAA
572	8369	Rev-1	CS77214	SWE	55.6942	13.4504		-	A	CC	AAA
573	8376	Sanna-2	CS77234	SWE	62.69	18		T	-	CC	TAA
574	8386	Sr:5	CS77268	SWE	58.9	11.2		-	-	CC	AAA
575	8387	St-0	CS77270	SWE	59	18		-	-	CC	AAA
576	8419	Wil-1	CS78855	LTU	54.6833	25.3167		-	-	AC	AAA
577	8420	Kelsterbach-4	CS76525	GER	50.0667	8.5333		-	-	CC	TAA
578	8422	Fjä1-1	CS76859	SWE	56.06	14.29		-	N	CC	AAA
579	8424	Kas-2	CS78905	IND	35	77		-	A	NC	AAA
580	8426	Ull1-1	CS78816	SWE	56.06	13.97	ANG	-	N	AC	AAA
581	8427	Ull2-13	CS78552	SWE	56.0648	13.9707		-	A	CC	AAA
582	8464	LP3413.31	CS79030	USA	41.6862	-86.8513		-	A	CC	AAA
583	8483	LP3413.53	CS79031	USA	41.6862	-86.8513		-	A	CC	AAA
584	8699	328PNA062	CS79032	USA	42.0945	-86.3253		-	A	CC	AAA
585	8723	11PNA1.14	CS79033	USA	42.0945	-86.3253		-	A	CC	AAA
586	9027	RMX413.85	CS79034	USA	42.036	-86.511		-	A	CC	AAA
587	9057	Vinslöv	CS78847	SWE	56.1	13.9167		-	A	CC	AAA
588	9058	Västervik	CS78834	SWE	57.75	16.6333		T	-	CC	AAA
589	9067	Xan-3	CS78860	AZE	38.6536	48.7992		-	N	CC	AAA
590	9069	Xan-5	CS78861	AZE	38.6536	48.7992		T	-	CC	TAA
591	9070	Xan-6	CS78862	AZE	38.6536	48.7992		T	N	CC	TAA
592	9075	Lerik1-4	CS77023	AZE	38.7406	48.6131		T	-	CC	TAN
593	9078	Lerik1-7	CS77024	AZE	38.7406	48.6131		T	-	CC	TAA
594	9079	Lerik2-1	CS77025	AZE	38.7833	48.5517		-	N	NC	AAA
595	9081	Lerik2-3	CS77026	AZE	38.7833	48.5517		T	-	CC	TAA
596	9084	Lerik2-6	CS77028	AZE	38.7833	48.5517		-	N	CC	AAA
597	9085	Lerik2-7	CS77029	AZE	38.7833	48.5517		-	N	CC	AAA
598	9089	Nar-3	CS77119	AZE	38.9522	48.925		T	N	CC	TAA
599	9091	Nar-5	CS77121	AZE	38.9522	48.925		-	-	CC	AAA
600	9095	Istisu-5	CS76950	AZE	38.9786	48.5594		-	N	CC	AAA
601	9099	Istisu-9	CS76953	AZE	38.9786	48.5594		T	N	CC	TAA
602	9100	Lag1-2	CS76998	GEO	41.8296	46.2831		-	N	CC	AAA
603	9102	Lag1-4	CS76999	GEO	41.8296	46.2831		-	N	CC	AAA
604	9103	Lag1-5	CS77000	GEO	41.8296	46.2831		-	-	CC	AAA
605	9104	Lag1-6	CS77001	GEO	41.8296	46.2831		-	-	CC	AAA
606	9105	Lag1-7	CS77002	GEO	41.8296	46.2831		-	N	CC	AAA
607	9106	Lag1-8	CS77003	GEO	41.8296	46.2831		-	-	CC	AAA
608	9111	Lag2-4	CS77005	GEO	41.8296	46.2831		-	N	CC	AAA
609	9113	Lag2-6	CS77006	GEO	41.8296	46.2831		T	N	CC	TAA
610	9114	Lag2-7	CS77007	GEO	41.8296	46.2831		-	N	CC	AAA
611	9115	Lag2-10	CS77004	GEO	41.8296	46.2831		-	-	CC	AAA
612	9121	Bak-5	CS76685	GEO	41.7942	43.4767		-	N	CC	AAA
613	9125	Geg-14	CS76876	ARM	40.1408	44.8203		-	N	AC	AAA
614	9128	Yeg-2	CS78864	ARM	39.8692	45.3622		-	N	AC	AAA
615	9130	Yeg-4	CS78865	ARM	39.8692	45.3622		-	N	AC	AAA
616	9131	Yeg-5	CS78866	ARM	39.8692	45.3622		-	N	AC	AAA
617	9133	Yeg-7	CS78867	ARM	39.8692	45.3622		-	N	AC	AAA
618	9134	Yeg-8	CS78868	ARM	39.8692	45.3622		-	N	AC	AAA
619	9298	Edi-1	CS76832	UK	55.9681	-3.21833		T	-	CC	TAA
620	9312	Ullapool-8	CS78821	UK	57.9	-5.1525		-	N	CC	AAA
621	9314	Gol-2	CS76883	UK	57.9672	-3.96722		-	-	CC	AAA
622	9321	Ådal 1	CS76643	SWE	62.8622	18.336		-	N	CC	AAA
623	9323	Ådal 3	CS76644	SWE	62.8622	18.336		T	-	CC	TAA
624	9332	Bar 1	CS76688	SWE	62.8698	18.381		T	N	NC	TAA
625	9336	Bön 1	CS76715	SWE	62.8794	18.4473		T	-	CC	TAA
626	9339	Böt 1	CS76720	SWE	57.7133	15.0689		-	-	CC	AAA
627	9343	Dju-1	CS78896	SWE	57.3089	18.1512		T	-	CC	AAA
628	9352	Död 2	CS76797	SWE	57.2608	16.3675		-	-	CC	AAA
629	9353	Död 3	CS76798	SWE	57.2608	16.3675		-	N	CC	AAA
630	9363	EdJ 2	CS76833	SWE	62.9147	18.4045	ANG	T	-	CC	TAA
631	9369	EkS 2	CS76837	SWE	57.6781	14.9986	ANG	-	-	CC	AAA
632	9370	EkS 3	CS79035	SWE	57.6781	14.9986		-	-	CC	AAA
633	9371	FäL 1	CS76852	SWE	63.016	18.3175		T	-	CC	TAA
634	9380	FlyA 3	CS76865	SWE	55.7488	13.3742		-	A	CC	AAA
635	9381	Fri 1	CS76868	SWE	55.8106	14.2091		-	N	CC	AAA
636	9382	Fri 2	CS76869	SWE	55.8106	14.2091		-	-	CC	AAA
637	9383	Fri 3	CS76870	SWE	55.8106	14.2091		-	-	CC	AAA
638	9386	Grön 12	CS76891	SWE	62.806	18.1896		T	-	CC	TAA
639	9388	Grön 14	CS76892	SWE	62.806	18.1896		-	-	CC	AAA
640	9390	Hadd-1	CS78659	SWE	57.3263	15.8979		-	N	AC	AAA
641	9391	Hadd-2	CS76905	SWE	57.3263	15.8979		-	N	CC	AAA
642	9392	Hadd-3	CS76906	SWE	57.3263	15.8979		-	N	AC	AAA
643	9394	Hag-2	CS76907	SWE	56.5804	16.4063		-	-	CC	AAA
644	9395	Hal-1	CS76908	SWE	57.5089	15.0105		T	-	CC	TAA
645	9399	Hamm-1	CS76910	SWE	55.4234	13.9905		-	-	CC	AAA
646	9402	Hel-3	CS76918	SWE	57.8765	14.8549		-	-	CC	AAA
647	9404	HolA-1 1	CS76926	SWE	55.7491	13.399		-	A	CC	AAA
648	9405	HolA-1 2	CS76927	SWE	55.7491	13.399		-	A	CC	AAA
649	9407	HolA-2 2	CS76928	SWE	55.7491	13.399		-	A	CC	AAA
650	9408	Kal 1	CS76959	SWE	56.047	13.9519		T	N	CC	TAA
651	9409	Kia 1	CS76968	SWE	56.0573	14.302		-	A	CC	AAA
652	9412	Kor 3	CS76981	SWE	57.2746	16.1494		-	-	CC	AAA
653	9413	Kor 4	CS76982	SWE	57.2746	16.1494		-	-	CC	AAA
654	9416	Kru-3	CS76986	SWE	57.7215	18.3837		-	-	CC	AAA
655	9421	Lan 1	CS77009	SWE	55.9745	14.3997		-	N	CC	AAA
656	9427	Näs 2	CS77122	SWE	62.8815	18.4055		-	-	CC	AAA
657	9433	Nyl 13	CS77135	SWE	62.9513	18.2763		-	N	CC	AAA
658	9436	Puk-1	CS77194	SWE	56.1633	14.6806		-	N	CC	AAA
659	9437	Puk-2	CS77195	SWE	56.1633	14.6806		-	A	CC	AAA
660	9442	Sim-1	CS77250	SWE	55.5678	14.3398		-	A	CC	AAA
661	9450	Spro 1	CS77263	SWE	57.2545	18.2109		T	-	CC	TAA
662	9451	Spro 2	CS77264	SWE	57.2545	18.2109		-	N	AC	AAA
663	9452	Spro 3	CS77265	SWE	57.2545	18.2109		-	N	AC	AAA
664	9453	Stenk-2	CS77274	SWE	57.8009	18.5162		-	-	CC	AAA
665	9454	Stenk-3	CS77275	SWE	57.8009	18.5162		-	N	CC	AAA
666	9455	Stenk-4	CS77276	SWE	57.8009	18.5162		T	-	CC	TAA
667	9470	Tur-4	CS77399	SWE	57.6511	14.8043		T	-	CC	TAA
668	9471	Ull-A-1	CS78820	SWE	56.0648	13.9707		-	A	CC	AAA
669	9476	VårA 1	CS78832	SWE	55.5796	14.3336		-	A	CC	AAA
670	9481	Yst-1	CS78869	SWE	55.4242	13.8484		-	-	CC	AAA
671	9503	11C1	CS76640	UK	55.8877	-3.21072		T	-	CC	TAA
672	9506	IP-Alo-0	CS76662	POR	40.11	-7.47		-	-	CC	AAA
673	9507	IP-Coa-0	CS76775	POR	38.45	-7.5		-	N	CC	AAA
674	9508	IP-Mos-1	CS77108	POR	40.04	-7.11		T	N	CC	TAA
675	9509	IP-Reg-0	CS77207	POR	39.29	-7.4		T	-	CC	TAA
676	9510	IP-Rei-0	CS77208	POR	38.75	-7.59		-	-	CC	AAA
677	9511	IP-Vav-0	CS78835	POR	38.53	-8.02		-	N	CC	AAA
678	9512	IP-Vid-1	CS78842	POR	38.22	-7.84		-	N	CC	AAA
679	9513	IP-Adc-5	CS76646	ESP	38.77	-4.07		T	-	CC	TAA
680	9514	IP-Adm-0	CS76647	ESP	39.15	-4.54		-	N	CC	AAA
681	9515	IP-Ala-0	CS76650	ESP	39.72	-6.89		-	N	CC	AAA
682	9517	IP-All-0	CS76659	ESP	42.19	-7.8		-	N	CC	AAA
683	9518	IP-Alm-0	CS76660	ESP	39.88	-0.36		-	-	CC	AAA
684	9519	IP-Ang-0	CS78886	ESP	41.94	2.64	NTG	-	N	CC	AAA
685	9520	IP-Ara-4	CS76670	ESP	41.7	-3.68		-	-	CC	AAA
686	9521	IP-Bar-1	CS76689	ESP	41.43	2.13		-	N	CN	AAA
687	9522	IP-Bea-0	CS76695	ESP	36.52	-5.27		-	-	CC	AAA
688	9523	IP-Ben-0	CS76700	ESP	38.37	-2.66		-	N	CC	AAA
689	9524	IP-Ber-0	CS78887	ESP	42.52	-0.56		-	-	CC	AAA
690	9525	IP-Bis-0	CS76711	ESP	42.49	0.54		-	-	CC	AAA
691	9526	IP-Cab-3	CS76738	ESP	41.54	2.39		-	-	CC	AAA
692	9527	IP-Cad-0	CS76739	ESP	40.37	-5.74		-	N	CC	AAN
693	9528	IP-Cal-0	CS78890	ESP	40.94	-1.37		-	-	CN	AAA
694	9529	IP-Cap-1	CS76741	ESP	36.97	-3.36		-	A	CC	AAA
695	9530	IP-Car-1	CS76742	ESP	38.25	-4.32		-	N	CC	AAA
696	9531	IP-Cdc-3	CS76761	ESP	41.21	-4.54		-	-	CC	AAA
697	9532	IP-Cdo-0	CS76762	ESP	42.23	-4.64		-	N	CC	AAA
698	9533	IP-Cem-0	CS76763	ESP	41.15	-4.32		-	N	CC	AAA
699	9534	IP-Cmo-3	CS76774	ESP	40.05	-4.65		-	-	CC	AAA
700	9535	IP-Coc-1	CS76776	ESP	42.31	3.19		-	N	CC	AAA
701	9536	IP-Cor-0	CS76782	ESP	40.83	-2		-	-	CC	AAA
702	9537	IP-Cum-1	CS76787	ESP	38.07	-6.66		-	-	CC	AAA
703	9539	IP-Deh-1	CS76793	ESP	40.29	-6.67		-	N	CC	AAA
704	9540	IP-Elb-0	CS76838	ESP	41.81	2.34		-	N	CC	AAA
705	9541	IP-Fue-2	CS76871	ESP	38.26	-5.42		-	-	CC	AAA
706	9542	IP-Fun-0	CS76872	ESP	40.79	-4.05		-	N	CC	AAA
707	9543	IP-Gra-0	CS76886	ESP	36.77	-5.39		-	N	CC	AAA
708	9544	IP-Gua-1	CS76894	ESP	39.4	-5.33		-	-	CC	AAA
709	9545	IP-Her-12	CS76920	ESP	39.4	-5.78		-	-	CC	AAA
710	9546	IP-Hom-4	CS76929	ESP	40.82	-1.68		T	-	CC	TAA
711	9547	IP-Hor-0	CS76930	ESP	41.67	2.62		-	-	CC	AAA
712	9548	IP-Hoy-0	CS76939	ESP	40.4	-5		-	N	CC	AAA
713	9549	IP-Hum-2	CS76943	ESP	42.23	-3.69		-	N	CC	AAA
714	9550	IP-Iso-4	CS76946	ESP	43.05	-5.37		-	N	CC	AAA
715	9551	IP-Jim-1	CS76955	ESP	42.28	-5.92		T	N	CC	TAA
716	9552	IP-Lab-7	CS76995	ESP	40.87	-4.5		-	-	CC	AAA
717	9553	IP-Ldd-0	CS77012	ESP	41.58	-4.71		-	-	CC	AAA
718	9554	IP-Lso-0	CS77055	ESP	38.86	-3.16		-	-	CC	AAA
719	9555	IP-Mar-1	CS77068	ESP	39.58	-3.93		-	N	CC	AAA
720	9556	IP-Men-2	CS77081	ESP	39.66	-4.34		-	N	CC	AAA
721	9557	IP-Moa-0	CS77102	ESP	42.46	0.7		-	N	CC	AAA
722	9558	IP-Moc-11	CS77103	ESP	41.57	-5.64		-	N	CC	AAA
723	9559	IP-Mon-5	CS77107	ESP	38.06	-4.38		-	N	CC	AAA
724	9560	IP-Mot-0	CS77109	ESP	38.19	-6.24		-	-	CC	AAA
725	9561	IP-Mun-0	CS77114	ESP	40.71	-5.04		-	A	CC	AAA
726	9562	IP-Mur-0	CS77115	ESP	41.67	2		-	-	CC	AAA
727	9564	IP-Nog-17	CS77129	ESP	40.45	-1.6		-	-	CC	AAA
728	9565	IP-Orb-10	CS77152	ESP	42.97	-1.23		T	-	CC	TAA
729	9567	IP-Pal-0	CS77159	ESP	42.34	1.3		-	-	CC	AAA
730	9568	IP-Pan-0	CS77160	ESP	42.76	-0.23		-	-	CC	AAA
731	9569	IP-Pds-1	CS77166	ESP	42.87	-6.45		-	N	CC	AAA
732	9571	IP-Pro-0	CS78914	ESP	43.28	-6.01		T	-	CC	TAA
733	9573	IP-Rds-0	CS77206	ESP	41.86	2.99		-	N	CC	AAA
734	9574	IP-Rel-0	CS77209	ESP	38.6	-2.7		-	-	CC	AAA
735	9576	IP-Rev-0	CS77213	ESP	40.86	-4.11		T	N	CC	TAA
736	9577	IP-Ria-0	CS77216	ESP	42.34	2.17		-	N	CC	AAA
737	9578	IP-Sac-0	CS77229	ESP	42.13	-6.7		-	-	CC	AAA
738	9579	IP-San-10	CS77232	ESP	38.33	-3.51		T	N	CC	TAA
739	9581	IP-Sdv-3	CS77242	ESP	42.84	-5.12		-	A	CC	AAA
740	9582	IP-Ses-0	CS77244	ESP	41.48	-1.63		-	N	CC	AAA
741	9583	IP-Sne-0	CS77258	ESP	37.09	-3.38		-	A	CC	AAA
742	9584	IP-Stp-0	CS77283	ESP	41.19	-3.58		T	N	CC	TAA
743	9585	IP-Svi-0	CS77287	ESP	43.4	-7.39		T	-	CC	TAA
744	9586	IP-Tam-0	CS77340	ESP	41.03	-3.27		-	N	CC	AAA
745	9587	IP-Tdc-0	CS77344	ESP	41.5	-1.88		-	-	CC	AAA
746	9588	IP-Tol-7	CS77371	ESP	42.11	0.6		-	-	CC	AAA
747	9589	IP-Tor-1	CS77378	ESP	41.6	-2.83		-	-	CC	AAA
748	9590	IP-Trs-0	CS77387	ESP	43.37	-5.49		-	N	CC	AAA
749	9591	IP-Vad-0	CS78826	ESP	42.86	-3.59		-	-	CC	AAA
750	9592	IP-Vae-2	CS78827	ESP	42.1	-5.44		-	N	CC	AAA
751	9593	IP-Vaz-0	CS78836	ESP	42.26	-2.99		-	-	CC	AAA
752	9594	IP-Vdm-0	CS78837	ESP	42.04	1.01		-	-	CC	AAA
753	9595	IP-Vdt-0	CS78838	ESP	40.89	-5.5		T	-	CC	TAA
754	9596	IP-Ver-5	CS78841	ESP	41.95	-7.45		-	-	CC	AAA
755	9597	IP-Vig-1	CS78843	ESP	42.31	-2.53		-	-	CC	AAA
756	9598	IP-Vim-0	CS78844	ESP	41.88	-6.51		-	-	CC	AAA
757	9599	IP-Vin-0	CS78846	ESP	42.8	-5.77		-	-	CC	AAA
758	9600	IP-Vis-0	CS78848	ESP	39.85	-6.04		-	N	CC	AAA
759	9601	IP-Voz-0	CS78849	ESP	41.85	-1.88		-	N	CC	AAA
760	9602	IP-Vpa-1	CS78850	ESP	40.5	-3.96		T	N	CC	TAA
761	9606	Aitba-1	CS76649	MAR	31.48	-7.45		-	N	CC	AAA
762	9607	Panik-1	CS77161	RUS	53.05	52.15		-	A	CC	AAA
763	9608	Karag-2	CS76961	RUS	51.37	59.44		-	A	CC	AAA
764	9609	Adam-1	CS76645	RUS	51.41	59.98		-	-	AN	AAA
765	9610	Lesno-4	CS77034	RUS	53.04	51.96		-	-	AC	AAA
766	9611	Lesno-1	CS77032	RUS	53.04	51.9		-	N	AC	AAA
767	9612	Lesno-2	CS77033	RUS	53.04	51.94		-	N	AC	AAA
768	9613	Balan-1	CS76687	RUS	55.36	61.41		-	N	AC	AAA
769	9615	Parti-1	CS77163	RUS	52.99	52.16		-	N	AC	AAA
770	9616	Krazo-1	CS76984	RUS	53.06	51.96		-	A	CC	AAA
771	9617	Karag-1	CS76960	RUS	51.37	59.44		-	N	AC	AAA
772	9619	Basta-1	CS76691	RUS	51.84	79.48		-	-	AC	AAA
773	9620	Basta-2	CS76692	RUS	51.82	79.48		-	-	AC	AAA
774	9621	Basta-3	CS76693	RUS	51.84	79.46		-	N	AC	AAA
775	9622	Bijisk-4	CS76707	RUS	52.52	85.27		-	N	AC	AAA
776	9624	Chaba-2	CS76767	RUS	53.6	79.37		-	N	AC	AAA
777	9625	Kolyv-2	CS76977	RUS	51.31	82.59		-	N	AC	AAA
778	9626	Kolyv-3	CS76978	RUS	51.36	82.59		-	N	AC	AAA
779	9627	Kolyv-5	CS76979	RUS	51.32	82.55		-	N	AC	AAA
780	9628	Kolyv-6	CS76980	RUS	51.33	82.54		-	N	NN	AAN
781	9629	K-oze-1	CS76957	RUS	51.35	82.18		-	-	AC	AAA
782	9630	K-oze-3	CS76958	RUS	51.34	82.16		-	N	AC	AAA
783	9631	Lebja-1	CS77015	RUS	51.65	80.79		-	N	AC	AAA
784	9632	Lebja-2	CS77016	RUS	51.67	80.82		-	-	AC	AAA
785	9633	Lebja-4	CS77017	RUS	51.63	80.83		-	-	AC	AAA
786	9634	Masl-1	CS77073	RUS	54.13	81.31	ANG	-	N	AC	AAA
787	9635	Nosov-1	CS77130	RUS	51.87	80.6		-	N	AC	AAA
788	9636	Noveg-1	CS77131	RUS	51.75	80.82		-	-	AC	AAA
789	9637	Noveg-2	CS77132	RUS	51.77	80.85		-	N	AC	AAA
790	9638	Noveg-3	CS77133	RUS	51.73	80.86		-	N	AC	AAA
791	9639	Panke-1	CS77162	RUS	53.82	80.31		-	-	AC	AAA
792	9640	Rakit-1	CS77202	RUS	51.87	80.06		-	-	AC	AAA
793	9641	Rakit-2	CS77203	RUS	51.9	80.06		-	N	NC	AAA
794	9642	Rakit-3	CS77204	RUS	51.84	80.06		-	N	AC	AAA
795	9643	Sever-1	CS77245	RUS	52.1	79.31		-	N	AC	AAA
796	9644	Zupan-1	CS78882	CRO	45.07	18.72		-	-	CC	AAA
797	9645	Gradi-1	CS76887	CRO	45.17	18.7		-	-	AC	AAA
798	9646	Aiell-1	CS76648	ITA	39.1269	16.1702		-	N	CC	AAA
799	9647	Basen-1	CS76690	ITA	40.37	16.77		-	A	CC	AAA
800	9648	Bisig-1	CS76712	ITA	39.48	16.28		-	N	NN	AAA
801	9649	Bivio-1	CS76713	ITA	39.13	16.17		T	N	NC	AAA
802	9651	Filet-1	CS76858	ITA	40.68	14.87		T	N	CC	TAA
803	9653	Giffo-1	CS76878	ITA	38.44	16.13		-	N	CC	AAA
804	9655	Marce-1	CS77071	ITA	38.92	16.47		-	N	CC	AAA
805	9656	Marti-1	CS77072	ITA	40.64	17.31		-	A	CC	AAA
806	9657	Melic-1	CS77078	ITA	38.45	16.04		-	-	CC	AAA
807	9658	Nicas-1	CS77127	ITA	38.97	16.34		-	N	CC	AAA
808	9659	Pigna-1	CS77177	ITA	41.18	14.18		-	-	CC	AAA
809	9660	Sarno-1	CS77236	ITA	40.84	14.57		T	N	CC	TAA
810	9661	Cimin-1	CS76771	ITA	39.58	16.21		-	N	CC	AAA
811	9663	Teano-1	CS77357	ITA	41.33	14.09		-	-	CC	AAA
812	9664	Mitterberg-1-179	CS78907	ITA	46.366	11.2832		-	N	CC	AAA
813	9665	Mitterberg-1-180	CS78908	ITA	46.366	11.2832		-	N	CC	AAA
814	9666	Mitterberg-1-182	CS78909	ITA	46.366	11.2832		-	N	CC	AAA
815	9667	Mitterberg-1-183	CS78910	ITA	46.366	11.2832		-	N	CC	AAA
816	9668	Mitterberg-2-184	CS77085	ITA	46.3668	11.2837		-	-	CC	AAA
817	9669	Mitterberg-2-185	CS77086	ITA	46.3668	11.2837		-	-	CC	AAA
818	9670	Mitterberg-2-186	CS77087	ITA	46.3668	11.2837		-	-	CC	AAA
819	9671	Mitterberg-3-187	CS77088	ITA	46.3668	11.2837		-	-	CC	AAA
820	9672	Mitterberg-3-188	CS77089	ITA	46.3668	11.2837		-	N	CC	AAA
821	9673	Mitterberg-3-189	CS77090	ITA	46.3668	11.2837		-	N	CC	AAA
822	9676	Mitterberg-4-192	CS77093	ITA	46.3718	11.2866		-	N	CC	AAA
823	9677	Mitterberg-4-193	CS77094	ITA	46.3718	11.2866		-	N	CC	AAA
824	9678	Mitterberg-4-194	CS77095	ITA	46.3718	11.2866		-	N	CC	AAA
825	9679	Castelfed-1-195	CS76744	ITA	46.3378	11.2928		-	N	CC	AAA
826	9680	Castelfed-1-196	CS76745	ITA	46.3378	11.2928		-	N	CC	AAA
827	9681	Castelfed-1-197	CS76746	ITA	46.3378	11.2928		-	N	CC	AAA
828	9682	Castelfed-1-198	CS76747	ITA	46.3378	11.2928		-	N	CC	AAA
829	9683	Castelfed-1-199	CS76748	ITA	46.3378	11.2928		-	N	CC	AAA
830	9684	Castelfed-2-200	CS76749	ITA	46.3378	11.2928		T	-	CC	TAA
831	9685	Castelfed-2-201	CS76750	ITA	46.3378	11.2928		T	-	CC	TAA
832	9686	Castelfed-2-202	CS76751	ITA	46.3378	11.2928		T	N	CC	TAA
833	9687	Castelfed-2-203	CS76752	ITA	46.3378	11.2928		T	-	CC	TAA
834	9689	Castelfed-3-205	CS76754	ITA	46.3378	11.2928		T	-	CC	TAA
835	9690	Castelfed-3-206	CS76755	ITA	46.3378	11.2928		T	-	CC	TAA
836	9691	Castelfed-3-207	CS76756	ITA	46.3378	11.2928		-	N	CC	AAA
837	9692	Castelfed-3-208	CS76757	ITA	46.3378	11.2928		T	N	CC	TAA
838	9693	Castelfed-3-209	CS76758	ITA	46.3378	11.2928		T	-	CC	TAA
839	9694	Castelfed-4-210	CS78891	ITA	46.3378	11.2928		-	N	AC	AAA
840	9695	Castelfed-4-211	CS78892	ITA	46.3378	11.2928		-	-	AC	AAA
841	9696	Castelfed-4-214	CS78893	ITA	46.3378	11.2928		-	N	AC	AAA
842	9697	Dolen-1	CS76802	BUL	41.62	23.94		-	N	AC	AAA
843	9698	Goced-1	CS76882	BUL	41.57	23.85		T	-	CC	TAA
844	9699	Kolar-1	CS76974	BUL	41.37	23.14		-	N	CC	AAA
845	9700	Dolna-1-10	CS76803	BUL	42.32	23.1		-	-	CC	AAA
846	9701	Ivano-1	CS76954	BUL	43.7	25.91		-	A	CC	AAA
847	9703	Melni-1	CS77079	BUL	41.53	23.39		-	A	CC	AAA
848	9704	Melni-2	CS77080	BUL	41.53	23.39		-	N	CC	AAA
849	9705	Choto-1	CS76769	BUL	41.5	23.33		-	N	AC	AAA
850	9706	Dospa-1	CS76807	BUL	41.64	24.18		-	-	AC	AAA
851	9707	Podvi-1	CS77187	BUL	41.57	24.84		-	-	CC	AAA
852	9708	Kardz-1	CS76962	BUL	41.62	25.35		-	N	CC	AAA
853	9709	Zerev-1-34	CS78878	BUL	41.85	23.13		-	-	CC	AAA
854	9710	Zerev-1-35	CS78879	BUL	41.85	23.13		-	A	CC	AAA
855	9711	Dolna-1-39	CS76804	BUL	42.32	23.1		-	A	CC	AAA
856	9712	Dolna-1-40	CS76805	BUL	42.32	23.1		-	-	CC	AAA
857	9713	Stara-1	CS77271	BUL	42.49	25.61		-	A	CC	AAA
858	9714	Grivo-1	CS76888	BUL	41.84	25.75		-	A	CC	AAA
859	9716	Leska-1-44	CS77030	BUL	41.54	24.98		-	-	CC	AAA
860	9717	Kardz-2	CS76963	BUL	41.66	25.47		-	N	CC	AAA
861	9718	Smolj-1	CS77256	BUL	41.55	24.75		-	-	CC	AAA
862	9719	Koren-1	CS76983	BUL	41.83	25.69		-	N	CC	AAA
863	9720	Malak-1	CS77064	BUL	41.77	25.68		-	N	CC	AAA
864	9721	Schip-1	CS77239	BUL	42.72	25.33		-	-	AC	AAN
865	9722	Groch-1	CS76890	BUL	41.71	24.41		-	-	AC	AAA
866	9723	Slavi-2	CS77252	BUL	41.42	23.67		-	-	CC	AAA
867	9725	Epidauros-1	CS76844	GRC	37.6	23.08		-	N	CC	AAA
868	9726	Faneronemi-3	CS76853	GRC	37.07	22.04		-	N	CC	AAA
869	9727	Olympia-2	CS77144	GRC	37.63	21.62		-	-	CC	AAA
870	9728	Stiav-1	CS77279	SVK	48.46	18.9		-	N	CC	AAA
871	9729	Stiav-2	CS77280	SVK	48.46	18.9		-	N	CC	AAA
872	9730	Bela-1	CS76696	SVK	48.47	18.94	ACG	T	N	CC	AAA
873	9731	Stiav-3	CS77281	SVK	48.46	18.9		T	N	CC	TAA
874	9732	Halca-1	CS76909	SVK	48.47	18.96		-	N	CC	AAA
875	9733	Bela-2	CS76697	SVK	48.47	18.94		-	N	AC	AAA
876	9735	Bela-4	CS76699	SVK	48.47	18.94		-	-	CC	AAA
877	9736	Teiu-2	CS77361	ROU	44.69	25.17		-	-	AC	AAA
878	9737	Ulies-1	CS78815	ROU	45.95	22.62		-	N	AC	AAA
879	9738	Bran-1	CS76722	ROU	45.57	25.42		-	N	CC	AAA
880	9739	Toc-1	CS77370	ROU	46.01	22.33		T	N	NC	NAA
881	9741	Orast-1	CS77151	ROU	45.84	23.16		-	-	AC	AAA
882	9743	Furni-1	CS76873	ROU	45.14	25		-	-	AC	AAA
883	9744	Iasi-1	CS76944	ROU	47.16	27.59		-	A	CC	AAA
884	9745	Sij 1/96	CS77249	UZB	41.45	70.05		-	N	AC	AAA
885	9747	Zabar-1	CS78870	SRB	44.38	21.22		-	A	CC	AAA
886	9748	Zagub-1	CS78871	SRB	44.23	21.71		-	N	CC	TAA
887	9749	Knjas-1	CS76971	SRB	43.54	22.29		-	A	CC	AAA
888	9754	Sredn-1	CS77269	SRB	44.66	21.37		-	N	AC	AAA
889	9755	Vajug-1	CS78828	SRB	44.56	22.56		-	A	CC	AAA
890	9756	Staro-2	CS77273	SRB	44.3	21.08		-	A	CC	NAA
891	9757	Staro-1	CS77272	SRB	44.3	21.08		-	-	AC	AAA
892	9758	Altai-5	CS76433	CHN	47.75	88.4		-	-	AC	AAA
893	9759	Anz-0	CS76439	IRN	37.47	49.47		-	-	AC	AAA
894	9761	Bik-1	CS76449	LBN	33.92	35.7		T	-	CC	TAA
895	9762	Etna-2	CS76487	ITA	37.69	14.98		-	-	CC	AAA
896	9764	Qar-8a	CS76581	LBN	34.1	35.84		T	N	NN	AAA
897	9766	Westkar-4	CS76629	KGZ	42.26	74.16		-	-	AC	AAA
898	9768	Ru4-16	CS77225	GER	48.57	9.16		-	-	CC	AAA
899	9769	HE-1	CS76916	GER	48.55	8.99		-	A	CC	AAA
900	9770	KBG2-13	CS76966	GER	48.53	9.01		-	A	CC	AAA
901	9771	Pfn-N2.2-6	CS77172	GER	48.56	9.11		-	A	CC	AAA
902	9772	Hof-1	CS76925	GER	48.41	8.85		-	-	CC	AAA
903	9774	Alt-1	CS76663	GER	48.59	9.22		-	A	CC	AAA
904	9775	Berg-1	CS76701	GER	48.41	8.79		-	A	CC	AAA
905	9776	Fell3-7	CS76857	GER	48.43	8.79		-	A	CC	AAA
906	9777	Gn-1	CS76880	GER	48.57	9.17		-	-	AC	AAA
907	9778	Bach-7	CS76679	GER	48.41	8.84		-	A	CC	AAA
908	9779	Bai-10	CS76682	GER	48.5	8.78		-	A	CC	AAA
909	9780	Fell2-4	CS76856	GER	48.43	8.79		-	N	CC	AAA
910	9781	Kus2-2	CS76990	GER	48.52	9.11		-	A	CC	AAA
911	9782	Lu3-30	CS77057	GER	48.53	9.09		-	N	AC	AAA
912	9783	Tu-PK-7	CS77396	GER	48.52	9.05		-	A	CC	AAA
913	9784	Erg2-6	CS76845	GER	48.5	8.8		-	A	CC	AAA
914	9785	Ha-HBT1-2	CS76898	GER	48.54	9.02		-	-	CC	AAA
915	9786	Ha-P-13	CS76901	GER	48.54	9.01		-	A	CC	AAA
916	9787	HI-4	CS76922	GER	48.5	9		-	A	CC	AAA
917	9788	KBG1-14	CS76965	GER	48.53	9.01		-	A	CC	AAA
918	9789	Obh-13	CS77140	GER	48.39	8.96		-	N	CC	AAA
919	9790	Gn2-3	CS76881	GER	48.58	9.18		-	A	CC	AAA
920	9791	Haes-1	CS76914	GER	48.6	9.2		-	A	CC	AAA
921	9792	Lu4-2	CS77058	GER	48.54	9.09		-	A	CC	AAA
922	9793	Ru-N2	CS77224	GER	48.57	9.16		-	A	CC	AAA
923	9794	Tu-B1-2	CS77391	GER	48.52	9.08		-	N	CC	AAA
924	9795	Wank-2	CS78852	GER	48.5	9.11		-	N	CC	AAA
925	9796	Bach2-1	CS76680	GER	48.41	8.84		-	N	AC	AAA
926	9797	Ha-HBT2-10	CS76899	GER	48.54	9.02		-	-	AC	AAA
927	9798	Ha-P2-1	CS76902	GER	48.54	9.01		-	A	CC	AAA
928	9799	Hart-2	CS76913	GER	48.39	8.85		-	A	CC	AAA
929	9800	Ha-S-B	CS76903	GER	48.54	9.01		T	N	CC	TAA
930	9801	Ha-SP-2	CS76904	GER	48.54	9.01		-	A	CC	AAA
931	9802	Kus3-1	CS76991	GER	48.51	9.11		-	-	AC	AAA
932	9803	Muh-2	CS77113	GER	48.42	8.76		-	A	CC	AAA
933	9804	Obe1-15	CS77139	GER	48.45	8.87		-	A	CC	AAA
934	9805	Pfn-10	CS77171	GER	48.54	9.09		-	-	CC	AAA
935	9806	Ru-2	CS77223	GER	48.56	9.16		-	A	CC	AAA
936	9807	Schl-7	CS77240	GER	48.6	9.22		-	-	CC	AAA
937	9808	Tu-B2-3	CS77392	GER	48.52	9.08		-	A	CC	AAA
938	9809	Tu-KB-6	CS77393	GER	48.52	9.05		-	-	CC	AAA
939	9810	Tu-KS-7	CS77394	GER	48.53	9.07		-	A	CC	AAA
940	9811	Tu-NK-12	CS77395	GER	48.52	9.05		-	N	AC	AAA
941	9812	Tu-W1	CS77397	GER	48.52	9.03		-	N	NC	AAA
942	9813	BI-4	CS76706	GER	48.4	8.77		-	A	CC	AAA
943	9814	Fell1-10	CS76855	GER	48.42	8.79		-	A	CC	AAA
944	9815	Ha-HBT3-11	CS76900	GER	48.54	9.02		-	N	CC	AAA
945	9816	Tu-WH	CS77398	GER	48.55	9.06		-	A	CC	AAA
946	9817	IP-Ace-0	CS76642	ESP	39.84	-6.6		-	-	CC	AAA
947	9819	IP-Amu-0	CS76664	ESP	42.35	-3.03		T	-	CC	TAA
948	9820	IP-Are-0	CS76671	ESP	41	-4.71		-	N	CC	AAA
949	9821	IP-Aru-0	CS76674	ESP	41.81	2.49		-	-	CC	AAA
950	9822	IP-Aul-0	CS76675	ESP	40.52	-4.02		-	N	CC	AAA
951	9823	IP-Bae-0	CS76681	ESP	43.34	-5.84	NNG	-	-	CC	AAA
952	9824	IP-Bes-5	CS76702	ESP	42.91	-4.91		-	N	CC	AAA
953	9825	IP-Boa-0	CS76714	ESP	40.4	-3.88		-	-	CC	AAA
954	9826	IP-Bor-0	CS76717	ESP	42.49	-6.71		-	N	CC	AAA
955	9827	IP-Bos-0	CS76719	ESP	42.78	0.69		-	-	CC	AAA
956	9828	IP-Bra-0	CS76721	ESP	42.5	-6.15		-	N	CC	AAA
957	9830	IP-Bus-0	CS76736	ESP	36.97	-3.28		-	A	CC	AAA
958	9831	IP-Cas-0	CS76743	ESP	38.54	-3.39		-	N	CC	AAA
959	9832	IP-Cat-0	CS76759	ESP	40.54	-3.69		-	N	CC	AAA
960	9833	IP-Cha-0	CS76764	ESP	40.38	-4.21		-	N	CC	AAA
961	9834	IP-Cho-0	CS76768	ESP	40.51	-3.9	ATN	-	N	CC	AAA
962	9835	IP-Cir-0	CS76772	ESP	40.61	-6.57		-	-	CC	AAA
963	9836	IP-Cod-0	CS76777	ESP	41.25	-1.32		-	N	CC	AAA
964	9837	IP-Con-0	CS76780	ESP	37.94	-5.6		-	N	CC	AAA
965	9838	IP-Cot-0	CS76784	ESP	41.83	-5.38		-	N	CC	AAA
966	9839	IP-Coy-0	CS76785	ESP	40.44	-4.27		-	-	CC	AAA
967	9840	IP-Dar-0	CS76792	ESP	41.13	-1.43		-	N	CC	AAA
968	9841	IP-Ees-0	CS76836	ESP	40.59	-4.15		-	N	CC	AAA
969	9843	IP-Elp-0	CS76840	ESP	40.53	-3.92		-	-	CC	AAA
970	9844	IP-Esn-2	CS76846	ESP	42.27	0.19		-	N	CC	AAA
971	9845	IP-Evs-0	CS76848	ESP	40.48	-3.96		-	-	CC	AAA
972	9846	IP-Ezc-2	CS76849	ESP	42.31	-3.02		T	N	CC	TAA
973	9847	IP-Fel-2	CS76854	ESP	43.31	-5.7		-	N	CC	AAA
974	9848	IP-Glo-1	CS76879	ESP	40.11	-5.77		-	-	CC	AAA
975	9849	IP-Gud-3	CS76895	ESP	40.65	-4.11		-	A	CC	AAA
976	9850	IP-Hec-0	CS76917	ESP	42.86	-0.7		-	N	CC	AAA
977	9851	IP-Hue-3	CS76942	ESP	42.96	-6.1		-	N	CC	AAA
978	9852	IP-Ini-0	CS76945	ESP	40.46	-3.75		-	N	CC	AAA
979	9853	IP-Lac-0	CS76996	ESP	43.33	-5.91		-	N	CN	AAA
980	9854	IP-Laf-1	CS76997	ESP	43.36	-5.88		T	N	CC	TAA
981	9855	IP-Lam-0	CS77008	ESP	40.57	-3.89	ANG	-	N	CC	AAA
982	9856	IP-Lch-0	CS77010	ESP	40.51	-4		-	N	CC	AAA
983	9857	IP-Leg-0	CS77019	ESP	40.33	-3.8	NNN	-	N	NN	NNN
984	9858	IP-Loz-0	CS77051	ESP	40.98	-3.8	NNN	-	N	CC	AAA
985	9859	IP-Lro-0	CS77054	ESP	40.5	-3.88		-	N	NN	AAA
986	9860	IP-Lum-0	CS77059	ESP	42.24	-2.62		-	-	CC	AAA
987	9861	IP-Mac-0	CS77061	ESP	40.72	-3.21	NNN	-	N	CC	AAA
988	9862	IP-Mad-0	CS77062	ESP	40.45	-3.67	NNN	-	-	CC	TAA
989	9864	IP-Mat-0	CS77074	ESP	41.76	2.69		-	-	CC	AAA
990	9866	IP-Mdd-0	CS77076	ESP	41.89	-2.79		T	N	CC	TAA
991	9867	IP-Mie-1	CS77083	ESP	40.94	-3.22		-	N	CC	AAA
992	9868	IP-Moe-0	CS77104	ESP	41.78	2.37		-	N	CC	AAA
993	9869	IP-Moj-0	CS77105	ESP	36.76	-5.28		-	N	CC	AAA
994	9870	IP-Moz-0	CS77111	ESP	41.91	0.17		-	N	CC	AAA
995	9871	IP-Nac-0	CS77117	ESP	40.75	-3.99		-	N	CC	AAA
996	9873	IP-Ndc-0	CS77125	ESP	37.94	-5.45		-	N	CC	AAA
997	9874	IP-Oja-0	CS77143	ESP	42.34	-3		-	N	CC	AAA
998	9875	IP-Ovi-1	CS77155	ESP	43.38	-5.87		-	-	CC	AAA
999	9876	IP-Pad-0	CS77158	ESP	41.34	0.99		-	N	CC	AAA
1000	9877	IP-Pdl-0	CS77165	ESP	43.02	-5.6		-	N	CC	AAA
1001	9878	IP-Pee-0	CS77167	ESP	40.78	-3.62		-	-	CC	AAA
1002	9879	IP-Per-0	CS77169	ESP	37.6	-1.12		-	N	CC	AAA
1003	9880	IP-Pib-1	CS77175	ESP	42.72	-3.44		-	N	CC	AAA
1004	9881	IP-Pie-0	CS77176	ESP	40.46	-5.32		-	A	CC	AAA
1005	9882	IP-Pil-0	CS77178	ESP	40.46	-4.26		-	N	CC	AAA
1006	9883	IP-Piq-0	CS77179	ESP	42.1	-2.56		-	-	CC	AAA
1007	9885	IP-Prd-0	CS77189	ESP	41.14	-3.68		-	N	CC	AAA
1008	9886	IP-Pru-0	CS77190	ESP	42.38	1.73		-	-	CC	AAA
1009	9887	IP-Pun-0	CS77196	ESP	40.4	-4.77		-	N	CC	AAA
1010	9888	IP-Pva-1	CS77197	ESP	40.93	-3.31		-	N	CC	AAA
1011	9890	IP-Rib-1	CS77217	ESP	43.16	-5.07	NNN	-	-	CC	AAA
1012	9891	IP-Sal-0	CS77230	ESP	41.93	2.92		-	N	CC	AAA
1013	9892	IP-Sam-0	CS77231	ESP	42.68	-6.96		-	N	CC	AAA
1014	9894	IP-Sen-0	CS77243	ESP	42.59	0.76		-	-	CC	AAA
1015	9895	IP-Sfb-6	CS77248	ESP	41.78	2.57		-	N	CC	AAA
1016	9897	IP-Smt-1	CS77257	ESP	40.95	-5.63		-	-	CC	AAA
1017	9898	IP-Som-0	CS77259	ESP	41.14	-3.58		T	N	CC	TAA
1018	9899	IP-Tau-0	CS77342	ESP	42.54	0.84		-	-	CC	AAA
1019	9900	IP-Tri-0	CS77386	ESP	37.38	-6.01		-	N	CC	AAA
1020	9901	IP-Urd-1	CS78824	ESP	42.27	-2.98		T	N	CC	TAA
1021	9902	IP-Usa-0	CS78825	ESP	40.71	-3.24	ANG	-	N	CC	AAA
1022	9903	IP-Val-0	CS78829	ESP	42.31	-3.1		-	N	CC	AAA
1023	9904	IP-Vas-0	CS78833	ESP	40.95	-3.31		T	N	CC	TAA
1024	9905	IP-Ven-0	CS78840	ESP	40.76	-4.01		-	N	CC	AAA
1025	9906	IP-Mah-6	CS77063	ESP	40	4.25		-	-	CC	AAA
1026	9908	ESP-1-11	CS76847	FRA	50.72	3.47		-	-	CC	AAA
1027	9909	GEN-8	CS76877	FRA	50.59	3.3		-	N	CC	NNN
1028	9910	BRI-2	CS76725	FRA	50.68	3.52		-	-	CC	AAA
1029	9911	ARGE-1-15	CS76672	FRA	47.16	4.28		-	-	CC	AAA
1030	9912	CIRY-13	CS76773	FRA	46.67	4.55		T	N	NC	TAA
1031	9914	IST-29	CS76948	FRA	47.58	5.33		-	-	AN	AAA
1032	9915	MAR-4-16	CS77069	FRA	47.45	3.94		-	N	CC	AAA
1033	9917	RAD-21	CS77200	FRA	46.69	4.34		-	N	CC	AAA
1034	9918	SAUL-24	CS77237	FRA	47.43	5.21		-	N	CC	AAA
1035	9920	DIR-9	CS76796	FRA	48.54	4.32		T	N	CC	TAA
1036	9921	FOR-23	CS76867	FRA	48.57	4.41		-	N	NN	AAA
1037	9924	PLY-20	CS77181	FRA	48.59	4.24		-	A	CC	AAA
1038	9925	RUM-20	CS77226	FRA	48.91	4.52		T	N	CC	TAA
1039	9926	TRE-1	CS77385	FRA	48.86	4.1		-	N	CC	AAA
1040	9927	ARR-17	CS76673	FRA	44.05	3.69		-	N	CC	AAA
1041	9928	BEZ-9	CS76703	FRA	44.12	3.77		T	N	CC	TAA
1042	9929	ISS-20	CS76947	FRA	43.92	3.71		-	A	CC	AAA
1043	9930	LEC-25	CS77018	FRA	43.91	4.14		-	N	AC	AAA
1044	9932	NOZ-6	CS77134	FRA	44.12	4.33		-	A	CC	AAA
1045	9933	VED-10	CS78839	FRA	43.74	3.89		-	-	AC	AAA
1046	9935	BAU-15	CS76694	FRA	50.6	2.93		-	A	CC	AAA
1047	9937	CATS-6	CS76760	FRA	50.79	2.69		T	N	CC	TAA
1048	9938	WAV-8	CS78854	FRA	50.65	2.99		T	N	CC	TAA
1049	9939	Aitba-2	CS76347	MAR	31.48	-7.45	ATN	-	N	CC	AAA
1050	9941	Fei-0	CS76412	POR	40.92	-8.54		-	-	CC	AAN
1051	9942	Agu-1	CS76409	ESP	41.32	-1.34		-	N	CC	AAA
1052	9943	Cdm-0	CS76410	ESP	39.73	-5.74		-	N	CC	AAA
1053	9944	Don-0	CS76411	ESP	36.83	-6.36	NNN	-	-	CC	AAA
1054	9945	Leo-1	CS76413	ESP	41.8	-3.11	NNN	-	-	CC	AAN
1055	9946	Mer-6	CS76414	ESP	38.92	-6.34		-	N	CN	AAA
1056	9947	Ped-0	CS76415	ESP	40.74	-3.9		-	N	CC	AAA
1057	9948	Pra-6	CS76416	ESP	41.05	-3.54	ATN	T	N	CC	TAA
1058	9949	Qui-0	CS76417	ESP	42.69	-6.93	NNN	T	N	CC	TAA
1059	9950	Vie-0	CS76418	ESP	42.63	0.76		-	-	CC	AAA
1060	9951	Kly-1	CS76385	RUS	51.3333	82.5667	ANG	-	N	AN	AAA
1061	9952	Kly-4	CS76384	RUS	51.32	82.55		-	N	AN	AAA
1062	9953	Koz-2	CS76383	RUS	51.33	82.19		-	N	AC	AAA
1063	9955	Stepn-2	CS76377	RUS	54.09	60.46		-	N	AC	AAA
1064	9956	Stepn-1	CS76378	RUS	54.06	60.48	NTG	-	N	NC	AAA
1065	9957	Borsk-2	CS76421	RUS	53.04	51.75	ANN	-	N	AC	AAA
1066	9958	Shigu-1	CS76375	RUS	53.33	49.48		-	N	AC	AAA
1067	9959	Shigu-2	CS76374	RUS	53.33	49.48	ANG	-	-	NC	AAA
1068	9960	Kidr-1	CS76376	RUS	51.31	57.56	NNG	-	N	AC	AAA
1069	9962	Galdo-1	CS76423	ITA	40.57	15.32	NNN	-	N	CC	TAA
1070	9963	Lago-1	CS76367	ITA	39.18	16.26	NNN	T	N	CC	TNA
1071	9964	Mammo-1	CS76365	ITA	38.36	16.23		-	A	CC	AAA
1072	9965	Mammo-2	CS76364	ITA	38.38	16.22		-	-	CC	TAA
1073	9966	Monte-1	CS76361	ITA	40.28	15.65		-	A	CC	AAA
1074	9968	Timpo-1	CS76424	ITA	39.27	16.27	NNN	-	N	CC	AAA
1075	9969	Valsi-1	CS76425	ITA	40.18	16.45		-	N	CC	AAA
1076	9970	Altenb-2	CS76353	ITA	46.3716	11.2376	NNN	-	-	NC	AAA
1077	9971	Bozen-1.1	CS76357	ITA	46.513	11.331		T	N	CC	AAA
1078	9972	Bozen-1.2	CS76358	ITA	46.513	11.331		-	-	CC	AAA
1079	9973	Mitterberg-1-181	CS76354	ITA	46.366	11.2832	NNN	-	N	CN	AAA
1080	9974	Castelfed-4-212	CS76355	ITA	46.3378	11.2928		-	-	AC	AAA
1081	9975	Castelfed-4-213	CS76356	ITA	46.3378	11.2928		-	-	AC	AAA
1082	9976	Rovero-1	CS76351	ITA	46.2543	11.167		-	N	CC	TAA
1083	9978	Vezzano-2.2	CS76350	ITA	46.6297	10.817	NNN	-	N	CC	AAA
1084	9979	Voeran-1	CS76352	ITA	46.36	11.23		-	-	AC	AAA
1085	9980	Angel-1	CS76362	ITA	38.62	16.17	ANN	-	-	NC	NAA
1086	9981	Angit-1	CS76366	ITA	38.76	16.24		-	N	NC	AAA
1087	9982	Apost-1	CS76368	ITA	39.01	16.47		-	A	CC	AAA
1088	9983	Ciste-1	CS76359	ITA	41.62	12.87		-	N	CC	AAA
1089	9984	Ciste-2	CS76360	ITA	41.62	12.87	NNG	-	N	CC	AAA
1090	9985	Slavi-1	CS76419	BUL	41.43	23.65	NNN	-	-	CC	AAA
1091	9986	Jablo-1	CS76372	BUL	41.59	25.2		-	-	CC	AAA
1092	9987	Lecho-1	CS76371	BUL	41.43	23.5	NNN	-	N	CC	AAA
1093	9988	Bak-2	CS76392	GEO	41.7942	43.4767		-	-	CC	AAA
1094	9990	Lag2-2	CS76390	GEO	41.8296	46.2831		-	N	CC	NAA
1095	9991	Vash-1	CS76391	GEO	41.2381	46.3728	NTG	-	N	CC	AAA
1096	9993	Nemrut-1	CS76398	TUR	38.6425	42.2394		-	N	CC	AAA
1097	9995	HKT2.4	CS76404	GER	48.14	9.4		-	N	CC	AAA
1098	9996	Nie1-2	CS76402	GER	48.52	8.8	NNG	-	A	CC	AAA
1099	9997	Rue3-1-31	CS76406	GER	48.56	9.16		-	N	CC	AAA
1100	9998	Star-8	CS76400	GER	48.43	8.82		-	N	CC	AAA
1101	9999	TueSB30-3	CS76403	GER	48.53	9.06		-	A	CC	AAA
1102	10001	TueV-13	CS76407	GER	48.52	9.05		-	N	CC	NAA
1103	10002	TueWa1-2	CS76405	GER	48.53	9.04	ATN	-	-	CC	TAA
1104	10004	Bolin-1	CS76373	ROU	44.46	25.74		-	N	AC	AAA
1105	10005	Copac-1	CS76420	ROU	46.11	21.95		-	N	AC	AAA
1106	10006	Kastel-1	CS76395	UKR	44.6419	34.3814		-	N	CC	AAA
1107	10008	Sij-1	CS76379	UZB	41.45	70.05	NNN	-	N	AC	AAA
1108	10009	Sij-2	CS76380	UZB	41.45	70.05	NNN	-	N	AC	AAA
1109	10010	Sij-4	CS76381	UZB	41.45	70.05		-	N	AC	AAA
1110	10011	Yeg-1	CS76394	ARM	39.8692	45.3622		-	N	AC	AAA
1111	10012	Istisu-1	CS76389	AZE	38.9786	48.5594		T	N	CC	TAA
1112	10013	Lerik1-3	CS76388	AZE	38.7406	48.6131	NNN	-	N	CN	AAA
1113	10014	Xan-1	CS76387	AZE	38.6536	48.7992	NTG	-	N	CC	AAA
1114	10015	Ara-1	CS76382	AFG	37.29	71.3		-	N	AC	AAA
1115	10017	Petro-1	CS76370	SRB	44.34	21.46		-	A	CC	AAN
1116	10018	Dobra-1	CS76369	SRB	44.84	20.16		-	N	CC	AAA
1117	10020	Jl-2	CS76956	CZE	49.17	16.5		-	A	AC	AAA
1118	10022	Uk-3	CS78777	GER	48.0333	7.7667		-	-	CC	AAA
1119	10023	Strand-1	CS77284	NOR	68.8	15.45		-	N	CC	AAA
1120	10027	Uk-6	CS78938	GER	48.0284	7.76557		-	-	CC	AAA
1121	14312	Kos-1	CS78923	RUS	62.02	34.12		-	N	AC	AAA
1122	14313	Kos-2	CS78924	RUS	62.02	34.12		-	N	AC	AAA
1123	14314	Radk-1	CS78927	RUS	61.59	35.11		-	-	AC	AAA
1124	14315	Radk-2	CS78928	RUS	61.59	35.11		-	A	CC	AAA
1125	14318	Shu-1	CS78930	RUS	61.94	34.24		-	A	CC	AAA
1126	14319	Shu-2	CS78931	RUS	61.94	34.24		-	N	AC	AAA
1127	15560	Valm	CS78932	RUS	61.37	61.37		-	-	AC	AAA
1128	15591	OOE1-1	CS78939	AUT	48.3315	14.7266		-	-	AC	AAA
1129	15592	OOE3-1	CS78940	AUT	48.3315	14.7159		-	N	AC	AAA
1130	15593	OOE3-2	CS78941	AUT	48.3315	14.7159		-	-	AC	AAA
1131	18694	Pien	CS78926	RUS	60.4	32.09		-	-	AC	AAA
1132	18696	Samm	CS78929	RUS	61.57	30.63		-	-	AC	AAA
1133	19949	OOE2-1	CS79036	AUT	48.3268	14.7182		-	N	AC	AAA
1134	19950	OOE2-2	CS79037	AUT	48.3268	14.7182		-	-	AC	AAA
1135	19951	OOE23	CS79038	AUT	48.3268	14.7182		-	-	AC	AAA

## Sheet: 1001genomes 1135 SNPs sorted
	AtBKN1_1001genomes1135						SNPs
	tg_ecotypeid	name	CS_ number	country	latitude	longitude	ATG	^T128	ΔA597	ΔC614	T619 (stop)
		Hh-0						T	-	CC	AAA
		Col-0						-	A	CC	AAA
324	6911	Cvi-0	CS76789	CPV	15.1111	-23.6167		T	-	CC	AAA
405	7117	El-0	CS76479	GER	51.5105	9.68253	ACG	T	-	CC	AAA
423	7169	Hh-0	CS76512	GER	54.4175	9.88682		T	-	CC	AAA
565	8337	Mir-0	CS76551	ITA	44	12.37		T	-	CC	AAA
588	9058	Västervik	CS78834	SWE	57.75	16.6333		T	-	CC	AAA
627	9343	Dju-1	CS78896	SWE	57.3089	18.1512		T	-	CC	AAA
117	4939	UKSW06-341	CS79002	UK	50.4	-4.7		T	-	CC	TAA
148	5798	UKID93	CS79010	UK	53.1	-3.3		T	-	CC	TAA
157	5856	DÃ¶r-10	CS76806	SWE	63.0167	17.4914		T	-	CC	TAA
158	5860	Dra-3	CS77913	SWE	62.6814	18.0165		T	-	CC	TAA
170	6009	Eden-1	CS76826	SWE	62.877	18.177	ANG	T	-	CC	TAA
172	6011	Eden-6	CS76828	SWE	62.877	18.177		T	-	CC	TAA
175	6016	Eds-1	CS76834	SWE	62.9	18.4		T	-	CC	TAA
176	6017	Eds-9	CS76835	SWE	62.9	18.4		T	-	CC	TAA
197	6070	Omn-1	CS77145	SWE	62.9308	18.3448		T	-	CC	TAA
261	6177	TÃ„L 03	CS77338	SWE	62.6322	17.69		T	-	CC	TAA
275	6209	TEDEN 02	CS77358	SWE	62.8836	18.1842		T	-	CC	TAA
277	6214	TFÃ„ 04	CS78121	SWE	63.0175	18.3281		T	-	CC	TAA
279	6217	TFÃ„ 07	CS77363	SWE	63.0169	18.3283		T	-	CC	TAA
280	6218	TFÃ„ 08	CS77364	SWE	63.0172	18.3283		T	-	CC	TAA
281	6220	TGR 01	CS77365	SWE	62.806	18.1896		T	-	CC	TAA
284	6235	TOM 01	CS77372	SWE	62.9611	18.3589		T	-	CC	TAA
291	6244	TRÃ„ 01	CS77384	SWE	62.9169	18.4728		T	-	CC	TAA
315	6897	Ag-0	CS76430	FRA	45	1.3		T	-	CC	TAA
331	6922	Gu-0	CS76498	GER	50.3	8		T	-	CC	TAA
342	6943	NFA-10	CS77126	UK	51.4083	-0.6383		T	-	CC	TAA
349	6959	Rennes-1	CS77210	FRA	48.5	-1.41		T	-	CC	TAA
355	6968	Tamm-2	CS76610	FIN	60	23.5		T	-	CC	TAA
356	6969	Tamm-27	CS77341	FIN	60	23.5	ATN	T	-	CC	TAA
384	7036	Bu-0	CS78889	GER	50.5	9.5		T	-	CC	TAA
401	7106	Dr-0	CS78897	GER	51.051	13.7336		T	-	CC	TAA
460	7319	Rome-1	CS76590	ITA	42	12.1		T	-	CC	TAA
466	7332	Seattle-0	CS76598	USA	47	-122.2		T	-	CC	TAA
526	8077	PT2.21	CS77191	USA	41.3423	-86.7368		T	-	CC	TAA
529	8214	Gy-0	CS78901	FRA	49	2		T	-	CC	TAA
546	8246	NC-6	CS77124	USA	35	-79.18		T	-	CC	TAA
550	8258	Bå4-1	CS76677	SWE	56.4	12.9		T	-	CC	TAA
551	8259	Bå5-1	CS76678	SWE	56.4	12.9		T	-	CC	TAA
561	8312	Is-0	CS78904	GER	50.5	7.5		T	-	CC	TAA
569	8357	Pla-0	CS76573	ESP	41.5	2.25		T	-	CC	TAA
573	8376	Sanna-2	CS77234	SWE	62.69	18		T	-	CC	TAA
590	9069	Xan-5	CS78861	AZE	38.6536	48.7992		T	-	CC	TAA
593	9078	Lerik1-7	CS77024	AZE	38.7406	48.6131		T	-	CC	TAA
595	9081	Lerik2-3	CS77026	AZE	38.7833	48.5517		T	-	CC	TAA
619	9298	Edi-1	CS76832	UK	55.9681	-3.21833		T	-	CC	TAA
623	9323	Ådal 3	CS76644	SWE	62.8622	18.336		T	-	CC	TAA
625	9336	Bön 1	CS76715	SWE	62.8794	18.4473		T	-	CC	TAA
630	9363	EdJ 2	CS76833	SWE	62.9147	18.4045	ANG	T	-	CC	TAA
633	9371	FäL 1	CS76852	SWE	63.016	18.3175		T	-	CC	TAA
638	9386	Grön 12	CS76891	SWE	62.806	18.1896		T	-	CC	TAA
644	9395	Hal-1	CS76908	SWE	57.5089	15.0105		T	-	CC	TAA
661	9450	Spro 1	CS77263	SWE	57.2545	18.2109		T	-	CC	TAA
666	9455	Stenk-4	CS77276	SWE	57.8009	18.5162		T	-	CC	TAA
667	9470	Tur-4	CS77399	SWE	57.6511	14.8043		T	-	CC	TAA
671	9503	11C1	CS76640	UK	55.8877	-3.21072		T	-	CC	TAA
675	9509	IP-Reg-0	CS77207	POR	39.29	-7.4		T	-	CC	TAA
679	9513	IP-Adc-5	CS76646	ESP	38.77	-4.07		T	-	CC	TAA
710	9546	IP-Hom-4	CS76929	ESP	40.82	-1.68		T	-	CC	TAA
728	9565	IP-Orb-10	CS77152	ESP	42.97	-1.23		T	-	CC	TAA
732	9571	IP-Pro-0	CS78914	ESP	43.28	-6.01		T	-	CC	TAA
743	9585	IP-Svi-0	CS77287	ESP	43.4	-7.39		T	-	CC	TAA
753	9595	IP-Vdt-0	CS78838	ESP	40.89	-5.5		T	-	CC	TAA
830	9684	Castelfed-2-200	CS76749	ITA	46.3378	11.2928		T	-	CC	TAA
831	9685	Castelfed-2-201	CS76750	ITA	46.3378	11.2928		T	-	CC	TAA
833	9687	Castelfed-2-203	CS76752	ITA	46.3378	11.2928		T	-	CC	TAA
834	9689	Castelfed-3-205	CS76754	ITA	46.3378	11.2928		T	-	CC	TAA
835	9690	Castelfed-3-206	CS76755	ITA	46.3378	11.2928		T	-	CC	TAA
838	9693	Castelfed-3-209	CS76758	ITA	46.3378	11.2928		T	-	CC	TAA
843	9698	Goced-1	CS76882	BUL	41.57	23.85		T	-	CC	TAA
894	9761	Bik-1	CS76449	LBN	33.92	35.7		T	-	CC	TAA
947	9819	IP-Amu-0	CS76664	ESP	42.35	-3.03		T	-	CC	TAA
350	6960	Rennes-11	CS77211	FRA	48.5	-1.41		T	-	CC	TAN
592	9075	Lerik1-4	CS77023	AZE	38.7406	48.6131		T	-	CC	TAN
143	5768	UKID63	CS78786	UK	54.1	-1.5		T	N	CC	AAA
388	7063	Can-0	CS76740	ESP	29.2144	-13.4811		T	N	CC	AAA
450	7282	Or-0	CS76568	GER	50.3827	8.01161	ACG	T	N	CC	AAA
872	9730	Bela-1	CS76696	SVK	48.47	18.94	ACG	T	N	CC	AAA
1077	9971	Bozen-1.1	CS76357	ITA	46.513	11.331		T	N	CC	AAA
223	6108	T480	CS77300	SWE	55.7989	13.1206		T	N	CN	AAA
801	9649	Bivio-1	CS76713	ITA	39.13	16.17		T	N	NC	AAA
896	9764	Qar-8a	CS76581	LBN	34.1	35.84		T	N	NN	AAA
380	7026	Boot-1	CS76452	UK	54.4	-3.2667		T	N	CC	NAA
880	9739	Toc-1	CS77370	ROU	46.01	22.33		T	N	NC	NAA
22	630	LI-OF-065	CS77036	USA	40.7777	-72.9069		T	N	CC	TAA
34	801	KYC-33	CS76992	USA	37.9169	-84.4639		T	N	CC	TAA
73	1829	Mdn-1	CS77077	USA	42.051	-86.509		T	N	CC	TAA
110	4779	UKSW06-179	CS78808	UK	50.4	-4.9		T	N	CC	TAA
111	4807	UKSW06-207	CS78809	UK	50.4	-4.9		T	N	CC	TAA
112	4826	UKSW06-226	CS78810	UK	50.4	-4.9		T	N	CC	TAA
118	4958	UKSW06-360	CS78814	UK	50.5	-4.5		T	N	CC	TAA
130	5353	UKNW06-003	CS78792	UK	54.5	-3		T	N	CC	TAA
133	5577	UKNW06-403	CS78797	UK	54.7	-3.4		T	N	CC	TAA
134	5644	UKNW06-481	CS78798	UK	54.4	-2.9		T	N	CC	TAA
140	5741	For-2	CS78783	UK	56.6	-4.1		T	N	CC	TAA
150	5811	UKID107	CS78778	UK	52.9	-3.1		T	N	CC	TAA
174	6013	Eden-9	CS76830	SWE	62.877	18.177		T	N	CC	TAA
198	6071	Omn-5	CS77146	SWE	62.9308	18.3448		T	N	CC	TAA
210	6094	T1040	CS77290	SWE	55.6494	13.2147		T	N	CC	TAA
212	6096	T1060	CS78040	SWE	55.6472	13.2225	ANG	T	N	CC	TAA
258	6172	TÃ…D 04	CS77335	SWE	62.8717	18.3436		T	N	CC	TAA
260	6174	TÃ…D 06	CS77337	SWE	62.8719	18.3422		T	N	CC	TAA
263	6184	TBÃ– 01	CS77343	SWE	62.8892	18.4522		T	N	CC	TAA
286	6238	TOM 04	CS77374	SWE	62.9619	18.35		T	N	CC	TAA
287	6240	TOM 06	CS77375	SWE	62.9622	18.35		T	N	CC	TAA
288	6241	TOM 07	CS77376	SWE	62.9614	18.3608		T	N	CC	TAA
308	6744	CSHL-5	CS76779	USA	40.8585	-73.4675		T	N	CC	TAA
320	6904	Br-0	CS76455	CZE	49.2	16.6166		T	N	CC	TAA
334	6926	Kin-0	CS76527	USA	44.46	-85.37		T	N	CC	TAA
367	6986	Abd-0	CS76429	UK	57.1539	-2.2207		T	N	CC	TAA
411	7130	Et-0	CS76486	FRA	44.6447	2.56481		T	N	CC	TAA
429	7199	Kl-5	CS76528	GER	50.95	6.9666		T	N	CC	TAA
430	7202	Kb-0	CS76524	GER	50.1797	8.50861		T	N	CC	TAA
456	7306	Pog-0	CS76576	CAN	49.2655	-123.206	NTG	T	N	CC	TAA
457	7307	Pn-0	CS77182	FRA	48.0653	-2.96591		T	N	CC	TAA
490	7396	Ws-0.2	CS78857	RUS	52.3	30		T	N	CC	TAA
514	7525	Rmx-A180	CS77218	USA	42.036	-86.511		T	N	CC	TAA
523	7947	PNA3.40	CS77184	USA	42.0945	-86.3253		T	N	CC	TAA
533	8231	BrÃ¶1-6	CS76726	SWE	56.3	16		T	N	CC	TAA
543	8242	Lillö-1	CS77039	SWE	56.1494	15.7884		T	N	CC	TAA
560	8311	In-0	CS78903	AUT	47.5	11.5		T	N	CC	TAA
591	9070	Xan-6	CS78862	AZE	38.6536	48.7992		T	N	CC	TAA
598	9089	Nar-3	CS77119	AZE	38.9522	48.925		T	N	CC	TAA
601	9099	Istisu-9	CS76953	AZE	38.9786	48.5594		T	N	CC	TAA
609	9113	Lag2-6	CS77006	GEO	41.8296	46.2831		T	N	CC	TAA
650	9408	Kal 1	CS76959	SWE	56.047	13.9519		T	N	CC	TAA
674	9508	IP-Mos-1	CS77108	POR	40.04	-7.11		T	N	CC	TAA
715	9551	IP-Jim-1	CS76955	ESP	42.28	-5.92		T	N	CC	TAA
735	9576	IP-Rev-0	CS77213	ESP	40.86	-4.11		T	N	CC	TAA
738	9579	IP-San-10	CS77232	ESP	38.33	-3.51		T	N	CC	TAA
742	9584	IP-Stp-0	CS77283	ESP	41.19	-3.58		T	N	CC	TAA
760	9602	IP-Vpa-1	CS78850	ESP	40.5	-3.96		T	N	CC	TAA
802	9651	Filet-1	CS76858	ITA	40.68	14.87		T	N	CC	TAA
809	9660	Sarno-1	CS77236	ITA	40.84	14.57		T	N	CC	TAA
832	9686	Castelfed-2-202	CS76751	ITA	46.3378	11.2928		T	N	CC	TAA
837	9692	Castelfed-3-208	CS76757	ITA	46.3378	11.2928		T	N	CC	TAA
873	9731	Stiav-3	CS77281	SVK	48.46	18.9		T	N	CC	TAA
929	9800	Ha-S-B	CS76903	GER	48.54	9.01		T	N	CC	TAA
972	9846	IP-Ezc-2	CS76849	ESP	42.31	-3.02		T	N	CC	TAA
980	9854	IP-Laf-1	CS76997	ESP	43.36	-5.88		T	N	CC	TAA
990	9866	IP-Mdd-0	CS77076	ESP	41.89	-2.79		T	N	CC	TAA
1017	9898	IP-Som-0	CS77259	ESP	41.14	-3.58		T	N	CC	TAA
1020	9901	IP-Urd-1	CS78824	ESP	42.27	-2.98		T	N	CC	TAA
1023	9904	IP-Vas-0	CS78833	ESP	40.95	-3.31		T	N	CC	TAA
1035	9920	DIR-9	CS76796	FRA	48.54	4.32		T	N	CC	TAA
1038	9925	RUM-20	CS77226	FRA	48.91	4.52		T	N	CC	TAA
1041	9928	BEZ-9	CS76703	FRA	44.12	3.77		T	N	CC	TAA
1047	9937	CATS-6	CS76760	FRA	50.79	2.69		T	N	CC	TAA
1048	9938	WAV-8	CS78854	FRA	50.65	2.99		T	N	CC	TAA
1057	9948	Pra-6	CS76416	ESP	41.05	-3.54	ATN	T	N	CC	TAA
1058	9949	Qui-0	CS76417	ESP	42.69	-6.93	NNN	T	N	CC	TAA
1111	10012	Istisu-1	CS76389	AZE	38.9786	48.5594		T	N	CC	TAA
127	5276	UKSE06-533	CS78806	UK	51.3	1.1		T	N	NC	TAA
624	9332	Bar 1	CS76688	SWE	62.8698	18.381		T	N	NC	TAA
1030	9912	CIRY-13	CS76773	FRA	46.67	4.55		T	N	NC	TAA
1070	9963	Lago-1	CS76367	ITA	39.18	16.26	NNN	T	N	CC	TNA
29	763	Kar-1	CS76522	KGZ	42.3	74.3667		-	-	AC	AAA
30	765	Sus-1	CS76607	KGZ	42.1833	73.4		-	-	AC	AAA
31	766	Dja-1	CS76473	KGZ	42.5833	73.6333		-	-	AC	AAA
32	768	Zal-1	CS76634	KGZ	42.8	76.35		-	-	AC	AAA
33	772	Neo-6	CS76560	TJK	37.35	72.4667		-	-	AC	AAA
47	1061	Brösarp-11-135	CS76727	SWE	55.7167	14.1333	ANG	-	-	AC	AAA
55	1257	Tos-95-393	CS77380	SWE	59.4333	17.0167		-	-	AC	AAA
132	5486	UKNW06-233	CS78794	UK	54.6	-3.3		-	-	AC	AAA
152	5830	App1-12	CS76667	SWE	56.3333	15.9667		-	-	AC	AAA
162	5890	DraIV 1-8	CS76817	CZE	49.4112	16.2815		-	-	AC	AAA
168	5993	DraIV 6-22	CS76823	CZE	49.4112	16.2815		-	-	AC	AAA
189	6039	Hovdala-2	CS76937	SWE	56.1	13.74		-	-	AC	AAA
297	6284	TV-38	CS78770	SWE	55.5796	14.3336		-	-	AC	AAA
298	6296	UduI 1-11	CS78774	CZE	49.2771	16.6314		-	-	AC	AAA
319	6903	Bor-4	CS76454	CZE	49.4013	16.2326		-	-	AC	AAA
336	6929	Kondara	CS76532	TJK	38.48	68.49	ANG	-	-	AC	AAA
337	6931	Kz-9	CS76537	KAZ	49.5	73.1		-	-	AC	AAA
338	6932	Ler-1	CS77021	GER	47.984	10.8719		-	-	AC	AAA
340	6938	Ms-0	CS76555	RUS	55.7522	37.6322		-	-	AC	AAA
352	6963	Sorbo	CS78917	TJK	38.35	68.48		-	-	AC	AAA
362	6976	Uod-7	CS78823	AUT	48.3	14.45		-	-	AC	AAA
390	7067	Ct-1	CS76786	ITA	37.3	15		-	-	AC	AAA
393	7072	Chi-0	CS76464	RUS	53.7502	34.7361		-	-	AC	AAA
398	7096	Di-G	CS76472	FRA	47.3239	5.04278		-	-	AC	AAA
416	7158	Gr-5	CS76885	AUT	47	15.5		-	-	AC	AAA
420	7163	Ha-0	CS76500	GER	52.3721	9.73569		-	-	AC	AAA
432	7207	Kyoto	CS76535	JPN	35.0085	135.752		-	-	AC	AAA
437	7218	Le-0	CS76540	NED	52.1611	4.49015		-	-	AC	AAA
440	7236	Litva	CS76543	LTU				-	-	AC	AAA
463	7323	Rubezhnoe-1	CS76594	UKR	49	38.28		-	-	AC	AAA
467	7333	Sei-0	CS76599	ITA	46.5438	11.5614		-	-	AC	AAA
473	7347	Stw-0	CS76605	RUS	52	36		-	-	AC	AAA
500	7427	Ko-2	CS76531	DEN				-	-	AC	AAA
511	7520	Lp2-2	CS76546	CZE	49.38	16.81		-	-	AC	AAA
556	8290	En-1	CS76841	GER	50	8.5		-	-	AC	AAA
576	8419	Wil-1	CS78855	LTU	54.6833	25.3167		-	-	AC	AAA
765	9610	Lesno-4	CS77034	RUS	53.04	51.96		-	-	AC	AAA
772	9619	Basta-1	CS76691	RUS	51.84	79.48		-	-	AC	AAA
773	9620	Basta-2	CS76692	RUS	51.82	79.48		-	-	AC	AAA
781	9629	K-oze-1	CS76957	RUS	51.35	82.18		-	-	AC	AAA
784	9632	Lebja-2	CS77016	RUS	51.67	80.82		-	-	AC	AAA
785	9633	Lebja-4	CS77017	RUS	51.63	80.83		-	-	AC	AAA
788	9636	Noveg-1	CS77131	RUS	51.75	80.82		-	-	AC	AAA
791	9639	Panke-1	CS77162	RUS	53.82	80.31		-	-	AC	AAA
792	9640	Rakit-1	CS77202	RUS	51.87	80.06		-	-	AC	AAA
797	9645	Gradi-1	CS76887	CRO	45.17	18.7		-	-	AC	AAA
840	9695	Castelfed-4-211	CS78892	ITA	46.3378	11.2928		-	-	AC	AAA
850	9706	Dospa-1	CS76807	BUL	41.64	24.18		-	-	AC	AAA
865	9722	Groch-1	CS76890	BUL	41.71	24.41		-	-	AC	AAA
877	9736	Teiu-2	CS77361	ROU	44.69	25.17		-	-	AC	AAA
881	9741	Orast-1	CS77151	ROU	45.84	23.16		-	-	AC	AAA
882	9743	Furni-1	CS76873	ROU	45.14	25		-	-	AC	AAA
891	9757	Staro-1	CS77272	SRB	44.3	21.08		-	-	AC	AAA
892	9758	Altai-5	CS76433	CHN	47.75	88.4		-	-	AC	AAA
893	9759	Anz-0	CS76439	IRN	37.47	49.47		-	-	AC	AAA
897	9766	Westkar-4	CS76629	KGZ	42.26	74.16		-	-	AC	AAA
906	9777	Gn-1	CS76880	GER	48.57	9.17		-	-	AC	AAA
926	9797	Ha-HBT2-10	CS76899	GER	48.54	9.02		-	-	AC	AAA
931	9802	Kus3-1	CS76991	GER	48.51	9.11		-	-	AC	AAA
1045	9933	VED-10	CS78839	FRA	43.74	3.89		-	-	AC	AAA
1080	9974	Castelfed-4-212	CS76355	ITA	46.3378	11.2928		-	-	AC	AAA
1081	9975	Castelfed-4-213	CS76356	ITA	46.3378	11.2928		-	-	AC	AAA
1084	9979	Voeran-1	CS76352	ITA	46.36	11.23		-	-	AC	AAA
1123	14314	Radk-1	CS78927	RUS	61.59	35.11		-	-	AC	AAA
1127	15560	Valm	CS78932	RUS	61.37	61.37		-	-	AC	AAA
1128	15591	OOE1-1	CS78939	AUT	48.3315	14.7266		-	-	AC	AAA
1130	15593	OOE3-2	CS78941	AUT	48.3315	14.7159		-	-	AC	AAA
1131	18694	Pien	CS78926	RUS	60.4	32.09		-	-	AC	AAA
1132	18696	Samm	CS78929	RUS	61.57	30.63		-	-	AC	AAA
1134	19950	OOE2-2	CS79037	AUT	48.3268	14.7182		-	-	AC	AAA
1135	19951	OOE23	CS79038	AUT	48.3268	14.7182		-	-	AC	AAA
764	9609	Adam-1	CS76645	RUS	51.41	59.98		-	-	AN	AAA
1031	9914	IST-29	CS76948	FRA	47.58	5.33		-	-	AN	AAA
1	88	CYR	CS76790	FRA	47.4	0.683333		-	-	CC	AAA
5	265	PYL-6	CS77198	FRA	44.65	-1.16667		-	-	CC	AAA
7	351	TOU-A1-89	CS77383	FRA	46.6667	4.11667		-	-	CC	AAA
10	424	Draha2	CS76812	CZE	49.4112	16.2815		-	-	CC	AAA
51	1070	Brösarp-45-153	CS77643	SWE	55.7167	14.1333		-	-	CC	AAA
52	1158	Aledal-6-49	CS76656	SWE	56.7	16.5167		-	-	CC	AAA
53	1166	Aledal-14-73	CS77651	SWE	56.7	16.5167		-	-	CC	AAA
54	1254	Tos-82-387	CS77379	SWE	59.4333	17.0167		-	-	CC	AAA
58	1552	Sku-30	CS77251	SWE	63.0833	18.3667		-	-	CC	AAA
114	4857	UKSW06-257	CS79001	UK	50.3	-4.9		-	-	CC	AAA
116	4900	UKSW06-302	CS78812	UK	50.3	-4.8		-	-	CC	AAA
125	5249	UKSE06-491	CS79003	UK	51.2	0.3		-	-	CC	AAA
128	5279	UKSE06-541	CS79004	UK	51.3	1.1		-	-	CC	AAA
131	5395	UKNW06-102	CS79005	UK	54.4	-3		-	-	CC	AAA
136	5717	Bra-1	CS79007	UK	54.6	-3.2		-	-	CC	AAA
139	5726	Cnt-1	CS78782	UK	51.3	1.1		-	-	CC	AAA
145	5776	UKID71	CS79009	UK	52.9	-1.3		-	-	CC	AAA
149	5800	UKID96	CS78791	UK	57.4	-5.5		-	-	CC	AAA
151	5822	UKID116	CS78780	UK	56.7333	-5.98333		-	-	CC	AAA
154	5832	App1-16	CS76669	SWE	56.3333	15.9667		-	-	CC	AAA
156	5837	Bor-1	CS76453	CZE	49.4013	16.2326		-	-	CC	AAA
167	5984	DraIV 6-13	CS76822	CZE	49.4112	16.2815		-	-	CC	AAA
171	6010	Eden-5	CS78000	SWE	62.877	18.177		-	-	CC	AAA
180	6022	Fjä2-6	CS78009	SWE	56.06	14.29		-	-	CC	AAA
183	6025	Gro-3	CS76889	SWE	62.6437	17.7339		-	-	CC	AAA
194	6046	Löv-5	CS77050	SWE	62.801	18.079		-	-	CC	AAA
195	6064	Nyl-2	CS77136	SWE	62.9513	18.2763		-	-	CC	AAA
201	6076	Rev-2	CS77215	SWE	55.6942	13.4504		-	-	CC	AAA
206	6088	Stu1-1	CS77285	SWE	56.4666	16.1284		-	-	CC	AAA
214	6098	T1080	CS77292	SWE	55.6561	13.2178		-	-	CC	AAA
216	6100	T1110	CS77294	SWE	55.6	13.2		-	-	CC	AAA
218	6102	T1130	CS77295	SWE	55.6	13.2		-	-	CC	AAA
220	6105	T450	CS77297	SWE	55.7967	13.1211		-	-	CC	AAA
221	6106	T460	CS77298	SWE	55.7931	13.1186		-	-	CC	AAA
222	6107	T470	CS77299	SWE	55.7942	13.1222		-	-	CC	AAA
224	6109	T510	CS77301	SWE	55.7936	13.1233	NTG	-	-	CC	AAA
225	6111	T530	CS77302	SWE	55.7989	13.1219		-	-	CC	AAA
226	6112	T540	CS77303	SWE	55.7967	13.1044		-	-	CC	AAA
231	6119	T620	CS78060	SWE	55.7	13.2		-	-	CC	AAA
234	6124	T690	CS77309	SWE	55.8378	13.3092		-	-	CC	AAA
240	6133	T800	CS77317	SWE	55.8364	13.2906		-	-	CC	AAA
241	6134	T810	CS77318	SWE	55.8383	13.2906		-	-	CC	AAA
248	6145	T930	CS77324	SWE	55.9497	13.5533		-	-	CC	AAA
252	6151	T990	CS77328	SWE	55.6528	13.2244		-	-	CC	AAA
253	6153	TAA 03	CS77329	SWE	62.6425	17.7422		-	-	CC	AAA
257	6169	TÃ…D 01	CS77333	SWE	62.8714	18.3447		-	-	CC	AAA
259	6173	TÃ…D 05	CS77336	SWE	62.8717	18.3419		-	-	CC	AAA
270	6195	TDr-9	CS77356	SWE	55.7708	14.1342		-	-	CC	AAA
272	6201	TDr-16	CS77348	SWE	55.7719	14.1211		-	-	CC	AAA
273	6202	TDr-17	CS77349	SWE	55.7717	14.1206		-	-	CC	AAA
274	6203	TDr-18	CS77350	SWE	55.7714	14.1208		-	-	CC	AAA
283	6231	TNY 04	CS77368	SWE	62.96	18.2844		-	-	CC	AAA
299	6390	UduI 3-36	CS78775	CZE	49.2771	16.6314		-	-	CC	AAA
302	6424	ZdrI 1-23	CS78875	CZE	49.3853	16.2544		-	-	CC	AAA
304	6445	ZdrI 2-21	CS78876	CZE	49.3853	16.2544		-	-	CC	AAA
305	6680	ANH-1	CS76437	GER	51.85	6.4333		-	-	CC	AAA
318	6901	Bil-7	CS76710	SWE	63.324	18.484		-	-	CC	AAA
322	6908	CIBC-5	CS78894	UK	51.4083	-0.6383		-	-	CC	AAA
327	6917	FÃ¤b-2	CS76850	SWE	63.0165	18.3174	NNN	-	-	CC	AAA
328	6918	FÃ¤b-4	CS76851	SWE	63.0165	18.3174		-	-	CC	AAA
329	6919	Ga-0	CS76490	GER	50.3	8		-	-	CC	AAA
330	6920	Got-22	CS76884	GER	51.5338	9.9355		-	-	CC	AAA
332	6923	HR-10	CS76940	UK	51.4083	-0.6383		-	-	CC	AAA
333	6924	HR-5	CS76514	UK	51.4083	-0.6383	ATN	-	-	CC	AAA
339	6933	LL-0	CS77047	ESP	41.59	2.49		-	-	CC	AAA
351	6961	Se-0	CS76597	ESP	38.3333	-3.53333		-	-	CC	AAA
360	6974	Ull2-5	CS78818	SWE	56.0648	13.9707		-	-	CC	AAA
363	6979	Wei-0	CS76628	SUI	47.25	8.26		-	-	CC	AAA
364	6981	Ws-2	CS78920	RUS	52.3	30		-	-	CC	AAA
365	6982	Wt-5	CS76632	GER	52.3	9.3	ANG	-	-	CC	AAA
366	6984	Zdr-1	CS76635	CZE	49.3853	16.2544		-	-	CC	AAA
368	6987	Ak-1	CS76431	GER	48.0683	7.62551		-	-	CC	AAA
369	6989	Alst-1	CS76432	UK	54.8	-2.4333		-	-	CC	AAA
370	6990	Amel-1	CS76434	NED	53.448	5.73		-	-	CC	AAA
379	7025	Bl-1	CS76450	ITA	44.5041	11.3396		-	-	CC	AAA
386	7061	Cal-0	CS76460	UK	53.2699	-1.64293		-	-	CC	AAA
389	7064	Cnt-1	CS76467	UK	51.3	1.1		-	-	CC	AAA
395	7081	Co	CS78895	POR	40.2077	-8.42639		-	-	CC	AAA
402	7107	Durh-1	CS76477	UK	54.7761	-1.5733		-	-	CC	AAA
408	7125	Er-0	CS78898	GER	49.5955	11.0087	ANG	-	-	CC	AAA
409	7126	Es-0	CS76484	FIN	60.1997	24.5682		-	-	CC	AAA
413	7138	Fi-0	CS76488	GER	50.5	8.0167		-	-	CC	AAA
421	7164	Hau-0	CS76915	DEN	55.675	12.5686		-	-	CC	AAA
427	7186	Kn-0	CS76969	LTU	54.8969	23.8924		-	-	CC	AAA
436	7217	Lm-2	CS76545	FRA	48	0.5		-	-	CC	AAA
438	7223	Li-2:1	CS76541	GER	50.3833	8.0666		-	-	CC	AAA
446	7268	Np-0	CS76563	GER	52.6969	10.981		-	-	CC	AAA
448	7276	Ob-0	CS76566	GER	50.2	8.5833		-	-	CC	AAA
454	7298	Pi-0	CS76572	AUT	47.04	10.51		-	-	CC	AAA
458	7314	Ragl-1	CS76583	UK	54.3512	-3.41697		-	-	CC	AAA
464	7327	Sf-1	CS77246	ESP	41.7833	3.03333		-	-	CC	AAA
465	7328	Sf-2	CS77247	ESP	41.7833	3.03333		-	-	CC	AAA
474	7349	Ta-0	CS76608	CZE	49.5	14.5		-	-	CC	AAA
475	7350	Tac-0	CS76609	USA	47.2413	-122.459		-	-	CC	AAA
478	7356	Tol-0	CS76614	USA	41.6639	-83.5553		-	-	CC	AAA
481	7372	Tscha-1	CS76616	AUT	47.0748	9.9042		-	-	CC	AAA
484	7378	Uk-1	CS76620	GER	48.0333	7.7667		-	-	CC	AAA
486	7383	Van-0	CS76623	CAN	49.2655	-123.206		-	-	CC	AAA
488	7387	Vind-1	CS76625	UK	54.9902	-2.3671		-	-	CC	AAA
507	7514	RRS-7	CS76593	USA	41.5609	-86.4251		-	-	CC	AAA
512	7521	Lp2-6	CS77052	CZE	49.38	16.81		-	-	CC	AAA
531	8227	THÃ– 03	CS77367	SWE	62.7989	17.9103		-	-	CC	AAA
532	8230	Algutsrum	CS76657	SWE	56.68	16.5		-	-	CC	AAA
535	8234	Gul1-2	CS76896	SWE	56.4606	15.8127		-	-	CC	AAA
538	8237	KÃ¤vlinge-1	CS76964	SWE	55.8	13.1		-	-	CC	AAA
544	8243	PHW-2	CS77173	ITA	43.7703	11.2547		-	-	CC	AAA
545	8244	PHW-34	CS77174	FRA	48.6103	2.3086		-	-	CC	AAA
547	8247	San-2	CS77233	SWE	56.07	13.74		-	-	CC	AAA
552	8264	Bla-1	CS76451	ESP	41.6833	2.8		-	-	CC	AAA
553	8283	Dra3-1	CS76811	SWE	55.76	14.12		-	-	CC	AAA
563	8334	Lu-1	CS77056	SWE	55.71	13.2		-	-	CC	AAA
570	8365	Rak-2	CS77201	CZE	49	16		-	-	CC	AAA
574	8386	Sr:5	CS77268	SWE	58.9	11.2		-	-	CC	AAA
575	8387	St-0	CS77270	SWE	59	18		-	-	CC	AAA
599	9091	Nar-5	CS77121	AZE	38.9522	48.925		-	-	CC	AAA
604	9103	Lag1-5	CS77000	GEO	41.8296	46.2831		-	-	CC	AAA
605	9104	Lag1-6	CS77001	GEO	41.8296	46.2831		-	-	CC	AAA
607	9106	Lag1-8	CS77003	GEO	41.8296	46.2831		-	-	CC	AAA
611	9115	Lag2-10	CS77004	GEO	41.8296	46.2831		-	-	CC	AAA
621	9314	Gol-2	CS76883	UK	57.9672	-3.96722		-	-	CC	AAA
626	9339	Böt 1	CS76720	SWE	57.7133	15.0689		-	-	CC	AAA
628	9352	Död 2	CS76797	SWE	57.2608	16.3675		-	-	CC	AAA
631	9369	EkS 2	CS76837	SWE	57.6781	14.9986	ANG	-	-	CC	AAA
632	9370	EkS 3	CS79035	SWE	57.6781	14.9986		-	-	CC	AAA
636	9382	Fri 2	CS76869	SWE	55.8106	14.2091		-	-	CC	AAA
637	9383	Fri 3	CS76870	SWE	55.8106	14.2091		-	-	CC	AAA
639	9388	Grön 14	CS76892	SWE	62.806	18.1896		-	-	CC	AAA
643	9394	Hag-2	CS76907	SWE	56.5804	16.4063		-	-	CC	AAA
645	9399	Hamm-1	CS76910	SWE	55.4234	13.9905		-	-	CC	AAA
646	9402	Hel-3	CS76918	SWE	57.8765	14.8549		-	-	CC	AAA
652	9412	Kor 3	CS76981	SWE	57.2746	16.1494		-	-	CC	AAA
653	9413	Kor 4	CS76982	SWE	57.2746	16.1494		-	-	CC	AAA
654	9416	Kru-3	CS76986	SWE	57.7215	18.3837		-	-	CC	AAA
656	9427	Näs 2	CS77122	SWE	62.8815	18.4055		-	-	CC	AAA
664	9453	Stenk-2	CS77274	SWE	57.8009	18.5162		-	-	CC	AAA
670	9481	Yst-1	CS78869	SWE	55.4242	13.8484		-	-	CC	AAA
672	9506	IP-Alo-0	CS76662	POR	40.11	-7.47		-	-	CC	AAA
676	9510	IP-Rei-0	CS77208	POR	38.75	-7.59		-	-	CC	AAA
683	9518	IP-Alm-0	CS76660	ESP	39.88	-0.36		-	-	CC	AAA
685	9520	IP-Ara-4	CS76670	ESP	41.7	-3.68		-	-	CC	AAA
687	9522	IP-Bea-0	CS76695	ESP	36.52	-5.27		-	-	CC	AAA
689	9524	IP-Ber-0	CS78887	ESP	42.52	-0.56		-	-	CC	AAA
690	9525	IP-Bis-0	CS76711	ESP	42.49	0.54		-	-	CC	AAA
691	9526	IP-Cab-3	CS76738	ESP	41.54	2.39		-	-	CC	AAA
696	9531	IP-Cdc-3	CS76761	ESP	41.21	-4.54		-	-	CC	AAA
699	9534	IP-Cmo-3	CS76774	ESP	40.05	-4.65		-	-	CC	AAA
701	9536	IP-Cor-0	CS76782	ESP	40.83	-2		-	-	CC	AAA
702	9537	IP-Cum-1	CS76787	ESP	38.07	-6.66		-	-	CC	AAA
705	9541	IP-Fue-2	CS76871	ESP	38.26	-5.42		-	-	CC	AAA
708	9544	IP-Gua-1	CS76894	ESP	39.4	-5.33		-	-	CC	AAA
709	9545	IP-Her-12	CS76920	ESP	39.4	-5.78		-	-	CC	AAA
711	9547	IP-Hor-0	CS76930	ESP	41.67	2.62		-	-	CC	AAA
716	9552	IP-Lab-7	CS76995	ESP	40.87	-4.5		-	-	CC	AAA
717	9553	IP-Ldd-0	CS77012	ESP	41.58	-4.71		-	-	CC	AAA
718	9554	IP-Lso-0	CS77055	ESP	38.86	-3.16		-	-	CC	AAA
724	9560	IP-Mot-0	CS77109	ESP	38.19	-6.24		-	-	CC	AAA
726	9562	IP-Mur-0	CS77115	ESP	41.67	2		-	-	CC	AAA
727	9564	IP-Nog-17	CS77129	ESP	40.45	-1.6		-	-	CC	AAA
729	9567	IP-Pal-0	CS77159	ESP	42.34	1.3		-	-	CC	AAA
730	9568	IP-Pan-0	CS77160	ESP	42.76	-0.23		-	-	CC	AAA
734	9574	IP-Rel-0	CS77209	ESP	38.6	-2.7		-	-	CC	AAA
737	9578	IP-Sac-0	CS77229	ESP	42.13	-6.7		-	-	CC	AAA
745	9587	IP-Tdc-0	CS77344	ESP	41.5	-1.88		-	-	CC	AAA
746	9588	IP-Tol-7	CS77371	ESP	42.11	0.6		-	-	CC	AAA
747	9589	IP-Tor-1	CS77378	ESP	41.6	-2.83		-	-	CC	AAA
749	9591	IP-Vad-0	CS78826	ESP	42.86	-3.59		-	-	CC	AAA
751	9593	IP-Vaz-0	CS78836	ESP	42.26	-2.99		-	-	CC	AAA
752	9594	IP-Vdm-0	CS78837	ESP	42.04	1.01		-	-	CC	AAA
754	9596	IP-Ver-5	CS78841	ESP	41.95	-7.45		-	-	CC	AAA
755	9597	IP-Vig-1	CS78843	ESP	42.31	-2.53		-	-	CC	AAA
756	9598	IP-Vim-0	CS78844	ESP	41.88	-6.51		-	-	CC	AAA
757	9599	IP-Vin-0	CS78846	ESP	42.8	-5.77		-	-	CC	AAA
796	9644	Zupan-1	CS78882	CRO	45.07	18.72		-	-	CC	AAA
806	9657	Melic-1	CS77078	ITA	38.45	16.04		-	-	CC	AAA
808	9659	Pigna-1	CS77177	ITA	41.18	14.18		-	-	CC	AAA
811	9663	Teano-1	CS77357	ITA	41.33	14.09		-	-	CC	AAA
816	9668	Mitterberg-2-184	CS77085	ITA	46.3668	11.2837		-	-	CC	AAA
817	9669	Mitterberg-2-185	CS77086	ITA	46.3668	11.2837		-	-	CC	AAA
818	9670	Mitterberg-2-186	CS77087	ITA	46.3668	11.2837		-	-	CC	AAA
819	9671	Mitterberg-3-187	CS77088	ITA	46.3668	11.2837		-	-	CC	AAA
845	9700	Dolna-1-10	CS76803	BUL	42.32	23.1		-	-	CC	AAA
851	9707	Podvi-1	CS77187	BUL	41.57	24.84		-	-	CC	AAA
853	9709	Zerev-1-34	CS78878	BUL	41.85	23.13		-	-	CC	AAA
856	9712	Dolna-1-40	CS76805	BUL	42.32	23.1		-	-	CC	AAA
859	9716	Leska-1-44	CS77030	BUL	41.54	24.98		-	-	CC	AAA
861	9718	Smolj-1	CS77256	BUL	41.55	24.75		-	-	CC	AAA
866	9723	Slavi-2	CS77252	BUL	41.42	23.67		-	-	CC	AAA
869	9727	Olympia-2	CS77144	GRC	37.63	21.62		-	-	CC	AAA
876	9735	Bela-4	CS76699	SVK	48.47	18.94		-	-	CC	AAA
895	9762	Etna-2	CS76487	ITA	37.69	14.98		-	-	CC	AAA
898	9768	Ru4-16	CS77225	GER	48.57	9.16		-	-	CC	AAA
902	9772	Hof-1	CS76925	GER	48.41	8.85		-	-	CC	AAA
914	9785	Ha-HBT1-2	CS76898	GER	48.54	9.02		-	-	CC	AAA
934	9805	Pfn-10	CS77171	GER	48.54	9.09		-	-	CC	AAA
936	9807	Schl-7	CS77240	GER	48.6	9.22		-	-	CC	AAA
938	9809	Tu-KB-6	CS77393	GER	48.52	9.05		-	-	CC	AAA
946	9817	IP-Ace-0	CS76642	ESP	39.84	-6.6		-	-	CC	AAA
949	9821	IP-Aru-0	CS76674	ESP	41.81	2.49		-	-	CC	AAA
951	9823	IP-Bae-0	CS76681	ESP	43.34	-5.84	NNG	-	-	CC	AAA
953	9825	IP-Boa-0	CS76714	ESP	40.4	-3.88		-	-	CC	AAA
955	9827	IP-Bos-0	CS76719	ESP	42.78	0.69		-	-	CC	AAA
962	9835	IP-Cir-0	CS76772	ESP	40.61	-6.57		-	-	CC	AAA
966	9839	IP-Coy-0	CS76785	ESP	40.44	-4.27		-	-	CC	AAA
969	9843	IP-Elp-0	CS76840	ESP	40.53	-3.92		-	-	CC	AAA
971	9845	IP-Evs-0	CS76848	ESP	40.48	-3.96		-	-	CC	AAA
974	9848	IP-Glo-1	CS76879	ESP	40.11	-5.77		-	-	CC	AAA
986	9860	IP-Lum-0	CS77059	ESP	42.24	-2.62		-	-	CC	AAA
989	9864	IP-Mat-0	CS77074	ESP	41.76	2.69		-	-	CC	AAA
998	9875	IP-Ovi-1	CS77155	ESP	43.38	-5.87		-	-	CC	AAA
1001	9878	IP-Pee-0	CS77167	ESP	40.78	-3.62		-	-	CC	AAA
1006	9883	IP-Piq-0	CS77179	ESP	42.1	-2.56		-	-	CC	AAA
1008	9886	IP-Pru-0	CS77190	ESP	42.38	1.73		-	-	CC	AAA
1011	9890	IP-Rib-1	CS77217	ESP	43.16	-5.07	NNN	-	-	CC	AAA
1014	9894	IP-Sen-0	CS77243	ESP	42.59	0.76		-	-	CC	AAA
1016	9897	IP-Smt-1	CS77257	ESP	40.95	-5.63		-	-	CC	AAA
1018	9899	IP-Tau-0	CS77342	ESP	42.54	0.84		-	-	CC	AAA
1025	9906	IP-Mah-6	CS77063	ESP	40	4.25		-	-	CC	AAA
1026	9908	ESP-1-11	CS76847	FRA	50.72	3.47		-	-	CC	AAA
1028	9910	BRI-2	CS76725	FRA	50.68	3.52		-	-	CC	AAA
1029	9911	ARGE-1-15	CS76672	FRA	47.16	4.28		-	-	CC	AAA
1053	9944	Don-0	CS76411	ESP	36.83	-6.36	NNN	-	-	CC	AAA
1059	9950	Vie-0	CS76418	ESP	42.63	0.76		-	-	CC	AAA
1078	9972	Bozen-1.2	CS76358	ITA	46.513	11.331		-	-	CC	AAA
1090	9985	Slavi-1	CS76419	BUL	41.43	23.65	NNN	-	-	CC	AAA
1091	9986	Jablo-1	CS76372	BUL	41.59	25.2		-	-	CC	AAA
1093	9988	Bak-2	CS76392	GEO	41.7942	43.4767		-	-	CC	AAA
1118	10022	Uk-3	CS78777	GER	48.0333	7.7667		-	-	CC	AAA
1120	10027	Uk-6	CS78938	GER	48.0284	7.76557		-	-	CC	AAA
537	8236	HSm	CS76941	CZE	49.33	15.76		-	-	CN	AAA
693	9528	IP-Cal-0	CS78890	ESP	40.94	-1.37		-	-	CN	AAA
1067	9959	Shigu-2	CS76374	RUS	53.33	49.48	ANG	-	-	NC	AAA
1076	9970	Altenb-2	CS76353	ITA	46.3716	11.2376	NNN	-	-	NC	AAA
864	9721	Schip-1	CS77239	BUL	42.72	25.33		-	-	AC	AAN
503	7461	H55	CS76897	CZE	49	15		-	-	CC	AAN
1050	9941	Fei-0	CS76412	POR	40.92	-8.54		-	-	CC	AAN
1054	9945	Leo-1	CS76413	ESP	41.8	-3.11	NNN	-	-	CC	AAN
161	5874	DraII-6	CS76814	CZE	49.4112	16.2815		-	-	CC	ANA
119	5023	UKSE06-118	CS78799	UK	51.3	0.5		-	-	CC	NAA
540	8239	PHW-3	CS76976	GER	51	7		-	-	CN	NAA
1085	9980	Angel-1	CS76362	ITA	38.62	16.17	ANN	-	-	NC	NAA
186	6035	Hov1-10	CS76931	SWE	56.1	13.74		-	-	CC	TAA
200	6074	Ör-1	CS77150	SWE	56.4573	16.1308		-	-	CC	TAA
325	6913	Eden-2	CS76827	SWE	62.877	18.177		-	-	CC	TAA
392	7071	Chat-1	CS76463	FRA	48.0717	1.33867		-	-	CC	TAA
403	7109	Ema-1	CS76480	UK	51.3	0.5		-	-	CC	TAA
485	7382	Utrecht	CS76622	NED	52.0918	5.1145		-	-	CC	TAA
577	8420	Kelsterbach-4	CS76525	GER	50.0667	8.5333		-	-	CC	TAA
988	9862	IP-Mad-0	CS77062	ESP	40.45	-3.67	NNN	-	-	CC	TAA
1072	9965	Mammo-2	CS76364	ITA	38.38	16.22		-	-	CC	TAA
1103	10002	TueWa1-2	CS76405	GER	48.53	9.04	ATN	-	-	CC	TAA
1117	10020	Jl-2	CS76956	CZE	49.17	16.5		-	A	AC	AAA
4	159	MAR2-3	CS77070	FRA	47.35	3.93333		-	A	CC	AAA
8	403	Zdarec3	CS78873	CZE	49.3667	16.2667		-	A	CC	AAA
13	470	BRR4	CS78943	USA	40.8313	-87.735		-	A	CC	AAA
14	476	BRR12	CS78944	USA	40.8313	-87.735		-	A	CC	AAA
15	484	BRR23	CS78945	USA	40.8313	-87.735		-	A	CC	AAA
16	504	BRR57	CS78946	USA	40.8313	-87.735		-	A	CC	AAA
17	506	BRR60	CS78947	USA	40.8313	-87.735		-	A	CC	AAA
18	531	BRR107	CS78948	USA	40.8313	-87.735		-	A	CC	AAA
19	544	LI-WP-039	CS78949	USA	40.9076	-73.2089		-	A	CC	AAA
20	546	LI-WP-041	CS78950	USA	40.9076	-73.2089		-	A	CC	AAA
23	680	LI-RR-096	CS78952	USA	40.9447	-72.8615		-	A	CC	AAA
24	681	LI-RR-097	CS78953	USA	40.9447	-72.8615		-	A	CC	AAA
25	685	LI-EF-011	CS78954	USA	40.9064	-73.1493		-	A	CC	AAA
26	687	LI-EF-018	CS78955	USA	40.9064	-73.1493		-	A	CC	AAA
27	728	LI-SET-019	CS78956	USA	40.9352	-73.114		-	A	CC	AAA
28	742	LI-SET-036	CS78957	USA	40.9352	-73.114		-	A	CC	AAA
35	853	MIA-1	CS78958	USA	41.7976	-86.6691		-	A	CC	AAA
36	854	MIA-5	CS78959	USA	41.7976	-86.6691		-	A	CC	AAA
37	867	MIC-20	CS78960	USA	41.8266	-86.4366		-	A	CC	AAA
38	868	MIC-24	CS78961	USA	41.8266	-86.4366		-	A	CC	AAA
39	870	MIC-31	CS77082	USA	41.8266	-86.4366		-	A	CC	AAA
40	915	LIN S-5	CS77040	USA	41.8972	-71.4378	NTG	-	A	CC	AAA
48	1062	Brösarp-15-138	CS76728	SWE	55.7167	14.1333		-	A	CC	AAA
50	1066	Brösarp-34-145	CS76730	SWE	55.7167	14.1333		-	A	CC	AAA
57	1317	Ängsö-74-430	CS76665	SWE	59.5667	16.8667		-	A	CC	AAA
59	1612	Brn-10	CS78962	USA	41.9	-86.583		-	A	CC	AAA
60	1622	Brn-24	CS78963	USA	41.9	-86.583		-	A	CC	AAA
61	1651	DuckLkSP38	CS78964	USA	43.3431	-86.4045		-	A	CC	AAA
62	1652	DuckLkSP40	CS78965	USA	43.3431	-86.4045		-	A	CC	AAA
63	1676	Haz-2	CS78966	USA	41.879	-86.607		-	A	CC	AAA
64	1684	Haz-10	CS78967	USA	41.879	-86.607		-	A	CC	AAA
65	1739	KBS-Mac-68	CS78968	USA	42.405	-85.398		-	A	CC	AAA
66	1741	KBS-Mac-74	CS78969	USA	42.405	-85.398		-	A	CC	AAA
67	1756	Ker-4	CS78970	USA	42.184	-86.358		-	A	CC	AAA
68	1757	Ker-5	CS78971	USA	42.184	-86.358		-	A	CC	AAA
69	1793	L-R-5	CS78972	USA	41.847	-86.67		-	A	CC	AAA
70	1797	L-R-10	CS78973	USA	41.847	-86.67		-	A	CC	AAA
71	1819	Lak-12	CS78974	USA	41.8	-86.67		-	A	CC	AAA
72	1820	Lak-13	CS78975	USA	41.8	-86.67		-	A	CC	AAA
74	1834	Mdn-8	CS78976	USA	42.051	-86.509		-	A	CC	AAA
75	1835	Mdn-10	CS78977	USA	42.051	-86.509		-	A	CC	AAA
76	1851	MNF-Pot-10	CS78978	USA	43.595	-86.2657		-	A	CC	AAA
77	1852	MNF-Pot-15	CS78979	USA	43.595	-86.2657		-	A	CC	AAA
78	1853	MNF-Pot-21	CS77099	USA	43.595	-86.2657		-	A	CC	AAA
81	1925	MNF-Che-2	CS77096	USA	43.5251	-86.1843		-	A	CC	AAA
82	1942	MNF-Che-47	CS78980	USA	43.5251	-86.1843		-	A	CC	AAA
83	1943	MNF-Che-49	CS78981	USA	43.5251	-86.1843		-	A	CC	AAA
84	1954	MNF-Jac-12	CS77097	USA	43.5187	-86.1739		-	A	CC	AAA
86	2017	MNF-Pin-40	CS78982	USA	43.5356	-86.1788		-	A	CC	AAA
87	2031	Map-8	CS78983	USA	42.166	-86.412		-	A	CC	AAA
88	2053	Map-35	CS78984	USA	42.166	-86.412		-	A	CC	AAA
89	2057	Map-42	CS77732	USA	42.166	-86.412		-	A	CC	AAA
90	2081	MuskSP-68	CS78985	USA	43.2483	-86.3368		-	A	CC	AAA
91	2091	MuskSP-83	CS78986	USA	43.2483	-86.3368		-	A	CC	AAA
92	2106	MSGA-10	CS78987	USA	43.2749	-86.0891		-	A	CC	AAA
93	2108	MSGA-12	CS78988	USA	43.2749	-86.0891		-	A	CC	AAA
94	2141	MSGA-61	CS78989	USA	43.2749	-86.0891		-	A	CC	AAA
95	2159	Paw-13	CS78990	USA	42.148	-86.431		-	A	CC	AAA
96	2166	Paw-20	CS78991	USA	42.148	-86.431		-	A	CC	AAA
98	2191	Pent-7	CS78992	USA	43.7623	-86.3929		-	A	CC	AAA
99	2202	Pent-23	CS77168	USA	43.7623	-86.3929		-	A	CC	AAA
100	2212	Pent-46	CS78993	USA	43.7623	-86.3929		-	A	CC	AAA
101	2239	Riv-25	CS78994	USA	42.184	-86.382		-	A	CC	AAA
102	2240	Riv-26	CS78995	USA	42.184	-86.382		-	A	CC	AAA
104	2278	SLSP-35	CS77255	USA	43.665	-86.496		-	A	CC	AAA
105	2285	SLSP-69	CS78996	USA	43.665	-86.496		-	A	CC	AAA
106	2286	SLSP-67	CS78997	USA	43.665	-86.496		-	A	CC	AAA
108	2370	Yng-4	CS78998	USA	41.865	-86.646		-	A	CC	AAA
109	2412	Yng-53	CS78999	USA	41.865	-86.646		-	A	CC	AAA
122	5165	UKSE06-362	CS78802	UK	51.3	0.4		-	A	CC	AAA
141	5748	Kil-0	CS78784	UK	56	-4.4		-	A	CC	AAA
155	5836	Boo2-3	CS77906	SWE	55.86	13.51		-	A	CC	AAA
181	6023	Fly2-1	CS76863	SWE	55.7509	13.3712		-	A	CC	AAA
182	6024	Fly2-2	CS76864	SWE	55.7509	13.3712		-	A	CC	AAA
185	6034	Hov1-7	CS76932	SWE	56.1	13.74		-	A	CC	AAA
187	6036	Hov3-2	CS76934	SWE	56.1	13.74		-	A	CC	AAA
188	6038	Hov3-5	CS76935	SWE	56.1	13.74		-	A	CC	AAA
190	6040	Kni-1	CS76970	SWE	55.66	13.4		-	A	CC	AAA
192	6042	Lom1-1	CS77048	SWE	56.09	13.9	NNN	-	A	CC	AAA
202	6077	Rev-3	CS78030	SWE	55.6942	13.4504		-	A	CC	AAA
208	6091	T1010	CS78035	SWE	55.6525	13.215		-	A	CC	AAA
211	6095	T1050	CS78039	SWE	55.6486	13.2161		-	A	CC	AAA
215	6099	T1090	CS77293	SWE	55.6575	13.2386		-	A	CC	AAA
219	6104	T1160	CS77296	SWE	55.7	13.2		-	A	CC	AAA
230	6118	T610	CS77307	SWE	55.7	13.2		-	A	CC	AAA
232	6122	T670	CS77308	SWE	55.8364	13.3075	ANG	-	A	CC	AAA
235	6125	T710	CS77310	SWE	55.8403	13.3106		-	A	CC	AAA
238	6131	T780	CS77315	SWE	55.8369	13.3181		-	A	CC	AAA
239	6132	T790	CS77316	SWE	55.8386	13.3186		-	A	CC	AAA
242	6136	T840	CS77319	SWE	55.9336	13.5519		-	A	CC	AAA
243	6137	T850	CS77320	SWE	55.9419	13.5603		-	A	CC	AAA
244	6138	T860	CS77321	SWE	55.9403	13.5511		-	A	CC	AAA
245	6140	T880	CS77322	SWE	55.9392	13.5539		-	A	CC	AAA
247	6142	T900	CS77323	SWE	55.9428	13.5558		-	A	CC	AAA
250	6149	T970	CS77326	SWE	55.9281	13.5481		-	A	CC	AAA
262	6180	TÃ„L 07	CS77339	SWE	62.6322	17.6906		-	A	CC	AAA
264	6188	TDr-1	CS77345	SWE	55.7683	14.1386		-	A	CC	AAA
265	6189	TDr-2	CS77351	SWE	55.7686	14.1383		-	A	CC	AAA
266	6191	TDr-4	CS77352	SWE	55.7689	14.1375		-	A	CC	AAA
267	6192	TDr-5	CS77353	SWE	55.7692	14.1369	ANG	-	A	CC	AAA
268	6193	TDr-7	CS77354	SWE	55.7694	14.1347		-	A	CC	AAA
271	6198	TDr-13	CS77347	SWE	55.7708	14.1331		-	A	CC	AAA
292	6252	TV-4	CS78771	SWE	55.5796	14.3336		-	A	CC	AAA
293	6255	TV-7	CS78772	SWE	55.5796	14.334		-	A	CC	AAA
295	6268	TV-22	CS78768	SWE	55.5796	14.3336		-	A	CC	AAA
296	6276	TV-30	CS78769	SWE	55.5796	14.3336		-	A	CC	AAA
306	6739	CSHL-15	CS79011	USA	40.8585	-73.4675		-	A	CC	AAA
307	6740	CSHL-17	CS79012	USA	40.8585	-73.4675		-	A	CC	AAA
309	6749	FM-10	CS79013	USA	42.4489	-76.5072		-	A	CC	AAA
310	6750	FM-11	CS79014	USA	42.4489	-76.5072		-	A	CC	AAA
311	6805	HS-12	CS79015	USA	42.373	-71.0627		-	A	CC	AAA
312	6806	HS-17	CS79016	USA	42.373	-71.0627		-	A	CC	AAA
313	6814	KNO-15	CS79017	USA	41.2816	-86.621		-	A	CC	AAA
316	6898	An-1	CS76435	BEL	51.2167	4.4		-	A	CC	AAA
321	6907	CIBC-17	CS76770	UK	51.4083	-0.6383		-	A	CC	AAA
323	6909	Col-0	CS76778	USA	38.3	-92.3	ANG	-	A	CC	AAA
335	6927	KNO-10	CS76973	USA	41.2816	-86.621		-	A	CC	AAA
341	6940	Mz-0	CS76557	GER	50.3	8.3		-	A	CC	AAA
354	6967	Sq-8	CS76604	UK	51.4083	-0.6383		-	A	CC	AAA
359	6973	Ull2-3	CS78817	SWE	56.0648	13.9707		-	A	CC	AAA
361	6975	Uod-1	CS76621	AUT	48.3	14.45		-	A	CC	AAA
373	7000	Aa-0	CS76428	GER	50.9167	9.57073		-	A	CC	AAA
376	7008	Benk-1	CS76447	NED	52	5.675		-	A	CC	AAA
378	7014	Ba-1	CS76441	UK	56.5459	-4.79821		-	A	CC	AAA
381	7028	Bch-1	CS76444	GER	49.5166	9.3166		-	A	CC	AAA
382	7031	Bsch-0	CS76457	GER	50.0167	8.6667		-	A	CC	AAA
387	7062	Ca-0	CS76459	GER	50.2981	8.26607		-	A	CC	AAA
397	7094	Da-0	CS76791	GER	49.8724	8.65081		-	A	CC	AAA
399	7102	Do-0	CS76474	GER	50.7224	8.2372		-	A	CC	AAA
400	7103	Dra-0	CS76476	CZE	49.4167	16.2667		-	A	CC	AAA
404	7111	Edi-0	CS76831	UK	55.9494	-3.16028		-	A	CC	AAA
412	7133	Fr-2	CS76489	GER	50.1102	8.6822		-	A	CC	AAA
414	7143	Gel-1	CS76492	NED	51.0167	5.86667		-	A	CC	AAA
415	7147	Gie-0	CS76493	GER	50.584	8.67825		-	A	CC	AAA
417	7160	Gre-0	CS76497	USA	43.178	-85.2532		-	A	CC	AAA
418	7161	Gd-1	CS76491	GER	53.5	10.5		-	A	CC	AAA
419	7162	Hs-0	CS76515	GER	52.24	9.44		-	A	CC	AAA
422	7165	Hn-0	CS76513	GER	51.3472	8.28844		-	A	CC	AAA
424	7177	Jm-0	CS76520	CZE	49	15	ANG	-	A	CC	AAA
426	7183	Kas-1	CS79018	IND	35	77		-	A	CC	AAA
428	7192	Kil-0	CS76526	UK	55.6395	-5.66364		-	A	CC	AAA
431	7203	Krot-0	CS76534	GER	49.631	11.5722		-	A	CC	AAA
433	7208	Lan-0	CS76539	UK	55.6739	-3.78181		-	A	CC	AAA
434	7209	La-0	CS76538	POL	52.7333	15.2333		-	A	CC	AAA
439	7231	Li-7	CS77035	GER	50.3833	8.0666		-	A	CC	AAA
441	7244	Mnz-0	CS76552	GER	50.001	8.26664		-	A	CC	AAA
443	7250	Me-0	CS76549	GER	51.9183	10.1138		-	A	CC	AAA
445	7258	Nw-0	CS76564	GER	50.5	8.5		-	A	CC	AAA
449	7280	Old-1	CS76567	GER	53.1667	8.2		-	A	CC	AAA
451	7287	Ove-0	CS76569	GER	53.3422	8.42255		-	A	CC	AAA
452	7288	Oy-0	CS77156	NOR	60.3855	6.19302		-	A	CC	AAA
455	7305	Pt-0	CS78915	GER	53.476	10.6065		-	A	CC	AAA
459	7316	Rhen-1	CS78916	NED	51.9667	5.56667		-	A	CC	AAA
462	7322	Rsch-4	CS77222	RUS	56.3	34		-	A	CC	AAA
469	7342	Su-0	CS76606	UK	53.6473	-3.00733		-	A	CC	AAA
479	7358	Tol-2	CS79019	USA	41.6639	-83.5553		-	A	CC	AAA
480	7359	Tol-3	CS79020	USA	41.6639	-83.5553		-	A	CC	AAA
489	7394	Wa-1	CS76626	POL	52.3	21		-	A	CC	AAA
491	7404	Wc-1	CS76627	GER	52.6	10.0667		-	A	CC	AAA
492	7411	Wl-0	CS76630	GER	47.9299	10.8134		-	A	CC	AAA
494	7415	Wu-0	CS78858	GER	49.7878	9.9361		-	A	CC	AAA
495	7416	Yo-0	CS76633	USA	37.45	-119.35		-	A	CC	AAA
498	7419	Db-1	CS76471	GER	50.3058	8.32213		-	A	CC	AAA
501	7430	Nc-1	CS76559	FRA	48.6167	6.25		-	A	CC	AAA
502	7460	Da(1)-12	CS76470	CZE				-	A	CC	AAA
505	7475	KEN	CS79021	USA	41.767	-72.677		-	A	CC	AAA
506	7477	WAR	CS78853	USA	41.7302	-71.2825		-	A	CC	AAA
508	7515	RRS-10	CS76592	USA	41.5609	-86.4251		-	A	CC	AAA
513	7523	Pna-17	CS76575	USA	42.0945	-86.3253		-	A	CC	AAA
515	7529	627RMX-1MN4	CS79022	USA	42.0333	-86.5128		-	A	CC	AAA
516	7530	627RMX-1MN5	CS79023	USA	42.0333	-86.5128		-	A	CC	AAA
517	7566	627ME-13Y1	CS78367	USA	42.093	-86.359		-	A	CC	AAA
518	7568	627ME-1MI1	CS79024	USA	42.093	-86.359		-	A	CC	AAA
519	7717	KNO1.37	CS76972	USA	41.273	-86.625		-	A	CC	AAA
520	7757	KNO2.41	CS79025	USA	41.273	-86.625		-	A	CC	AAA
521	7767	KNO2.54	CS79026	USA	41.273	-86.625		-	A	CC	AAA
522	7917	PNA3.10	CS77183	USA	42.0945	-86.3253		-	A	CC	AAA
524	8037	PT1.52	CS79027	USA	41.3423	-86.7368		-	A	CC	AAA
525	8057	PT1.85	CS79028	USA	41.3423	-86.7368		-	A	CC	AAA
527	8132	RMX3.22	CS77219	USA	42.036	-86.511		-	A	CC	AAA
528	8171	RMX4.118	CS79029	USA	42.036	-86.511		-	A	CC	AAA
534	8233	Dem-4	CS76794	USA	41.1876	-87.1923	ATN	-	A	CC	AAA
536	8235	Hod	CS76924	CZE	48.8	17.1		-	A	CC	AAA
539	8238	Kent	CS76967	UK	51.15	0.4		-	A	CC	AAA
542	8241	Liarum	CS77038	SWE	55.9473	13.821		-	A	CC	AAA
549	8256	Bå1-2	CS76676	SWE	56.4	12.9		-	A	CC	AAA
557	8297	Ge-0	CS76875	SUI	46.5	6.08		-	A	CC	AAA
559	8307	Hovdala-6	CS76938	SWE	56.1	13.74		-	A	CC	AAA
564	8335	Lund	CS77060	SWE	55.71	13.2		-	A	CC	AAA
566	8343	Na-1	CS76558	FRA	47.5	1.5		-	A	CC	AAA
571	8366	Rd-0	CS76584	GER	50.5	8.5		-	A	CC	AAA
572	8369	Rev-1	CS77214	SWE	55.6942	13.4504		-	A	CC	AAA
581	8427	Ull2-13	CS78552	SWE	56.0648	13.9707		-	A	CC	AAA
582	8464	LP3413.31	CS79030	USA	41.6862	-86.8513		-	A	CC	AAA
583	8483	LP3413.53	CS79031	USA	41.6862	-86.8513		-	A	CC	AAA
584	8699	328PNA062	CS79032	USA	42.0945	-86.3253		-	A	CC	AAA
585	8723	11PNA1.14	CS79033	USA	42.0945	-86.3253		-	A	CC	AAA
586	9027	RMX413.85	CS79034	USA	42.036	-86.511		-	A	CC	AAA
587	9057	Vinslöv	CS78847	SWE	56.1	13.9167		-	A	CC	AAA
634	9380	FlyA 3	CS76865	SWE	55.7488	13.3742		-	A	CC	AAA
647	9404	HolA-1 1	CS76926	SWE	55.7491	13.399		-	A	CC	AAA
648	9405	HolA-1 2	CS76927	SWE	55.7491	13.399		-	A	CC	AAA
649	9407	HolA-2 2	CS76928	SWE	55.7491	13.399		-	A	CC	AAA
651	9409	Kia 1	CS76968	SWE	56.0573	14.302		-	A	CC	AAA
659	9437	Puk-2	CS77195	SWE	56.1633	14.6806		-	A	CC	AAA
660	9442	Sim-1	CS77250	SWE	55.5678	14.3398		-	A	CC	AAA
668	9471	Ull-A-1	CS78820	SWE	56.0648	13.9707		-	A	CC	AAA
669	9476	VårA 1	CS78832	SWE	55.5796	14.3336		-	A	CC	AAA
694	9529	IP-Cap-1	CS76741	ESP	36.97	-3.36		-	A	CC	AAA
725	9561	IP-Mun-0	CS77114	ESP	40.71	-5.04		-	A	CC	AAA
739	9581	IP-Sdv-3	CS77242	ESP	42.84	-5.12		-	A	CC	AAA
741	9583	IP-Sne-0	CS77258	ESP	37.09	-3.38		-	A	CC	AAA
762	9607	Panik-1	CS77161	RUS	53.05	52.15		-	A	CC	AAA
763	9608	Karag-2	CS76961	RUS	51.37	59.44		-	A	CC	AAA
770	9616	Krazo-1	CS76984	RUS	53.06	51.96		-	A	CC	AAA
799	9647	Basen-1	CS76690	ITA	40.37	16.77		-	A	CC	AAA
805	9656	Marti-1	CS77072	ITA	40.64	17.31		-	A	CC	AAA
846	9701	Ivano-1	CS76954	BUL	43.7	25.91		-	A	CC	AAA
847	9703	Melni-1	CS77079	BUL	41.53	23.39		-	A	CC	AAA
854	9710	Zerev-1-35	CS78879	BUL	41.85	23.13		-	A	CC	AAA
855	9711	Dolna-1-39	CS76804	BUL	42.32	23.1		-	A	CC	AAA
857	9713	Stara-1	CS77271	BUL	42.49	25.61		-	A	CC	AAA
858	9714	Grivo-1	CS76888	BUL	41.84	25.75		-	A	CC	AAA
883	9744	Iasi-1	CS76944	ROU	47.16	27.59		-	A	CC	AAA
885	9747	Zabar-1	CS78870	SRB	44.38	21.22		-	A	CC	AAA
887	9749	Knjas-1	CS76971	SRB	43.54	22.29		-	A	CC	AAA
889	9755	Vajug-1	CS78828	SRB	44.56	22.56		-	A	CC	AAA
899	9769	HE-1	CS76916	GER	48.55	8.99		-	A	CC	AAA
900	9770	KBG2-13	CS76966	GER	48.53	9.01		-	A	CC	AAA
901	9771	Pfn-N2.2-6	CS77172	GER	48.56	9.11		-	A	CC	AAA
903	9774	Alt-1	CS76663	GER	48.59	9.22		-	A	CC	AAA
904	9775	Berg-1	CS76701	GER	48.41	8.79		-	A	CC	AAA
905	9776	Fell3-7	CS76857	GER	48.43	8.79		-	A	CC	AAA
907	9778	Bach-7	CS76679	GER	48.41	8.84		-	A	CC	AAA
908	9779	Bai-10	CS76682	GER	48.5	8.78		-	A	CC	AAA
910	9781	Kus2-2	CS76990	GER	48.52	9.11		-	A	CC	AAA
912	9783	Tu-PK-7	CS77396	GER	48.52	9.05		-	A	CC	AAA
913	9784	Erg2-6	CS76845	GER	48.5	8.8		-	A	CC	AAA
915	9786	Ha-P-13	CS76901	GER	48.54	9.01		-	A	CC	AAA
916	9787	HI-4	CS76922	GER	48.5	9		-	A	CC	AAA
917	9788	KBG1-14	CS76965	GER	48.53	9.01		-	A	CC	AAA
919	9790	Gn2-3	CS76881	GER	48.58	9.18		-	A	CC	AAA
920	9791	Haes-1	CS76914	GER	48.6	9.2		-	A	CC	AAA
921	9792	Lu4-2	CS77058	GER	48.54	9.09		-	A	CC	AAA
922	9793	Ru-N2	CS77224	GER	48.57	9.16		-	A	CC	AAA
927	9798	Ha-P2-1	CS76902	GER	48.54	9.01		-	A	CC	AAA
928	9799	Hart-2	CS76913	GER	48.39	8.85		-	A	CC	AAA
930	9801	Ha-SP-2	CS76904	GER	48.54	9.01		-	A	CC	AAA
932	9803	Muh-2	CS77113	GER	48.42	8.76		-	A	CC	AAA
933	9804	Obe1-15	CS77139	GER	48.45	8.87		-	A	CC	AAA
935	9806	Ru-2	CS77223	GER	48.56	9.16		-	A	CC	AAA
937	9808	Tu-B2-3	CS77392	GER	48.52	9.08		-	A	CC	AAA
939	9810	Tu-KS-7	CS77394	GER	48.53	9.07		-	A	CC	AAA
942	9813	BI-4	CS76706	GER	48.4	8.77		-	A	CC	AAA
943	9814	Fell1-10	CS76855	GER	48.42	8.79		-	A	CC	AAA
945	9816	Tu-WH	CS77398	GER	48.55	9.06		-	A	CC	AAA
957	9830	IP-Bus-0	CS76736	ESP	36.97	-3.28		-	A	CC	AAA
975	9849	IP-Gud-3	CS76895	ESP	40.65	-4.11		-	A	CC	AAA
1004	9881	IP-Pie-0	CS77176	ESP	40.46	-5.32		-	A	CC	AAA
1037	9924	PLY-20	CS77181	FRA	48.59	4.24		-	A	CC	AAA
1042	9929	ISS-20	CS76947	FRA	43.92	3.71		-	A	CC	AAA
1044	9932	NOZ-6	CS77134	FRA	44.12	4.33		-	A	CC	AAA
1046	9935	BAU-15	CS76694	FRA	50.6	2.93		-	A	CC	AAA
1071	9964	Mammo-1	CS76365	ITA	38.36	16.23		-	A	CC	AAA
1073	9966	Monte-1	CS76361	ITA	40.28	15.65		-	A	CC	AAA
1087	9982	Apost-1	CS76368	ITA	39.01	16.47		-	A	CC	AAA
1098	9996	Nie1-2	CS76402	GER	48.52	8.8	NNG	-	A	CC	AAA
1101	9999	TueSB30-3	CS76403	GER	48.53	9.06		-	A	CC	AAA
1124	14315	Radk-2	CS78928	RUS	61.59	35.11		-	A	CC	AAA
1125	14318	Shu-1	CS78930	RUS	61.94	34.24		-	A	CC	AAA
6	350	TOU-A1-88	CS77382	FRA	46.6667	4.11667		-	A	CN	AAA
510	7517	VÃ¥r2-6	CS78831	SWE	55.58	14.334		-	A	CN	AAA
121	5151	UKSE06-325	CS78801	UK	52.2	-1.7		-	A	NC	AAA
579	8424	Kas-2	CS78905	IND	35	77		-	A	NC	AAA
85	2016	MNF-Pin-39	CS77098	USA	43.5356	-86.1788		-	A	CC	AAN
1115	10017	Petro-1	CS76370	SRB	44.34	21.46		-	A	CC	AAN
49	1063	Brösarp-21-140	CS76729	SWE	55.7167	14.1333		-	A	CC	NAA
289	6242	Tomegap-2	CS77377	SWE	55.7	13.2		-	A	CC	NAA
890	9756	Staro-2	CS77273	SRB	44.3	21.08		-	A	CC	NAA
9	410	Doubravnik7	CS76808	CZE	49.4211	16.3497		-	N	AC	AAA
11	428	Borky1	CS76718	CZE	49.403	16.232		-	N	AC	AAA
56	1313	Ängsö-59-422	CS77658	SWE	59.5667	16.8667		-	N	AC	AAA
80	1890	MNF-Riv-21	CS77101	USA	43.5139	-86.1859		-	N	AC	AAA
120	5104	UKSE06-252	CS78800	UK	51.3	0.5		-	N	AC	AAA
163	5893	DraIV 1-11	CS76816	CZE	49.4112	16.2815		-	N	AC	AAA
164	5907	DraIV 2-9	CS76818	CZE	49.4112	16.2815		-	N	AC	AAA
191	6041	Lis-3	CS77044	SWE	56.0328	14.775		-	N	AC	AAA
217	6101	T1120	CS78045	SWE	55.6	13.2		-	N	AC	AAA
303	6434	ZdrI 2-9	CS78877	CZE	49.3853	16.2544		-	N	AC	AAA
314	6830	Kz-13	CS76994	KAZ	49.5	73.1		-	N	AC	AAA
345	6951	Pu2-23	CS76579	CZE	49.42	16.36		-	N	AC	AAA
371	6992	Ang-0	CS76436	BEL	50.3	5.3		-	N	AC	AAA
377	7013	Bd-0	CS76445	GER	52.4584	13.287		-	N	AC	AAA
407	7120	En-D	CS76482	GER	50	8.5		-	N	AC	AAA
410	7127	Est	CS76485	EST	58.6656	24.9871		-	N	AC	AAA
435	7213	Ler-0	CS77020	GER	47.984	10.8719		-	N	AC	AAA
470	7343	Sp-0	CS76603	GER	52.5339	13.181		-	N	AC	AAA
493	7413	Wil-2	CS78856	LTU	54.6833	25.3167		-	N	AC	AAA
504	7471	RLD-1	CS76588	UNK				-	N	AC	AAA
562	8326	Lis-1	CS77042	SWE	56.0328	14.775		-	N	AC	AAA
568	8354	Per-1	CS76571	RUS	58	56.3167		-	N	AC	AAA
580	8426	Ull1-1	CS78816	SWE	56.06	13.97	ANG	-	N	AC	AAA
613	9125	Geg-14	CS76876	ARM	40.1408	44.8203		-	N	AC	AAA
614	9128	Yeg-2	CS78864	ARM	39.8692	45.3622		-	N	AC	AAA
615	9130	Yeg-4	CS78865	ARM	39.8692	45.3622		-	N	AC	AAA
616	9131	Yeg-5	CS78866	ARM	39.8692	45.3622		-	N	AC	AAA
617	9133	Yeg-7	CS78867	ARM	39.8692	45.3622		-	N	AC	AAA
618	9134	Yeg-8	CS78868	ARM	39.8692	45.3622		-	N	AC	AAA
640	9390	Hadd-1	CS78659	SWE	57.3263	15.8979		-	N	AC	AAA
642	9392	Hadd-3	CS76906	SWE	57.3263	15.8979		-	N	AC	AAA
662	9451	Spro 2	CS77264	SWE	57.2545	18.2109		-	N	AC	AAA
663	9452	Spro 3	CS77265	SWE	57.2545	18.2109		-	N	AC	AAA
766	9611	Lesno-1	CS77032	RUS	53.04	51.9		-	N	AC	AAA
767	9612	Lesno-2	CS77033	RUS	53.04	51.94		-	N	AC	AAA
768	9613	Balan-1	CS76687	RUS	55.36	61.41		-	N	AC	AAA
769	9615	Parti-1	CS77163	RUS	52.99	52.16		-	N	AC	AAA
771	9617	Karag-1	CS76960	RUS	51.37	59.44		-	N	AC	AAA
774	9621	Basta-3	CS76693	RUS	51.84	79.46		-	N	AC	AAA
775	9622	Bijisk-4	CS76707	RUS	52.52	85.27		-	N	AC	AAA
776	9624	Chaba-2	CS76767	RUS	53.6	79.37		-	N	AC	AAA
777	9625	Kolyv-2	CS76977	RUS	51.31	82.59		-	N	AC	AAA
778	9626	Kolyv-3	CS76978	RUS	51.36	82.59		-	N	AC	AAA
779	9627	Kolyv-5	CS76979	RUS	51.32	82.55		-	N	AC	AAA
782	9630	K-oze-3	CS76958	RUS	51.34	82.16		-	N	AC	AAA
783	9631	Lebja-1	CS77015	RUS	51.65	80.79		-	N	AC	AAA
786	9634	Masl-1	CS77073	RUS	54.13	81.31	ANG	-	N	AC	AAA
787	9635	Nosov-1	CS77130	RUS	51.87	80.6		-	N	AC	AAA
789	9637	Noveg-2	CS77132	RUS	51.77	80.85		-	N	AC	AAA
790	9638	Noveg-3	CS77133	RUS	51.73	80.86		-	N	AC	AAA
794	9642	Rakit-3	CS77204	RUS	51.84	80.06		-	N	AC	AAA
795	9643	Sever-1	CS77245	RUS	52.1	79.31		-	N	AC	AAA
839	9694	Castelfed-4-210	CS78891	ITA	46.3378	11.2928		-	N	AC	AAA
841	9696	Castelfed-4-214	CS78893	ITA	46.3378	11.2928		-	N	AC	AAA
842	9697	Dolen-1	CS76802	BUL	41.62	23.94		-	N	AC	AAA
849	9705	Choto-1	CS76769	BUL	41.5	23.33		-	N	AC	AAA
875	9733	Bela-2	CS76697	SVK	48.47	18.94		-	N	AC	AAA
878	9737	Ulies-1	CS78815	ROU	45.95	22.62		-	N	AC	AAA
884	9745	Sij 1/96	CS77249	UZB	41.45	70.05		-	N	AC	AAA
888	9754	Sredn-1	CS77269	SRB	44.66	21.37		-	N	AC	AAA
911	9782	Lu3-30	CS77057	GER	48.53	9.09		-	N	AC	AAA
925	9796	Bach2-1	CS76680	GER	48.41	8.84		-	N	AC	AAA
940	9811	Tu-NK-12	CS77395	GER	48.52	9.05		-	N	AC	AAA
1043	9930	LEC-25	CS77018	FRA	43.91	4.14		-	N	AC	AAA
1062	9953	Koz-2	CS76383	RUS	51.33	82.19		-	N	AC	AAA
1063	9955	Stepn-2	CS76377	RUS	54.09	60.46		-	N	AC	AAA
1065	9957	Borsk-2	CS76421	RUS	53.04	51.75	ANN	-	N	AC	AAA
1066	9958	Shigu-1	CS76375	RUS	53.33	49.48		-	N	AC	AAA
1068	9960	Kidr-1	CS76376	RUS	51.31	57.56	NNG	-	N	AC	AAA
1104	10004	Bolin-1	CS76373	ROU	44.46	25.74		-	N	AC	AAA
1105	10005	Copac-1	CS76420	ROU	46.11	21.95		-	N	AC	AAA
1107	10008	Sij-1	CS76379	UZB	41.45	70.05	NNN	-	N	AC	AAA
1108	10009	Sij-2	CS76380	UZB	41.45	70.05	NNN	-	N	AC	AAA
1109	10010	Sij-4	CS76381	UZB	41.45	70.05		-	N	AC	AAA
1110	10011	Yeg-1	CS76394	ARM	39.8692	45.3622		-	N	AC	AAA
1114	10015	Ara-1	CS76382	AFG	37.29	71.3		-	N	AC	AAA
1121	14312	Kos-1	CS78923	RUS	62.02	34.12		-	N	AC	AAA
1122	14313	Kos-2	CS78924	RUS	62.02	34.12		-	N	AC	AAA
1126	14319	Shu-2	CS78931	RUS	61.94	34.24		-	N	AC	AAA
1129	15592	OOE3-1	CS78940	AUT	48.3315	14.7159		-	N	AC	AAA
1133	19949	OOE2-1	CS79036	AUT	48.3268	14.7182		-	N	AC	AAA
1060	9951	Kly-1	CS76385	RUS	51.3333	82.5667	ANG	-	N	AN	AAA
1061	9952	Kly-4	CS76384	RUS	51.32	82.55		-	N	AN	AAA
2	108	LDV-18	CS77013	FRA	48.5167	-4.06667		-	N	CC	AAA
3	139	LDV-46	CS77014	FRA	48.5167	-4.06667		-	N	CC	AAA
12	430	Gr-1	CS76496	AUT	47	15.5		-	N	CC	AAA
21	628	LI-OF-061	CS78951	USA	40.7777	-72.9069		-	N	CC	AAA
42	991	Ale-Stenar-41-1	CS76651	SWE	55.3833	14.05		-	N	CC	AAA
43	992	Ale-Stenar-44-4	CS76652	SWE	55.3833	14.05		-	N	CC	AAA
44	997	Ale-Stenar-56-14	CS76653	SWE	55.3833	14.05		-	N	CC	AAA
45	1002	Ale-Stenar-64-24	CS76654	SWE	55.3833	14.05		-	N	CC	AAA
46	1006	Ale-Stenar-77-31	CS77636	SWE	55.3833	14.05		-	N	CC	AAA
79	1872	MNF-Pot-75	CS77100	USA	43.595	-86.2657		-	N	CC	AAA
97	2171	Paw-26	CS77164	USA	42.148	-86.431		-	N	CC	AAA
113	4840	UKSW06-240	CS79000	UK	50.4	-4.9		-	N	CC	AAA
115	4884	UKSW06-285	CS78811	UK	50.3	-4.9		-	N	CC	AAA
123	5210	UKSE06-432	CS78803	UK	51.2	0.3		-	N	CC	AAA
126	5253	UKSE06-500	CS78805	UK	51.1	0.6		-	N	CC	AAA
129	5349	UKSE06-639	CS78807	UK	51.1	0.4		-	N	CC	AAA
135	5651	UKNW06-488	CS79006	UK	54.4	-2.9		-	N	CC	AAA
137	5718	UKID11	CS79008	UK	57	-3.4		-	N	CC	AAA
138	5720	Cal-2	CS78781	UK	53.3	-1.6		-	N	CC	AAA
142	5757	Mc-1	CS78785	UK	54.6	-2.3		-	N	CC	AAA
144	5772	Set-1	CS78787	UK	54.1	-2.3		-	N	CC	AAA
146	5779	UKID74	CS78789	UK	51	-3.1		-	N	CC	AAA
159	5865	Dra1-4	CS76809	SWE	55.76	14.12		-	N	CC	AAA
160	5867	Dra2-1	CS76810	SWE	55.76	14.12		-	N	CC	AAA
166	5950	DraIV 5-12	CS76820	CZE	49.4112	16.2815		-	N	CC	AAA
169	6008	Duk	CS76824	CZE	49.1	16.2		-	N	CC	AAA
173	6012	Eden-7	CS76829	SWE	62.877	18.177		-	N	CC	AAA
177	6019	Fjä1-2	CS76860	SWE	56.06	14.29		-	N	CC	AAA
178	6020	Fjä1-5	CS76861	SWE	56.06	14.29		-	N	CC	AAA
179	6021	Fjä2-4	CS76862	SWE	56.06	14.29		-	N	CC	AAA
193	6043	Löv-1	CS77049	SWE	62.801	18.079		-	N	CC	AAA
196	6069	Nyl-7	CS77137	SWE	62.9513	18.2763		-	N	CC	AAA
199	6073	ÖMö1-7	CS77147	SWE	56.1481	15.8155		-	N	CC	AAA
203	6085	Sparta-1	CS77260	SWE	55.7097	13.2145		-	N	CC	AAA
204	6086	Sr:3	CS77267	SWE	58.9	11.2		-	N	CC	AAA
205	6087	Stu-2	CS78033	SWE	56.4666	16.1284		-	N	CC	AAA
207	6090	T1000	CS77288	SWE	55.6525	13.2197		-	N	CC	AAA
209	6092	T1020	CS77289	SWE	55.6514	13.2233		-	N	CC	AAA
213	6097	T1070	CS77291	SWE	55.6481	13.2264		-	N	CC	AAA
227	6113	T550	CS77304	SWE	55.8078	13.1028		-	N	CC	AAA
228	6114	T570	CS77305	SWE	55.8097	13.1342		-	N	CC	AAA
229	6115	T580	CS77306	SWE	55.8	13.1367		-	N	CC	AAA
233	6123	T680	CS78064	SWE	55.8369	13.3033		-	N	CC	AAA
236	6126	T720	CS77311	SWE	55.8411	13.3047		-	N	CC	AAA
237	6128	T740	CS77313	SWE	55.8397	13.2881		-	N	CC	AAA
246	6141	T890	CS78079	SWE	55.9414	13.5542		-	N	CC	AAA
249	6148	T960	CS77325	SWE	55.9319	13.5508		-	N	CC	AAA
251	6150	T980	CS77327	SWE	55.9261	13.5319		-	N	CC	AAA
254	6154	TAA 04	CS77330	SWE	62.6422	17.7406		-	N	CC	AAA
255	6163	TAA 14	CS77331	SWE	62.6425	17.7356		-	N	CC	AAA
256	6166	TAA 17	CS77332	SWE	62.6425	17.7372		-	N	CC	AAA
269	6194	TDr-8	CS77355	SWE	55.7706	14.1342		-	N	CC	AAA
276	6210	TEDEN 03	CS77359	SWE	62.8839	18.1836		-	N	CC	AAA
282	6221	TGR 02	CS77366	SWE	62.806	18.1896		-	N	CC	AAA
290	6243	Tottarp-2	CS77381	SWE	56.2737	13.9004		-	N	CC	AAA
294	6258	TV-10	CS78767	SWE	55.5796	14.3336		-	N	CC	AAA
300	6396	UduI 4-9	CS78776	CZE	49.2771	16.6314		-	N	CC	AAA
301	6413	Ull3-4	CS78819	SWE	56.06	13.97	ANG	-	N	CC	AAA
317	6900	Bil-5	CS76709	SWE	63.324	18.484		-	N	CC	AAA
326	6915	Ei-2	CS76478	GER	50.3	6.3		-	N	CC	AAA
343	6944	NFA-8	CS78913	UK	51.4083	-0.6383		-	N	CC	AAA
344	6945	Nok-3	CS76562	NED	52.24	4.45		-	N	CC	AAA
346	6956	Pu2-7	CS76580	CZE	49.42	16.36		-	N	CC	AAA
348	6958	Ra-0	CS76582	FRA	46	3.3		-	N	CC	AAA
353	6966	Sq-1	CS77266	UK	51.4083	-0.6383		-	N	CC	AAA
357	6970	Ts-1	CS76615	ESP	41.7194	2.93056	NNN	-	N	CC	AAA
358	6971	Ts-5	CS77388	ESP	41.7194	2.93056	ANG	-	N	CC	AAA
372	6997	Appt-1	CS76440	NED	51.8333	5.5833	ANG	-	N	CC	AAA
374	7002	Baa-1	CS76442	NED	51.3333	6.1		-	N	CC	AAA
375	7003	Bs-1	CS78888	SUI	47.5	7.5		-	N	CC	AAA
385	7058	Bur-0	CS76734	IRL	54.1	-6.2		-	N	CC	AAA
391	7068	Cerv-1	CS76462	ITA	42	12.1	NNN	-	N	CC	AAA
394	7077	Co-1	CS76468	POR	40.12	-8.25		-	N	CC	AAA
396	7092	Com-1	CS76469	FRA	49.416	2.823		-	N	CC	AAA
406	7119	En-2	CS76481	GER	50	8.5		-	N	CC	AAA
425	7181	Je-0	CS76518	GER	50.927	11.587		-	N	CC	AAA
442	7248	Mv-0	CS76556	USA	41.3923	-70.6652		-	N	CC	AAA
444	7255	Mh-0	CS76550	POL	50.95	20.5		-	N	CC	AAA
447	7273	No-0	CS77128	GER	51.0581	13.2995		-	N	CC	AAA
461	7320	Rou-0	CS76591	FRA	49.4424	1.09849		-	N	CC	AAA
468	7337	Si-0	CS76601	GER	50.8738	8.02341		-	N	CC	AAA
471	7344	Sg-1	CS76600	GER	47.6667	9.5		-	N	CC	AAA
472	7346	Sten-0	CS77277	GER	52.6058	11.8558		-	N	CC	AAA
476	7353	Tha-1	CS76611	NED	52.08	4.3		-	N	CC	AAA
477	7354	Ting-1	CS76612	SWE	56.5	14.9		-	N	CC	AAA
483	7377	Tul-0	CS76618	USA	43.2708	-85.2563		-	N	CC	AAA
487	7384	Ven-1	CS76624	NED	52.0333	5.55	ANG	-	N	CC	AAA
496	7417	Zu-0	CS78880	SUI	47.3667	8.55		-	N	CC	AAA
497	7418	Zu-1	CS78881	SUI	47.3667	8.55		-	N	CC	AAA
499	7424	Jl-3	CS76519	CZE	49.2	16.6166		-	N	CC	AAA
509	7516	VÃ¥r2-1	CS78830	SWE	55.58	14.334		-	N	CC	AAA
530	8222	Lis-2	CS77043	SWE	56.0328	14.775		-	N	CC	AAA
541	8240	Kulturen-1	CS76987	SWE	55.705	13.196		-	N	CC	AAA
548	8249	Vimmerby	CS78845	SWE	57.7	15.8		-	N	CC	AAA
555	8285	DraIII-1	CS76815	CZE	49.4112	16.2815		-	N	CC	AAA
558	8306	Hov4-1	CS76936	SWE	56.1	13.74		-	N	CC	AAA
567	8351	Ost-0	CS77154	SWE	60.25	18.37	NNG	-	N	CC	AAA
578	8422	Fjä1-1	CS76859	SWE	56.06	14.29		-	N	CC	AAA
589	9067	Xan-3	CS78860	AZE	38.6536	48.7992		-	N	CC	AAA
596	9084	Lerik2-6	CS77028	AZE	38.7833	48.5517		-	N	CC	AAA
597	9085	Lerik2-7	CS77029	AZE	38.7833	48.5517		-	N	CC	AAA
600	9095	Istisu-5	CS76950	AZE	38.9786	48.5594		-	N	CC	AAA
602	9100	Lag1-2	CS76998	GEO	41.8296	46.2831		-	N	CC	AAA
603	9102	Lag1-4	CS76999	GEO	41.8296	46.2831		-	N	CC	AAA
606	9105	Lag1-7	CS77002	GEO	41.8296	46.2831		-	N	CC	AAA
608	9111	Lag2-4	CS77005	GEO	41.8296	46.2831		-	N	CC	AAA
610	9114	Lag2-7	CS77007	GEO	41.8296	46.2831		-	N	CC	AAA
612	9121	Bak-5	CS76685	GEO	41.7942	43.4767		-	N	CC	AAA
620	9312	Ullapool-8	CS78821	UK	57.9	-5.1525		-	N	CC	AAA
622	9321	Ådal 1	CS76643	SWE	62.8622	18.336		-	N	CC	AAA
629	9353	Död 3	CS76798	SWE	57.2608	16.3675		-	N	CC	AAA
635	9381	Fri 1	CS76868	SWE	55.8106	14.2091		-	N	CC	AAA
641	9391	Hadd-2	CS76905	SWE	57.3263	15.8979		-	N	CC	AAA
655	9421	Lan 1	CS77009	SWE	55.9745	14.3997		-	N	CC	AAA
657	9433	Nyl 13	CS77135	SWE	62.9513	18.2763		-	N	CC	AAA
658	9436	Puk-1	CS77194	SWE	56.1633	14.6806		-	N	CC	AAA
665	9454	Stenk-3	CS77275	SWE	57.8009	18.5162		-	N	CC	AAA
673	9507	IP-Coa-0	CS76775	POR	38.45	-7.5		-	N	CC	AAA
677	9511	IP-Vav-0	CS78835	POR	38.53	-8.02		-	N	CC	AAA
678	9512	IP-Vid-1	CS78842	POR	38.22	-7.84		-	N	CC	AAA
680	9514	IP-Adm-0	CS76647	ESP	39.15	-4.54		-	N	CC	AAA
681	9515	IP-Ala-0	CS76650	ESP	39.72	-6.89		-	N	CC	AAA
682	9517	IP-All-0	CS76659	ESP	42.19	-7.8		-	N	CC	AAA
684	9519	IP-Ang-0	CS78886	ESP	41.94	2.64	NTG	-	N	CC	AAA
688	9523	IP-Ben-0	CS76700	ESP	38.37	-2.66		-	N	CC	AAA
695	9530	IP-Car-1	CS76742	ESP	38.25	-4.32		-	N	CC	AAA
697	9532	IP-Cdo-0	CS76762	ESP	42.23	-4.64		-	N	CC	AAA
698	9533	IP-Cem-0	CS76763	ESP	41.15	-4.32		-	N	CC	AAA
700	9535	IP-Coc-1	CS76776	ESP	42.31	3.19		-	N	CC	AAA
703	9539	IP-Deh-1	CS76793	ESP	40.29	-6.67		-	N	CC	AAA
704	9540	IP-Elb-0	CS76838	ESP	41.81	2.34		-	N	CC	AAA
706	9542	IP-Fun-0	CS76872	ESP	40.79	-4.05		-	N	CC	AAA
707	9543	IP-Gra-0	CS76886	ESP	36.77	-5.39		-	N	CC	AAA
712	9548	IP-Hoy-0	CS76939	ESP	40.4	-5		-	N	CC	AAA
713	9549	IP-Hum-2	CS76943	ESP	42.23	-3.69		-	N	CC	AAA
714	9550	IP-Iso-4	CS76946	ESP	43.05	-5.37		-	N	CC	AAA
719	9555	IP-Mar-1	CS77068	ESP	39.58	-3.93		-	N	CC	AAA
720	9556	IP-Men-2	CS77081	ESP	39.66	-4.34		-	N	CC	AAA
721	9557	IP-Moa-0	CS77102	ESP	42.46	0.7		-	N	CC	AAA
722	9558	IP-Moc-11	CS77103	ESP	41.57	-5.64		-	N	CC	AAA
723	9559	IP-Mon-5	CS77107	ESP	38.06	-4.38		-	N	CC	AAA
731	9569	IP-Pds-1	CS77166	ESP	42.87	-6.45		-	N	CC	AAA
733	9573	IP-Rds-0	CS77206	ESP	41.86	2.99		-	N	CC	AAA
736	9577	IP-Ria-0	CS77216	ESP	42.34	2.17		-	N	CC	AAA
740	9582	IP-Ses-0	CS77244	ESP	41.48	-1.63		-	N	CC	AAA
744	9586	IP-Tam-0	CS77340	ESP	41.03	-3.27		-	N	CC	AAA
748	9590	IP-Trs-0	CS77387	ESP	43.37	-5.49		-	N	CC	AAA
750	9592	IP-Vae-2	CS78827	ESP	42.1	-5.44		-	N	CC	AAA
758	9600	IP-Vis-0	CS78848	ESP	39.85	-6.04		-	N	CC	AAA
759	9601	IP-Voz-0	CS78849	ESP	41.85	-1.88		-	N	CC	AAA
761	9606	Aitba-1	CS76649	MAR	31.48	-7.45		-	N	CC	AAA
798	9646	Aiell-1	CS76648	ITA	39.1269	16.1702		-	N	CC	AAA
803	9653	Giffo-1	CS76878	ITA	38.44	16.13		-	N	CC	AAA
804	9655	Marce-1	CS77071	ITA	38.92	16.47		-	N	CC	AAA
807	9658	Nicas-1	CS77127	ITA	38.97	16.34		-	N	CC	AAA
810	9661	Cimin-1	CS76771	ITA	39.58	16.21		-	N	CC	AAA
812	9664	Mitterberg-1-179	CS78907	ITA	46.366	11.2832		-	N	CC	AAA
813	9665	Mitterberg-1-180	CS78908	ITA	46.366	11.2832		-	N	CC	AAA
814	9666	Mitterberg-1-182	CS78909	ITA	46.366	11.2832		-	N	CC	AAA
815	9667	Mitterberg-1-183	CS78910	ITA	46.366	11.2832		-	N	CC	AAA
820	9672	Mitterberg-3-188	CS77089	ITA	46.3668	11.2837		-	N	CC	AAA
821	9673	Mitterberg-3-189	CS77090	ITA	46.3668	11.2837		-	N	CC	AAA
822	9676	Mitterberg-4-192	CS77093	ITA	46.3718	11.2866		-	N	CC	AAA
823	9677	Mitterberg-4-193	CS77094	ITA	46.3718	11.2866		-	N	CC	AAA
824	9678	Mitterberg-4-194	CS77095	ITA	46.3718	11.2866		-	N	CC	AAA
825	9679	Castelfed-1-195	CS76744	ITA	46.3378	11.2928		-	N	CC	AAA
826	9680	Castelfed-1-196	CS76745	ITA	46.3378	11.2928		-	N	CC	AAA
827	9681	Castelfed-1-197	CS76746	ITA	46.3378	11.2928		-	N	CC	AAA
828	9682	Castelfed-1-198	CS76747	ITA	46.3378	11.2928		-	N	CC	AAA
829	9683	Castelfed-1-199	CS76748	ITA	46.3378	11.2928		-	N	CC	AAA
836	9691	Castelfed-3-207	CS76756	ITA	46.3378	11.2928		-	N	CC	AAA
844	9699	Kolar-1	CS76974	BUL	41.37	23.14		-	N	CC	AAA
848	9704	Melni-2	CS77080	BUL	41.53	23.39		-	N	CC	AAA
852	9708	Kardz-1	CS76962	BUL	41.62	25.35		-	N	CC	AAA
860	9717	Kardz-2	CS76963	BUL	41.66	25.47		-	N	CC	AAA
862	9719	Koren-1	CS76983	BUL	41.83	25.69		-	N	CC	AAA
863	9720	Malak-1	CS77064	BUL	41.77	25.68		-	N	CC	AAA
867	9725	Epidauros-1	CS76844	GRC	37.6	23.08		-	N	CC	AAA
868	9726	Faneronemi-3	CS76853	GRC	37.07	22.04		-	N	CC	AAA
870	9728	Stiav-1	CS77279	SVK	48.46	18.9		-	N	CC	AAA
871	9729	Stiav-2	CS77280	SVK	48.46	18.9		-	N	CC	AAA
874	9732	Halca-1	CS76909	SVK	48.47	18.96		-	N	CC	AAA
879	9738	Bran-1	CS76722	ROU	45.57	25.42		-	N	CC	AAA
909	9780	Fell2-4	CS76856	GER	48.43	8.79		-	N	CC	AAA
918	9789	Obh-13	CS77140	GER	48.39	8.96		-	N	CC	AAA
923	9794	Tu-B1-2	CS77391	GER	48.52	9.08		-	N	CC	AAA
924	9795	Wank-2	CS78852	GER	48.5	9.11		-	N	CC	AAA
944	9815	Ha-HBT3-11	CS76900	GER	48.54	9.02		-	N	CC	AAA
948	9820	IP-Are-0	CS76671	ESP	41	-4.71		-	N	CC	AAA
950	9822	IP-Aul-0	CS76675	ESP	40.52	-4.02		-	N	CC	AAA
952	9824	IP-Bes-5	CS76702	ESP	42.91	-4.91		-	N	CC	AAA
954	9826	IP-Bor-0	CS76717	ESP	42.49	-6.71		-	N	CC	AAA
956	9828	IP-Bra-0	CS76721	ESP	42.5	-6.15		-	N	CC	AAA
958	9831	IP-Cas-0	CS76743	ESP	38.54	-3.39		-	N	CC	AAA
959	9832	IP-Cat-0	CS76759	ESP	40.54	-3.69		-	N	CC	AAA
960	9833	IP-Cha-0	CS76764	ESP	40.38	-4.21		-	N	CC	AAA
961	9834	IP-Cho-0	CS76768	ESP	40.51	-3.9	ATN	-	N	CC	AAA
963	9836	IP-Cod-0	CS76777	ESP	41.25	-1.32		-	N	CC	AAA
964	9837	IP-Con-0	CS76780	ESP	37.94	-5.6		-	N	CC	AAA
965	9838	IP-Cot-0	CS76784	ESP	41.83	-5.38		-	N	CC	AAA
967	9840	IP-Dar-0	CS76792	ESP	41.13	-1.43		-	N	CC	AAA
968	9841	IP-Ees-0	CS76836	ESP	40.59	-4.15		-	N	CC	AAA
970	9844	IP-Esn-2	CS76846	ESP	42.27	0.19		-	N	CC	AAA
973	9847	IP-Fel-2	CS76854	ESP	43.31	-5.7		-	N	CC	AAA
976	9850	IP-Hec-0	CS76917	ESP	42.86	-0.7		-	N	CC	AAA
977	9851	IP-Hue-3	CS76942	ESP	42.96	-6.1		-	N	CC	AAA
978	9852	IP-Ini-0	CS76945	ESP	40.46	-3.75		-	N	CC	AAA
981	9855	IP-Lam-0	CS77008	ESP	40.57	-3.89	ANG	-	N	CC	AAA
982	9856	IP-Lch-0	CS77010	ESP	40.51	-4		-	N	CC	AAA
984	9858	IP-Loz-0	CS77051	ESP	40.98	-3.8	NNN	-	N	CC	AAA
987	9861	IP-Mac-0	CS77061	ESP	40.72	-3.21	NNN	-	N	CC	AAA
991	9867	IP-Mie-1	CS77083	ESP	40.94	-3.22		-	N	CC	AAA
992	9868	IP-Moe-0	CS77104	ESP	41.78	2.37		-	N	CC	AAA
993	9869	IP-Moj-0	CS77105	ESP	36.76	-5.28		-	N	CC	AAA
994	9870	IP-Moz-0	CS77111	ESP	41.91	0.17		-	N	CC	AAA
995	9871	IP-Nac-0	CS77117	ESP	40.75	-3.99		-	N	CC	AAA
996	9873	IP-Ndc-0	CS77125	ESP	37.94	-5.45		-	N	CC	AAA
997	9874	IP-Oja-0	CS77143	ESP	42.34	-3		-	N	CC	AAA
999	9876	IP-Pad-0	CS77158	ESP	41.34	0.99		-	N	CC	AAA
1000	9877	IP-Pdl-0	CS77165	ESP	43.02	-5.6		-	N	CC	AAA
1002	9879	IP-Per-0	CS77169	ESP	37.6	-1.12		-	N	CC	AAA
1003	9880	IP-Pib-1	CS77175	ESP	42.72	-3.44		-	N	CC	AAA
1005	9882	IP-Pil-0	CS77178	ESP	40.46	-4.26		-	N	CC	AAA
1007	9885	IP-Prd-0	CS77189	ESP	41.14	-3.68		-	N	CC	AAA
1009	9887	IP-Pun-0	CS77196	ESP	40.4	-4.77		-	N	CC	AAA
1010	9888	IP-Pva-1	CS77197	ESP	40.93	-3.31		-	N	CC	AAA
1012	9891	IP-Sal-0	CS77230	ESP	41.93	2.92		-	N	CC	AAA
1013	9892	IP-Sam-0	CS77231	ESP	42.68	-6.96		-	N	CC	AAA
1015	9895	IP-Sfb-6	CS77248	ESP	41.78	2.57		-	N	CC	AAA
1019	9900	IP-Tri-0	CS77386	ESP	37.38	-6.01		-	N	CC	AAA
1021	9902	IP-Usa-0	CS78825	ESP	40.71	-3.24	ANG	-	N	CC	AAA
1022	9903	IP-Val-0	CS78829	ESP	42.31	-3.1		-	N	CC	AAA
1024	9905	IP-Ven-0	CS78840	ESP	40.76	-4.01		-	N	CC	AAA
1032	9915	MAR-4-16	CS77069	FRA	47.45	3.94		-	N	CC	AAA
1033	9917	RAD-21	CS77200	FRA	46.69	4.34		-	N	CC	AAA
1034	9918	SAUL-24	CS77237	FRA	47.43	5.21		-	N	CC	AAA
1039	9926	TRE-1	CS77385	FRA	48.86	4.1		-	N	CC	AAA
1040	9927	ARR-17	CS76673	FRA	44.05	3.69		-	N	CC	AAA
1049	9939	Aitba-2	CS76347	MAR	31.48	-7.45	ATN	-	N	CC	AAA
1051	9942	Agu-1	CS76409	ESP	41.32	-1.34		-	N	CC	AAA
1052	9943	Cdm-0	CS76410	ESP	39.73	-5.74		-	N	CC	AAA
1056	9947	Ped-0	CS76415	ESP	40.74	-3.9		-	N	CC	AAA
1074	9968	Timpo-1	CS76424	ITA	39.27	16.27	NNN	-	N	CC	AAA
1075	9969	Valsi-1	CS76425	ITA	40.18	16.45		-	N	CC	AAA
1083	9978	Vezzano-2.2	CS76350	ITA	46.6297	10.817	NNN	-	N	CC	AAA
1088	9983	Ciste-1	CS76359	ITA	41.62	12.87		-	N	CC	AAA
1089	9984	Ciste-2	CS76360	ITA	41.62	12.87	NNG	-	N	CC	AAA
1092	9987	Lecho-1	CS76371	BUL	41.43	23.5	NNN	-	N	CC	AAA
1095	9991	Vash-1	CS76391	GEO	41.2381	46.3728	NTG	-	N	CC	AAA
1096	9993	Nemrut-1	CS76398	TUR	38.6425	42.2394		-	N	CC	AAA
1097	9995	HKT2.4	CS76404	GER	48.14	9.4		-	N	CC	AAA
1099	9997	Rue3-1-31	CS76406	GER	48.56	9.16		-	N	CC	AAA
1100	9998	Star-8	CS76400	GER	48.43	8.82		-	N	CC	AAA
1106	10006	Kastel-1	CS76395	UKR	44.6419	34.3814		-	N	CC	AAA
1113	10014	Xan-1	CS76387	AZE	38.6536	48.7992	NTG	-	N	CC	AAA
1116	10018	Dobra-1	CS76369	SRB	44.84	20.16		-	N	CC	AAA
1119	10023	Strand-1	CS77284	NOR	68.8	15.45		-	N	CC	AAA
686	9521	IP-Bar-1	CS76689	ESP	41.43	2.13		-	N	CN	AAA
979	9853	IP-Lac-0	CS76996	ESP	43.33	-5.91		-	N	CN	AAA
1055	9946	Mer-6	CS76414	ESP	38.92	-6.34		-	N	CN	AAA
1079	9973	Mitterberg-1-181	CS76354	ITA	46.366	11.2832	NNN	-	N	CN	AAA
1112	10013	Lerik1-3	CS76388	AZE	38.7406	48.6131	NNN	-	N	CN	AAA
147	5784	Ty-1	CS78790	UK	56.4	-5.2		-	N	NC	AAA
383	7033	Buckhorn Pass	CS76733	USA	41.3599	-122.755	NTG	-	N	NC	AAA
594	9079	Lerik2-1	CS77025	AZE	38.7833	48.5517		-	N	NC	AAA
793	9641	Rakit-2	CS77203	RUS	51.9	80.06		-	N	NC	AAA
941	9812	Tu-W1	CS77397	GER	48.52	9.03		-	N	NC	AAA
1064	9956	Stepn-1	CS76378	RUS	54.06	60.48	NTG	-	N	NC	AAA
1086	9981	Angit-1	CS76366	ITA	38.76	16.24		-	N	NC	AAA
347	6957	Pu2-8	CS77192	CZE	49.42	16.36		-	N	NN	AAA
554	8284	DraII-1	CS76813	CZE	49.4112	16.2815		-	N	NN	AAA
800	9648	Bisig-1	CS76712	ITA	39.48	16.28		-	N	NN	AAA
985	9859	IP-Lro-0	CS77054	ESP	40.5	-3.88		-	N	NN	AAA
1036	9921	FOR-23	CS76867	FRA	48.57	4.41		-	N	NN	AAA
453	7296	Petergof	CS77170	RUS	59	29		-	N	AC	AAN
165	5921	DraIV 3-7	CS76819	CZE	49.4112	16.2815	NTG	-	N	CC	AAN
692	9527	IP-Cad-0	CS76739	ESP	40.37	-5.74		-	N	CC	AAN
780	9628	Kolyv-6	CS76980	RUS	51.33	82.54		-	N	NN	AAN
1094	9990	Lag2-2	CS76390	GEO	41.8296	46.2831		-	N	CC	NAA
1102	10001	TueV-13	CS76407	GER	48.52	9.05		-	N	CC	NAA
1027	9909	GEN-8	CS76877	FRA	50.59	3.3		-	N	CC	NNN
103	2276	SLSP-31	CS77254	USA	43.665	-86.496		-	N	NN	NNN
983	9857	IP-Leg-0	CS77019	ESP	40.33	-3.8	NNN	-	N	NN	NNN
41	932	CHA-41	CS76765	USA	42.3634	-71.1445		-	N	CC	TAA
107	2317	Ste-40	CS77278	USA	42.03	-86.514		-	N	CC	TAA
124	5236	UKSE06-470	CS78804	UK	51.2	0.4		-	N	CC	TAA
153	5831	App1-14	CS76668	SWE	56.3333	15.9667		-	N	CC	TAA
184	6030	Grön-5	CS76893	SWE	62.806	18.1896		-	N	CC	TAA
278	6216	TFÃ„ 06	CS77362	SWE	63.0167	18.3283		-	N	CC	TAA
285	6237	TOM 03	CS77373	SWE	62.9619	18.35		-	N	CC	TAA
482	7373	Tsu-0	CS77389	JPN	34.43	136.31		-	N	CC	TAA
886	9748	Zagub-1	CS78871	SRB	44.23	21.71		-	N	CC	TAA
1069	9962	Galdo-1	CS76423	ITA	40.57	15.32	NNN	-	N	CC	TAA
1082	9976	Rovero-1	CS76351	ITA	46.2543	11.167		-	N	CC	TAA

## Sheet: SALK 886 SNPs
	AtBKN1_SALK886	ATG	^T128	ΔA597	ΔC614	T619 (stop)
	Hh-0		T	-	CC	AAA
	Col-0		-	A	CC	AAA
1	11C1.9503.MON-MPI		-	-	CC	TAA
2	ARGE-1-15.9911.MON-MPI		-	-	CC	AAA
3	ARR-17.9927.MON-MPI		-	A	CC	AAA
4	Aa_0.SALK		-	A	CC	AAA
5	Abd_0.SALK		T	-	CC	TAA
6	Adam-1.9609.MON-MPI		-	A	AC	AAA
7	Aedal-1.GMI		-	A	CC	AAA
8	Aedal-3.GMI		-	A	CC	TAA
9	Ag_0.SALK		T	-	CC	TAA
10	Agu-1.MPI		-	-	CC	AAA
11	Aiell-1.9646.MON-MPI		-	A	CC	AAA
12	Aitba-1.9606.MON-MPI		-	-	CC	AAA
13	Ak_1.SALK		-	-	CC	AAA
14	Alc-0.JGI		-	A	CC	AAA
15	Ale-Stenar-44-4.GMI		-	A	CC	AAA
16	Ale-Stenar-56-14.GMI		-	A	CC	AAA
17	Ale-Stenar-64-24.GMI		-	A	CC	AAA
18	Algutsrum.GMI		-	A	CC	AAA
19	Alst_1.SALK		-	-	CC	AAA
20	Alt-1.9774.MON-MPI		-	A	CC	AAA
21	Altai_5.SALK		-	-	AC	AAA
22	Amel_1.SALK		-	A	CC	AAA
23	An_1.SALK		-	A	CC	AAA
24	Ang_0.SALK		-	-	AC	AAA
25	Anholt_1.SALK		-	-	CC	AAA
26	Ann_1.SALK		-	-	CC	AAA
27	Anz_0.SALK		-	-	AC	AAA
28	App1-12.GMI		-	A	AC	AAA
29	App1-14.GMI		-	A	CC	TAA
30	App1-16.GMI		-	A	CC	AAA
31	Appt_1.SALK		-	-	CC	AAA
32	11C1.9503.MON-MPI		-	-	CC	TAA
33	ARGE-1-15.9911.MON-MPI		-	-	CC	AAA
34	ARR-17.9927.MON-MPI		-	A	CC	AAA
35	Aa_0.SALK		-	A	CC	AAA
36	Abd_0.SALK		T	-	CC	TAA
37	Adam-1.9609.MON-MPI		-	A	AC	AAA
38	Aedal-1.GMI		-	A	CC	AAA
39	Aedal-3.GMI		-	A	CC	TAA
40	Ag_0.SALK		T	-	CC	TAA
41	Agu-1.MPI		-	-	CC	AAA
42	Aiell-1.9646.MON-MPI		-	A	CC	AAA
43	Aitba-1.9606.MON-MPI		-	-	CC	AAA
44	Ak_1.SALK		-	-	CC	AAA
45	Alc-0.JGI		-	A	CC	AAA
46	Ale-Stenar-44-4.GMI		-	A	CC	AAA
47	Ale-Stenar-56-14.GMI		-	A	CC	AAA
48	Ale-Stenar-64-24.GMI		-	A	CC	AAA
49	Algutsrum.GMI		-	A	CC	AAA
50	Alst_1.SALK		-	-	CC	AAA
51	Alt-1.9774.MON-MPI		-	A	CC	AAA
52	Altai_5.SALK		-	-	AC	AAA
53	Amel_1.SALK		-	A	CC	AAA
54	An_1.SALK		-	A	CC	AAA
55	Ang_0.SALK		-	-	AC	AAA
56	Anholt_1.SALK		-	-	CC	AAA
57	Ann_1.SALK		-	-	CC	AAA
58	Anz_0.SALK		-	-	AC	AAA
59	App1-12.GMI		-	A	AC	AAA
60	App1-14.GMI		-	A	CC	TAA
61	App1-16.GMI		-	A	CC	AAA
62	Appt_1.SALK		-	-	CC	AAA
63	BEZ-9.9928.MON-MPI		-	A	CC	TAA
64	BI-4.9813.MON-MPI		-	A	CC	AAA
65	BRE-14.9919.MON-MPI		-	A	AC	AAA
66	BRI-2.9910.MON-MPI		-	-	CC	AAA
67	Ba_1.SALK		-	A	CC	AAA
68	Baa1-2.GMI		-	A	CC	AAA
69	Baa4-1.GMI		-	A	CC	TAA
70	Baa5-1.GMI		-	A	CC	TAA
71	Baa_1.SALK		-	-	CC	AAA
72	Bach-7.9778.MON-MPI		-	A	CC	AAA
73	Bach2-1.9796.MON-MPI		-	A	AC	AAA
74	Bai-10.9779.MON-MPI		-	A	CC	AAA
75	Bak-2.MPI		-	-	CC	AAA
76	Bak-7.MPI		-	-	CC	AAA
77	Balan-1.9613.MON-MPI		-	A	AC	AAA
78	Basta-1.9619.MON-MPI		-	A	AC	AAA
79	Basta-2.9620.MON-MPI		-	A	AC	AAA
80	Bay-0.JGI		-	A	CC	AAA
81	Bch_1.SALK		-	A	CC	AAA
82	Bd_0.SALK		-	-	AC	AAA
83	Bela-1.9730.MON-MPI	ACG	-	A	CC	AAA
84	Bela-2.9733.MON-MPI		-	A	AC	AAA
85	Benk_1.SALK		-	A	CC	AAA
86	Ber.SALK		-	-	CC	AAA
87	Berg-1.9775.MON-MPI		-	A	CC	AAA
88	Bg_2.SALK		-	-	CC	AAA
89	Bijisk-4.9622.MON-MPI		-	A	AC	AAA
90	Bik_1.SALK		T	-	-C	AAA
91	Bil-5.GMI		-	A	CC	AAA
92	Bil-7.GMI		-	A	CC	AAA
93	Bivio-1.9649.MON-MPI		-	A	CC	AAA
94	Bl_1.SALK		-	-	CC	AAA
95	Bla-1.7015.MON-MPI		-	A	CC	AAA
96	Bla_1.SALK		-	-	CC	AAA
97	Blh-1.JGI		-	A	CC	AAA
98	Boo2-1.8266.MON-MPI		-	A	CC	AAA
99	Boot_1.SALK		T	-	CC	TAA
100	Bor_1.SALK		-	-	CC	AAA
101	Bor_4.SALK		-	-	AC	AAA
102	Borky1.428.MON-MPI		-	A	AC	AAA
103	Br_0.SALK		T	-	CC	TAA
104	Broesarp-34-145.GMI		-	A	CC	AAA
105	Broet1-6.GMI		-	A	CC	TAA
106	Bs_1.SALK		-	-	CC	AAA
107	Bsch_0.SALK		-	A	CC	AAA
108	Bu_0.SALK		T	-	CC	TAA
109	Buckhorn_Pass.SALK		-	A	CC	AAA
110	Bur-0.MPI		-	-	CC	AAA
111	Bur-0.WTC		-	-	CC	AAA
112	C24.MPI		-	A	CC	AAA
113	CATS-6.9937.MON-MPI		-	A	CC	TAA
114	CHA-41.932.MON-MPI		-	A	CC	TAA
115	CIBC_17.SALK		-	A	CC	AAA
116	CIBC_5.SALK		-	-	CC	AAA
117	CON-7.9913.MON-MPI		-	-	CC	TAA
118	CSHL-5.6744.MON-MPI		-	A	CC	TAA
119	CYR.88.MON-MPI		-	A	CC	AAA
120	Ca_0.SALK		-	A	CC	AAA
121	Cal_0.SALK		-	-	CC	AAA
122	Can-0.WTC		-	-	CC	AAA
123	Castelfed-1-197.9681.MON-MPI		-	-	CC	AAA
124	Castelfed-4-211.9695.MON-MPI		-	-	AC	AAA
125	Castelfed-4-214.9696.MON-MPI		-	A	AC	AAA
126	Cdm-0.MPI		-	-	CC	AAA
127	Cerv_1.SALK		-	-	CC	AAA
128	Chaba-2.9624.MON-MPI		-	A	AC	AAA
129	Chat_1.SALK		T	-	CC	TAA
130	Chi_0.SALK		-	-	AC	AAA
131	Cimin-1.9661.MON-MPI		-	A	CC	AAA
132	Cnt-1.5726.MON-MPI		-	A	CC	AAA
133	Cnt_1.SALK		-	-	CC	AAA
134	Co.SALK		-	-	CC	AAA
135	Co_1.SALK		-	-	CC	AAA
136	Col-0.MPI		-	A	CC	AAA
137	Com_1.SALK		-	-	CC	AAA
138	Corig-1.9650.MON-MPI		-	-	CC	AAA
139	Ct-1.WTC		-	-	AC	AAA
140	Cvi-0.SALK		-	A	CC	AAA
141	Cvi_0.SALK		-	-	CC	AAA
142	DIR-9.9920.MON-MPI		-	A	CC	TAA
143	Da1_12.SALK		-	A	CC	AAA
144	Db_1.SALK		-	A	CC	AAA
145	Del-10.MPI		-	-	CC	AAA
146	Dem_4.SALK		-	A	CC	AAA
147	Di_G.SALK		-	-	AC	AAA
148	Dja_1.SALK		-	-	AC	AAA
149	Do_0.SALK		-	A	CC	AAA
150	Doer-10.GMI		-	A	CC	TAA
151	Dog-4.MPI	...	-	-	CC	AAA
152	Dolen-1.9697.MON-MPI		-	A	AC	AAA
153	Dolna-1.9712.MON-MPI		-	-	CC	AAA
154	Don-0.MPI		-	-	CC	AAA
155	Dospa-1.9706.MON-MPI		-	A	AC	AAA
156	Doubravnik7.410.MON-MPI		-	A	AC	AAA
157	Dr_0.SALK		T	-	CC	TAA
158	Dra2-1.GMI		-	A	CC	AAA
159	Dra3-1.GMI		-	A	CC	AAA
160	DraII-6.5874.MON-MPI		-	A	CC	AAA
161	DraIII_1.SALK		-	-	CC	AAA
162	DraII_1.SALK		-	-	CC	AAA
163	DraIV.5893.MON-MPI		-	-	AC	AAA
164	DraIV.5907.MON-MPI		-	A	AC	AAA
165	DraIV.5950.MON-MPI		-	A	CC	AAA
166	DraIV.5984.MON-MPI		-	A	CC	AAA
167	DraIV.5993.MON-MPI		-	-	AC	AAA
168	Dra_0.SALK		-	A	CC	AAA
169	Draha2.424.MON-MPI		-	A	CC	AAA
170	Duk.SALK		-	-	CC	AAA
171	Durh_1.SALK		-	-	CC	AAA
172	ENC-2-1.9907.MON-MPI		-	A	CC	AAA
173	ESP-1-11.9908.MON-MPI		-	A	CC	AAA
174	Eden-1.GMI		-	A	CC	TAA
175	Eden-2.GMI		-	A	CC	TAA
176	Eden-7.GMI		-	A	CC	AAA
177	Eden-9.GMI		-	A	CC	TAA
178	Edi-0.WTC		-	A	CC	AAA
179	Eds-1.GMI		-	A	CC	TAA
180	Eds-9.GMI		-	A	CC	TAA
181	Ei_2.SALK		-	-	CC	AAA
182	El_0.SALK	ACG	T	-	CC	AAA
183	Ema_1.SALK		T	-	CC	TAA
184	En_1.SALK		-	-	AC	AAA
185	En_2.SALK		-	A	CC	AAA
186	En_D.SALK		-	-	AC	AAA
187	Epidauros-1.9725.MON-MPI		-	-	CC	AAA
188	Er_0.SALK		T	-	CC	TAA
189	Erg2-6.9784.MON-MPI		-	A	CC	AAA
190	Es_0.SALK		-	-	CC	AAA
191	Est-1.MPI		-	A	CC	AAA
192	Est.SALK		-	-	AC	AAA
193	Et_0.SALK		T	-	CC	TAA
194	Etna_2.SALK		-	-	CC	AAA
195	Ey15-2.MPI		-	A	CC	AAA
196	Faeb-2.GMI		-	A	CC	AAA
197	Faeb-4.GMI		-	A	CC	AAA
198	Fael-1.GMI		-	A	CC	TAA
199	Faneronemi-3.9726.MON-MPI		-	A	CC	AAA
200	Fei-0.MPI		-	-	CC	AAA
201	Fell1-10.9814.MON-MPI		-	A	CC	AAA
202	Fell2-4.9780.MON-MPI		-	A	CC	AAA
203	Fell3-7.9776.MON-MPI		-	A	CC	AAA
204	Fi_0.SALK		-	-	CC	AAA
205	Filet-1.9651.MON-MPI		-	-	CC	TAA
206	Fjae1-1.GMI		-	A	CC	AAA
207	Fjae1-2.GMI		-	A	CC	AAA
208	Fjae1-5.GMI		-	A	CC	AAA
209	Fjae2-4.GMI		-	A	CC	AAA
210	Fly2-1.GMI		-	A	CC	AAA
211	Fly2-2.GMI		-	A	CC	AAA
212	Fondi-1.9652.MON-MPI		-	A	CC	AAA
213	Fr_2.SALK		-	A	CC	AAA
214	Fri_2.GMI		-	A	CC	AAA
215	Furni-1.9743.MON-MPI		-	A	AC	AAA
216	GEN-8.9909.MON-MPI		-	-	CC	AAA
217	Ga_0.SALK		-	-	CC	AAA
218	Ge_0.SALK		-	A	CC	AAA
219	Geg-14.9125.MON-MPI		-	A	AC	AAA
220	Gel_1.SALK		-	A	CC	AAA
221	Gie_0.SALK		-	A	CC	AAA
222	Giffo-1.9653.MON-MPI		-	-	CC	AAA
223	Gifu_2.SALK		-	A	CC	AAA
224	Gn-1.9777.MON-MPI		-	-	AC	AAA
225	Gn2-3.9790.MON-MPI		-	A	CC	AAA
226	Goced-1.9698.MON-MPI		-	-	CC	TAA
227	Gol-2.9314.MON-MPI		-	-	CC	AAA
228	Got_22.SALK		-	-	CC	AAA
229	Got_7.SALK		-	-	CC	AAA
230	Gr-5.7158.MON-MPI		-	A	AC	AAA
231	Gr_1.SALK		-	-	CC	AAA
232	Gradi-1.9645.MON-MPI		-	A	AC	AAA
233	Gre_0.SALK		-	A	CC	AAA
234	Grivo-1.9714.MON-MPI		-	A	CC	AAA
235	Gro-3.GMI		-	A	CC	AAA
236	Groen-12.GMI		-	A	CC	TAA
237	Groen-14.GMI		-	A	CC	AAA
238	Groen-5.GMI		-	A	CC	TAA
239	Gu_0.SALK		T	-	CC	TAA
240	Gy_0.SALK		T	-	CC	TAA
241	HE-1.9769.MON-MPI		-	A	CC	AAA
242	HKT2.4.MPI		-	-	CC	AAA
243	HR_10.SALK		-	-	CC	AAA
244	HR_5.SALK		-	-	CC	AAA
245	HSm.SALK		-	-	CC	AAA
246	Ha-HBT1-2.9785.MON-MPI		-	-	CC	AAA
247	Ha-HBT2-10.9797.MON-MPI		-	A	AC	AAA
248	Ha-HBT3-11.9815.MON-MPI		-	A	CC	AAA
249	Ha-P-13.9786.MON-MPI		-	A	CC	AAA
250	Ha-P2-1.9798.MON-MPI		-	A	CC	AAA
251	Ha-S-B.9800.MON-MPI		-	A	CC	TAA
252	Ha-SP-2.9801.MON-MPI		-	A	CC	AAA
253	Ha_0.SALK		-	-	AC	AAA
254	Had-1.GMI		-	A	AC	AAA
255	Had-2.GMI		-	A	CC	AAA
256	Haes-1.9791.MON-MPI		-	A	CC	AAA
257	Hag-2.GMI		-	A	CC	AAA
258	Hal-1.GMI		-	A	CC	TAA
259	Ham-1.GMI		-	A	CC	AAA
260	Hart-2.9799.MON-MPI		-	A	CC	AAA
261	Hau_0.SALK		-	-	CC	AAA
262	Hel-3.GMI		-	A	CC	AAA
263	Hey_1.SALK		-	-	CC	AAA
264	Hh_0.SALK		T	-	CC	AAA
265	Hi-0.WTC		-	-	CC	TAA
266	Hn_0.SALK		-	A	CC	AAA
267	Hod.SALK		-	A	CC	AAA
268	Hof-1.9772.MON-MPI		-	-	CC	AAA
269	Hola-1-1.GMI		-	A	CC	AAA
270	Hola-2-2.GMI		-	A	CC	AAA
271	Hola_1_2.GMI		-	A	CC	AAA
272	Hov1-10.GMI		-	A	CC	TAA
273	Hov1-7.GMI		-	A	CC	AAA
274	Hov3-2.GMI		-	A	CC	AAA
275	Hov3-5.GMI		-	A	CC	AAA
276	Hov4-1.GMI		-	A	CC	AAA
277	Hovdala-2.GMI		-	A	AC	AAA
278	Hs_0.SALK		-	A	CC	AAA
279	ICE1.MPI		-	-	AC	AAA
280	ICE102.MPI		-	-	CC	TAA
281	ICE104.MPI		-	-	CC	TAA
282	ICE106.MPI		-	A	CC	AAA
283	ICE107.MPI		-	-	CC	TAA
284	ICE111.MPI		-	A	CC	AAA
285	ICE112.MPI		-	-	CC	AAA
286	ICE119.MPI		-	-	CC	AAA
287	ICE120.MPI		-	-	CC	AAA
288	ICE127.MPI		-	-	AC	AAA
289	ICE130.MPI		-	-	AC	AAA
290	ICE134.MPI		-	-	AC	AAA
291	ICE138.MPI		-	-	AC	AAA
292	ICE150.MPI		-	-	AC	AAA
293	ICE152.MPI		-	-	AC	AAA
294	ICE153.MPI		-	-	AC	AAA
295	ICE163.MPI		-	-	CC	AAA
296	ICE169.MPI		-	-	CC	AAA
297	ICE173.MPI		-	-	CC	AAA
298	ICE181.MPI		-	-	CC	AAA
299	ICE21.MPI		-	A	CC	AAA
300	ICE212.MPI		-	-	AC	AAA
301	ICE213.MPI		-	-	AC	AAA
302	ICE216.MPI		-	-	CC	TAA
303	ICE226.MPI		-	-	CC	AAA
304	ICE228.MPI		-	-	CC	AAA
305	ICE29.MPI		-	-	CC	AAA
306	ICE33.MPI		-	-	CC	AAA
307	ICE36.MPI		-	A	CC	AAA
308	ICE49.MPI		-	-	CC	AAA
309	ICE50.MPI		-	-	CC	AAA
310	ICE60.MPI		-	-	AC	AAA
311	ICE61.MPI		-	-	AC	AAA
312	ICE63.MPI		-	-	AC	AAA
313	ICE7.MPI		-	-	CC	AAA
314	ICE70.MPI		-	-	AC	AAA
315	ICE71.MPI		-	-	AC	AAA
316	ICE72.MPI		-	-	AC	AAA
317	ICE73.MPI		-	-	AC	AAA
318	ICE75.MPI		-	-	AC	AAA
319	ICE79.MPI		-	-	AC	AAA
320	ICE91.MPI		-	-	CC	AAA
321	ICE92.MPI		-	-	CC	AAA
322	ICE93.MPI		-	A	CC	AAA
323	ICE97.MPI		-	-	CC	AAA
324	ICE98.MPI		-	-	CC	AAA
325	IP-Adm-0.9514.MON-MPI		-	A	CC	AAA
326	IP-Ala-0.9515.MON-MPI		-	A	CC	AAA
327	IP-All-0.9517.MON-MPI		-	A	CC	AAA
328	IP-Alm-0.9518.MON-MPI		-	-	CC	AAA
329	IP-Alo-0.9506.MON-MPI		-	A	CC	AAA
330	IP-Ang-0.9519.MON-MPI		-	A	CC	AAA
331	IP-Ara-4.9520.MON-MPI		-	A	CC	AAA
332	IP-Bar-1.9521.MON-MPI		-	-	CC	AAA
333	IP-Bea-0.9522.MON-MPI		-	-	CC	AAA
334	IP-Ben-0.9523.MON-MPI		-	A	CC	AAA
335	IP-Ber-0.9524.MON-MPI		-	A	CC	AAA
336	IP-Bis-0.9525.MON-MPI		-	A	CC	AAA
337	IP-Cab-3.9526.MON-MPI		-	-	CC	AAA
338	IP-Cad-0.9527.MON-MPI		-	A	CC	AAA
339	IP-Cal-0.9528.MON-MPI		-	-	CC	AAA
340	IP-Cap-1.9529.MON-MPI		-	A	CC	AAA
341	IP-Car-1.9530.MON-MPI		-	A	CC	AAA
342	IP-Cdc-3.9531.MON-MPI		-	A	CC	AAA
343	IP-Cdo-0.9532.MON-MPI		-	A	CC	AAA
344	IP-Cem-0.9533.MON-MPI		-	A	CC	AAA
345	IP-Cmo-3.9534.MON-MPI		-	-	CC	AAA
346	IP-Coa-0.9507.MON-MPI		-	A	CC	AAA
347	IP-Coc-1.9535.MON-MPI		-	A	CC	AAA
348	IP-Cor-0.9536.MON-MPI		-	-	CC	AAA
349	IP-Cum-1.9537.MON-MPI		-	-	CC	AAA
350	IP-Cur-4.9538.MON-MPI		-	-	CC	AAA
351	IP-Deh-1.9539.MON-MPI		-	A	CC	AAA
352	IP-Elb-0.9540.MON-MPI		-	A	CC	AAA
353	IP-Fue-2.9541.MON-MPI		-	-	CC	AAA
354	IP-Fun-0.9542.MON-MPI		-	A	CC	AAA
355	IP-Gra-0.9543.MON-MPI		-	A	CC	AAA
356	IP-Gua-1.9544.MON-MPI		-	A	CC	AAA
357	IP-Her-12.9545.MON-MPI		-	-	CC	AAA
358	IP-Hom-4.9546.MON-MPI		-	A	CC	TAA
359	IP-Hor-0.9547.MON-MPI		-	-	CC	AAA
360	IP-Hum-2.9549.MON-MPI		-	A	CC	AAA
361	IP-Iso-4.9550.MON-MPI		-	A	CC	AAA
362	IP-Jim-1.9551.MON-MPI		-	A	CC	TAA
363	IP-Lab-7.9552.MON-MPI		-	A	CC	AAA
364	IP-Ldd-0.9553.MON-MPI		-	-	CC	AAA
365	IP-Lso-0.9554.MON-MPI		-	-	CC	AAA
366	IP-Mar-1.9555.MON-MPI		-	A	CC	AAA
367	IP-Men-2.9556.MON-MPI		-	A	CC	AAA
368	IP-Moa-0.9557.MON-MPI		-	A	CC	AAA
369	IP-Moc-11.9558.MON-MPI		-	A	CC	AAA
370	IP-Mon-5.9559.MON-MPI		-	A	CC	AAA
371	IP-Mos-1.9508.MON-MPI		-	-	CC	TAA
372	IP-Mot-0.9560.MON-MPI		-	-	CC	AAA
373	IP-Mun-0.9561.MON-MPI		-	A	CC	AAA
374	IP-Mur-0.9562.MON-MPI		-	A	CC	AAA
375	IP-Nav-0.9563.MON-MPI		-	-	CC	AAA
376	IP-Nog-17.9564.MON-MPI		-	A	CC	AAA
377	IP-Orb-10.9565.MON-MPI		-	A	CC	TAA
378	IP-Oso-0.9566.MON-MPI		-	A	CC	AAA
379	IP-Pal-0.9567.MON-MPI		-	A	CC	AAA
380	IP-Pan-0.9568.MON-MPI		-	-	CC	AAA
381	IP-Pds-1.9569.MON-MPI		-	A	CC	AAA
382	IP-Pob-0.9570.MON-MPI		-	-	CC	AAA
383	IP-Pro-0.9571.MON-MPI		-	A	CC	TAA
384	IP-Pue-0.9572.MON-MPI		-	A	CC	AAA
385	IP-Rds-0.9573.MON-MPI		-	A	CC	AAA
386	IP-Rei-0.9510.MON-MPI		-	A	CC	AAA
387	IP-Rel-0.9574.MON-MPI		-	A	CC	AAA
388	IP-Ren-6.9575.MON-MPI		-	-	CC	AAA
389	IP-Rev-0.9576.MON-MPI		-	-	CC	TAA
390	IP-Ria-0.9577.MON-MPI		-	A	CC	AAA
391	IP-Sac-0.9578.MON-MPI		-	A	CC	AAA
392	IP-San-10.9579.MON-MPI		-	A	CC	TAA
393	IP-Scm-0.9580.MON-MPI		-	A	CC	TAA
394	IP-Sdv-3.9581.MON-MPI		-	A	CC	AAA
395	IP-Ses-0.9582.MON-MPI		-	A	CC	AAA
396	IP-Sne-0.9583.MON-MPI		-	A	CC	AAA
397	IP-Stp-0.9584.MON-MPI		-	A	CC	TAA
398	IP-Svi-0.9585.MON-MPI		-	A	CC	TAA
399	IP-Tam-0.9586.MON-MPI		-	A	CC	AAA
400	IP-Tdc-0.9587.MON-MPI		-	A	CC	AAA
401	IP-Tol-7.9588.MON-MPI		-	-	CC	AAA
402	IP-Tor-1.9589.MON-MPI		-	A	CC	AAA
403	IP-Trs-0.9590.MON-MPI		-	A	CC	AAA
404	IP-Vad-0.9591.MON-MPI		-	-	CC	AAA
405	IP-Vae-2.9592.MON-MPI		-	A	CC	AAA
406	IP-Vav-0.9511.MON-MPI		-	-	CC	AAA
407	IP-Vaz-0.9593.MON-MPI		-	-	CC	AAA
408	IP-Vdm-0.9594.MON-MPI		-	A	CC	AAA
409	IP-Vdt-0.9595.MON-MPI		-	-	CC	TAA
410	IP-Ver-5.9596.MON-MPI		-	-	CC	AAA
411	IP-Vid-1.9512.MON-MPI		-	A	CC	AAA
412	IP-Vig-1.9597.MON-MPI		-	-	CC	AAA
413	IP-Vim-0.9598.MON-MPI		-	-	CC	AAA
414	IP-Vin-0.9599.MON-MPI		-	-	CC	AAA
415	IP-Vis-0.9600.MON-MPI		-	A	CC	AAA
416	IP-Voz-0.9601.MON-MPI		-	A	CC	AAA
417	IP-Vpa-1.9602.MON-MPI		-	-	CC	TAA
418	ISS-20.9929.MON-MPI		-	A	CC	AAA
419	IST-29.9914.MON-MPI		-	-	AC	AAA
420	Iasi-1.9744.MON-MPI		-	A	CC	AAA
421	In_0.SALK		T	-	CC	TAA
422	Is_0.SALK		T	-	CC	TAA
423	Istisu-1.MPI		-	-	CC	TAA
424	Je_0.SALK		-	-	CC	AAA
425	Jea.JGI		-	A	CC	AAA
426	Jl_3.SALK		-	-	CC	AAA
427	Jm_0.SALK		-	A	CC	AAA
428	K-oze-1.9629.MON-MPI		-	A	AC	AAA
429	K-oze-3.9630.MON-MPI		-	A	AC	AAA
430	KBG1-14.9788.MON-MPI		-	A	CC	AAA
431	KBG2-13.9770.MON-MPI		-	A	CC	AAA
432	KYC-33.801.MON-MPI		-	A	CC	TAA
433	Kaevlinge-1.GMI		-	A	CC	AAA
434	Kal-2.GMI		-	A	CC	TAA
435	Kar_1.SALK		-	-	AC	AAA
436	Karag-1.9617.MON-MPI		-	A	AC	AAA
437	Karag-2.9608.MON-MPI		-	A	CC	AAA
438	Kas_1.SALK		-	A	CC	AAA
439	Kas_2.SALK		-	A	CC	AAA
440	Kastel-1.MPI		-	-	CC	AAA
441	Kb_0.SALK		-	-	CC	TAA
442	Kelsterbach_4.SALK		T	-	CC	TAA
443	Kent.SALK		-	A	CC	AAA
444	Kia-1.GMI		-	A	CC	AAA
445	Kil_0.SALK		-	A	CC	AAA
446	Kin_0.SALK		T	-	CC	TAA
447	Kl_5.SALK		T	-	CC	TAA
448	Kn-0.WTC		-	-	CC	AAA
449	Kni-1.GMI		-	A	CC	AAA
450	Knjas-1.9749.MON-MPI		-	A	CC	AAA
451	Knox_18.SALK		-	A	CC	AAA
452	Ko_2.SALK		-	-	AC	AAA
453	Koch-1.MPI		-	-	AC	AAA
454	Kolar-1.9699.MON-MPI		-	A	CC	AAA
455	Kolar-2.9702.MON-MPI		-	A	CC	AAA
456	Koln.SALK		-	-	CC	AAA
457	Kolyv-2.9625.MON-MPI		-	A	AC	AAA
458	Kolyv-3.9626.MON-MPI		-	-	AC	AAA
459	Kolyv-5.9627.MON-MPI		-	-	AC	AAA
460	Kolyv-6.9628.MON-MPI		-	-	AC	AAA
461	Kondara.SALK		-	-	AC	AAA
462	Kor-3.GMI		-	A	CC	AAA
463	Koren-1.9719.MON-MPI		-	A	CC	AAA
464	Kro-0.MPI		-	A	CC	AAA
465	Kro_0.SALK		-	A	CC	AAA
466	Krot_0.SALK		-	A	CC	AAA
467	Kru-3.GMI		-	A	CC	AAA
468	Kulturen-1.GMI		-	A	CC	AAA
469	Kus2-2.9781.MON-MPI		-	A	CC	AAA
470	Kyoto.SALK		-	-	AC	AAA
471	Kz_9.SALK		-	-	AC	AAA
472	LDV-18.108.MON-MPI		-	A	CC	AAA
473	LDV-46.139.MON-MPI		-	-	CC	AAA
474	LEC-25.9930.MON-MPI		-	A	AC	AAA
475	LI-OF-065.630.MON-MPI		-	-	CC	TAA
476	LL_0.SALK		-	-	CC	AAA
477	LP3413.41.8472.MON-MPI		-	A	CC	AAA
478	La_0.SALK		-	A	CC	AAA
479	Lag1-2.9100.MON-MPI		-	A	CC	AAA
480	Lag1-4.9102.MON-MPI		-	A	CC	AAA
481	Lag1-6.9104.MON-MPI		-	-	CC	AAA
482	Lag2.2.MPI		-	-	CC	TAA
483	Lan-1.GMI		-	A	CC	AAA
484	Lan_0.SALK		-	A	CC	AAA
485	Le_0.SALK		-	-	AC	AAA
486	Lebja-2.9632.MON-MPI		-	A	AC	AAA
487	Lebja-4.9633.MON-MPI		-	A	AC	AAA
488	Leo-1.MPI		-	-	CC	AAA
489	Ler-0.WTC		-	-	AC	AAA
490	Ler-1.MPI		-	A	AC	AAA
491	Ler-1.SALK		-	A	CC	AAA
492	Lerik1-3.MPI		-	-	CC	AAA
493	Leska-1.9716.MON-MPI		-	A	CC	AAA
494	Lesno-1.9611.MON-MPI		-	-	AC	AAA
495	Lesno-2.9612.MON-MPI		-	A	AC	AAA
496	Lesno-4.9610.MON-MPI		-	A	AC	AAA
497	Li-7.7231.MON-MPI		-	A	CC	AAA
498	Li_2:1.SALK		-	-	CC	AAA
499	Liarum.GMI		-	A	CC	AAA
500	Lilloe-1.GMI		-	A	CC	TAA
501	Lip_0.SALK		-	-	CC	AAA
502	Liri-1.9654.MON-MPI		-	A	AC	AAA
503	Lis-2.GMI		-	A	CC	AAA
504	Lis-3.GMI		-	A	AC	AAA
505	Lisse.SALK		-	A	CC	AAA
506	Litva.SALK		-	-	AC	AAA
507	Lm_2.SALK		-	-	CC	AAA
508	Lom1-1.GMI		-	A	CC	AAA
509	Lp2_2.SALK		-	-	AC	AAA
510	Lp2_6.SALK		-	-	CC	AAA
511	Lu-1.GMI		-	A	CC	AAA
512	Lu3-30.9782.MON-MPI		-	A	AC	AAA
513	Lu4-2.9792.MON-MPI		-	A	CC	AAA
514	Lund.GMI		-	A	CC	AAA
515	MAR-4-16.9915.MON-MPI		-	A	CC	AAA
516	MAR2-3.159.MON-MPI		-	A	CC	AAA
517	MIC-31.870.MON-MPI		-	A	CC	AAA
518	MIL-2.9922.MON-MPI		-	A	CC	AAA
519	MNF-Che-2.1925.MON-MPI		-	A	CC	AAA
520	MNF-Jac-12.1954.MON-MPI		-	A	CC	AAA
521	MNF-Pin-39.2016.MON-MPI		-	A	CC	AAA
522	MNF-Pot-21.1853.MON-MPI		-	A	CC	AAA
523	MNF-Pot-75.1872.MON-MPI		-	A	CC	AAA
524	MNF-Riv-21.1890.MON-MPI		-	A	AC	AAA
525	MOL-1.9916.MON-MPI		-	A	CC	AAA
526	MOU2-25.9931.MON-MPI		-	-	CC	TAA
527	Malii-1.9746.MON-MPI		-	A	CC	AAA
528	Marce-1.9655.MON-MPI		-	A	CC	AAA
529	Masl-1.9634.MON-MPI		-	A	AC	AAA
530	Mc_0.SALK		-	-	CC	AAA
531	Mdn-1.1829.MON-MPI		-	A	CC	TAA
532	Melic-1.9657.MON-MPI		-	-	CC	AAA
533	Melni-2.9704.MON-MPI		-	A	CC	AAA
534	Mer-6.MPI		-	-	CC	AAA
535	Mh_0.SALK		-	-	CC	AAA
536	Mir_0.SALK		-	-	CC	AAA
537	Mitterberg-1-180.9665.MON-MPI		-	A	CC	AAA
538	Mitterberg-1-182.9666.MON-MPI		-	-	CC	AAA
539	Mitterberg-1-183.9667.MON-MPI		-	A	CC	AAA
540	Mitterberg-2-184.9668.MON-MPI		-	A	CC	AAA
541	Mitterberg-2-185.9669.MON-MPI		-	A	CC	AAA
542	Mitterberg-3-187.9671.MON-MPI		-	A	CC	AAA
543	Mnz_0.SALK		-	A	CC	AAA
544	Ms_0.SALK		-	-	AC	AAA
545	Mt-0.WTC		-	-	AC	AAA
546	Muh-2.9803.MON-MPI		-	A	CC	AAA
547	Mv_0.SALK		-	A	CC	AAA
548	Mz_0.SALK		-	A	CC	AAA
549	N13.SALK		-	-	AC	AAA
550	NC_6.SALK		-	-	CC	TAA
551	NFA_10.SALK		-	-	CC	TAA
552	NFA_8.SALK		-	A	CC	AAA
553	NOZ-6.9932.MON-MPI		-	A	CC	AAA
554	Naes-2.GMI		-	A	CC	AAA
555	Nc_1.SALK		-	A	CC	AAA
556	Nd-1.CeBiT		-	-	CC	AAA
557	Nemrut-1.MPI		-	-	CC	AAA
558	Neo_6.SALK		-	-	AC	AAA
559	Nicas-1.9658.MON-MPI		-	-	CC	AAA
560	Nie1-2.MPI		-	A	CC	AAA
561	No-0.WTC		-	-	CC	AAA
562	Nok_3.SALK		-	-	CC	AAA
563	Nosov-1.9635.MON-MPI		-	A	AC	AAA
564	Noveg-1.9636.MON-MPI		-	A	AC	AAA
565	Noveg-2.9637.MON-MPI		-	A	AC	AAA
566	Noveg-3.9638.MON-MPI		-	A	AC	AAA
567	Np_0.SALK		-	-	CC	AAA
568	Nw_0.SALK		-	A	CC	AAA
569	Nyl-13.GMI		-	A	CC	AAA
570	Nyl-2.GMI		-	A	CC	AAA
571	Nyl-7.GMI		-	A	CC	AAA
572	Nz_1.SALK	ACG	T	-	CC	AAA
573	Ob_0.SALK		-	-	CC	AAA
574	Obe1-15.9804.MON-MPI		-	A	CC	AAA
575	Obh-13.9789.MON-MPI		-	-	CC	AAA
576	Oede-2.GMI		-	A	CC	AAA
577	Oemoe1-7.GMI		-	A	CC	AAA
578	Oemoe2-1.GMI		-	A	CC	TAA
579	Oer-1.GMI		-	A	CC	TAA
580	Old_1.SALK		-	A	CC	AAA
581	Olympia-2.9727.MON-MPI		-	A	CC	AAA
582	Omn-1.GMI		-	A	CC	TAA
583	Omn-5.GMI		-	A	CC	TAA
584	Or_0.SALK	ACG	-	-	CC	AAA
585	Orast-1.9741.MON-MPI		-	-	AC	AAA
586	Ove_0.SALK		-	A	CC	AAA
587	Oy-0.JGI		-	A	CC	AAA
588	Oy-0.WTC		-	A	CC	AAA
589	PHW_2.SALK		-	-	CC	AAA
590	PHW_34.SALK		-	-	CC	AAA
591	PLO-1.9923.MON-MPI		-	A	CC	AAA
592	PLY-20.9924.MON-MPI		-	A	CC	AAA
593	PNA3.40.7947.MON-MPI		-	A	CC	TAA
594	PT2.21.8077.MON-MPI		-	A	CC	TAA
595	PYL-6.265.MON-MPI		-	A	CC	AAA
596	Panik-1.9607.MON-MPI		-	A	CC	AAA
597	Panke-1.9639.MON-MPI		-	A	AC	AAA
598	Parti-1.9615.MON-MPI		-	-	AC	AAA
599	Paw-26.2171.MON-MPI		-	-	CC	AAA
600	Ped-0.MPI		-	-	CC	AAA
601	Per_1.SALK		-	-	AC	AAA
602	Petergof.7296.MON-MPI		-	A	AC	AAA
603	Pfn-10.9805.MON-MPI		-	-	CC	AAA
604	Pfn-N2.2-6.9771.MON-MPI		-	A	CC	AAA
605	Pi_0.SALK		-	-	CC	AAA
606	Pigna-1.9659.MON-MPI		-	A	CC	AAA
607	Pla_0.SALK		T	-	CC	TAA
608	Pna_10.SALK		-	A	CC	AAA
609	Pna_17.SALK		-	A	CC	AAA
610	Po-0.WTC		-	A	CC	AAA
611	Pog_0.SALK		T	-	CC	TAA
612	Pra-6.MPI		-	-	CC	TAA
613	Pro_0.SALK		T	-	CC	TAA
614	Pt_0.SALK		-	A	CC	AAA
615	Pu2_23.SALK		-	-	AC	AAA
616	Pu2_7.SALK		-	-	CC	AAA
617	Pu2_8.SALK		-	-	CC	AAA
618	Puk-2.GMI		-	A	CC	AAA
619	QUI-8.9934.MON-MPI		-	A	CC	AAA
620	Qar_8a.SALK		T	-	-C	AAA
621	Qui-0.MPI		-	-	CC	TAA
622	RAD-21.9917.MON-MPI		-	A	CC	AAA
623	RMX3.22.8132.MON-MPI		-	A	CC	AAA
624	RRS_7.SALK		-	-	CC	AAA
625	RRs_10.SALK		-	A	CC	AAA
626	RUM-20.9925.MON-MPI		-	A	CC	TAA
627	Ra_0.SALK		-	-	CC	AAA
628	Ragl_1.SALK		-	-	CC	AAA
629	Rak_2.SALK		-	-	CC	AAA
630	Rakit-1.9640.MON-MPI		-	A	AC	AAA
631	Rakit-3.9642.MON-MPI		-	-	AC	AAA
632	Rd-0.8411.MON-MPI		-	-	CC	AAA
633	Rd_0.SALK		-	A	CC	AAA
634	Ren_1.SALK		-	-	CC	TAA
635	Ren_11.SALK		-	-	CC	TAA
636	Rennes_1.SALK		T	-	CC	TAA
637	Rev-1.GMI		-	A	CC	AAA
638	Rev-2.GMI		-	A	CC	AAA
639	Rhen_1.SALK		-	A	CC	AAA
640	Ri-0.JGI		-	A	CC	TAA
641	Rld_1.SALK		-	-	AC	AAA
642	Rmx_A02.SALK		T	-	CC	TAA
643	Rmx_A180.SALK		-	-	CC	TAA
644	Roed-17-319.GMI		-	A	CC	AAA
645	Rome_1.SALK		T	-	CC	TAA
646	Rou_0.SALK		-	-	CC	AAA
647	Rsch-4.WTC		-	A	CC	AAA
648	Ru-2.9806.MON-MPI		-	A	CC	AAA
649	Ru-N2.9793.MON-MPI		-	A	CC	AAA
650	Ru4-16.9768.MON-MPI		-	A	CC	AAA
651	Rubeznhoe_1.SALK		-	-	AC	AAA
652	Rue3-1-31.MPI		-	-	CC	AAA
653	SAUL-24.9918.MON-MPI		-	A	CC	AAA
654	SLSP-31.2276.MON-MPI		-	A	CC	AAA
655	SLSP-35.2278.MON-MPI		-	A	CC	AAA
656	Sakata.JGI		-	A	CC	AAA
657	San-2.GMI		-	A	CC	AAA
658	Sanna-2.GMI		-	A	CC	TAA
659	Sap_0.SALK		-	-	CC	AAA
660	Sarno-1.9660.MON-MPI		-	-	CC	TAA
661	Schip-1.9721.MON-MPI		-	A	AC	AAA
662	Schl-7.9807.MON-MPI		-	-	CC	AAA
663	Se_0.SALK		-	-	CC	AAA
664	Seattle_0.SALK		T	-	CC	TAA
665	Sei_0.SALK		-	-	AC	AAA
666	Set-1.5772.MON-MPI		-	A	CC	AAA
667	Sever-1.9643.MON-MPI		-	A	AC	AAA
668	Sf-2.WTC		-	-	CC	AAA
669	Sf_1.SALK		-	-	CC	AAA
670	Sg_1.SALK		-	-	CC	AAA
671	Sha.JGI		-	.	AC	AAA
672	Sha.MPI		-	-	AC	AAA
673	Si_0.SALK		-	-	CC	AAA
674	Sim-1.GMI		-	A	CC	AAA
675	Slavi-2.9723.MON-MPI		-	-	CC	AAA
676	Smolj-1.9718.MON-MPI		-	-	CC	AAA
677	Sorbo.SALK		-	-	AC	AAA
678	Sp_0.SALK		-	-	AC	AAA
679	Sparta-1.GMI		-	A	CC	AAA
680	Spr1-2.GMI		-	A	CC	TAA
681	Spr1-6.GMI		-	A	CC	AAA
682	Spro-1.GMI		-	A	CC	TAA
683	Spro-2.GMI		-	A	AC	AAA
684	Spro-3.GMI		-	A	AC	AAA
685	Sq_1.SALK		-	-	CC	AAA
686	Sq_8.SALK		-	A	CC	AAA
687	Sr:3.GMI		-	A	CC	AAA
688	Sr:5.GMI		-	A	CC	AAA
689	St-0.GMI		-	A	CC	AAA
690	Star-8.MPI		-	-	CC	AAA
691	Stara-1.9713.MON-MPI		-	A	CC	AAA
692	Staro-1.9757.MON-MPI		-	A	AC	AAA
693	Ste-0.7346.MON-MPI		-	A	CC	AAA
694	Ste-2.GMI		-	A	CC	AAA
695	Ste-3.GMI		-	A	CC	AAA
696	Ste-4.GMI		-	A	CC	TAA
697	Stiav-1.9728.MON-MPI		-	-	CC	AAA
698	Stilo-1.9662.MON-MPI		-	A	AC	AAA
699	Stu1-1.GMI		-	A	CC	AAA
700	Stw_0.SALK		-	-	AC	AAA
701	Su_0.SALK		-	A	CC	AAA
702	Sus_1.SALK		-	-	AC	AAA
703	T1000.GMI		-	A	CC	AAA
704	T1020.GMI		-	A	CC	AAA
705	T1070.GMI		-	A	CC	AAA
706	T1080.GMI		-	A	CC	AAA
707	T1090.GMI		-	A	CC	AAA
708	T1110.GMI		-	A	CC	AAA
709	T1130.GMI		-	A	CC	AAA
710	T1160.GMI		-	A	CC	AAA
711	T460.GMI		-	A	CC	AAA
712	T470.GMI		-	A	CC	AAA
713	T480.GMI		-	A	CC	AAA
714	T530.GMI		-	A	CC	AAA
715	T540.GMI		-	A	CC	AAA
716	T550.GMI		-	A	CC	AAA
717	T570.GMI		-	A	CC	AAA
718	T710.GMI		-	A	CC	AAA
719	T720.GMI		-	A	CC	AAA
720	T740.GMI		-	A	CC	AAA
721	T780.GMI		-	A	CC	AAA
722	T790.GMI		-	A	CC	AAA
723	T800.GMI		-	A	CC	AAA
724	T840.GMI		-	A	CC	AAA
725	T850.GMI		-	A	CC	AAA
726	T860.GMI		-	A	CC	AAA
727	T880.GMI		-	A	CC	AAA
728	T900.GMI		-	A	CC	AAA
729	T930.GMI		-	A	CC	AAA
730	T960.GMI		-	A	CC	AAA
731	T980.GMI		-	A	CC	AAA
732	T990.GMI		-	A	CC	AAA
733	TAA-04.GMI		-	A	CC	AAA
734	TAA-14.GMI		-	A	CC	AAA
735	TAA-18.GMI		-	A	CC	AAA
736	TAAD-01.GMI		-	A	CC	AAA
737	TAAD-03.GMI		-	A	CC	AAA
738	TAAD-04.GMI		-	A	CC	TAA
739	TAAD-05.GMI		-	A	CC	AAA
740	TAAD-06.GMI		-	A	CC	TAA
741	TAAL-03.GMI		-	A	CC	TAA
742	TAAL-07.GMI		-	A	CC	AAA
743	TBO-01.GMI		-	A	CC	TAA
744	TDr-1.GMI		-	A	CC	AAA
745	TDr-13.GMI		-	A	CC	AAA
746	TDr-16.GMI		-	A	CC	AAA
747	TDr-17.GMI		-	A	CC	AAA
748	TDr-2.GMI		-	A	CC	AAA
749	TDr-7.GMI		-	A	CC	AAA
750	TDr-8.GMI		-	A	CC	AAA
751	TDr-9.GMI		-	A	CC	AAA
752	TEDEN-02.GMI		-	A	CC	TAA
753	TEDEN-03.GMI		-	A	CC	AAA
754	TFAE-06.GMI		-	A	CC	TAA
755	TFAE-07.GMI		-	A	CC	TAA
756	TFAE-08.GMI		-	A	CC	TAA
757	TOM-04.GMI		-	A	CC	TAA
758	TOM-06.GMI		-	A	CC	TAA
759	TOM-07.GMI		-	A	CC	TAA
760	TOU-A1-88.350.MON-MPI		-	A	CC	AAA
761	TOU-A1-89.351.MON-MPI		-	A	CC	AAA
762	TRAE-01.GMI		-	A	CC	TAA
763	TRE-1.9926.MON-MPI		-	-	CC	AAA
764	TV-10.GMI		-	A	CC	AAA
765	TV-22.GMI		-	A	CC	AAA
766	TV-30.GMI		-	A	CC	AAA
767	TV-38.GMI		-	A	AC	AAA
768	TV-7.GMI		-	A	CC	AAA
769	Ta_0.SALK		-	-	CC	AAA
770	Tamm-2.GMI		-	A	CC	TAA
771	Tamm_2.SALK		T	-	CC	TAA
772	Tamm_27.SALK		-	-	CC	TAA
773	Teano-1.9663.MON-MPI		-	-	CC	AAA
774	Teiu-2.9736.MON-MPI		-	A	AC	AAA
775	Tgr-01.GMI		-	A	CC	TAA
776	Tha_1.SALK		-	-	CC	AAA
777	Ting_1.SALK		-	-	CC	AAA
778	Tny-04.GMI		-	A	CC	AAA
779	Toc-1.9739.MON-MPI		-	A	CC	AAA
780	Tol_0.SALK		-	-	CC	AAA
781	Tomegap-2.GMI		-	A	CC	AAA
782	Tottarp-2.GMI		-	A	CC	AAA
783	Ts_1.SALK		-	-	CC	AAA
784	Ts_5.SALK		-	-	CC	AAA
785	Tscha_1.SALK		-	-	CC	AAA
786	Tsu-0.WTC		-	-	CC	TAA
787	Tsu-1.MPI		-	-	CC	TAA
788	Tu-B1-2.9794.MON-MPI		-	-	CC	AAA
789	Tu-B2-3.9808.MON-MPI		-	A	CC	AAA
790	Tu-KB-6.9809.MON-MPI		-	-	CC	AAA
791	Tu-KS-7.9810.MON-MPI		-	A	CC	AAA
792	Tu-NK-12.9811.MON-MPI		-	A	AC	AAA
793	Tu-PK-7.9783.MON-MPI		-	A	CC	AAA
794	Tu-WH.9816.MON-MPI		-	A	CC	AAA
795	Tu_0.SALK		T	-	CC	TAA
796	TueSB30-3.MPI		-	A	CC	AAA
797	TueV13.MPI		-	-	CC	AAA
798	TueWa1-2.MPI		-	-	CC	TAA
799	Tuescha9.MPI		-	-	CC	AAA
800	Tul_0.SALK		-	A	CC	AAA
801	Tur-4.GMI		-	A	CC	TAA
802	Ty-1.5784.MON-MPI		-	A	CC	AAA
803	Ty_0.SALK		-	-	CC	AAA
804	UKID107.5811.MON-MPI		-	A	CC	TAA
805	UKID114.5818.MON-MPI		-	A	CC	AAA
806	UKID63.5768.MON-MPI		-	A	CC	AAA
807	UKID74.5779.MON-MPI		-	A	CC	AAA
808	UKID96.5800.MON-MPI		-	-	CC	AAA
809	UKNW06-003.5353.MON-MPI		-	-	CC	TAA
810	UKNW06-403.5577.MON-MPI		-	-	CC	TAA
811	UKNW06-481.5644.MON-MPI		-	A	CC	TAA
812	UKSE06-118.5023.MON-MPI		-	-	CC	AAA
813	UKSE06-252.5104.MON-MPI		-	A	AC	AAA
814	UKSE06-325.5151.MON-MPI		-	A	CC	AAA
815	UKSE06-362.5165.MON-MPI		-	A	CC	AAA
816	UKSE06-432.5210.MON-MPI		-	A	CC	AAA
817	UKSE06-470.5236.MON-MPI		-	A	CC	TAA
818	UKSE06-500.5253.MON-MPI		-	A	CC	AAA
819	UKSE06-533.5276.MON-MPI		-	-	CC	TAA
820	UKSW06-179.4779.MON-MPI		-	A	CC	TAA
821	UKSW06-207.4807.MON-MPI		-	A	CC	TAA
822	UKSW06-226.4826.MON-MPI		-	-	CC	TAA
823	UKSW06-285.4884.MON-MPI		-	A	CC	AAA
824	UKSW06-302.4900.MON-MPI		-	-	CC	AAA
825	UKSW06-333.4931.MON-MPI		-	A	CC	AAA
826	UKSW06-360.4958.MON-MPI		-	A	CC	TAA
827	UduI.6296.MON-MPI		-	A	AC	AAA
828	UduI.6390.MON-MPI		-	-	CC	AAA
829	UduI.6396.MON-MPI		-	A	CC	AAA
830	Uk_1.SALK		-	-	CC	AAA
831	Ulies-1.9737.MON-MPI		-	-	AC	AAA
832	Ull-A-1.GMI		-	A	CC	AAA
833	Ull2-3.GMI		-	A	CC	AAA
834	Ull2-5.GMI		-	A	CC	AAA
835	Ullapool-8.9312.MON-MPI		-	-	CC	AAA
836	Uod-2.8428.MON-MPI		-	A	CC	AAA
837	Uod_1.SALK		-	A	CC	AAA
838	Uod_7.SALK		-	-	AC	AAA
839	Utrecht.SALK		T	-	CC	TAA
840	VED-10.9933.MON-MPI		-	A	AC	AAA
841	Vaar-1.GMI		-	A	CC	AAA
842	Vaar2-1.GMI		-	A	CC	AAA
843	Vaar2-6.GMI		-	A	CC	AAA
844	Vaestervik.GMI		-	A	CC	AAA
845	Van_0.SALK		-	-	CC	AAA
846	Vash-1.MPI		-	-	CC	AAA
847	Ven_1.SALK		-	-	CC	AAA
848	Vie-0.MPI		-	-	CC	AAA
849	Vimmerby.GMI		-	A	CC	AAA
850	Vind_1.SALK		-	-	CC	AAA
851	Vinsloev.GMI		-	A	CC	AAA
852	WAR.7477.MON-MPI		-	A	CC	AAA
853	WAV-8.9938.MON-MPI		-	A	CC	TAA
854	Wa_1.SALK		-	A	CC	AAA
855	WalhaesB4.MPI		-	-	CC	AAA
856	Wc_1.SALK		-	A	CC	AAA
857	Wei_0.SALK		-	-	CC	AAA
858	Westkar_4.SALK		-	-	AC	AAA
859	Wil-2.WTC		-	-	AC	AAA
860	Wil_1.SALK		-	-	AC	AAA
861	Wl_0.SALK		-	A	CC	AAA
862	Ws-0.WTC		-	-	CC	TAA
863	Ws_2.SALK		-	-	CC	AAA
864	Wt_5.SALK		-	-	CC	AAA
865	Wu-0.WTC		-	A	CC	AAA
866	Xan-1.MPI		-	-	CC	AAA
867	Yeg-1.MPI		-	-	AC	AAA
868	Yeg-2.9128.MON-MPI		-	A	AC	AAA
869	Yeg-4.9130.MON-MPI		-	A	AC	AAA
870	Yeg-5.9131.MON-MPI		-	A	AC	AAA
871	Yeg-7.9133.MON-MPI		-	A	AC	AAA
872	Yeg-8.9134.MON-MPI		-	A	AC	AAA
873	Yo_0.SALK		-	A	CC	AAA
874	Yst-1.GMI		-	A	CC	AAA
875	Zagub-1.9748.MON-MPI		-	-	CC	TAA
876	Zal_1.SALK		-	-	AC	AAA
877	Zdarec3.403.MON-MPI		-	A	CC	AAA
878	ZdrI.6424.MON-MPI		-	A	CC	AAA
879	ZdrI.6434.MON-MPI		-	A	AC	AAA
880	ZdrI.6445.MON-MPI		-	A	CC	AAA
881	Zdr_1.SALK		-	-	CC	AAA
882	Zu-0.WTC		-	-	CC	AAA
883	Zu-1.7418.MON-MPI		-	A	CC	AAA
884	Zupan-1.9644.MON-MPI		-	A	CC	AAA
885	love-1.GMI		-	A	CC	AAA
886	love-5.GMI		-	A	CC	AAA

## Sheet: SALK 886 SNPs sorted
	AtBKN1_SALK886	ATG	^T128	ΔA597	ΔC614	T619 (stop)
	Hh-0		T	-	CC	AAA
	Col-0		-	A	CC	AAA
90	Bik_1.SALK		T	-	-C	AAA
182	El_0.SALK	ACG	T	-	CC	AAA
264	Hh_0.SALK		T	-	CC	AAA
572	Nz_1.SALK	ACG	T	-	CC	AAA
620	Qar_8a.SALK		T	-	-C	AAA
5	Abd_0.SALK		T	-	CC	TAA
9	Ag_0.SALK		T	-	CC	TAA
36	Abd_0.SALK		T	-	CC	TAA
40	Ag_0.SALK		T	-	CC	TAA
99	Boot_1.SALK		T	-	CC	TAA
103	Br_0.SALK		T	-	CC	TAA
108	Bu_0.SALK		T	-	CC	TAA
129	Chat_1.SALK		T	-	CC	TAA
157	Dr_0.SALK		T	-	CC	TAA
183	Ema_1.SALK		T	-	CC	TAA
188	Er_0.SALK		T	-	CC	TAA
193	Et_0.SALK		T	-	CC	TAA
239	Gu_0.SALK		T	-	CC	TAA
240	Gy_0.SALK		T	-	CC	TAA
421	In_0.SALK		T	-	CC	TAA
422	Is_0.SALK		T	-	CC	TAA
442	Kelsterbach_4.SALK		T	-	CC	TAA
446	Kin_0.SALK		T	-	CC	TAA
447	Kl_5.SALK		T	-	CC	TAA
607	Pla_0.SALK		T	-	CC	TAA
611	Pog_0.SALK		T	-	CC	TAA
613	Pro_0.SALK		T	-	CC	TAA
636	Rennes_1.SALK		T	-	CC	TAA
642	Rmx_A02.SALK		T	-	CC	TAA
645	Rome_1.SALK		T	-	CC	TAA
664	Seattle_0.SALK		T	-	CC	TAA
771	Tamm_2.SALK		T	-	CC	TAA
795	Tu_0.SALK		T	-	CC	TAA
839	Utrecht.SALK		T	-	CC	TAA
2	ARGE-1-15.9911.MON-MPI		-	-	CC	AAA
10	Agu-1.MPI		-	-	CC	AAA
12	Aitba-1.9606.MON-MPI		-	-	CC	AAA
13	Ak_1.SALK		-	-	CC	AAA
19	Alst_1.SALK		-	-	CC	AAA
21	Altai_5.SALK		-	-	AC	AAA
24	Ang_0.SALK		-	-	AC	AAA
25	Anholt_1.SALK		-	-	CC	AAA
26	Ann_1.SALK		-	-	CC	AAA
27	Anz_0.SALK		-	-	AC	AAA
31	Appt_1.SALK		-	-	CC	AAA
33	ARGE-1-15.9911.MON-MPI		-	-	CC	AAA
41	Agu-1.MPI		-	-	CC	AAA
43	Aitba-1.9606.MON-MPI		-	-	CC	AAA
44	Ak_1.SALK		-	-	CC	AAA
50	Alst_1.SALK		-	-	CC	AAA
52	Altai_5.SALK		-	-	AC	AAA
55	Ang_0.SALK		-	-	AC	AAA
56	Anholt_1.SALK		-	-	CC	AAA
57	Ann_1.SALK		-	-	CC	AAA
58	Anz_0.SALK		-	-	AC	AAA
62	Appt_1.SALK		-	-	CC	AAA
66	BRI-2.9910.MON-MPI		-	-	CC	AAA
71	Baa_1.SALK		-	-	CC	AAA
75	Bak-2.MPI		-	-	CC	AAA
76	Bak-7.MPI		-	-	CC	AAA
82	Bd_0.SALK		-	-	AC	AAA
86	Ber.SALK		-	-	CC	AAA
88	Bg_2.SALK		-	-	CC	AAA
94	Bl_1.SALK		-	-	CC	AAA
96	Bla_1.SALK		-	-	CC	AAA
100	Bor_1.SALK		-	-	CC	AAA
101	Bor_4.SALK		-	-	AC	AAA
106	Bs_1.SALK		-	-	CC	AAA
110	Bur-0.MPI		-	-	CC	AAA
111	Bur-0.WTC		-	-	CC	AAA
116	CIBC_5.SALK		-	-	CC	AAA
121	Cal_0.SALK		-	-	CC	AAA
122	Can-0.WTC		-	-	CC	AAA
123	Castelfed-1-197.9681.MON-MPI		-	-	CC	AAA
124	Castelfed-4-211.9695.MON-MPI		-	-	AC	AAA
126	Cdm-0.MPI		-	-	CC	AAA
127	Cerv_1.SALK		-	-	CC	AAA
130	Chi_0.SALK		-	-	AC	AAA
133	Cnt_1.SALK		-	-	CC	AAA
134	Co.SALK		-	-	CC	AAA
135	Co_1.SALK		-	-	CC	AAA
137	Com_1.SALK		-	-	CC	AAA
138	Corig-1.9650.MON-MPI		-	-	CC	AAA
139	Ct-1.WTC		-	-	AC	AAA
141	Cvi_0.SALK		-	-	CC	AAA
145	Del-10.MPI		-	-	CC	AAA
147	Di_G.SALK		-	-	AC	AAA
148	Dja_1.SALK		-	-	AC	AAA
151	Dog-4.MPI	...	-	-	CC	AAA
153	Dolna-1.9712.MON-MPI		-	-	CC	AAA
154	Don-0.MPI		-	-	CC	AAA
161	DraIII_1.SALK		-	-	CC	AAA
162	DraII_1.SALK		-	-	CC	AAA
163	DraIV.5893.MON-MPI		-	-	AC	AAA
167	DraIV.5993.MON-MPI		-	-	AC	AAA
170	Duk.SALK		-	-	CC	AAA
171	Durh_1.SALK		-	-	CC	AAA
181	Ei_2.SALK		-	-	CC	AAA
184	En_1.SALK		-	-	AC	AAA
186	En_D.SALK		-	-	AC	AAA
187	Epidauros-1.9725.MON-MPI		-	-	CC	AAA
190	Es_0.SALK		-	-	CC	AAA
192	Est.SALK		-	-	AC	AAA
194	Etna_2.SALK		-	-	CC	AAA
200	Fei-0.MPI		-	-	CC	AAA
204	Fi_0.SALK		-	-	CC	AAA
216	GEN-8.9909.MON-MPI		-	-	CC	AAA
217	Ga_0.SALK		-	-	CC	AAA
222	Giffo-1.9653.MON-MPI		-	-	CC	AAA
224	Gn-1.9777.MON-MPI		-	-	AC	AAA
227	Gol-2.9314.MON-MPI		-	-	CC	AAA
228	Got_22.SALK		-	-	CC	AAA
229	Got_7.SALK		-	-	CC	AAA
231	Gr_1.SALK		-	-	CC	AAA
242	HKT2.4.MPI		-	-	CC	AAA
243	HR_10.SALK		-	-	CC	AAA
244	HR_5.SALK		-	-	CC	AAA
245	HSm.SALK		-	-	CC	AAA
246	Ha-HBT1-2.9785.MON-MPI		-	-	CC	AAA
253	Ha_0.SALK		-	-	AC	AAA
261	Hau_0.SALK		-	-	CC	AAA
263	Hey_1.SALK		-	-	CC	AAA
268	Hof-1.9772.MON-MPI		-	-	CC	AAA
279	ICE1.MPI		-	-	AC	AAA
285	ICE112.MPI		-	-	CC	AAA
286	ICE119.MPI		-	-	CC	AAA
287	ICE120.MPI		-	-	CC	AAA
288	ICE127.MPI		-	-	AC	AAA
289	ICE130.MPI		-	-	AC	AAA
290	ICE134.MPI		-	-	AC	AAA
291	ICE138.MPI		-	-	AC	AAA
292	ICE150.MPI		-	-	AC	AAA
293	ICE152.MPI		-	-	AC	AAA
294	ICE153.MPI		-	-	AC	AAA
295	ICE163.MPI		-	-	CC	AAA
296	ICE169.MPI		-	-	CC	AAA
297	ICE173.MPI		-	-	CC	AAA
298	ICE181.MPI		-	-	CC	AAA
300	ICE212.MPI		-	-	AC	AAA
301	ICE213.MPI		-	-	AC	AAA
303	ICE226.MPI		-	-	CC	AAA
304	ICE228.MPI		-	-	CC	AAA
305	ICE29.MPI		-	-	CC	AAA
306	ICE33.MPI		-	-	CC	AAA
308	ICE49.MPI		-	-	CC	AAA
309	ICE50.MPI		-	-	CC	AAA
310	ICE60.MPI		-	-	AC	AAA
311	ICE61.MPI		-	-	AC	AAA
312	ICE63.MPI		-	-	AC	AAA
313	ICE7.MPI		-	-	CC	AAA
314	ICE70.MPI		-	-	AC	AAA
315	ICE71.MPI		-	-	AC	AAA
316	ICE72.MPI		-	-	AC	AAA
317	ICE73.MPI		-	-	AC	AAA
318	ICE75.MPI		-	-	AC	AAA
319	ICE79.MPI		-	-	AC	AAA
320	ICE91.MPI		-	-	CC	AAA
321	ICE92.MPI		-	-	CC	AAA
323	ICE97.MPI		-	-	CC	AAA
324	ICE98.MPI		-	-	CC	AAA
328	IP-Alm-0.9518.MON-MPI		-	-	CC	AAA
332	IP-Bar-1.9521.MON-MPI		-	-	CC	AAA
333	IP-Bea-0.9522.MON-MPI		-	-	CC	AAA
337	IP-Cab-3.9526.MON-MPI		-	-	CC	AAA
339	IP-Cal-0.9528.MON-MPI		-	-	CC	AAA
345	IP-Cmo-3.9534.MON-MPI		-	-	CC	AAA
348	IP-Cor-0.9536.MON-MPI		-	-	CC	AAA
349	IP-Cum-1.9537.MON-MPI		-	-	CC	AAA
350	IP-Cur-4.9538.MON-MPI		-	-	CC	AAA
353	IP-Fue-2.9541.MON-MPI		-	-	CC	AAA
357	IP-Her-12.9545.MON-MPI		-	-	CC	AAA
359	IP-Hor-0.9547.MON-MPI		-	-	CC	AAA
364	IP-Ldd-0.9553.MON-MPI		-	-	CC	AAA
365	IP-Lso-0.9554.MON-MPI		-	-	CC	AAA
372	IP-Mot-0.9560.MON-MPI		-	-	CC	AAA
375	IP-Nav-0.9563.MON-MPI		-	-	CC	AAA
380	IP-Pan-0.9568.MON-MPI		-	-	CC	AAA
382	IP-Pob-0.9570.MON-MPI		-	-	CC	AAA
388	IP-Ren-6.9575.MON-MPI		-	-	CC	AAA
401	IP-Tol-7.9588.MON-MPI		-	-	CC	AAA
404	IP-Vad-0.9591.MON-MPI		-	-	CC	AAA
406	IP-Vav-0.9511.MON-MPI		-	-	CC	AAA
407	IP-Vaz-0.9593.MON-MPI		-	-	CC	AAA
410	IP-Ver-5.9596.MON-MPI		-	-	CC	AAA
412	IP-Vig-1.9597.MON-MPI		-	-	CC	AAA
413	IP-Vim-0.9598.MON-MPI		-	-	CC	AAA
414	IP-Vin-0.9599.MON-MPI		-	-	CC	AAA
419	IST-29.9914.MON-MPI		-	-	AC	AAA
424	Je_0.SALK		-	-	CC	AAA
426	Jl_3.SALK		-	-	CC	AAA
435	Kar_1.SALK		-	-	AC	AAA
440	Kastel-1.MPI		-	-	CC	AAA
448	Kn-0.WTC		-	-	CC	AAA
452	Ko_2.SALK		-	-	AC	AAA
453	Koch-1.MPI		-	-	AC	AAA
456	Koln.SALK		-	-	CC	AAA
458	Kolyv-3.9626.MON-MPI		-	-	AC	AAA
459	Kolyv-5.9627.MON-MPI		-	-	AC	AAA
460	Kolyv-6.9628.MON-MPI		-	-	AC	AAA
461	Kondara.SALK		-	-	AC	AAA
470	Kyoto.SALK		-	-	AC	AAA
471	Kz_9.SALK		-	-	AC	AAA
473	LDV-46.139.MON-MPI		-	-	CC	AAA
476	LL_0.SALK		-	-	CC	AAA
481	Lag1-6.9104.MON-MPI		-	-	CC	AAA
485	Le_0.SALK		-	-	AC	AAA
488	Leo-1.MPI		-	-	CC	AAA
489	Ler-0.WTC		-	-	AC	AAA
492	Lerik1-3.MPI		-	-	CC	AAA
494	Lesno-1.9611.MON-MPI		-	-	AC	AAA
498	Li_2:1.SALK		-	-	CC	AAA
501	Lip_0.SALK		-	-	CC	AAA
506	Litva.SALK		-	-	AC	AAA
507	Lm_2.SALK		-	-	CC	AAA
509	Lp2_2.SALK		-	-	AC	AAA
510	Lp2_6.SALK		-	-	CC	AAA
530	Mc_0.SALK		-	-	CC	AAA
532	Melic-1.9657.MON-MPI		-	-	CC	AAA
534	Mer-6.MPI		-	-	CC	AAA
535	Mh_0.SALK		-	-	CC	AAA
536	Mir_0.SALK		-	-	CC	AAA
538	Mitterberg-1-182.9666.MON-MPI		-	-	CC	AAA
544	Ms_0.SALK		-	-	AC	AAA
545	Mt-0.WTC		-	-	AC	AAA
549	N13.SALK		-	-	AC	AAA
556	Nd-1.CeBiT		-	-	CC	AAA
557	Nemrut-1.MPI		-	-	CC	AAA
558	Neo_6.SALK		-	-	AC	AAA
559	Nicas-1.9658.MON-MPI		-	-	CC	AAA
561	No-0.WTC		-	-	CC	AAA
562	Nok_3.SALK		-	-	CC	AAA
567	Np_0.SALK		-	-	CC	AAA
573	Ob_0.SALK		-	-	CC	AAA
575	Obh-13.9789.MON-MPI		-	-	CC	AAA
584	Or_0.SALK	ACG	-	-	CC	AAA
585	Orast-1.9741.MON-MPI		-	-	AC	AAA
589	PHW_2.SALK		-	-	CC	AAA
590	PHW_34.SALK		-	-	CC	AAA
598	Parti-1.9615.MON-MPI		-	-	AC	AAA
599	Paw-26.2171.MON-MPI		-	-	CC	AAA
600	Ped-0.MPI		-	-	CC	AAA
601	Per_1.SALK		-	-	AC	AAA
603	Pfn-10.9805.MON-MPI		-	-	CC	AAA
605	Pi_0.SALK		-	-	CC	AAA
615	Pu2_23.SALK		-	-	AC	AAA
616	Pu2_7.SALK		-	-	CC	AAA
617	Pu2_8.SALK		-	-	CC	AAA
624	RRS_7.SALK		-	-	CC	AAA
627	Ra_0.SALK		-	-	CC	AAA
628	Ragl_1.SALK		-	-	CC	AAA
629	Rak_2.SALK		-	-	CC	AAA
631	Rakit-3.9642.MON-MPI		-	-	AC	AAA
632	Rd-0.8411.MON-MPI		-	-	CC	AAA
641	Rld_1.SALK		-	-	AC	AAA
646	Rou_0.SALK		-	-	CC	AAA
651	Rubeznhoe_1.SALK		-	-	AC	AAA
652	Rue3-1-31.MPI		-	-	CC	AAA
659	Sap_0.SALK		-	-	CC	AAA
662	Schl-7.9807.MON-MPI		-	-	CC	AAA
663	Se_0.SALK		-	-	CC	AAA
665	Sei_0.SALK		-	-	AC	AAA
668	Sf-2.WTC		-	-	CC	AAA
669	Sf_1.SALK		-	-	CC	AAA
670	Sg_1.SALK		-	-	CC	AAA
672	Sha.MPI		-	-	AC	AAA
673	Si_0.SALK		-	-	CC	AAA
675	Slavi-2.9723.MON-MPI		-	-	CC	AAA
676	Smolj-1.9718.MON-MPI		-	-	CC	AAA
677	Sorbo.SALK		-	-	AC	AAA
678	Sp_0.SALK		-	-	AC	AAA
685	Sq_1.SALK		-	-	CC	AAA
690	Star-8.MPI		-	-	CC	AAA
697	Stiav-1.9728.MON-MPI		-	-	CC	AAA
700	Stw_0.SALK		-	-	AC	AAA
702	Sus_1.SALK		-	-	AC	AAA
763	TRE-1.9926.MON-MPI		-	-	CC	AAA
769	Ta_0.SALK		-	-	CC	AAA
773	Teano-1.9663.MON-MPI		-	-	CC	AAA
776	Tha_1.SALK		-	-	CC	AAA
777	Ting_1.SALK		-	-	CC	AAA
780	Tol_0.SALK		-	-	CC	AAA
783	Ts_1.SALK		-	-	CC	AAA
784	Ts_5.SALK		-	-	CC	AAA
785	Tscha_1.SALK		-	-	CC	AAA
788	Tu-B1-2.9794.MON-MPI		-	-	CC	AAA
790	Tu-KB-6.9809.MON-MPI		-	-	CC	AAA
797	TueV13.MPI		-	-	CC	AAA
799	Tuescha9.MPI		-	-	CC	AAA
803	Ty_0.SALK		-	-	CC	AAA
808	UKID96.5800.MON-MPI		-	-	CC	AAA
812	UKSE06-118.5023.MON-MPI		-	-	CC	AAA
824	UKSW06-302.4900.MON-MPI		-	-	CC	AAA
828	UduI.6390.MON-MPI		-	-	CC	AAA
830	Uk_1.SALK		-	-	CC	AAA
831	Ulies-1.9737.MON-MPI		-	-	AC	AAA
835	Ullapool-8.9312.MON-MPI		-	-	CC	AAA
838	Uod_7.SALK		-	-	AC	AAA
845	Van_0.SALK		-	-	CC	AAA
846	Vash-1.MPI		-	-	CC	AAA
847	Ven_1.SALK		-	-	CC	AAA
848	Vie-0.MPI		-	-	CC	AAA
850	Vind_1.SALK		-	-	CC	AAA
855	WalhaesB4.MPI		-	-	CC	AAA
857	Wei_0.SALK		-	-	CC	AAA
858	Westkar_4.SALK		-	-	AC	AAA
859	Wil-2.WTC		-	-	AC	AAA
860	Wil_1.SALK		-	-	AC	AAA
863	Ws_2.SALK		-	-	CC	AAA
864	Wt_5.SALK		-	-	CC	AAA
866	Xan-1.MPI		-	-	CC	AAA
867	Yeg-1.MPI		-	-	AC	AAA
876	Zal_1.SALK		-	-	AC	AAA
881	Zdr_1.SALK		-	-	CC	AAA
882	Zu-0.WTC		-	-	CC	AAA
1	11C1.9503.MON-MPI		-	-	CC	TAA
32	11C1.9503.MON-MPI		-	-	CC	TAA
117	CON-7.9913.MON-MPI		-	-	CC	TAA
205	Filet-1.9651.MON-MPI		-	-	CC	TAA
226	Goced-1.9698.MON-MPI		-	-	CC	TAA
265	Hi-0.WTC		-	-	CC	TAA
280	ICE102.MPI		-	-	CC	TAA
281	ICE104.MPI		-	-	CC	TAA
283	ICE107.MPI		-	-	CC	TAA
302	ICE216.MPI		-	-	CC	TAA
371	IP-Mos-1.9508.MON-MPI		-	-	CC	TAA
389	IP-Rev-0.9576.MON-MPI		-	-	CC	TAA
409	IP-Vdt-0.9595.MON-MPI		-	-	CC	TAA
417	IP-Vpa-1.9602.MON-MPI		-	-	CC	TAA
423	Istisu-1.MPI		-	-	CC	TAA
441	Kb_0.SALK		-	-	CC	TAA
475	LI-OF-065.630.MON-MPI		-	-	CC	TAA
482	Lag2.2.MPI		-	-	CC	TAA
526	MOU2-25.9931.MON-MPI		-	-	CC	TAA
550	NC_6.SALK		-	-	CC	TAA
551	NFA_10.SALK		-	-	CC	TAA
612	Pra-6.MPI		-	-	CC	TAA
621	Qui-0.MPI		-	-	CC	TAA
634	Ren_1.SALK		-	-	CC	TAA
635	Ren_11.SALK		-	-	CC	TAA
643	Rmx_A180.SALK		-	-	CC	TAA
660	Sarno-1.9660.MON-MPI		-	-	CC	TAA
772	Tamm_27.SALK		-	-	CC	TAA
786	Tsu-0.WTC		-	-	CC	TAA
787	Tsu-1.MPI		-	-	CC	TAA
798	TueWa1-2.MPI		-	-	CC	TAA
809	UKNW06-003.5353.MON-MPI		-	-	CC	TAA
810	UKNW06-403.5577.MON-MPI		-	-	CC	TAA
819	UKSE06-533.5276.MON-MPI		-	-	CC	TAA
822	UKSW06-226.4826.MON-MPI		-	-	CC	TAA
862	Ws-0.WTC		-	-	CC	TAA
875	Zagub-1.9748.MON-MPI		-	-	CC	TAA
671	Sha.JGI		-	.	AC	AAA
3	ARR-17.9927.MON-MPI		-	A	CC	AAA
4	Aa_0.SALK		-	A	CC	AAA
6	Adam-1.9609.MON-MPI		-	A	AC	AAA
7	Aedal-1.GMI		-	A	CC	AAA
11	Aiell-1.9646.MON-MPI		-	A	CC	AAA
14	Alc-0.JGI		-	A	CC	AAA
15	Ale-Stenar-44-4.GMI		-	A	CC	AAA
16	Ale-Stenar-56-14.GMI		-	A	CC	AAA
17	Ale-Stenar-64-24.GMI		-	A	CC	AAA
18	Algutsrum.GMI		-	A	CC	AAA
20	Alt-1.9774.MON-MPI		-	A	CC	AAA
22	Amel_1.SALK		-	A	CC	AAA
23	An_1.SALK		-	A	CC	AAA
28	App1-12.GMI		-	A	AC	AAA
30	App1-16.GMI		-	A	CC	AAA
34	ARR-17.9927.MON-MPI		-	A	CC	AAA
35	Aa_0.SALK		-	A	CC	AAA
37	Adam-1.9609.MON-MPI		-	A	AC	AAA
38	Aedal-1.GMI		-	A	CC	AAA
42	Aiell-1.9646.MON-MPI		-	A	CC	AAA
45	Alc-0.JGI		-	A	CC	AAA
46	Ale-Stenar-44-4.GMI		-	A	CC	AAA
47	Ale-Stenar-56-14.GMI		-	A	CC	AAA
48	Ale-Stenar-64-24.GMI		-	A	CC	AAA
49	Algutsrum.GMI		-	A	CC	AAA
51	Alt-1.9774.MON-MPI		-	A	CC	AAA
53	Amel_1.SALK		-	A	CC	AAA
54	An_1.SALK		-	A	CC	AAA
59	App1-12.GMI		-	A	AC	AAA
61	App1-16.GMI		-	A	CC	AAA
64	BI-4.9813.MON-MPI		-	A	CC	AAA
65	BRE-14.9919.MON-MPI		-	A	AC	AAA
67	Ba_1.SALK		-	A	CC	AAA
68	Baa1-2.GMI		-	A	CC	AAA
72	Bach-7.9778.MON-MPI		-	A	CC	AAA
73	Bach2-1.9796.MON-MPI		-	A	AC	AAA
74	Bai-10.9779.MON-MPI		-	A	CC	AAA
77	Balan-1.9613.MON-MPI		-	A	AC	AAA
78	Basta-1.9619.MON-MPI		-	A	AC	AAA
79	Basta-2.9620.MON-MPI		-	A	AC	AAA
80	Bay-0.JGI		-	A	CC	AAA
81	Bch_1.SALK		-	A	CC	AAA
83	Bela-1.9730.MON-MPI	ACG	-	A	CC	AAA
84	Bela-2.9733.MON-MPI		-	A	AC	AAA
85	Benk_1.SALK		-	A	CC	AAA
87	Berg-1.9775.MON-MPI		-	A	CC	AAA
89	Bijisk-4.9622.MON-MPI		-	A	AC	AAA
91	Bil-5.GMI		-	A	CC	AAA
92	Bil-7.GMI		-	A	CC	AAA
93	Bivio-1.9649.MON-MPI		-	A	CC	AAA
95	Bla-1.7015.MON-MPI		-	A	CC	AAA
97	Blh-1.JGI		-	A	CC	AAA
98	Boo2-1.8266.MON-MPI		-	A	CC	AAA
102	Borky1.428.MON-MPI		-	A	AC	AAA
104	Broesarp-34-145.GMI		-	A	CC	AAA
107	Bsch_0.SALK		-	A	CC	AAA
109	Buckhorn_Pass.SALK		-	A	CC	AAA
112	C24.MPI		-	A	CC	AAA
115	CIBC_17.SALK		-	A	CC	AAA
119	CYR.88.MON-MPI		-	A	CC	AAA
120	Ca_0.SALK		-	A	CC	AAA
125	Castelfed-4-214.9696.MON-MPI		-	A	AC	AAA
128	Chaba-2.9624.MON-MPI		-	A	AC	AAA
131	Cimin-1.9661.MON-MPI		-	A	CC	AAA
132	Cnt-1.5726.MON-MPI		-	A	CC	AAA
136	Col-0.MPI		-	A	CC	AAA
140	Cvi-0.SALK		-	A	CC	AAA
143	Da1_12.SALK		-	A	CC	AAA
144	Db_1.SALK		-	A	CC	AAA
146	Dem_4.SALK		-	A	CC	AAA
149	Do_0.SALK		-	A	CC	AAA
152	Dolen-1.9697.MON-MPI		-	A	AC	AAA
155	Dospa-1.9706.MON-MPI		-	A	AC	AAA
156	Doubravnik7.410.MON-MPI		-	A	AC	AAA
158	Dra2-1.GMI		-	A	CC	AAA
159	Dra3-1.GMI		-	A	CC	AAA
160	DraII-6.5874.MON-MPI		-	A	CC	AAA
164	DraIV.5907.MON-MPI		-	A	AC	AAA
165	DraIV.5950.MON-MPI		-	A	CC	AAA
166	DraIV.5984.MON-MPI		-	A	CC	AAA
168	Dra_0.SALK		-	A	CC	AAA
169	Draha2.424.MON-MPI		-	A	CC	AAA
172	ENC-2-1.9907.MON-MPI		-	A	CC	AAA
173	ESP-1-11.9908.MON-MPI		-	A	CC	AAA
176	Eden-7.GMI		-	A	CC	AAA
178	Edi-0.WTC		-	A	CC	AAA
185	En_2.SALK		-	A	CC	AAA
189	Erg2-6.9784.MON-MPI		-	A	CC	AAA
191	Est-1.MPI		-	A	CC	AAA
195	Ey15-2.MPI		-	A	CC	AAA
196	Faeb-2.GMI		-	A	CC	AAA
197	Faeb-4.GMI		-	A	CC	AAA
199	Faneronemi-3.9726.MON-MPI		-	A	CC	AAA
201	Fell1-10.9814.MON-MPI		-	A	CC	AAA
202	Fell2-4.9780.MON-MPI		-	A	CC	AAA
203	Fell3-7.9776.MON-MPI		-	A	CC	AAA
206	Fjae1-1.GMI		-	A	CC	AAA
207	Fjae1-2.GMI		-	A	CC	AAA
208	Fjae1-5.GMI		-	A	CC	AAA
209	Fjae2-4.GMI		-	A	CC	AAA
210	Fly2-1.GMI		-	A	CC	AAA
211	Fly2-2.GMI		-	A	CC	AAA
212	Fondi-1.9652.MON-MPI		-	A	CC	AAA
213	Fr_2.SALK		-	A	CC	AAA
214	Fri_2.GMI		-	A	CC	AAA
215	Furni-1.9743.MON-MPI		-	A	AC	AAA
218	Ge_0.SALK		-	A	CC	AAA
219	Geg-14.9125.MON-MPI		-	A	AC	AAA
220	Gel_1.SALK		-	A	CC	AAA
221	Gie_0.SALK		-	A	CC	AAA
223	Gifu_2.SALK		-	A	CC	AAA
225	Gn2-3.9790.MON-MPI		-	A	CC	AAA
230	Gr-5.7158.MON-MPI		-	A	AC	AAA
232	Gradi-1.9645.MON-MPI		-	A	AC	AAA
233	Gre_0.SALK		-	A	CC	AAA
234	Grivo-1.9714.MON-MPI		-	A	CC	AAA
235	Gro-3.GMI		-	A	CC	AAA
237	Groen-14.GMI		-	A	CC	AAA
241	HE-1.9769.MON-MPI		-	A	CC	AAA
247	Ha-HBT2-10.9797.MON-MPI		-	A	AC	AAA
248	Ha-HBT3-11.9815.MON-MPI		-	A	CC	AAA
249	Ha-P-13.9786.MON-MPI		-	A	CC	AAA
250	Ha-P2-1.9798.MON-MPI		-	A	CC	AAA
252	Ha-SP-2.9801.MON-MPI		-	A	CC	AAA
254	Had-1.GMI		-	A	AC	AAA
255	Had-2.GMI		-	A	CC	AAA
256	Haes-1.9791.MON-MPI		-	A	CC	AAA
257	Hag-2.GMI		-	A	CC	AAA
259	Ham-1.GMI		-	A	CC	AAA
260	Hart-2.9799.MON-MPI		-	A	CC	AAA
262	Hel-3.GMI		-	A	CC	AAA
266	Hn_0.SALK		-	A	CC	AAA
267	Hod.SALK		-	A	CC	AAA
269	Hola-1-1.GMI		-	A	CC	AAA
270	Hola-2-2.GMI		-	A	CC	AAA
271	Hola_1_2.GMI		-	A	CC	AAA
273	Hov1-7.GMI		-	A	CC	AAA
274	Hov3-2.GMI		-	A	CC	AAA
275	Hov3-5.GMI		-	A	CC	AAA
276	Hov4-1.GMI		-	A	CC	AAA
277	Hovdala-2.GMI		-	A	AC	AAA
278	Hs_0.SALK		-	A	CC	AAA
282	ICE106.MPI		-	A	CC	AAA
284	ICE111.MPI		-	A	CC	AAA
299	ICE21.MPI		-	A	CC	AAA
307	ICE36.MPI		-	A	CC	AAA
322	ICE93.MPI		-	A	CC	AAA
325	IP-Adm-0.9514.MON-MPI		-	A	CC	AAA
326	IP-Ala-0.9515.MON-MPI		-	A	CC	AAA
327	IP-All-0.9517.MON-MPI		-	A	CC	AAA
329	IP-Alo-0.9506.MON-MPI		-	A	CC	AAA
330	IP-Ang-0.9519.MON-MPI		-	A	CC	AAA
331	IP-Ara-4.9520.MON-MPI		-	A	CC	AAA
334	IP-Ben-0.9523.MON-MPI		-	A	CC	AAA
335	IP-Ber-0.9524.MON-MPI		-	A	CC	AAA
336	IP-Bis-0.9525.MON-MPI		-	A	CC	AAA
338	IP-Cad-0.9527.MON-MPI		-	A	CC	AAA
340	IP-Cap-1.9529.MON-MPI		-	A	CC	AAA
341	IP-Car-1.9530.MON-MPI		-	A	CC	AAA
342	IP-Cdc-3.9531.MON-MPI		-	A	CC	AAA
343	IP-Cdo-0.9532.MON-MPI		-	A	CC	AAA
344	IP-Cem-0.9533.MON-MPI		-	A	CC	AAA
346	IP-Coa-0.9507.MON-MPI		-	A	CC	AAA
347	IP-Coc-1.9535.MON-MPI		-	A	CC	AAA
351	IP-Deh-1.9539.MON-MPI		-	A	CC	AAA
352	IP-Elb-0.9540.MON-MPI		-	A	CC	AAA
354	IP-Fun-0.9542.MON-MPI		-	A	CC	AAA
355	IP-Gra-0.9543.MON-MPI		-	A	CC	AAA
356	IP-Gua-1.9544.MON-MPI		-	A	CC	AAA
360	IP-Hum-2.9549.MON-MPI		-	A	CC	AAA
361	IP-Iso-4.9550.MON-MPI		-	A	CC	AAA
363	IP-Lab-7.9552.MON-MPI		-	A	CC	AAA
366	IP-Mar-1.9555.MON-MPI		-	A	CC	AAA
367	IP-Men-2.9556.MON-MPI		-	A	CC	AAA
368	IP-Moa-0.9557.MON-MPI		-	A	CC	AAA
369	IP-Moc-11.9558.MON-MPI		-	A	CC	AAA
370	IP-Mon-5.9559.MON-MPI		-	A	CC	AAA
373	IP-Mun-0.9561.MON-MPI		-	A	CC	AAA
374	IP-Mur-0.9562.MON-MPI		-	A	CC	AAA
376	IP-Nog-17.9564.MON-MPI		-	A	CC	AAA
378	IP-Oso-0.9566.MON-MPI		-	A	CC	AAA
379	IP-Pal-0.9567.MON-MPI		-	A	CC	AAA
381	IP-Pds-1.9569.MON-MPI		-	A	CC	AAA
384	IP-Pue-0.9572.MON-MPI		-	A	CC	AAA
385	IP-Rds-0.9573.MON-MPI		-	A	CC	AAA
386	IP-Rei-0.9510.MON-MPI		-	A	CC	AAA
387	IP-Rel-0.9574.MON-MPI		-	A	CC	AAA
390	IP-Ria-0.9577.MON-MPI		-	A	CC	AAA
391	IP-Sac-0.9578.MON-MPI		-	A	CC	AAA
394	IP-Sdv-3.9581.MON-MPI		-	A	CC	AAA
395	IP-Ses-0.9582.MON-MPI		-	A	CC	AAA
396	IP-Sne-0.9583.MON-MPI		-	A	CC	AAA
399	IP-Tam-0.9586.MON-MPI		-	A	CC	AAA
400	IP-Tdc-0.9587.MON-MPI		-	A	CC	AAA
402	IP-Tor-1.9589.MON-MPI		-	A	CC	AAA
403	IP-Trs-0.9590.MON-MPI		-	A	CC	AAA
405	IP-Vae-2.9592.MON-MPI		-	A	CC	AAA
408	IP-Vdm-0.9594.MON-MPI		-	A	CC	AAA
411	IP-Vid-1.9512.MON-MPI		-	A	CC	AAA
415	IP-Vis-0.9600.MON-MPI		-	A	CC	AAA
416	IP-Voz-0.9601.MON-MPI		-	A	CC	AAA
418	ISS-20.9929.MON-MPI		-	A	CC	AAA
420	Iasi-1.9744.MON-MPI		-	A	CC	AAA
425	Jea.JGI		-	A	CC	AAA
427	Jm_0.SALK		-	A	CC	AAA
428	K-oze-1.9629.MON-MPI		-	A	AC	AAA
429	K-oze-3.9630.MON-MPI		-	A	AC	AAA
430	KBG1-14.9788.MON-MPI		-	A	CC	AAA
431	KBG2-13.9770.MON-MPI		-	A	CC	AAA
433	Kaevlinge-1.GMI		-	A	CC	AAA
436	Karag-1.9617.MON-MPI		-	A	AC	AAA
437	Karag-2.9608.MON-MPI		-	A	CC	AAA
438	Kas_1.SALK		-	A	CC	AAA
439	Kas_2.SALK		-	A	CC	AAA
443	Kent.SALK		-	A	CC	AAA
444	Kia-1.GMI		-	A	CC	AAA
445	Kil_0.SALK		-	A	CC	AAA
449	Kni-1.GMI		-	A	CC	AAA
450	Knjas-1.9749.MON-MPI		-	A	CC	AAA
451	Knox_18.SALK		-	A	CC	AAA
454	Kolar-1.9699.MON-MPI		-	A	CC	AAA
455	Kolar-2.9702.MON-MPI		-	A	CC	AAA
457	Kolyv-2.9625.MON-MPI		-	A	AC	AAA
462	Kor-3.GMI		-	A	CC	AAA
463	Koren-1.9719.MON-MPI		-	A	CC	AAA
464	Kro-0.MPI		-	A	CC	AAA
465	Kro_0.SALK		-	A	CC	AAA
466	Krot_0.SALK		-	A	CC	AAA
467	Kru-3.GMI		-	A	CC	AAA
468	Kulturen-1.GMI		-	A	CC	AAA
469	Kus2-2.9781.MON-MPI		-	A	CC	AAA
472	LDV-18.108.MON-MPI		-	A	CC	AAA
474	LEC-25.9930.MON-MPI		-	A	AC	AAA
477	LP3413.41.8472.MON-MPI		-	A	CC	AAA
478	La_0.SALK		-	A	CC	AAA
479	Lag1-2.9100.MON-MPI		-	A	CC	AAA
480	Lag1-4.9102.MON-MPI		-	A	CC	AAA
483	Lan-1.GMI		-	A	CC	AAA
484	Lan_0.SALK		-	A	CC	AAA
486	Lebja-2.9632.MON-MPI		-	A	AC	AAA
487	Lebja-4.9633.MON-MPI		-	A	AC	AAA
490	Ler-1.MPI		-	A	AC	AAA
491	Ler-1.SALK		-	A	CC	AAA
493	Leska-1.9716.MON-MPI		-	A	CC	AAA
495	Lesno-2.9612.MON-MPI		-	A	AC	AAA
496	Lesno-4.9610.MON-MPI		-	A	AC	AAA
497	Li-7.7231.MON-MPI		-	A	CC	AAA
499	Liarum.GMI		-	A	CC	AAA
502	Liri-1.9654.MON-MPI		-	A	AC	AAA
503	Lis-2.GMI		-	A	CC	AAA
504	Lis-3.GMI		-	A	AC	AAA
505	Lisse.SALK		-	A	CC	AAA
508	Lom1-1.GMI		-	A	CC	AAA
511	Lu-1.GMI		-	A	CC	AAA
512	Lu3-30.9782.MON-MPI		-	A	AC	AAA
513	Lu4-2.9792.MON-MPI		-	A	CC	AAA
514	Lund.GMI		-	A	CC	AAA
515	MAR-4-16.9915.MON-MPI		-	A	CC	AAA
516	MAR2-3.159.MON-MPI		-	A	CC	AAA
517	MIC-31.870.MON-MPI		-	A	CC	AAA
518	MIL-2.9922.MON-MPI		-	A	CC	AAA
519	MNF-Che-2.1925.MON-MPI		-	A	CC	AAA
520	MNF-Jac-12.1954.MON-MPI		-	A	CC	AAA
521	MNF-Pin-39.2016.MON-MPI		-	A	CC	AAA
522	MNF-Pot-21.1853.MON-MPI		-	A	CC	AAA
523	MNF-Pot-75.1872.MON-MPI		-	A	CC	AAA
524	MNF-Riv-21.1890.MON-MPI		-	A	AC	AAA
525	MOL-1.9916.MON-MPI		-	A	CC	AAA
527	Malii-1.9746.MON-MPI		-	A	CC	AAA
528	Marce-1.9655.MON-MPI		-	A	CC	AAA
529	Masl-1.9634.MON-MPI		-	A	AC	AAA
533	Melni-2.9704.MON-MPI		-	A	CC	AAA
537	Mitterberg-1-180.9665.MON-MPI		-	A	CC	AAA
539	Mitterberg-1-183.9667.MON-MPI		-	A	CC	AAA
540	Mitterberg-2-184.9668.MON-MPI		-	A	CC	AAA
541	Mitterberg-2-185.9669.MON-MPI		-	A	CC	AAA
542	Mitterberg-3-187.9671.MON-MPI		-	A	CC	AAA
543	Mnz_0.SALK		-	A	CC	AAA
546	Muh-2.9803.MON-MPI		-	A	CC	AAA
547	Mv_0.SALK		-	A	CC	AAA
548	Mz_0.SALK		-	A	CC	AAA
552	NFA_8.SALK		-	A	CC	AAA
553	NOZ-6.9932.MON-MPI		-	A	CC	AAA
554	Naes-2.GMI		-	A	CC	AAA
555	Nc_1.SALK		-	A	CC	AAA
560	Nie1-2.MPI		-	A	CC	AAA
563	Nosov-1.9635.MON-MPI		-	A	AC	AAA
564	Noveg-1.9636.MON-MPI		-	A	AC	AAA
565	Noveg-2.9637.MON-MPI		-	A	AC	AAA
566	Noveg-3.9638.MON-MPI		-	A	AC	AAA
568	Nw_0.SALK		-	A	CC	AAA
569	Nyl-13.GMI		-	A	CC	AAA
570	Nyl-2.GMI		-	A	CC	AAA
571	Nyl-7.GMI		-	A	CC	AAA
574	Obe1-15.9804.MON-MPI		-	A	CC	AAA
576	Oede-2.GMI		-	A	CC	AAA
577	Oemoe1-7.GMI		-	A	CC	AAA
580	Old_1.SALK		-	A	CC	AAA
581	Olympia-2.9727.MON-MPI		-	A	CC	AAA
586	Ove_0.SALK		-	A	CC	AAA
587	Oy-0.JGI		-	A	CC	AAA
588	Oy-0.WTC		-	A	CC	AAA
591	PLO-1.9923.MON-MPI		-	A	CC	AAA
592	PLY-20.9924.MON-MPI		-	A	CC	AAA
595	PYL-6.265.MON-MPI		-	A	CC	AAA
596	Panik-1.9607.MON-MPI		-	A	CC	AAA
597	Panke-1.9639.MON-MPI		-	A	AC	AAA
602	Petergof.7296.MON-MPI		-	A	AC	AAA
604	Pfn-N2.2-6.9771.MON-MPI		-	A	CC	AAA
606	Pigna-1.9659.MON-MPI		-	A	CC	AAA
608	Pna_10.SALK		-	A	CC	AAA
609	Pna_17.SALK		-	A	CC	AAA
610	Po-0.WTC		-	A	CC	AAA
614	Pt_0.SALK		-	A	CC	AAA
618	Puk-2.GMI		-	A	CC	AAA
619	QUI-8.9934.MON-MPI		-	A	CC	AAA
622	RAD-21.9917.MON-MPI		-	A	CC	AAA
623	RMX3.22.8132.MON-MPI		-	A	CC	AAA
625	RRs_10.SALK		-	A	CC	AAA
630	Rakit-1.9640.MON-MPI		-	A	AC	AAA
633	Rd_0.SALK		-	A	CC	AAA
637	Rev-1.GMI		-	A	CC	AAA
638	Rev-2.GMI		-	A	CC	AAA
639	Rhen_1.SALK		-	A	CC	AAA
644	Roed-17-319.GMI		-	A	CC	AAA
647	Rsch-4.WTC		-	A	CC	AAA
648	Ru-2.9806.MON-MPI		-	A	CC	AAA
649	Ru-N2.9793.MON-MPI		-	A	CC	AAA
650	Ru4-16.9768.MON-MPI		-	A	CC	AAA
653	SAUL-24.9918.MON-MPI		-	A	CC	AAA
654	SLSP-31.2276.MON-MPI		-	A	CC	AAA
655	SLSP-35.2278.MON-MPI		-	A	CC	AAA
656	Sakata.JGI		-	A	CC	AAA
657	San-2.GMI		-	A	CC	AAA
661	Schip-1.9721.MON-MPI		-	A	AC	AAA
666	Set-1.5772.MON-MPI		-	A	CC	AAA
667	Sever-1.9643.MON-MPI		-	A	AC	AAA
674	Sim-1.GMI		-	A	CC	AAA
679	Sparta-1.GMI		-	A	CC	AAA
681	Spr1-6.GMI		-	A	CC	AAA
683	Spro-2.GMI		-	A	AC	AAA
684	Spro-3.GMI		-	A	AC	AAA
686	Sq_8.SALK		-	A	CC	AAA
687	Sr:3.GMI		-	A	CC	AAA
688	Sr:5.GMI		-	A	CC	AAA
689	St-0.GMI		-	A	CC	AAA
691	Stara-1.9713.MON-MPI		-	A	CC	AAA
692	Staro-1.9757.MON-MPI		-	A	AC	AAA
693	Ste-0.7346.MON-MPI		-	A	CC	AAA
694	Ste-2.GMI		-	A	CC	AAA
695	Ste-3.GMI		-	A	CC	AAA
698	Stilo-1.9662.MON-MPI		-	A	AC	AAA
699	Stu1-1.GMI		-	A	CC	AAA
701	Su_0.SALK		-	A	CC	AAA
703	T1000.GMI		-	A	CC	AAA
704	T1020.GMI		-	A	CC	AAA
705	T1070.GMI		-	A	CC	AAA
706	T1080.GMI		-	A	CC	AAA
707	T1090.GMI		-	A	CC	AAA
708	T1110.GMI		-	A	CC	AAA
709	T1130.GMI		-	A	CC	AAA
710	T1160.GMI		-	A	CC	AAA
711	T460.GMI		-	A	CC	AAA
712	T470.GMI		-	A	CC	AAA
713	T480.GMI		-	A	CC	AAA
714	T530.GMI		-	A	CC	AAA
715	T540.GMI		-	A	CC	AAA
716	T550.GMI		-	A	CC	AAA
717	T570.GMI		-	A	CC	AAA
718	T710.GMI		-	A	CC	AAA
719	T720.GMI		-	A	CC	AAA
720	T740.GMI		-	A	CC	AAA
721	T780.GMI		-	A	CC	AAA
722	T790.GMI		-	A	CC	AAA
723	T800.GMI		-	A	CC	AAA
724	T840.GMI		-	A	CC	AAA
725	T850.GMI		-	A	CC	AAA
726	T860.GMI		-	A	CC	AAA
727	T880.GMI		-	A	CC	AAA
728	T900.GMI		-	A	CC	AAA
729	T930.GMI		-	A	CC	AAA
730	T960.GMI		-	A	CC	AAA
731	T980.GMI		-	A	CC	AAA
732	T990.GMI		-	A	CC	AAA
733	TAA-04.GMI		-	A	CC	AAA
734	TAA-14.GMI		-	A	CC	AAA
735	TAA-18.GMI		-	A	CC	AAA
736	TAAD-01.GMI		-	A	CC	AAA
737	TAAD-03.GMI		-	A	CC	AAA
739	TAAD-05.GMI		-	A	CC	AAA
742	TAAL-07.GMI		-	A	CC	AAA
744	TDr-1.GMI		-	A	CC	AAA
745	TDr-13.GMI		-	A	CC	AAA
746	TDr-16.GMI		-	A	CC	AAA
747	TDr-17.GMI		-	A	CC	AAA
748	TDr-2.GMI		-	A	CC	AAA
749	TDr-7.GMI		-	A	CC	AAA
750	TDr-8.GMI		-	A	CC	AAA
751	TDr-9.GMI		-	A	CC	AAA
753	TEDEN-03.GMI		-	A	CC	AAA
760	TOU-A1-88.350.MON-MPI		-	A	CC	AAA
761	TOU-A1-89.351.MON-MPI		-	A	CC	AAA
764	TV-10.GMI		-	A	CC	AAA
765	TV-22.GMI		-	A	CC	AAA
766	TV-30.GMI		-	A	CC	AAA
767	TV-38.GMI		-	A	AC	AAA
768	TV-7.GMI		-	A	CC	AAA
774	Teiu-2.9736.MON-MPI		-	A	AC	AAA
778	Tny-04.GMI		-	A	CC	AAA
779	Toc-1.9739.MON-MPI		-	A	CC	AAA
781	Tomegap-2.GMI		-	A	CC	AAA
782	Tottarp-2.GMI		-	A	CC	AAA
789	Tu-B2-3.9808.MON-MPI		-	A	CC	AAA
791	Tu-KS-7.9810.MON-MPI		-	A	CC	AAA
792	Tu-NK-12.9811.MON-MPI		-	A	AC	AAA
793	Tu-PK-7.9783.MON-MPI		-	A	CC	AAA
794	Tu-WH.9816.MON-MPI		-	A	CC	AAA
796	TueSB30-3.MPI		-	A	CC	AAA
800	Tul_0.SALK		-	A	CC	AAA
802	Ty-1.5784.MON-MPI		-	A	CC	AAA
805	UKID114.5818.MON-MPI		-	A	CC	AAA
806	UKID63.5768.MON-MPI		-	A	CC	AAA
807	UKID74.5779.MON-MPI		-	A	CC	AAA
813	UKSE06-252.5104.MON-MPI		-	A	AC	AAA
814	UKSE06-325.5151.MON-MPI		-	A	CC	AAA
815	UKSE06-362.5165.MON-MPI		-	A	CC	AAA
816	UKSE06-432.5210.MON-MPI		-	A	CC	AAA
818	UKSE06-500.5253.MON-MPI		-	A	CC	AAA
823	UKSW06-285.4884.MON-MPI		-	A	CC	AAA
825	UKSW06-333.4931.MON-MPI		-	A	CC	AAA
827	UduI.6296.MON-MPI		-	A	AC	AAA
829	UduI.6396.MON-MPI		-	A	CC	AAA
832	Ull-A-1.GMI		-	A	CC	AAA
833	Ull2-3.GMI		-	A	CC	AAA
834	Ull2-5.GMI		-	A	CC	AAA
836	Uod-2.8428.MON-MPI		-	A	CC	AAA
837	Uod_1.SALK		-	A	CC	AAA
840	VED-10.9933.MON-MPI		-	A	AC	AAA
841	Vaar-1.GMI		-	A	CC	AAA
842	Vaar2-1.GMI		-	A	CC	AAA
843	Vaar2-6.GMI		-	A	CC	AAA
844	Vaestervik.GMI		-	A	CC	AAA
849	Vimmerby.GMI		-	A	CC	AAA
851	Vinsloev.GMI		-	A	CC	AAA
852	WAR.7477.MON-MPI		-	A	CC	AAA
854	Wa_1.SALK		-	A	CC	AAA
856	Wc_1.SALK		-	A	CC	AAA
861	Wl_0.SALK		-	A	CC	AAA
865	Wu-0.WTC		-	A	CC	AAA
868	Yeg-2.9128.MON-MPI		-	A	AC	AAA
869	Yeg-4.9130.MON-MPI		-	A	AC	AAA
870	Yeg-5.9131.MON-MPI		-	A	AC	AAA
871	Yeg-7.9133.MON-MPI		-	A	AC	AAA
872	Yeg-8.9134.MON-MPI		-	A	AC	AAA
873	Yo_0.SALK		-	A	CC	AAA
874	Yst-1.GMI		-	A	CC	AAA
877	Zdarec3.403.MON-MPI		-	A	CC	AAA
878	ZdrI.6424.MON-MPI		-	A	CC	AAA
879	ZdrI.6434.MON-MPI		-	A	AC	AAA
880	ZdrI.6445.MON-MPI		-	A	CC	AAA
883	Zu-1.7418.MON-MPI		-	A	CC	AAA
884	Zupan-1.9644.MON-MPI		-	A	CC	AAA
885	love-1.GMI		-	A	CC	AAA
886	love-5.GMI		-	A	CC	AAA
8	Aedal-3.GMI		-	A	CC	TAA
29	App1-14.GMI		-	A	CC	TAA
39	Aedal-3.GMI		-	A	CC	TAA
60	App1-14.GMI		-	A	CC	TAA
63	BEZ-9.9928.MON-MPI		-	A	CC	TAA
69	Baa4-1.GMI		-	A	CC	TAA
70	Baa5-1.GMI		-	A	CC	TAA
105	Broet1-6.GMI		-	A	CC	TAA
113	CATS-6.9937.MON-MPI		-	A	CC	TAA
114	CHA-41.932.MON-MPI		-	A	CC	TAA
118	CSHL-5.6744.MON-MPI		-	A	CC	TAA
142	DIR-9.9920.MON-MPI		-	A	CC	TAA
150	Doer-10.GMI		-	A	CC	TAA
174	Eden-1.GMI		-	A	CC	TAA
175	Eden-2.GMI		-	A	CC	TAA
177	Eden-9.GMI		-	A	CC	TAA
179	Eds-1.GMI		-	A	CC	TAA
180	Eds-9.GMI		-	A	CC	TAA
198	Fael-1.GMI		-	A	CC	TAA
236	Groen-12.GMI		-	A	CC	TAA
238	Groen-5.GMI		-	A	CC	TAA
251	Ha-S-B.9800.MON-MPI		-	A	CC	TAA
258	Hal-1.GMI		-	A	CC	TAA
272	Hov1-10.GMI		-	A	CC	TAA
358	IP-Hom-4.9546.MON-MPI		-	A	CC	TAA
362	IP-Jim-1.9551.MON-MPI		-	A	CC	TAA
377	IP-Orb-10.9565.MON-MPI		-	A	CC	TAA
383	IP-Pro-0.9571.MON-MPI		-	A	CC	TAA
392	IP-San-10.9579.MON-MPI		-	A	CC	TAA
393	IP-Scm-0.9580.MON-MPI		-	A	CC	TAA
397	IP-Stp-0.9584.MON-MPI		-	A	CC	TAA
398	IP-Svi-0.9585.MON-MPI		-	A	CC	TAA
432	KYC-33.801.MON-MPI		-	A	CC	TAA
434	Kal-2.GMI		-	A	CC	TAA
500	Lilloe-1.GMI		-	A	CC	TAA
531	Mdn-1.1829.MON-MPI		-	A	CC	TAA
578	Oemoe2-1.GMI		-	A	CC	TAA
579	Oer-1.GMI		-	A	CC	TAA
582	Omn-1.GMI		-	A	CC	TAA
583	Omn-5.GMI		-	A	CC	TAA
593	PNA3.40.7947.MON-MPI		-	A	CC	TAA
594	PT2.21.8077.MON-MPI		-	A	CC	TAA
626	RUM-20.9925.MON-MPI		-	A	CC	TAA
640	Ri-0.JGI		-	A	CC	TAA
658	Sanna-2.GMI		-	A	CC	TAA
680	Spr1-2.GMI		-	A	CC	TAA
682	Spro-1.GMI		-	A	CC	TAA
696	Ste-4.GMI		-	A	CC	TAA
738	TAAD-04.GMI		-	A	CC	TAA
740	TAAD-06.GMI		-	A	CC	TAA
741	TAAL-03.GMI		-	A	CC	TAA
743	TBO-01.GMI		-	A	CC	TAA
752	TEDEN-02.GMI		-	A	CC	TAA
754	TFAE-06.GMI		-	A	CC	TAA
755	TFAE-07.GMI		-	A	CC	TAA
756	TFAE-08.GMI		-	A	CC	TAA
757	TOM-04.GMI		-	A	CC	TAA
758	TOM-06.GMI		-	A	CC	TAA
759	TOM-07.GMI		-	A	CC	TAA
762	TRAE-01.GMI		-	A	CC	TAA
770	Tamm-2.GMI		-	A	CC	TAA
775	Tgr-01.GMI		-	A	CC	TAA
801	Tur-4.GMI		-	A	CC	TAA
804	UKID107.5811.MON-MPI		-	A	CC	TAA
811	UKNW06-481.5644.MON-MPI		-	A	CC	TAA
817	UKSE06-470.5236.MON-MPI		-	A	CC	TAA
820	UKSW06-179.4779.MON-MPI		-	A	CC	TAA
821	UKSW06-207.4807.MON-MPI		-	A	CC	TAA
826	UKSW06-360.4958.MON-MPI		-	A	CC	TAA
853	WAV-8.9938.MON-MPI		-	A	CC	TAA
