# Supplementary material for: Investigations into a putative role for the novel BRASSIKIN pseudokinases in compatible pollen-stigma interactions in Arabidopsis thaliana
Source: BMC Plant Biol. 2019 Dec 11;19:549. doi: 10.1186/s12870-019-2160-9 (PMC6907349; doi:10.1186/s12870-019-2160-9)
Supplement: Supplementary file 4 — Additional file 4 Table S3. Primers Used [file 12870_2019_2160_MOESM4_ESM.xlsx]

## Sheet: Sheet1
Table S3 Primers Used
		Left Primer	Right Primer
Fig. 1	Elf1a	GCTCCTGGTCATCGTGATTT	CAGTCAAGGTTGGTGGACCT
RT-PCR	BKN1	CAGGGTCGTAGAATGCGAGG	TGCATTGTATTGGCGAGACCT
	BKN2	CTCCCAAGCCTCTCACCATC	CGTGTTTCCCACGGTAATGC
Fig. S2	BKN1	AGTGGAGCCAGAAAACGAGA	GAGTGAAGAAACGCGAGACC
RT-PCR	BKN2	ATGGGAAACTGTCTAAAGCCTCT	ATCTTTAATCTCTGCAATATCATTCAAACC
	At-BKN1 Hh-0	ATGGGAAACTGTCTAAAGCATTT	GTCCTTAATCTCTGCAATATGATTAA
	Al-BKN1	ATGGGAAACTCTCTAAAGCATCTC	GTCCTTAATCTCTGCAATATAATTTAGACC
Fig. 6	At-BKN2	ATGGGAAACTGTCTAAAGCCTCT	ATCTTTAATCTCTGCAATATCATTCAAACC
YFP fusions	Al-BKN2	ATGGGAAACTGTCTAAAGCCTC	ATCTTTAATCTCTGCAATATCATTCAAAC
	Al-BKN2(G2A)	ATGGCAAACTGTCTAAAGCCTC	ATCTTTAATCTCTGCAATATCATTCAAAC
	Al-BKN2 (C4A)	ATGGGAAACAGTCTAAAGCCTC	ATCTTTAATCTCTGCAATATCATTCAAAC
	Al-BKN2 (G2A,C4A)	ATGGCAAACAGTCTAAAGCCTC	ATCTTTAATCTCTGCAATATCATTCAAAC
				Deletion Size
CRISPR constructs sgRNAs	BKN1_CR #1	ATATATGGTCTCGATTGAGACAGGGTCGTAGAATGCGgttttagagctagaaatagcaagttaaaat	ATTATTGGTCTCTAAACCTTGAGACCTTCATCTACCAcaatctcttagtcgactctaccaata	~740 bp
	BKN1_CR #3	ATATATGGTCTCGATTGAGACAGGGTCGTAGAATGCGgttttagagctagaaatagcaagttaaaat	ATTATTGGTCTCTAAACCTCTTGAGACCTTCATCTACcaatctcttagtcgactctaccaata	~740 bp
	BKN2_CR #2	ATATATGGTCTCGATTGGAACTTGAAGGGATGGTGAGgttttagagctagaaatagcaagttaaaat	ATTATTGGTCTCTAAACCGACTTGGGAACGATTATCCcaatctcttagtcgactctaccaata	~1270
	BKN2_CR #3	ATATATGGTCTCGATTGGGCTTGGGAGAAGCTGAgttttagagctagaaatagcaagttaaaat	ATTATTGGTCTCTAAACCGACTTGGGAACGATTATCCcaatctcttagtcgactctaccaata	~1250
