# Supplementary material for: Investigations into a putative role for the novel BRASSIKIN pseudokinases in compatible pollen-stigma interactions in Arabidopsis thaliana
Source: BMC Plant Biol. 2019 Dec 11;19:549. doi: 10.1186/s12870-019-2160-9 (PMC6907349; doi:10.1186/s12870-019-2160-9)
Supplement: Supplementary file 5 — Additional file 5. RLCK Amino acid sequences for Fig. 6 phylogenetic tree [file 12870_2019_2160_MOESM5_ESM.txt]

>Hh0
ATGGGAAACTGTCTAAAGCATTTCAAACAACAACTTCCTTCAATTGCTCCCAAGCCTCTCATTATCCCTCCAATATTTTCAGTGGAGCCAGAAAACGAGAATCTGAGAGTCTTCAGATTCGCGGATTTGAAGAAAGCGACAAAGAAATTCAGACAAGACAGGGTCGTAGAATGCGAGGATTACTCTGTTCGAAAATTCTACAAGGGCTACATAGATGAAACCACATTTGCACCATCAAGAGCTGGAACCGGAATCGCTGTTTCTGTCATGGAATGTGATAGTTCACGCTCTTTACAAGACTGGATGGCAGTAGTGAGGTCTCTTGGACAGTTGTCTCATCAGAATTTGGTCAATTTCTTGGGTTACTGTTGTGAAGACAACAAACCATTCTTCTTGGTATTTGAATACTCGCACAAAGGAAGTTTGGACAGTCACATTTTCGGAAAAGAAGAAGAGGCATTGCCATGGGAAATACGGGTTAAGATAGCCATTGGAACAGCTCAAGGTCTCGCGTTTCTTCACTCGATCAAGAACAGCCCCCTAAACCGAGAACTCAGGATGCATAACATTATGCTTGACGTGCAATACAATGCAAAA-CTGTTCTATCTCGAACCAACCAAACGAAGCTTGGTAGATGAAGGTCTCAAGAGGGGAAGATTTACATACCTATCTCCTGAATGGGGATCGTTAGGTATTTTGGATATGACGACCGATGTTTACATTTTTGGTATGATCTTGCTTGAACTTTTAATGGGTTCCAAGGATAGAAAAAAGATTAAGGAAGAGCAAGGCTTAGTAGATTACTGGACCTCATCTTTCTTGCCAGATAATTATAAGATTGAGGAAATAATCGATCCCCGACTTGGGAGCGATTATTCTGCGAATGCGGCGACACAGATGGGCACACTCATCAACCGATGCACAGCGCATAATACAAAGAAACGGCCATTGATGCAACAAGTATTGGATGGTCTTAATCATATTGCAGAGATTAAGGACTAA
>Col0
ATGGGAAACTGTCTAAAGCATTTCAAACAACAACTTCCTTCAATTGCTCCCAAGCCTCTCATTATCCCTCCAATATTTTCAGTGGAGCCAGAAAACGAGAATCTGAGAGTCTTCAGATTCGCGGA-TTGAAGAAAGCGACAAAGAAATTCAGACAAGACAGGGTCGTAGAATGCGAGGATTACTCTGTTCGAAAATTCTACAAGGGCTACATAGATGAAACCACATTTGCACCATCAAGAGCTGGAACCGGAATCGCTGTTTCTGTCATGGAATGTGATAGTTCACGCTCTTTACAAGACTGGATGGCAGTAGTGAGGTCTCTTGGACAGTTGTCTCATCAGAATTTGGTCAATTTCTTGGGTTACTGTTGTGAAGACAACAAACCATTCTTCTTGGTATTTGAATACTCGCACAAAGGAAGTTTGGACAGTCACATTTTCGGAAAAGAAGAAGAGGCATTGCCATGGGAAATACGGGTTAAGATAGCCATTGGAACAGCTCAAGGTCTCGCGTTTCTTCACTCGATCAAGAACAGCCCCCTAAACCGAGAACTCAGGATGCATAACATTATGCTTGACGAGCAATACAATGCAAAAACTGTTCTATCTCGAACCAACCAAACGAAGCTTGGTAGATGAAGGTCTCAAGAGGGGAAGATTTACATACCTATCTCCTGAATGGGGATCGTTAGGTATTTTGGATATGACGACCGATGTTTACATTTTTGGTATGATCTTGCTTGAACTTTTAATGGGTTCCAAGGATAGAAAAAAGATTAAGGAAGAGCAAGGCTTAGTAGATTACTGGACCTCATCTTTCTTGCCAGATAATTATAAGATTGAGGAAATAATCGATCCCCGACTTGGGAGCGATTATTCTGCGAATGCGGCGACACAGATGGGCACACTCATCAACCGATGCACAGCGCATAATACAAAGAAACGGCCATTGATGCAACAAGTATTGGATGGTCTTAATCATATTGCAGAGATTAAGGACTAA
>88
ATGGGAAACNGTCTAAAGCATTTCAAACAACAACTTCCTTCAATTGCTCCCAAGCCTCTCATTATCCCNCCAATATTTTNAGTGGAGCCAGNAAACGAGAATCTGAGAGTCTTCAGANNNNNNNN-NNNAAGAAAGCGACAAAGAAATTCAGACAAGACAGGGTCGTAGAATGCGAGGATTACTCTGTTCGAAAATTCTACAAGGGCTACATAGATGAAACCACATTTGCACCATCAAGAGCTGGAACCGGAATCGCTGTTTCTGTCATGGAATGTGATAGTTCACGNTCTTTANAAGACTGGATGGAAGTAGTGAGGTCTCTTGGACNGTTGTCTCATCAGAATTTGGTCNNTTTNTTGGGTTACTGTTGTGAAGACAACAAACCATTCTTCTTGGTATTTGAANACTCGCACAAAGNAAGTTTGGACAGTCACATTTTCGGAAAAGAAGANGNGGCATTGCCATGGGAAATACGGGTTAAGNTAGCCATTGGAACAGCNCAAGGTCTCGCGTTTNTTCACTCGATCAAGAACAGCCCNNTAAACCGAGAACTCAGGATGCANAACATTATGCTTGACGAGCAATACAATGCAAAA-CTGTTCTATCTCGANCCAACCAAACGAAGCTTGGTAGATGAAGGNCTCAAGAGGGGNANATTTACATNNNNNNNNNNNNNNNGGGGATCGNTAGGTATTTTGGATATGACGACCGATGTTTACATTTTTGGTATGATCTTGCATGAACTTTTAATGGGNTCCAAGGATAGAAAAAAGNTTAAGGAAGAGCAAGGCTTAGTAGATTACTGGNCNTCATCTTTCTTGCCAGATAATTATAAGATTGNGGAAATAANCNNTCCCCGNCTTGGGAGCGATTATTCTGCGAATGCGGCGACACAGATGGGCACACTCATCAACCGATGCACAGCGCATAATACAAAGAAACGGCCATTGATGCAACAAGTATTGGATGGTCTTAATCATATTGCAGAGATTAAGGACTAA
>108
ATGGGAAACTGTCTAAAGCATTTCAAACAACAACTTCCTTCAATTGCTCCCAAGCCTCTCATTATCCCNCCAATATTTTNAGTGGAGCCAGAAAACNAGNATCTGAGAGTCTTCAGATTCGCGGA-TTNAAGAAAGCGACAAAGAAATTCAGACAAGACAGGNNCGTAGAATGCGAGGATTACTCTGTTCGAAAATTCTACAAGGGCTACATAGATGAAACCACATTTGCACCATCAAGAGCTGGAACCGGAATCGCTGTTTCTGTCATGGAATGTGATAGTTCACGCTCTTTACAAGACTGGATGGAAGTAGTGAGGTCTCTTGGACAGTTGTCTCATCAGAATTTGGTCAATTTCTTGGGTTACTGTTGTGAAGACAACAAACCATTCTTCTTGGTATTTGAANACTCGCACAAAGGAAGTTTGGACAGTCACATTTTCGGAAAAGAAGAAGAGGCATTGCCATGGGAAATACGGGTTAAGATAGCCATTGGAACAGCTCAAGGTCTCGCGTTTCTTCACTCGATCNAGAACAGCCCCCTAAACCGAGAACTCAGGATGCATAACATTATGCTTGACGAGCAATACAATGCAAAANNTGTTCTATCTCGAACCAACCAAACGAAGCTTGGTAGATGAAGGTCTCAAGAGGGGAANATTTACATACCTATCTCCTGAATGGGGATCGTTAGGTATTTTGGATATGACGACCGATGTTTACATTTTTGGNATGATCTTGCATGANCTTTTAATGGGTNCCAAGGATAGAAAAAAGATTAAGGAAGAGCAAGGCTTAGTAGATTACTGGACCTCATCTTTCTTGCCAGATAATTATAAGATTGAGGAAATAATCGNTCNCCGACTTGGGAGCGATTATTCTGCGAATGCGGCGANACAGATGGGCACACTCATCAACCGANGCACAGCGCATAANACAAAGAAACGGCCATTGATGCAACAAGTATTGGATGGTCTTAATCATATTGCAGAGATTAAGGACTAA
>139
ATGGGAAACTGTCTAAAGCATTTCAAACAACAACTTCCTTCAATTGCTCCCAAGCCTCTCATTATCCCNCCAATATTTTNAGTGGAGCCAGAAAACGAGAATCTGAGAGTCTTCAGATTCGCGGA-TTNAAGAAAGCGACAAAGAAATTCAGACAAGACAGGGTCGTAGNATGCNAGGANTACTCTGTTCGAAAATTCTNCAAGGGCTACATAGATGAAACCACATTTGCACCATCAAGAGCTGGANCCGGAATCGNTGTTTCTGTCATGGAATGTGATAGTTCACGCTCTTTACAAGACTGGATGGAAGTAGTGAGGTCTCTTGGACAGTTGTCTCATCAGAATTTGGTCAATTTCTTGGGTTACTGTTGTGAAGACAACAAACCATTCTTCTTGGTATTTGAANACTCGCACAAAGGAAGTTTGGACAGTCACATTTTCGGANAAGAAGAAGAGGCATTGCCATGGGAAATACGGGTTAAGATAGNCATTGGAACAGCTCAAGGTCNNGCGTTTCTTCACTCGATNAAGAANAGCCCCCTAAACCGAGAACTCAGGANGCATAACATTATGCTNGACGAGCAATACAATGCAAAANNTGTTCTATCTCGAACCAACCAAACGAAGCTTGGTAGATGAAGGTCTCAAGAGGGGAANATTTACATACCTATCTCCTGAATGGGGATCGTTAGGNATTTTGGATATGACGACCGATGTTTACATTTTTGGTATGATCTTGCATGAACTTTTAATGGGTTCCAAGGATAGAAAAAAGATTAAGGAAGAGCAAGGCTTAGTAGATTACTGGNCCTCATCTTTCTTGCCAGATAATTATAAGATTGAGGAAATAATCGNTCCCCGACTTGGGAGCGATTATTCTGCGAATGCGGCGACACAGATGGGCACACTCANNAACCGATGCACAGCGCATAATACAAAGAAACGGCCATTGATGCAACAAGTATTGGATGGTCTTAATCATATTGCAGAGATTAAGGACTAA
>159
ATGGGAANCTGTCTAAAGCATTTCAAACAACAACTTCNTTCAATTGCTCCCAAGCCTCTCATTATCCCNCCAATATTTTNAGNGGAGCCAGAAAACGAGAATCTGAGAGTCTTCAGATTCGCGGA-TTNAAGAAAGCGACAAAGAAATTCAGACAAGACAGGGTCGTAGAATGCGAGGATTACTCTGTTCGAAAATTCTACAAGGGCTACATAGATGAAACCACATTTGCACCATCAAGAGCTGGAACCGGAATCGCTGTTTCTGTCATGGAATGTGATAGTTCACGCTCTTTACAAGACTGGATGGCAGTAGTGAGGTCTCTTGGACAGTTGTCTCATCAGAATTTGGTCAATTTCTTGGGTTACTGTTGTGAAGACAACAAACCATTCTTCTTGGTATTTGAANACTCGCACAAAGGAAGTTTGGACAGTCACATTTTCGGAAAAGAAGAAGAGGCATTGCCATGGGAAATACGGGNTNAGATAGCCATTGGAACAGCTCAAGGTCTCGCGTTTCTTCACTCGATCAAGAACAGCCCCCTAAACCGAGAACTCAGGATGCATAACATTATGCTTGACGAGCAATNCAATGCAAAAANTGTTCTATCTCGAACCAACCAAACGAAGCTTGGTAGATGAAGGTCTCAAGAGGGGAANATTTACATACCTATCTCCTGAATGGGGATCGTTAGGTATTTTGGATNTGANGACCGATGTTTACATTTTTGGTATGATCTTGCTTGAACTTTTAATGGGTTCCAAGGATAGAAAAAAGATTAAGGAAGAGCAAGGCTTAGTAGATTACTGGACNTCATCTTTCTTGCCAGATAATTATAAGATTGAGGAAATAATCGNTCCCCGACTTGGGAGCGATTATTCTGCGAATGCGGCGACACAGATGGGCACACTCATCAACCGATGCACAGCNCATAATACAAAGAAACNGCCATTGATGCAACANGTATTGGATNGTCTTAATNATATTGCAGAGATTAAGGACTAA
>265
ATGGGAANCTGTCTAAAGCATTTCAAACAACAACTTCCNTCAATTGCTCCCAAGCCTCTCATTATCCCNCCAATATTTTNAGTGGAGNCAGAAAACGAGAATCTGAGAGTCTTCAGATTCGCGGA-TTNAAGAAAGCGACAAAGAAATTCAGACAAGACAGGGTCGTAGAATGCGNGGATTACTCTGTTCGAAAATTCTACAAGGGCTACATAGATGAAACCACATTTGCACCATCAAGAGCTGGAACCGGAATCGCTGTTTCTGTCATGGAATGTGATAGTTCACGCTCTTTACAAGACTGGATGGCAGTAGTGANGTCTCTTGGACAGTTGTCTCATCAGAATTTGGTCAATTNCTTGGGTTACTGTTGTGANGACAACAAACCATTCTTCTTGGTATTTGAANACTCGCACAAAGGAAGTTTGGACAGTCACATTTTCGGAAAAGAAGAAGAGGCATTGCCATGGGAAATACGGGTTAAGATAGCCATTGGAACAGCTCAAGGTCTCGCGTTTCTTCACNCGATCAAGAACAGCCCCCTAAACCGAGAACTCAGGATGCATAACATTATGCTTGACGAGCAATACAATGCAAAN-CTGTTCTATCTCGAACCAACCAAACGAAGCTTGGTAGATGAAGGTCTCAAGAGGGGANNATTTACATACCTATCTCCTGAATGGGGATCGTTAGGTATTTTGGATATGACGACCGATGTTTACATTTTTGGTATGATCTTGCTTGAACTTTTAATGGGTTCCAAGGATAGAAAAAAGATTAAGGAAGAGCAAGNCTTAGTAGATTACTGGACCTCATCTTTCTTGCCAGATAATTATAAGATTGAGGAAATAATCGNTCCCCGACTTGGGAGCGATTATTCTGCGAATGCGGCGACACAGATGGGCACACTCATCAACCGATGCACAGCGCATAATACAAAGAAACGGCCATTGATGCAACAAGTATTGGATGGTCTTAATCATATTGCAGAGATTAAGGACTAA
>350
ATGGGAAACTGTCTAAAGCATTTCAAACAACAACTTCCTTCAATTGCNCCCAAGCCTCTCATTATCCCNCCAATATTTTNAGTGGAGCCAGAAAACGAGAATCTGAGAGTCTTCAGATTCGCGNA-TTNAAGAAAGCGACAAAGAAATTCAGACAAGACAGGGTCGTNGAATGNGAGGATTACTCTGTTCGAAAATTCTACAAGGGCTACATAGATGAAACCACATTTGCACCATCAAGAGCTGGAACCGGAATCGCTGTTTCTGTCATGGAATGTGATAGTTCACGCTCTTTACAAGACTGGATGGCAGTAGTGAGGTCTCTTGGACAGTTGTCTCATCAGAATTTGGTCAATTTCTTGGGTNACTGTTGTGAAGACAACAAACCATTCTTCTTGGTATTTGAANACTCGCACAAAGGAAGTTTGGACAGTCACATTTTCGGAAAAGAAGAAGAGGCATTGCCATGGGAAATACGGGTTAAGATAGCCATTGGAACAGCTCAAGGTCTCGCGTTTCTTCACTCGATCAAGAACAGCCCCCTAAACCGAGAACNCAGGATGCATAACATTATGCTTGACGAGCAATACAATGCAAAAANTGTTCTANCTCGAACNAACCAAACGAAGCTTGGTAGATGAAGGTCTCAAGAGGGGAANATTTACATACCTATCTCCTGAATGGGGATCGTTAGGTATTTTGGATATGACGACCGATGTTTACATTTTTGGTATGATCTTGCTTGAACTTTTAATGGGTTCCAAGGATAGAAAAAAGATTAAGGAAGAGCAAGGCTTAGTAGATTACTGGACCTCATCTTTCTTGCCAGATAATTATAAGATTGAGGAAATAATCGNTCCCCGACTTGGGAGCGATTATTCTGCGAATGCGGCGACACAGATGGGCACACTCATCAACCGATGCACAGCGCATAATACAAANAAACGGCCATTGATGCAACNAGNATTGGATGGTCTTAATCATATTGCAGAGATTAAGGACTAA
>351
ATGGGAAACTGTCTAAAGCATTTCAAACAACAACTTCCTTCAATTGCTCCCAAGCCTCTCATTATCCCNCCAATATTTTNAGTGGAGCCAGAAAACGAGAATCTGAGAGTCTTCAGATTCGCGGA-TTNAAGAAAGCGACAAAGAAATTCAGACAAGACAGGGTCGTAGAATGCGAGGATTACTCTGTTCGAAAATTCTACAAGGGCTACATAGATGAAACCACATTTGCACCATCAAGAGCTGGAACCGGAATCGCTGTTTCTGTCATGGAATGTGATAGTTCACGCTCTTTACAAGACTGGATGGCAGTAGTGAGGTCTATTGGACAGTTGTCTCATCAGAATTTGGTCAATTTCTTGGGTTACTGTTGTGAAGACAACAAACCATTCTTCTTGGTATTTGAANACTCGCACAAAGGAAGTTTGGACAGTCACATTTTCGGAAAAGAAGAAGAGGCATTGCCATGGGAAATACGGGTTAAGATAGCCATTGGAACAGCTCAAGGTCTCGCGTTTCTTCACTCGATCAAGAACAGCCCCCTAAACCGAGAACTCAGGATGCATAACATTATGCTTGACGAGCAATACAATGCAAAA-CTGTTCTATCTCGAACCAACCAAACGAAGCTTGGTAGATGAAGGTCTCAAGAGGGGAANATTTACATACCTATCTCCTGAATGGGGATCGTTAGGTATTTTGGATATGACGACCGATGTTTACATTTTTGGTATGATCTTGCTTGAACTTTTAATGGGTTCCAAGGATAGAAAAAAGATTAAGGAAGAGCAAGGCTTAGTAGATTACTGGACCTCATCTTTCTTGCCAGATATTTATAAGATTGAGGAAATAATCGNTCCCCGACTTGGGAGCGATTATTCTGCGAATGCGGCGACACAGATGGGCACACTCATCAACCGATGCACAGCGCATAATACAAAGAAACGGCCATTGATGCAACAAGTATTGGATGGTCTTAATCATATTGCAGAGATTAAGGACTAA
>403
ATGGGAAACTGTCTAAAGCATTTCAAACAACAACTTCCTTNAATTGCTCCCAAGCCTCTCATTATCCCNCCAATATTTTNAGTGGAGCCAGAAAACGAGAATCTGAGAGTCTTCAGATTCGCGGA-TTNAAGAAAGCGACAAAGAAATTCAGACAAGACAGGGTCGTAGAATGCGAGGATTACTCTGTTCGAAAATTCTACAAGGNCTACATAGATGAAACCACATTTGCACCATCAAGAGCNGGAACCGGAATCGCTGTTTNTGTCATGGAATGTGATAGTTCACGCNCTTTACAAGACTGGATGGCAGTAGTGAGGTCTCTTGGACAGTTGTCTCATCAGAATTTGGTCAATTTCTTGGGTTACTGTTGTGAAGACAACAAACCATTCTTCTTGGTATTTGAANACTCGCACAANGGAAGTTTGGACAGTCACATTTTNGGAAAAGAAGAAGAGGCATTGCCATGGGAAATACGGGTTAAGATAGCCATTGGAACAGCTCAAGGTCTCGCGTTTCTTCACTCGATCAAGAACAGCCCCCTAAACCGAGAACTCAGGATGCATAACATTATGCTTGACGAGCAATACAATGCAAAAANTGTTCTATCTCGAACCAACCAAACGAAGCTTGGTAGATGAAGGTCTCAAGAGGGGAANATTTACATACCTATCTCCTGAATGGGGATCGTTAGGTATTTTGGATATGACGACCGATGTTTACATTTTTGGTATGATCTTGCTTGAACTTTTAATGGGTTCCAAGGATAGAAAAAAGATTAAGGAAGAGCAAGGCTTAGTAGATTACTGGACCTCATCTTTCTTGCCAGATAATTATAAGATTGAGGAAATAATCGNTCCCCGACTTGGGAGCGATTATTCTGCGAATGCGGCGACACAGATGGGCACACTCATCAACCGATGCACAGCGCATAATACAAAGAAACGGCCATTGATGCAACAAGTATTGGATGGTCTTAATCATATTGCAGAGATTNAGNNNNNN
>410
ATGGGAAACTGTCTAAAGNATTNCAAANAACANCTTCNTTCAATTGCTCCCAAGCCTCTCATTATCCCNCCAATATTTTNAGTGGAGCCAGAAAACGAGAATCTGAGANTCNTCAGATTCGCGGA-TTNAAGAAAGCNACAAAGAAATTCAGACAAGACAGGGTCGTAGAATGCGAGGATTACTCTGTTCGAAAATTTTACAAGGGCTACATAGATGAAACCACATTTGCACCATCAAGAGCTGGAACCGGAATCGCTGTTTCTGTCATGGAATGNGATAGTTCACGCTCTTTACAAGACTGGATGGCAGTAGNGAGGTCTCTTGGACAGTTGTCTCATCAGAATTTGGTCAATTTCTTGGGTTACTGTTGTGAAGACAANNNNNNNNNNNNNNNNNNNNNNNNANACTCGCACAAAGGAAGTTTGGACAGTCACATTTTCGGAAAAGAAGAAGAGGCATTGCCANGGGAAATACGGGTTAAGATAGCCATTNGNACAGCTCAAGGNCTCGCGTTTCTTCACTCGATCAAGNACAGCCCCCTAAACCGAGAACTCAGGANGCATAACNTTANGCTTGACGNGNAATACAATGCAAAANNTGTTCTATCTCGAAACAACCAAACGAAGCTTGGTAGATGAAGGTCTCAAGAGGGGAANATTTACATACCTATCTCCTGAATGGGGATCGTTAGGTATTTTGGATATGACGACCGATGTTTACATTNTNGGTATGATCTTGNTTNAACTTTTAATGGGTTCCAAGGNTAGAAAAAAGATTAAGGAAGAGCAAGGCTTAGTAGATTACTGGACCTCATCTTTCTTGCCAGATAATTATAANATTGAGGAAATAATCGNTCCCCGACTTGGGAGCGATTATTCTGCGAATGCGGCGACACAGATGGGCACACTCATCAACCGATGCACAGCGCATAATACAAAGAAACGGCCATTGATGCAACAAGTATTGGATGGTCTTAATCATATTGCAGAGATTAAGGACTAA
>424
ATGGGAAACTGTCTAAAGCATTTCAAACAACAACTTCCTTCAATTGCNCCCAAGCCTCTCATTATCCCNCCAATATTTTNAGTGGAGCCAGAAAACGNGAATCTGAGAGTCTTCAGATTCGCGGA-TTNAAGAAAGCGACAAAGAAATTCAGACAAGACAGGGTCGTAGAATGCGAGGATTACTCTGTTCGAAAATTCTACAAGGGCTACATAGATGAAACCACATTTGCACCATCAAGAGCTGGAACCGGAATCGCTGTTTCTGTCATGGAATGTGATAGTTCACGCTCTTTACAAGACTGGATGGCAGTAGTGAGGTCTCTTGGACAGTTGTCTCATCAGAATTTGGTCAATTTCTTGGGTTACTGTTGTGAAGACAACAAACCATTCTTCTTGGTATTTGAANACTCGCACAAAGGAAGTTTGGACAGTCACATTTTCGGAAAAGAAGAAGAGGCATTGCCATGGGAAATANGNGTTAAGATAGCCATTGGAACAGCTCAAGGTCTCGCGTTTCTTCNCTCGATCAAGAACAGCCCCCTAAACCGAGAACTCAGGATGCATAACATTATGCTTGACGGGCAATACAATNCAAAA-CTGTTCTATCTCGAACCAACCAAACGAAGNTTGGTAGATGAAGGTCTCAAGAGGGGAANATTTACATACCTATCTCCNNNNNNNNNATCGTTANGTATTTTGGATATGACGACCGATGTTTACATTTTTGGTATGATCTTGCTTGAACTTTTAATGGGTTCCAAGGATAGAAAAAAGATTAAGGAAGAGCAAGGCTTAGTAGATTACTGGACCTCATCTTTCTTGCCAGATAATTATAAGATTGAGGAAATAATNGNTCCCCGACTTGGGAGCGATTANTCTGCGAANGCGGCGACNCAGATGGGCACACTCATCAACCGATGCACAGCGCATAATACAAAGAAACGGCCATTGATGCAACAAGTATTGGATGGTCTTAATCATATTGCAGAGATTAAGGACTAA
>428
ATGGGAAACTGTCTAAAGCATTTCANACAACAACTTCCTTCAATTGCTCCCAAGCCTCTCATTANNNNNNCAATATTTNNAGTGGAGCCAGAAAACGAGAATCTGAGAGTNTTCAGATTCGCGGA-TTNAAGAAAGCGACAAAGAAATTCAGACAAGNCAGGGNCGTAGAATGCGAGGATTACTCTGTTCGAAAATTCTACAAGGGCTACATAGATGAANCCACATNTGCACCATCAAGAGCTGGAACNNNNNNNNNNNNNNNNNNNNNNNNNNNNNNNNNNNNNCGCTCTTTACAAGACTGGATGGCAGTAGTGACGTCTCTTGGACAGTTGTCTCATCAGAATTTGGTCAATTTCTTGGGTTACTGTTGTGAAGACAACAAACCATTCTTCTTGGTATTTGAANACTCGCNCAAAGGAAGTTTGGACAGTCACATTTTCGGAAAAGAAGAAGAGGCATTGCCATGGGAAATACGGGTTAAGATAGCCATTGGAACAGCTCAAGGTCTCGCGTTTCTTCACTCGATCAAGAACAGCCCCCTAAACCGAGAACTCAGGATGCATAACNTTATGCTTGACGAGCAATACAATGCAAAANNTGTTCTATCTCGAAACAACCAAACGAAGCTTGGTAGATGAAGGTCTCAAGAGGGGNANATTTACATACCNATCTCCTGAATGGGGATCGTTAGGTATTTTGGATNTGACGACCGATGTTTACATTTTTGGTATGATCTTGCTTGAACTTTTAATGGGTTCCAAGGATAGAAAAAAGATTAAGNAAGAGCAAGGCTTAGTAGNTTACTGGACCTCATCTTTCTTGCCAGATAATTATAAGATTGAGGAAATAATCGNTCCCCGACTTGGGAGCGATTATTCTGCGAATGCGGCGACACAGATGGGCACACTCATCAACCGATGCACAGCGCATAATACAAAGAAACGGCCATTGATGCAACAAGNATTGGATGGTCTTAATCATATTGCAGAGATTAAGGACTAA
>430
ATGGGAAACTGTCTAAAGCATTTCAAACAACAACTTCCTTCAATTGCTNCCAAGCCTCTCATTATCCCNCCAATATTTTNAGTGGAGCNAGAAANCGAGAATCTGAGAGTCTTCAGATTNGCGGA-TTNAAGAAAGCGACAAAGAAATTCAGACAAGACAGGGTCGTAGAATGCGAGGATTACTCTGTTCGAAAATTCTACAAGGGCTACATAGATGAAACCACATTTGCACCATCAAGAGCTGGAACCGGAATCGCTGTTTCTGTCATGGAATGTGATAGTTCACGCTCTTTACAAGACTGGATGGCAGTAGTGAGGTCTCTTGGACAGTTGTCTCATCAGAATTTGGTCAATTTCTTGGGTTACTGTTGTGAAGACAACAAACCATTCTTCTTGGTATTTGAANACTCGCACAAAGGAAGTTTGGACAGTCACATTTTCGGAAAAGAAGAAGAGGCATTGCCATGGGAAATACGGGTTAAGATAGCCATTGGAACAGCTCAAGGTCTCGCGTTTCTTCACTCGATCAAGAACAGCCCCCTAAACCGAGAACTCAGGATGCATAACATTATGCTTGACGAGCAATACAATGCAAAANNTGTTCTATCTCGAACCAACCAAACGAAGCTTGGTAGATGAAGGTCTCAAGAGGGGAANATTTACATACCTANCTCCTGAATGGGGATCGTTAGGTATTTTGGATATGANGACCGATGTTTACATTTTTGGTATGATCTTGCTTGAACTTTTAATGGGTTCCAAGGATAGAAAAAAGATTAAGGAAGAGCAAGGCTTAGTAGATTACTGGACCTCATCTTTCTTGCCAGATAATTATAAGATTGAGGAAATAATCGNTCCCCGACTTGGGAGCGATTATTCTGCGAATGCGGCGACACAGATGGGCACACTCATCAACCGATGCACAGCGCATAATACAAAGAAACGGCCATTGATGCAACAAGTATTGGATGGTNTTAATNATATTGCAGNGATTAAGGACTAA
>470
ATGGGAAACTGTCTAAAGCATTTCAAACAACAACTTCCTTCAATTGCTCCCAAGCCTCTCATTATCCCNCCAATATTTTNAGTGGAGCCAGAAAACGAGAATCTGAGAGTCTTCAGATTCGCGGA-TTNAAGAAAGCGACAAAGAAATTCAGACAAGACAGGGTCGTAGAATGCGAGGATTACTCTGTTCGAAAATTCTACAAGGGCTACATAGATGAAACCACATTTGCACCATCAAGAGCTGGAACCGGAATCGCTGTTTCTGTCATGGAATGTGATAGTTCACGCTCTTTACAAGACTGGATGGCAGTAGTGAGGTCTCTTGGACAGTTGTCTCATCAGAATTTGGTCAATTTCTTGGGTTACTGTTGTGAAGACAACAAACCATTCTTCTTGGTATTTGAANACTCGCACAAAGGAAGTTTGGACAGTCACATTTTCGGAAAAGAAGAAGAGGCATTGCCATGGGAAATACGGGTTAAGATAGCCATTGGAACAGCTCAAGGTCTCGCGTTTCTTCACTCGATCAAGAACAGCCCCCTAAACCGAGAACTCAGGATGCATAACATTATGCTTGACGAGCAATACAATGCAAAAANTGTTCTATCTCGAACCAACCAAACGAAGCTTGGTAGATGAAGGTCTCAAGAGGGGAANATTTACATACCTATCTCCTGAATGGGGATCGTTAGGTATTTTGGATATGACGACCGATGTTTACATTTTTGGTATGATCTTGCTTGAACTTTTAATGGGTTCCAAGGATAGAAAAAAGATTAAGGAAGAGCAAGGCTTAGTAGATTACTGGACCTCATCTTTCTTGCCAGATAATTATAAGATTGAGGAAATAATCGNTCCCCGACTTGGGAGCGATTATTCTGCGAATGCGGCGACACAGATGGGCACACTCATCAACCGATGCACAGCGCATAATACAAAGAAACGGCCATTGATGCAACAAGTATTGGATGGTCTTAATCATATTGCAGAGATTAAGGACTAA
>476
ATGGGAAACTGTCTAAAGCATTTCAAACAACAACTTCCTTCAATTGCTCCCAAGCCTCTCATTATCCCNCCAATATTTTNAGTGGAGCCAGAAAACGAGAATCTGAGAGTCTTCAGATTCGCGGA-TTNAAGAAAGCGACAAAGAAATTCAGACAAGACAGGGTCGTAGAATGCGAGGATTACTCTGTTCGAAAATTCTACAAGGGCTACATAGATGAAACCACATTTGCACCATCAAGAGCTGGAACCGGAATCGCTGTTTCTGTCATGGAATGTGATAGTTCACGCTCTTTACAAGACTGGATGGCAGTAGTGAGGTCTCTTGGACAGTTGTCTCATCAGAATTTGGTCAATTTCTTGGGTTACTGTTGTGAAGACAACAAACCATTCTTCTTGGTATTTGAANACTCGCACAAAGGAAGTTTGGACAGTCACATTTTCGGAAAAGAAGAAGAGGCATTGCCATGGGAAATACGGGTTAAGATAGCCATTGGAACAGCTCAAGGTCTCGCGTTTCTTCACTCGATCAAGAACAGCCCCCTAAACCGAGAACTCAGGATGCATAACATTATGCTTGACGAGCAATACAATGCAAAAANTGTTCTATCTCGAACCAACCAAACGAAGCTTGGTAGATGAAGGTCTCAAGAGGGGAANATTTACATACCTATCTCCTGAATGGGGATCGTTAGGTATTTTGGATATGACGACCGATGTTTACATTTTTGGTATGATCTTGCTTGAACTTTTAATGGGTTCCAAGGATAGAAAAAAGATTAAGGAAGAGCAAGGCTTAGTAGATTACTGGACCTCATCTTTCTTGCCAGATAATTATAAGATTGAGGAAATAATCGNTCCCCGACTTGGGAGCGATTATTCTGCGAATGCGGCGACACAGATGGGCACACTCATCAACCGATGCACAGCGCATAATACAAAGAAACGGCCATTGATGCAACAAGTATTGGATGGTCTTAATCATATTGCAGAGATTAAGGACTAA
>484
ATGGGAAACTGTCTAAAGCATTTCAAACAACAACTTCCTTCAATTGCTCCCAAGCCTCTCATTATCCCNCCAATATTTTNAGTGGAGCCAGAAAACGAGAATCTGAGAGTCTTCAGATTCGCGGA-TTNAAGAAAGCGACAAAGAAATTCAGACAAGACAGGGTCGTAGAATGCGAGGATTACTCTGTTCGAAAATTCTACAAGGGCTACATAGATGAAACCACATTTGCACCATCAAGAGCTGGAACCGGAATCGCTGTTTCTGTCATGGAATGTGATAGTTCACGCTCTTTACAAGACTGGATGGCAGTAGTGAGGTCTCTTGGACAGTTGTCTCATCAGAATTTGGTCAATTTCTTGGGTTACTGTTGTGAAGACAACAAACCATTCTTCTTGGTATTTGAANACTCGCACAAAGGAAGTTTGGACAGTCACATTTTCGGAAAAGAAGAAGAGGCATTGCCATGGGAAATACGGGTTAAGATAGCCATTGGAACAGCTCAAGGTCTCGCGTTTCTTCACTCGATCAAGAACAGCCCCCTAAACCGAGAACTCAGGATGCATAACATTATGCTTGACGAGCAATACAATGCAAAAANTGTTCTATCTCGAACCAACCAAACGAAGCTTGGTAGATGAAGGTCTCAAGAGGGGAANATTTACATACCTATCTCCTGAATGGGGATCGTTAGGTATTTTGGATATGACGACCGATGTTTACATTTTTGGTATGATCTTGCTTGAACTTTTAATGGGTTCCAAGGATAGAAAAAAGATTAAGGAAGAGCAAGGCTTAGTAGATTACTGGACCTCATCTTTCTTGCCAGATAATTATAAGATTGAGGAAATAATCGNTCCCCGACTTGGGAGCGATTATTCTGCGAATGCGGCGACACAGATGGGCACACTCATCAACCGATGCACAGCGCATAATACAAAGAAACGGCCATTGATGCAACAAGTATTGGATGGTCTTAATCATATTGCAGAGATTAAGGACTAA
>504
ATGGGAAACTGTCTAAAGCATTTCAAACAACAACTTCCTTNAATTGCTCCCAAGCCTCTCATTATCCCNCCAATATTTTNAGTGGAGCCAGAAAACGAGAATCTGAGAGTCTTCAGATTCGCGGA-TTNAAGAAAGCGACAAAGAAATTCAGACAAGACAGGGTCGTAGAATGCGAGGATTACTCTGTTCGAAAATTCTACAAGGGCTACATAGATGAAACCACATTTGCACCATCAAGAGCTGGAACCGGAATCGCTGTTTCTGTCATGGAATGTGATAGTTCACGCTCTTTACAAGACTGGATGGCAGTAGTGAGGTCTCTTGGACAGTTGTCTCATCAGAATTTGGTCAATTTCTTGGGTTACTGTTGTGAAGACAACAAACCATTCTTCTTGGTATTTGAANACTCGCACAAAGGAAGTTTGGACAGTCACATTTTCGGAAAAGAAGAAGAGGCATTGCCATGGGAAATACGGGTTAAGATAGCCATTGGAACAGCTCAAGGTCTCGCGTTTCTTCACTCGATCAAGAACAGCCCCCTAAACCGAGAACTCAGGATGCATAACATTATGCTTGACGAGCAATACAATGCAAAAANTGTTCTATCTCGAACCAACCAAACGAAGCTTGGTAGATGAAGGTCTCAAGAGGGGAANATTTACATACCTATCTCCTGAATGGGGATCGTTAGGTATTTTGGATATGACGACCGATGTTTACATTTTTGGTATGATCTTGCTTGAACTTTTAATGGGTTCCAAGGATAGAAAAAAGATTAAGGAAGAGCAAGGCTTAGTAGATTACTGGACCTCATCTTTCTTGCCAGATAATTATAAGATTGAGGAAATAATCGNTCCCCGACTTGGGAGCGATTATTCTGCGAATGCGGCGACACAGATGGGCACACTCATCAACCGATGCACAGCGCATAATACAAAGAAACGGCCATTGATGCAACAAGTATTGGATGGTCTTAATCATATTGCAGAGATTAAGGACTAA
>506
ATGGGAAACTGTCTAAAGCATTTCAAACAACAACTTCCTTCAATTGCTCCCAAGCCTCTCATTATCCCNCCAATATTTTNAGTGGAGCCAGAAAACGAGAATCTGAGAGTCTTCAGATTCGCGGA-TTNAAGAAAGCGACAAAGAAATTCAGACAAGACAGGGTCGTAGAATGCGAGGATTACTCTGTTCGAAAATTCTACAAGGGCTACATAGATGAAACCACATTTGCACCATCAAGAGCTGGAACCGGAATCGCTGTTTCTGTCATGGAATGTGATAGTTCACGCTCTTTACAAGACTGGATGGCAGTAGTGAGGTCTCTTGGACAGTTGTCTCATCAGAATTTGGTCAATTTCTTGGGTTACTGTTGTGAAGACAACAAACCATTCTTCTTGGTATTTGAANACTCGCACAAAGGAAGTTTGGACAGTCACATTTTCGGAAAAGAAGAAGAGGCATTGCCATGGGAAATACGGGTTAAGATAGCCATTGGAACAGCTCAAGGTCTCGCGTTTCTTCACTCGATCAAGAACAGCCCCCTAAACCGAGAACTCAGGATGCATAACATTATGCTTGACGAGCAATACAATGCAAAAANTGTTCTATCTCGAACCAACCAAACGAAGCTTGGTAGATGAAGGTCTCAAGAGGGGAANATTTACATACCTATCTCCTGAATGGGGATCGTTAGGTATTTTGGATATGACGACCGATGTTTACATTTTTGGTATGATCTTGCTTGAACTTTTAATGGGTTCCAAGGATAGAAAAAAGATTAAGGAAGAGCAAGGCTTAGTAGATTACTGGACCTCATCTTTCTTGCCAGATAATTATAAGATTGAGGAAATAATCGNTCCCCGACTTGGGAGCGATTATTCTGCGAATGCGGCGACACAGATGGGCACACTCATCAACCGATGCACAGCGCATAATACAAAGAAACGGCCATTGATGCAACAAGTATTGGATGGTCTTAATCATATTGCAGAGATTAAGGACTAA
>531
ATGGGAAACTGTCTAAAGCATTTCAAACAACAACTTCCTTCAATTGCTCCCAAGCCTCTCATTATCCCNCCAATATTTTNAGTGGAGCCAGAAAACGAGAATCTGAGAGTCTTCAGATTCGCGGA-TTNAAGAAAGCGACAAAGAAATTCAGACAAGACAGGGTCGTAGAATGCGAGGATTACTCTGTTCGAAAATTCTACAAGGGCTACATAGATGAAACCACATTTGCACCATCAAGAGCTGGAACCGGAATCGCTGTTTCTGTCATGGAATGTGATAGTTCACGCTCTTTACAAGACTGGATGGCAGTAGTGAGGTCTCTTGGACAGTTGTCTCATCAGAATTTGGTCAATTTCTTGGGTTACTGTTGTGAAGACAACAAACCATTCTTCTTGGTATTTGAANACTCGCACAAAGGAAGTTTGGACAGTCACATTTTCGGAAAAGAAGAAGAGGCATTGCCATGGGAAATACGGGTTAAGATAGCCATTGGAACAGCTCAAGGTCTCGCGTTTCTTCACTCGATCAAGAACAGCCCCCTAAACCGAGAACTCAGGATGCATAACATTATGCTTGACGAGCAATACAATGCAAAAANTGTTCTATCTCGAACCAACCAAACGAAGCTTGGTAGATGAAGGTCTCAAGAGGGGAANATTTACATACCTATCTCCTGAATGGGGATCGTTAGGTATTTTGGATATGACGACCGATGTTTACATTTTTGGTATGATCTTGCTTGAACTTTTAATGGGTTCCAAGGATAGAAAAAAGATTAAGGAAGAGCAAGGCTTAGTAGATTACTGGACCTCATCTTTCTTGCCAGATAATTATAAGATTGAGGAAATAATCGNTCCCCGACTTGGGAGCGATTATTCTGCGAATGCGGCGACACAGATGGGCACACTCATCAACCGATGCACAGCGCATAATACAAAGAAACGGCCATTGATGCAACAAGTATTGGATGGTCTTAATCATATTGCAGAGATTAAGGACTAA
>544
ATGGGAAACTGTCTAAAGCATTTCAAACAACAACTTCCTTCAATTGCTCCCAAGCCTCTCATTATCCCNCCAATATTTTNAGTGGAGCCAGAAAACGAGAATCTGAGAGTCTTCAGATTCGCGGA-TTNAAGAAAGCGACAAAGAAATTCAGACAAGACAGGGTCGTAGAATGCGAGGATTACTCTGTTCGAAAATTCTACAAGGGCTACATAGATGAAACCACATTTGCACCATCAAGAGCTGGAACCGGAATCGCTGTTTCTGTCATGGAATGTGATAGTTCACGCTCTTTACAAGACTGGATGGCAGTAGTGAGGTCTCTTGGACAGTTGTCTCATCAGAATTTGGTCAATTTCTTGGGTTACTGTTGTGAAGACAACAAACCATTCTTCTTGGTATTTGAANACTCGCACAAAGGAAGTTTGGACAGTCACATTTTCGGAAAAGAAGAAGAGGCATTGCCATGGGAAATACGGGTTAAGATAGCCATTGGAACAGCTCAAGGTCTCGCGTTTCTTCACTCGATCAAGAACAGCCCCCTAAACCGAGAACTCAGGATGCATAACATTATGCTTGACGAGCAATACAATGCAAAAANTGTTCTATCTCGAACCAACCAAACGAAGCTTGGTAGATGAAGGTCTCAAGAGGGGAANATTTACATACCTATCTCCTGAATGGGGATCGTTAGGTATTTTGGATATGACGACCGATGTTTACATTTTTGGTATGATCTTGCTTGAACTTTTAATGGGTTCCAAGGATAGAAAAAAGATTAAGGAAGAGCAAGGCTTAGTAGATTACTGGACCTCATCTTTCTTGCCAGATAATTATAAGATTGAGGAAATAATCGNTCCCCGACTTGGGAGCGATTATTCTGCGAATGCGGCGACACAGATGGGCACACTCATCAACCGATGCACAGCGCATAATACAAAGAAACGGCCATTGATGCAACAAGTATTGGATGGTCTTAATCATATTGCAGAGATTAAGGACTAA
>546
ATGGGAAACTGTCTAAAGCATTTCAAACAACAACTTCCTTCAATTGCTCCCAAGCCTCTCATTATCCCNCCAATATTTTNAGTGGAGCCAGAAAACGAGAATCTGAGAGTCTTCAGATTCGCGGA-TTNAAGAAAGCGACAAAGAAATTCAGACAAGACAGGGTCGTAGAATGCGAGGATTACTCTGTTCGAAAATTCTACAAGGGCTACATAGATGAAACCACATTTGCACCATCAAGAGCTGGAACCGGAATCGCTGTTTCTGTCATGGAATGTGATAGTTCACGCTCTTTACAAGACTGGATGGCAGTAGTGAGGTCTCTTGGACAGTTGTCTCATCAGAATTTGGTCAATTTCTTGGGTTACTGTTGTGAAGACAACAAACCATTCTTCTTGGTATTTGAANACTCGCACAAAGGAAGTTTGGACAGTCACATTTTCGGAAAAGAAGAAGAGGCATTGCCATGGGAAATACGGGTTAAGATAGCCATTGGAACAGCTCAAGGTCTCGCGTTTCTTCACTCGATCAAGAACAGCCCCCTAAACCGAGAACTCAGGATGCATAACATTATGCTTGACGAGCAATACAATGCAAAAANTGTTCTATCTCGAACCAACCAAACGAAGCTTGGTAGATGAAGGTCTCAAGAGGGGAANATTTACATACCTATCTCCTGAATGGGGATCGTTAGGTATTTTGGATATGACGACCGATGTTTACATTTTTGGTATGATCTTGCTTGAACTTTTAATGGGTTCCAAGGATAGAAAAAAGATTAAGGAAGAGCAAGGCTTAGTAGATTACTGGACCTCATCTTTCTTGCCAGATAATTATAAGATTGAGGAAATAATCGNTCCCCGACTTGGGAGCGATTATTCTGCGAATGCGGCGACACAGATGGGCACACTCATCAACCGATGCACAGCGCATAATACAAAGAAACGGCCATTGATGCAACAAGTATTGGATGGTCTTAATCATATTGCAGAGATTAAGGACTAA
>628
ATGGGAAACTGTCTAAAGCATTTCAAACAACAACTTCCTTCAATTGCTCCCAAGCCTCTCATTATCCCNCCAATATTTTNAGTGGAGCCAGAAAACGAGAATCTGAGAGTCTTCAGATTCGCGGA-TTNAAGAAAGCGACAAAGAAATTCAGACAAGACAGGGTCGTAGAATGCGAGGATTACTCTGTTCGAAAATTCTACAAGGGCTACATAGATGAAACCACATTTGCACCATCAAGAGCTGGAACCGGAATCGCTGTTTCTGTCATGGAATGTGATAGTTCACGCTCTTTACAAGACTGGATGGCAGTAGTGAGGTCTCTTGGACAGTTGTCTCATCAGAATTTGGTCAATTTCTTGGGTTACTGTTGTGAAGACAACAAACCATTCTTCTTGGTATTTGAANACTCGCACAAAGGAAGTTTGGACAGTCACATTTTCGGAAAAGAAGAAGAGGCATTGCCATGGGAAATACGGGTTAAGATAGCCATTGGAACAGCTCAAGGTCTCGCGTTTCTTCACTCGATCAAGAACAGCCCCCTAAACCGAGAACTCAGGATGCATAACATTATGCTTGACGAGCAATACAATGCAAAANNTGTTCTATCTCGAACCAACCAAACGAAGCTTGGTAGATGAAGGTCTCAAGAGGGGAANATTTACATACCTATCTCCTGAATGGGGATCGTTAGGTATTTTGGATATGACGACCGATGTTTACATTTTTGGTATGATCTTGCTTGAACTTTTAATGGGTTCCAAGGATAGAAAAAAGATTAAGGAAGAGCAAGGCTTAGTAGATTACTGGACCTCATCTTTCTTGCCAGATATTTATAAGATTGAGGAAATAATCGNTCCCCGACTTGGGAGCGATTATTCTGCGAATGCGGCGACACAGATGGGCACACTCATCAACCGATGCACAGCGCATAATACAAAGAAACGGCCATTGATGCAACAAGTATTGGATGGTCTTAATCATATTGCAGAGATTAAGGACTAA
>630
ATGGGAAACTGTCGAAAGCATTTCAAACAACAACTTCCTTCAATTGCTCCCAAGCCTCTCATTATCCCNCCAATATTTTNAGTGGAGCCAGNAAACGAGANTCTGAGAGNCTTCAGATTCGNGNNTTTGAAGAAAGCGACAAAGAAATTCAGACAAGACAGGGTCGTAGAATGCGAGGATTACTCTGTTCGAAAATTCTACAAGGGCTACATAGATGAAACCACATTTGCACCATCAAGAGCTGGAACCGGAATCGCTGTTTCTGTCATGGAATGTNATAGTTCACGCTCTTTACAAGACTGGATGGCAGTAGTGAGGTCTCTTGGACAGTTGTCTCATCAGAATTTGGTCAATTTCTTGGGTTACTGTTGTGAAGACAACAAACCATTCTTCTTGGTATTTGAANACTCGCACAAAGGAAGTTTGGACAGTCACATTTTCGGAAAAGAAGAAGAGGCATTGCCATGGGAAATACGGGTTAAGATAGCCATTGGAACAGCTCAAGGTCTCGCGTTTCTTCACTCGATCAAGAACAGCCCCCTAAACCGAGAACTCAGGATGCATAACATTATGCTTGACGAGCAATACAATGCAAAANNTGTTCTATCTCGAACCAACCTAACGAAGCTTGGTAGATGAAGGTCTCAAGAGGGGAANATTTACATACCTATCTCCTGAATGGGGATCGTTAGGTATTTTGGATATGACGACCGATGTTTACATTTTTGGTATGATCTTGCTTGAACTTTTAATGGGTTCCAAGGATAGAAAAAAGATTAAGGAAGAGCAAGGCTTAGTAGATTACTGGACCTCATCTTTCTTGCCAGATAATTATAAGATTGAGGAAATAATCGNTCCCCGTCTTGGGAGCGATTATTCTGCGAATGCGGCGACACAGATGGGCACACTCATCAACCGATGCACAGCGCATAATACAAAGAAACGGCCATTGATGCAACAAGTATTGGATGGTCTTAATCATATTGCAGAGATTAAGGNCTAA
>680
ATGGGAAACTGTCTAAAGCATTTCAAACAACAACTTCCTTCAATTGCTCCCAAGCCTCTCATTATCCCNCCAATATTTTNAGTGGAGCCAGAAAACGAGAATCTGAGAGTCTTCAGATTCGCGGA-TTNAAGAAAGCGACAAAGAAATTCAGACAAGACAGGGTCGTAGAATGCGAGGATTACTCTGTTCGAAAATTCTACAAGGGCTACATAGATGAAACCACATTTGCACCATCAAGAGCTGGAACCGGAATCGCTGTTTCTGTCATGGAATGTGATAGTTCACGCTCTTTACAAGACTGGATGGCAGTAGTGAGGTCTCTTGGACAGTTGTCTCATCAGAATTTGGTCAATTTCTTGGGTTACTGTTGTGAAGACAACAAACCATTCTTCTTGGTATTTGAANACTCGCACAAAGGAAGTTTGGACAGTCACATTTTCGGAAAAGAAGAAGAGGCATTGCCATGGGAAATACGGGTTAAGATAGCCATTGGAACAGCTCAAGGTCTCGCGTTTCTTCACTCGATCAAGAACAGCCCCCTAAACCGAGAACTCAGGATGCATAACATTATGCTTGACGAGCAATACAATGCAAAAANTGTTCTATCTCGAACCAACCAAACGAAGCTTGGTAGATGAAGGTCTCAAGAGGGGAANATTTACATACCTATCTCCTGAATGGGGATCGTTAGGTATTTTGGATATGACGACCGATGTTTACATTTTTGGTATGATCTTGCTTGAACTTTTAATGGGTTCCAAGGATAGAAAAAAGATTAAGGAAGAGCAAGGCTTAGTAGATTACTGGACCTCATCTTTCTTGCCAGATAATTATAAGATTGAGGAAATAATCGNTCCCCGACTTGGGAGCGATTATTCTGCGAATGCGGCGACACAGATGGGCACACTCATCAACCGATGCACAGCGCATAATACAAAGAAACGGCCATTGATGCAACAAGTATTGGATGGTCTTAATCATATTGCAGAGATTAAGGACTAA
>681
ATGGGAAACTGTCTAAAGCATTTCAAACAACAACTTCCTTCAATTGCTCCCAAGCCTCTCATTATCCCNCCAATATTTTNAGTGGAGCCAGAAAACGAGAATCTGAGAGTCTTCAGATTCGCGGA-TTNAAGAAAGCGACAAAGAAATTCAGACAAGACAGGGTCGTAGAATGCGAGGATTACTCTGTTCGAAAATTCTACAAGGGCTACATAGATGAAACCACATTTGCACCATCAAGAGCTGGAACCGGAATCGCTGTTTCTGTCATGGAATGTGATAGTTCACGCTCTTTACAAGACTGGATGGCAGTAGTGAGGTCTCTTGGACAGTTGTCTCATCAGAATTTGGTCAATTTCTTGGGTTACTGTTGTGAAGACAACAAACCATTCTTCTTGGTATTTGAANACTCGCACAAAGGAAGTTTGGACAGTCACATTTTCGGAAAAGAAGAAGAGGCATTGCCATGGGAAATACGGGTTAAGATAGCCATTGGAACAGCTCAAGGTCTCGCGTTTCTTCACTCGATCAAGAACAGCCCCCTAAACCGAGAACTCAGGATGCATAACATTATGCTTGACGAGCAATACAATGCAAAAANTGTTCTATCTCGAACCAACCAAACGAAGCTTGGTAGATGAAGGTCTCAAGAGGGGAANATTTACATACCTATCTCCTGAATGGGGATCGTTAGGTATTTTGGATATGACGACCGATGTTTACATTTTTGGTATGATCTTGCTTGAACTTTTAATGGGTTCCAAGGATAGAAAAAAGATTAAGGAAGAGCAAGGCTTAGTAGATTACTGGACCTCATCTTTCTTGCCAGATAATTATAAGATTGAGGAAATAATCGNTCCCCGACTTGGGAGCGATTATTCTGCGAATGCGGCGACACAGATGGGCACACTCATCAACCGATGCACAGCGCATAATACAAAGAAACGGCCATTGATGCAACAAGTATTGGATGGTCTTAATCATATTGCAGAGATTAAGGACTAA
>685
ATGGGAAACTGTCTAAAGCATTTCAAACAACAACTTCCTTCAATTGCTCCCAAGCCTCTCATTATCCCNCCAATATTTTNAGTGGAGCCAGAAAACGAGAATCTGAGAGTCTTCAGATTCGCGGA-TTNAAGAAAGCGACAAAGAAATTCAGACAAGACAGGGTCGTAGAATGCGAGGATTACTCTGTTCGAAAATTCTACAAGGGCTACATAGATGAAACCACATTTGCACCATCAAGAGCTGGAACCGGAATCGCTGTTTCTGTCATGGAATGTGATAGTTCACGCTCTTTACAAGACTGGATGGCAGTAGTGAGGTCTCTTGGACAGTTGTCTCATCAGAATTTGGTCAATTTCTTGGGTTACTGTTGTGAAGACAACAAACCATTCTTCTTGGTATTTGAANACTCGCACAAAGGAAGTTTGGACAGTCACATTTTCGGAAAAGAAGAAGAGGCATTGCCATGGGAAATACGGGTTAAGATAGCCATTGGAACAGCTCAAGGTCTCGCGTTTCTTCACTCGATCAAGAACAGCCCCCTAAACCGAGAACTCAGGATGCATAACATTATGCTTGACGAGCAATACAATGCAAAAANTGTTCTATCTCGAACCAACCAAACGAAGCTTGGTAGATGAAGGTCTCAAGAGGGGAANATTTACATACCTATCTCCTGAATGGGGATCGTTAGGTATTTTGGATATGACGACCGATGTTTACATTTTTGGTATGATCTTGCTTGAACTTTTAATGGGTTCCAAGGATAGAAAAAAGATTAAGGAAGAGCAAGGCTTAGTAGATTACTGGACCTCATCTTTCTTGCCAGATAATTATAAGATTGAGGAAATAATCGNTCCCCGACTTGGGAGCGATTATTCTGCGAATGCGGCGACACAGATGGGCACACTCATCAACCGATGCACAGCGCATAATACAAAGAAACGGCCATTGATGCAACAAGTATTGGATGGTCTTAATCATATTGCAGAGATTAAGGACTAA
>687
ATGGGAAACTGTCTAAAGCATTTCAAACAACAACTTCCTTCAATTGCTCCCAAGCCTCTCATTATCCCNCCAATATTTTNAGTGGAGCCAGAAAACGAGAATCTGAGAGTCTTCAGATTCGCGGA-TTNAAGAAAGCGACAAAGAAATTCAGACAAGACAGGGTCGTAGAATGCGAGGATTACTCTGTTCGAAAATTCTACAAGGGCTACATAGATGAAACCACATTTGCACCATCAAGAGCTGGAACCGGAATCGCTGTTTCTGTCATGGAATGTGATAGTTCACGCTCTTTACAAGACTGGATGGCAGTAGTGAGGTCTCTTGGACAGTTGTCTCATCAGAATTTGGTCAATTTCTTGGGTTACTGTTGTGAAGACAACAAACCATTCTTCTTGGTATTTGAANACTCGCACAAAGGAAGTTTGGACAGTCACATTTTCGGAAAAGAAGAAGAGGCATTGCCATGGGAAATACGGGTTAAGATAGCCATTGGAACAGCTCAAGGTCTCGCGTTTCTTCACTCGATCAAGAACAGCCCCCTAAACCGAGAACTCAGGATGCATAACATTATGCTTGACGAGCAATACAATGCAAAAANTGTTCTATCTCGAACCAACCAAACGAAGCTTGGTAGATGAAGGTCTCAAGAGGGGAANATTTACATACCTATCTCCTGAATGGGGATCGTTAGGTATTTTGGATATGACGACCGATGTTTACATTTTTGGTATGATCTTGCTTGAACTTTTAATGGGTTCCAAGGATAGAAAAAAGATTAAGGAAGAGCAAGGCTTAGTAGATTACTGGACCTCATCTTTCTTGCCAGATAATTATAAGATTGAGGAAATAATCGNTCCCCGACTTGGGAGCGATTATTCTGCGAATGCGGCGACACAGATGGGCACACTCATCAACCGATGCACAGCGCATAATACAAAGAAACGGCCATTGATGCAACAAGTATTGGATGGTCTTAATCATATTGCAGAGATTAAGGACTAA
>728
ATGGGAAACTGTCTAAAGCATTTCAAACAACAACTTCCTTCAATTGCTCCCAAGCCTCTCATTATCCCNCCAATATTTTNAGTGGAGCCAGAAAACGAGAATCTGAGAGTCTTCAGATTCGCGGA-TTNAAGAAAGCGACAAAGAAATTCAGACAAGACAGGGTCGTAGAATGCGAGGATTACTCTGTTCGAAAATTCTACAAGGGCTACATAGATGAAACCACATTTGCACCATCAAGAGCTGGAACCGGAATCGCTGTTTCTGTCATGGAATGTGATAGTTCACGCTCTTTACAAGACTGGATGGCAGTAGTGAGGTCTCTTGGACAGTTGTCTCATCAGAATTTGGTCAATTTCTTGGGTTACTGTTGTGAAGACAACAAACCNTTCTTCTTGGTATTTGAANACTCGCACAAAGGAAGTTTGGACNGTCACATNTTCGGAAAAGAAGAAGAGGCATTGCCATGGGAAATACGGGTTAAGATAGCCATTGGAACAGCTCAAGGTCTCGCGTTTCTTCACTCGATCAAGAACAGCCCCCTAAACCGAGAACTCAGGATGCATAACATTATGCTTGACGAGCAATACAATGCAAAAANTGTTCTATCTCGAACCAACCAAACGAAGCTTGGTAGATGAAGGTCTCAAGAGGGGAANATTTACATACCTATCTCCTGAATGGGGATCGTTAGGTATTTTGGATATGACGACCGATGTTTACATTTTTGGTATGATCTTGCTTGAACTTTTAATGGGTTCCAAGGATAGAAAAAAGATTAAGGAAGAGCAAGGCTTAGTAGATTACTGGACCTCATCTTTCTTGCCAGATAATTATAAGATTGAGGAAATAATCGNTCCCCGACTTGGGAGCGATTATTCTGCGAATGCGGCGACACAGATGGGCACACTCATCAACCGATGCACAGCGCATAATACAAAGAAACGGCCATTGATGCAACAAGTATTGGATGGTCTTAATCATATTGCAGAGATTAAGGACTAA
>742
ATGGGAAACTGTCTAAAGCATTTCAAACAACAACTTCCTTCAATTGCTCCCAAGCCTCTCATTATCCCNCCAATATTTTNAGTGGAGCCAGAAAACGAGAATCTGAGAGTCTTCAGATTCGCGGA-TTNAAGAAAGCGACAAAGAAATTCAGACAAGACAGGGTCGTAGAATGCGAGGATTACTCTGTTCGAAAATTCTACAAGGGCTACATAGATGAAACCACATTTGCACCATCAAGAGCTGGAACCGGAATCGCTGTTTCTGTCATGGAATGTGATAGTTCACGCTCTTTACAAGACTGGATGGCAGTAGTGAGGTCTCTTGGACAGTTGTCTCATCAGAATTTGGTCAATTTCTTGGGTTACTGTTGTGAAGACAACAAACCATTCTTCTTGGTATTTGAANACTCGCACAAAGGAAGTTTGGACAGTCACATTTTCGGAAAAGAAGAAGAGGCATTGCCATGGGAAATACGGGTTAAGATAGCCATTGGAACAGCTCAAGGTCTCGCGTTTCTTCACTCGATCAAGAACAGCCCCCTAAACCGAGAACTCAGGATGCATAACATTATGCTTGACGAGCAATACAATGCAAAAANTGTTCTATCTCGAACCAACCAAACGAAGCTTGGTAGATGAAGGTCTCAAGAGGGGAANATTTACATACCTATCTCCTGAATGGGGATCGTTAGGTATTTTGGATATGACGACCGATGTTTACATTTTTGGTATGATCTTGCTTGAACTTTTAATGGGTTCCAAGGATAGAAAAAAGATTAAGGAAGAGCAAGGCTTAGTAGATTACTGGACCTCATCTTTCTTGCCAGATAATTATAAGATTGAGGAAATAATCGNTCCCCGACTTGGGAGCGATTATTCTGCGAATGCGGCGACACAGATGGGCACACTCATCAACCGATGCACAGCGCATAATACAAAGAAACGGCCATTGATGCAACAAGTATTGGATGGTCTTAATCATATTGCAGAGATTAAGGACTAA
>763
ATGGGAAACTGTCTAAAGCATTTCAAACAACAACTTCCTTCAATTGCTCCCAAGCCTCTCATTATCCCNCCAATATTTTNAGTGGAGCCAGAAAACGAGAATCTGAGAGTCTTCAGATTCGCGGA-TTNAAGAAAGCGACAAAGAAATTCAGACAAGACAGGGTCGTAGAATGCGAGGATTACTCTGTTCGAAAATTCTACAAGGGCTACATAGATGAAACCACATTTGCACCATCAAGAGCTGGAACCGGAATCGCTGTTTCTGTCATGGAATGTGATAGTTCACGCTCTTTACAAGACTGGATGGCAGTAGTGAGGTCTCTTGGACAGTTGTCTCATCAGAATTTGGTCAATTTCTTGGGTTACTGTTGTGAAGACAACAAACCATTCTTCTTGGTATTTGAANACTCGCACAAAGGAAGTTTGGACAGTCACATTTTCGGAAAAGAAGAAGAGGCATTGCCATGGGAAATACGGGTTAAGATAGCCATTGGAACAGCTCAAGGTCTCGCGTTTCTTCACTCGATCAAGAACAGCCCCCTAAACCGAGAACTCAGGATGCATAACATTATGCTTGACGAGCAATACAATGCAAAA-CTGTTCTATCTCGAAACAACCAAACGAAGCTTGGTAGATGAAGGTCTCAAGAGGGGAANATTTACATACCTATCTCCTGAATGGGGATCGTTAGGTATTTTGGATATGACGACCGATGTTTACATTTTTGGTATGATCTTGCTTGAACTTTTAATGGGTTCCAAGGATAGAAAAAAGATTAAGGAAGAGCAAGGCTTAGTAGATTACTGGACCTCATCTTTCTTGCCAGATAATTATAAGATTGAGGAAATAATCGNTCCCCGACTTGGGAGCGATTATTCTGCGAATGNGGCGACACAGATGGGCACACTCATCAACCGATGCACAGCGCATAATACAAAGAAACGGCCATTGATGCAACAAGTATTGGATGGNCTTAATCATATTGCAGAGATTAAGGACTAA
>765
ATGGGAAACTGTCTAAAGCATTTCAAACAACAACTTCCTTCAATTGCTCCCAAGCCTCTCATTATCCCNCCAATATTTTNAGTGGAGCCAGAAAACGAGAATCTGAGAGTCTTCAGATTCGCGGA-TTNAAGAAAGCGACAAAGAAATTCAGACAAGACANGGTCGTAGAATGCGAGGATTACTCTGTTCGAAAATTCTACAAGGGCTACATAGATGAAACCACATTTGCACCATCAAGAGCTGGAACCGGAATCGCTGTTTCTGTCATGGAATGTGATAGTTCACGCTCTTTACAAGACTGGATGGCAGTAGTGAGGTCTCTTGGACAGTTGTCTCATCAGAATTTGGTCAATTTCTTGGGTTACTGTTGTGAAGACAACAAACCATTCTTCTTGGTATTTGAANACTCGCACAAAGGAAGTTTGGACAGTCACATTTTCGGAAAAGAAGAAGAGGCATTGCCATGGGAAATACGGGTTAAGATAGCCATTGGAACAGCTCAAGGTCTCGCGTTTCTTCACTCGATCAAGAACAGCCCCCTAAACCGAGAACTCAGGATGCATAACATTATGCTTGACGAGCAATACAATGCAAAA-CTGTTCTATCTCGAAACAACCAAACGAAGCTTGGTAGATGAAGGTCTCAAGAGGGGAANATTTACATACCTATCTCCTGAATGGGGATCGTTAGGTATTTTGGATATGACGACCGATGTTTACATTTTTGGTATGATCTTGCTTGAACTTTTAATGGGTTCCAAGGATAGAAAAAAGATTAAGGAAGAGCAAGGCTTAGTAGATTACTGGACCTCATCTTTCTTGCCAGATAATTATNANATTGAGGAAATAATCGNTCCCCGACTTGGGAGCGATTATTCTGCGAATGCGGCGACACAGATGGGCACACTCATCAACCGATGCACAGCGCATAATACAAAGAAACGGCCATTGATGCAANAAGTATTGGATGGNNTTNATCNTATTNNAGAGATTAAGGACTAA
>766
ATGGGAAACTGTCTAAAGCATTTCAAACAACAACTTCCTTCAATTGCTCCCAAGCCTCTCATTATCCCNCCAATATTTTNAGTGGAGCCAGAAAACGAGAATCTGAGAGTCTTCAGATTCGCGGA-TTNAAGAAAGCGACAAAGAAATTCAGACAAGACAGGGTCGTAGAATGCGAGGATTACTCTGTTCGAAAATTCTACAAGGGCTACATAGATGAAACCACATTTGCACCANNAAGAGCTGGAACCGGAATCGCTGTTTCTGTCATGGAATGTGATAGTTCACGCTCTTTACAAGACTGGATGGCAGTAGTGAGGTCTCTTGGACAGTTGTCTCATCAGAATTTGGTCAATTTCTTGGGTTACTGTTGTGAAGACAACAAACCATTCTTCTTGGTATTTGAANACTCGCACAAAGGAAGTTTGGACAGTCACATTTTCGGAAAAGAAGAAGAGGCATTGCCATGGGAAATACGGGTTAAGATAGCCATTGGAACAGCTCAAGGTCTCGCGTTTCTTCACTCGATCAAGAACAGCCCCCTAAACCGAGAACTCAGGATGCATAACATTATGCTTGACGAGCAATACAATGCAAAA-CTGTTCTATCTCGAAACAACCAAACGAAGCTTGGTAGATGAAGGTCTCAAGAGGGGAANATTTACATACCTATCTCCTGAATGGGGATCGTTAGGTATTTTGGATATGACGACCGATGTTTACATTTTTGGTATGATCTTGCTTGAACTTTTAATGGGTTCCAAGGATAGAAAAAAGATTAAGGAAGAGCAAGGCTTAGTAGATTACTGGACCTCATCTTTCTTGCCAGATANTTATAAGATTGAGGAAATAATCGNTCCCCGACTTGGGAGCGATTATTCTGCGAATGCGGCGACACAGATGGGCACACTCATCAACCGATGCACAGCGCATAATACAAAGAAACGGCCATTGATGCAACAAGTATTGGATGGNCTTAATCATATTGCAGAGATTAAGGACTAA
>768
ATGGGAAACTNTCTAAAGCATTTCAAACAACAACTNCCTTCAATTGCTCCCAAGCCTCTCATTATCCCNCCAATATTTTNAGTGGAGCCAGAAAACGAGAATCTGAGAGTCTTCAGATTCGCGGA-TTNAAGAAAGCGACAAAGAAATTCAGACAAGACAGGGTCGTAGAATGCGAGGATTACTCTGTTCGAAAATTCTACAAGGGCTACATAGATGAAACCACATTTGCACCATCAAGAGCTGGAACCGGAATCGCTGTTTCTGTCATGGAATGTGATAGTTCACGCTCTTTACAAGACTGGATGGCAGTAGTGAGGTCTCTTGGACAGTTGTCTCATCAGAATTTGGTCAATTTCTTGGGTTACTGTTGTGAAGACAACAAACCATTCTTCTTGGTATTTGAANACTCGCACAAAGGAAGTTTGGACAGTCACATTTTCGGAAAAGAAGAAGAGGCATTGCCATGGGAAATACGGGTTAAGATAGCCATTGGAACAGCTCAAGGTCTCGCGTTTCTTCACTCGATCAAGAACAGCCCCCTAAACCGAGAACTCAGGATGCATAACATTATGCTTGACGAGCAATACAATGCAAAA-CTGTTCTATCTCGAAACAACCAAACGAAGCTTGGTAGATGAAGGTCTCAAGAGGGGAANATTTACATACCTATCTCCTGAATGGGGATCGTTAGGTATTTTGNATATGACGACCGATGTTTACATTTTTGGTATGATCTTGCTTGAACTTTTAATGGGTTCCAAGGATAGAAAAAAGATTAAGGAAGAGCAAGGCTTAGTAGATTACTGGACCTCATCTTTCTTGCCAGATAATTATAAGATTGAGGAAATAATCGNTCCCCGACTTGGGAGCGATTATTCTGCGAATGCGGCGACACAGATGGGCACACTCATCAACCGATGCACAGCGCATAATACAAAGAAACGGCCATTGATGCAACAAGTATTGGATGGNCTTAATCATATTGCAGAGATTAAGGACTAA
>772
ATGGGAAACTGTCTAAAGCATTTCAAACAACAACTTCCTTCAATTGCTCCCAAGCCTCTCATTATCCCNCCAATATTTTNAGTGGAGCCAGAAAACGAGAATCTGAGAGTCTTCAGATTCGCGGA-TTNAAGAAAGCGACAAAGAAATTCAGACAAGACAGGGTCGTAGAATGCGAGGATTACTCTGTTCGAAAATTCTACAAGGGCTACATAGATGAAACCACATTTGCACCATCAAGAGCTGGAACCGGAATCGCTGTTTCTGTCATGGAATGTGATAGTTCACGCTCTTTACAAGACTGGATGGCAGTAGTGAGGTCTCTTGGACAGTTGTCTCATCAGAATTTGGTCAATTTCTTGGGTTACTGTTGTGAAGACAACAAACCATTCTTCTTGGTATTTGAANACTCGCACAAAGGAAGTTTGGACAGTCACATTTTCGGAAAAGAAGAAGAGGCATTGCCATGGGAAATACGGGTTAAGATAGCCATTGGAACAGCTCAAGGTCTCGCGTTTCTTCACTCGATCAAGAACAGCCCCCTAAACCGAGAACTCAGGATGCATAACATTATGCTTGACGAGCAATACAATGCAAAA-CTGTTCTATCTCGAAACAACCAAACGAAGCTTGGTAGATGAAGGTCTCAAGAGGGGAANATTTACATACCTATCTCCTGAATGGGGATCGTTAGGTATTTTGGATATGACGACCGATGTTTACATTTTTGGTATGATCTTGCTTGAACTTTTAATGGGTTCCAAGGATAGAAAAAAGATTAAGGAAGAGCAAGGCTTAGTAGATTACTGGACCTCATCTTTCTTGCCAGATAATTATAAGATTGAGGAAATAATCGNTCCCCGACTTGGGAGCGATTATTCTGCGAATGCGGCGACACAGATGGGCACACTCATCAACCGATGCACAGCGCATAATACAAAGAAACGGCCATTGATGCAANAAGTATTGGATGGNCTTAATCATATTGCAGAGATTAAGGACTAA
>801
ATGGGAAACTGTCNAAAGCATTTCAAACAACAACTTCCTTCAATTGCTCCCAAGCCTCTCATTATCCCNCCAATATTTTNAGTGGAGCCAGAAAACGAGAATCTGAGAGTCTTCAGATTCGCGGATTTGAAGAAAGCGACAAAGNAATTCAGACAAGACAGGGTCGTAGAATGCGAGGATTACTCTGTTCGAAAATTCTACAAGGGCTACATAGATGAAACCACATTTGCACCATCAAGAGCTGGAACCGGAATCGCTGTTTCTGTCATGGAATGTGATAGTTCACGCTCTTTACAAGACTGGATGGCAGTAGTGAGGTCTCTTGGACAGTTGTCTCATCAGAATTTGGTCAATTTCTTGGGTTACTGTTGTGAAGACAACAAACCATTCTTCTTGGTATTTGAANACTCGCACAAAGGAAGTTTGGACAGTCACATTTTCGGAAAAGAAGAAGAGGCATTGCCATGGGAAATACGGGTTAAGATAGCCATTGGAACAGCTCAAGGTCTCGCGTTTCTTCACTCGATCAAGAACAGCCCCCTAAACCGAGNACTCAGGATGCATAACATTATGCTTGACGAGCAATACAATGCAAAANNTGTTCTATCTCGAACCAACCTAACGAAGCTTGGTAGATGAAGGTCTCAAGAGGGGAANATTTACATACCTATCTCCTGAATGGGGATCGTTAGGTATTTTGGATATGACGACCGATGTTTACATTTTTGGTATGATCTTGCTTGAACTTTTAATGGGTTCCAAGGATAGAAAAAAGATTAAGGAAGAGCAAGGCTTAGTAGATTACTGGACCTCATCTTTCTTGCCAGATAATTATAAGATTGAGGAAATAATCGNTCCCCGTCTTGGGAGCGATTATTCTGCGAATGCGGCGACACAGATGGGCACACTCATCAACCGATGCACAGCGCATAATACAAAGAAACGGCCATTGATGCAACAAGTATTGGATGGTCTTAATCATATTGCAGAGATTAAGGACTAA
>853
ATGGGAAACTGTCTAAAGCATTTCAAACAACAACTTCCTTCAATTGCTCCCAAGCCTCTCATTATCCCNCCAATATTTTNAGTGGAGCCAGAAAACGAGAATCTGAGAGTCTTCAGATTCGCGGA-TTNAAGAAAGCGACAAAGAAATTCAGACAAGACAGGGTCGTAGAATGCGAGGATTACTCTGTTCGAAAATTCTACAAGGGCTACATAGATGAAACCACATTTGCACCATCAAGAGCTGGAACCGGAATCGCTGTTTCTGTCATGGAATGTGATAGTTCACGCTCTTTACAAGACTGGATGGCAGTAGTGAGGTCTCTTGGACAGTTGTCTCATCAGAATTTGGTCAATTTCTTGGGTTACTGTTGTGAAGACAACAAACCATTCTTCTTGGTATTTGAANACTCGCACAAAGGAAGTTTGGACAGTCACATTTTCGGAAAAGAAGAAGAGGCATTGCCATGGGAAATACGGGTTAAGATAGCCATTGGAACAGCTCAAGGTCTCGCGTTTCTTCACTCGATCAAGAACAGCCCCCTAAACCGAGAACTCAGGATGCATAACATTATGCTTGACGAGCAATACAATGCAAAAANTGTTCTATCTCGAACCAACCAAACGAAGCTTGGTAGATGAAGGTCTCAAGAGGGGAANATTTACATACCTATCTCCTGAATGGGGATCGTTAGGTATTTTGGATATGACGACCGATGTTTACATTTTTGGTATGATCTTGCTTGAACTTTTAATGGGTTCCAAGGATAGAAAAAAGATTAAGGAAGAGCAAGGCTTAGTAGATTACTGGACCTCATCTTTCTTGCCAGATAATTATAAGATTGAGGAAATAATCGNTCCCCGACTTGGGAGCGATTATTCTGCGAATGCGGCGACACAGATGGGCACACTCATCAACCGATGCACAGCGCATAATACAAAGAAACGGCCATTGATGCAACAAGTATTGGATGGTCTTAATCATATTGCAGAGATTAAGGACTAA
>854
ATGGGAAACTGTCTAAAGCATTTCAAACAACAACTTCCTTCAATTGCTCCCAAGCCTCTCATTATCCCNCCAATATTTTNAGTGGAGCCAGAAAACGAGAATCTGAGAGTCTTCAGATTCGCGGA-TTNAAGAAAGCGACAAAGAAATTCAGACAAGACAGGGTCGTAGAATGCGAGGATTACTCTGTTCGAAAATTCTACAAGGGCTACATAGATGAAACCACATTTGCACCATCAAGAGCTGGAACCGGAATCGCTGTTTCTGTCATGGAATGTGATAGTTCACGCTCTTTACAAGACTGGATGGCAGTAGTGAGGTCTCTTGGACAGTTGTCTCATCAGAATTTGGTCAATTTCTTGGGTTACTGTTGTGAAGACAACAAACCATTCTTCTTGGTATTTGAANACTCGCACAAAGGAAGTTTGGACAGTCACATTTTCGGAAAAGAAGAAGAGGCATTGCCATGGGAAATACGGGTTAAGATAGCCATTGGAACAGCTCAAGGTCTCGCGTTTCTTCACTCGATCAAGAACAGCCCCCTAAACCGAGAACTCAGGATGCATAACATTATGCTTGACGAGCAATACAATGCAAAAANTGTTCTATCTCGAACCAACCAAACGAAGCTTGGTAGATGAAGGTCTCAAGAGGGGAANATTTACATACCTATCTCCTGAATGGGGATCGTTAGGTATTTTGGATATGACGACCGATGTTTACATTTTTGGTATGATCTTGCTTGAACTTTTAATGGGTTCCAAGGATAGAAAAAAGATTAAGGAAGAGCAAGGCTTAGTAGATTACTGGACCTCATCTTTCTTGCCAGATAATTATAAGATTGAGGAAATAATCGNTCCCCGACTTGGGAGCGATTATTCTGCGAATGCGGCGACACAGATGGGCACACTCATCAACCGATGCACAGCGCATAATACAAAGAAACGGCCATTGATGCAACAAGTATTGGATGGTCTTAATCATATTGCAGAGATTAAGGACTAA
>867
ATGGGAAACTGTCTAAAGCATTTCAAACAACAACTTCCTTCAATTGCTCCCAAGCCTCTCATTATCCCNCCAATATTTTNAGTGGAGCCAGAAAACGAGAATCTGAGAGTCTTCAGATTCGCGGA-TTNAAGAAAGCGACAAAGAAATTCAGACAAGACAGGGTCGTAGAATGCGAGGATTACTCTGTTCGAAAATTCTACAAGGGCTACATAGATGAAACCACATTTGCACCATCAAGAGCTGGAACCGGAATCGCTGTTTCTGTCATGGAATGTGATAGTTCACGCTCTTTACAAGACTGGATGGCAGTAGTGAGGTCTCTTGGACAGTTGTCTCATCAGAATTTGGTCAATTTCTTGGGTTACTGTTGTGAAGACAACAAACCATTCTTCTTGGTATTTGAANACTCGCACAAAGGAAGTTTGGACAGTCACATTTTCGGAAAAGAAGAAGAGGCATTGCCATGGGAAATACGGGTTAAGATAGCCATTGGAACAGCTCAAGGTCTCGCGTTTCTTCACTCGATCAAGAACAGCCCCCTAAACCGAGAACTCAGGATGCATAACATTATGCTTGACGAGCAATACAATGCAAAAANTGTTCTATCTCGAACCAACCAAACGAAGCTTGGTAGATGAAGGTCTCAAGAGGGGAANATTTACATACCTATCTCCTGAATGGGGATCGTTAGGTATTTTGGATATGACGACCGATGTTTACATTTTTGGTATGATCTTGCTTGAACTTTTAATGGGTTCCAAGGATAGAAAAAAGATTAAGGAAGAGCAAGGCTTAGTAGATTACTGGACCTCATCTTTCTTGCCAGATAATTATAAGATTGAGGAAATAATCGNTCCCCGACTTGGGAGCGATTATTCTGCGAATGCGGCGACACAGATGGGCACACTCATCAACCGATGCACAGCGCATAATACAAAGAAACGGCCATTGATGCAACAAGTATTGGATGGTCTTAATCATATTGCAGAGATTAAGGACTAA
>868
ATGGGAAACTGTCTAAAGCATTTCAAACAACAACTTCCTTCAATTGCTCCCAAGCCTCTCATTATCCCNCCAATATTTTNAGTGGAGCCAGAAAACGAGAATCTGAGAGTCTTCAGATTCGCGGA-TTNAAGAAAGCGACAAAGAAATTCAGACAAGACAGGGTCGTAGAATGCGAGGATTACTCTGTTCGAAAATTCTACAAGGGCTACATAGATGAAACCACATTTGCACCATCAAGAGCTGGAACCGGAATCGCTGTTTCTGTCATGGAATGTGATAGTTCACGCTCTTTACAAGACTGGATGGCAGTAGTGAGGTCTCTTGGACAGTTGTCTCATCAGAATTTGGTCAATTTCTTGGGTTACTGTTGTGAAGACAACAAACCATTCTTCTTGGTATTTGAANACTCGCACAAAGGAAGTTTGGACAGTCACATTTTCGGAAAAGAAGAAGAGGCATTGCCATGGGAAATACGGGTTAAGATAGCCATTGGAACAGCTCAAGGTCTCGCGTTTCTTCACTCGATCAAGAACAGCCCCCTAAACCGAGAACTCAGGATGCATAACATTATGCTTGACGAGCAATACAATGCAAAAANTGTTCTATCTCGAACCAACCAAACGAAGCTTGGTAGATGAAGGTCTCAAGAGGGGAANATTTACATACCTATCTCCTGAATGGGGATCGTTAGGTATTTTGGATATGACGACCGATGTTTACATTTTTGGTATGATCTTGCTTGAACTTTTAATGGGTTCCAAGGATAGAAAAAAGATTAAGGAAGAGCAAGGCTTAGTAGATTACTGGACCTCATCTTTCTTGCCAGATAATTATAAGATTGAGGAAATAATCGNTCCCCGACTTGGGAGCGATTATTCTGCGAATGCGGCGACACAGATGGGCACACTCATCAACCGATGCACAGCGCATAATACAAAGAAACGGCCATTGATGCAACAAGTATTGGATGGTCTTAATCATATTGCAGAGATTAAGGACTAA
>870
ATGGGAAACTGTCTAAAGCATTTCAAACAACAACTTCCTTCAATTGCTCCCAAGCCTCTCATTATCCCNCCAATATTTTNAGTGGAGCCAGAAAACGAGAATCTGAGAGTCTTCAGATTCGCGGA-TTNAAGAAAGCGACAAAGAAATTCAGACAAGACAGGGTCGTAGAATGCGAGGATTACTCTGTTCGAAAATTCTACAAGGGCTACATAGATGAAACCACATTTGCACCATCAAGAGCTGGAACCGGAATCGCTGTTTCTGTCATGGAATGTGATAGTTCACGCTCTTTACAAGACTGGATGGCAGTAGTGAGGTCTCTTGGACAGTTGTCTCATCAGAATTTGGTCAATTTCTTGGGTTACTGTTGTGAAGACAACAAACCATTCTTCTTGGTATTTGAANACTCGCACAAAGGAAGTTTGGACAGTCACATTTTCGGAAAAGAAGAAGAGGCATTGCCATGGGAAATACGGGTTAAGATAGCCATTGGAACAGCTCAAGGTCTCGCGTTTCTTCACTCGATCAAGAACAGCCCCCTAAACCGAGAACTCAGGATGCATAACATTATGCTTGACGAGCAATACAATGCAAAAANTGTTCTATCTCGAACCAACCAAACGAAGCTTGGTAGATGAAGGTCTCAAGAGGGGAANATTTACATACCTATCTCCTGAATGGGGATCGTTAGGTATTTTGGATATGACGACCGATGTTTACATTTTTGGTATGATCTTGCTTGAACTTTTAATGGGTTCCAAGGATAGAAAAAAGATTAAGGAAGAGCAAGGCTTAGTAGATTACTGGACCTCATCTTTCTTGCCAGATAATTATAAGATTGAGGAAATAATCGNTCCCCGACTTGGGAGCGATTATTCTGCGAATGCGGCGACACAGATGGGCACACTCATCAACCGATGCACAGCGCATAATACAAAGAAACGGCCATTGATGCAACAAGTATTGGATGGTCTTAATCATATTGCAGAGATTAAGGACTAA
>915
NTGGGAAACTGNCTAAAGCATTTCAAACAACAACTTCCTNCAATTGCTCCCAAGCCTNTCNNTNTCCCNCCNATATTTNNAGTGGANCCANAAANCNANAATCNGANANNCTTCAGATTCGCGGA-TTNAAGAAAGCGACAAAGAAATTCAGACAAGACAGGGTCGTAGAATGCGAGGATTACTCTGTTCGAAAATTCTACAAGGGCTACATAGATGAAACCACATTTGCACCATCAAGAGCTGGAACCGGAATCGCTGTTTCTGTCATGGAATGTGATAGTTCACGCTCNTTACAAGACTGGATGGCAGTAGTGAGGTCTCTTGGACAGTTGTCTCATCAGAATTTGGTCAATTTCTTGGGTTACTGTTGTGAAGACAACAAACCATTCTTCTTGGTATTTGAANACTCGCACAAAGGAAGTTTGGACAGTCACATTTTCGGAAAAGAAGAAGAGGCATTGCCATGGGAAATACGGGTTAAGATAGCCATTGGAACAGCTCAAGGTCTNGCGTTTCTTCACTCGATCAAGAACAGCCCCCTAAACCGAGAACTCAGGATGCATAACATTATGCTTGACGAGCAATACAATGCAAAAANTGTTCTATCTCGAACCAACCAAACGAAGNTTGGTAGATGAAGGTCTCAAGAGGGGAANATTTACATACCTATCTCCTGAATGGGGATCGTTAGGNATTTTGGATATGACGACCGATGTTTACATTTTTGGTATGATCTTGCTTGAACTTTTAATGGGTTCCAAGGATAGAAAAAAGATTAAGGAAGAGCAAGGCTTAGTAGATTACTGGACCTCATCTTTCTTGCCAGATAATTATAAGATTGAGGAAATAATCGNTCCCCGACTTGGGAGCGATTATTCTGCGAATGCGGCGACACAGATGGGCACACTCATCAACCGATGCACAGCGCATAATACAAAGAAACGGCCATTGATGCAACAAGTATTGGATGGTCTTAATCATATTGCAGAGATTAAGGACTAA
>932
ATGGGAAACTGTCGAAAGCATTTCAAACANCAACTTCCTTCAATTGCTCCCAAGCCTCTCATTATCCCNCCAATATTTTNAGTGGAGCCAGAAAACGAGAATCTGAGAGTCTTCAGATTCGCGGA-TTNAAGAAAGCGACAAAGAAATTCAGACAAGACAGGGTCGTAGAATGCGAGGATTACTCTGTTCGAAAATTCTACAAGGGCTACATAGATGAAACCACATTTGCACCATCAAGAGCTGGAACCGGAATCGCTGTTTCTGTCATGGAATGTGATAGTTCACGCTCTTTACAAGACTGGATGGCAGTAGTGAGGTCTCTTGGACAGTTGTCTCATCAGAATTTGGTCAATTTCTTGGGTTACTGTTGTGAAGACAACAAACCATTCTTCTTGGTATTTGAANACTCGCACAAAGGAAGTTTGGACAGTCACATTTTCGGAAAAGAAGAAGAGGCATTGCCATGGGAAATACGGGTTAAGATAGCCATTGGAACAGCTCAAGGTCTCGCGTTTCNTCACTCGATCAAGAACAGCCCCCTAAACCGAGAACTCAGGANGCATAACATTATGCTTGACGAGCAATACAATGCAAAANNTGTTCTATCTCGAACCAACCTAACGAAGCTTGGTAGATGAAGGTCTCAAGAGGGGAANATTTACATACCTATCTCCTGAATGGGGATCGTTAGGTATTTTGGATATGACGACCGATGTTTACATTTTTGGTATGATCTTGCTTGAACTTTTAATGGGTTCCAAGGATAGAAAAAAGATTAAGGAAGAGCAAGGCTTAGTAGATTACTGGACCTCATCTTTCTTGCCAGATAATTATAAGATTGAGGAAATAATCGNTCCCCGTCTTGGGAGCGATTATTCTGCGAATGCGGCGACACAGATGGGCACACTCATCAACCGATGCACAGCGCATAATACAAAGAAACGGCCATTGATGCAACAAGTATTGGATGGTCTTAATCATATTGCAGAGATTAAGGACTAA
>991
ATGGGAAACTGTCNAAAGCNTTTCAAACAACANCTNCCTTCAATTGCNCCNAAGCCTCTCATTATCCCNCCAATATTTTNAGTGGAGCCAGAAAACGAGAATCTGAGAGTCTTCAGATTCGCGGA-TTNAAGAAAGCGACAAAGAAATTCAGACAAGACAGGGTCGTAGAATGCGAGGATTACTCTGTTCGAAAATTCTACAAGGGCTACATAGATGAAACCACATTTGCACCATCAAGAGCTGGAACCGGAATCGCTGTTTCTGTCATGGAATGTGATAGTTCACGCTCTTTACAAGACTGGATGGCAGNAGNGAGGNCTCTTGGACAGTTGTCTCATCAGAATTTGGTCAATTTCTTGGGTTACTGTTGTGAAGACAACAAACCATTCTTCTTGGTATTTGAANACTCGCACAAAGGAAGTTTGGACAGTCACATTTTCGGAAAAGAAGAAGAGGCATTGCCATGGGAAATACGGGTTAAGATAGCCATTGGAACAGCTCAAGGTCTCGCGTTTCTTCACTCGATCAAGAACAGCCCCCTAAACCGAGAACTCAGGATGCATAACATTATGCTTGACGGGCAATACAATGCAAAANNTGTTCTATCTCGAACCAACCAAACGAAGCTTGGTAGATGAAGGTCTCAAGAGGGGAANATTTACATACCTATCTCCTGAATGGGGATCGTTAGGTATTTTGGATATGACGACCGATGTTTACATTTTTGGTATGATCTTGCTTGAACTTTTAATGGGTTCCAAGGATAGAAAAAAGATTAAGGAAGAGCAAGGCTTAGTAGATTACTGGNCCTCATCTTTCTTGCCAGATAATTATAAGATTGAGGAAATAATCGNTCCCCGACTTGGGAGCGATTATTCTGCGAATGCGGCGACACAGANGGGCACACNCANCAACCGANGCACAGCGCANAATANAAAGAANCGGCCATTGATGCAACAAGNATTGGATGGNNTTAATCNNATTNCAGAGATTAAGGACTAA
>992
ATGGGAAACTGTCTAAAGCATTTCAAACAACAACTTCCTTCAATTGCTCCCAAGCCTCTCATTATCCCNCCAATATTTTNAGTGGAGCCAGAAAACGAGAATCTGAGAGTCTTCAGATTCGCGGA-TTNAAGAAAGCGACAAAGAAATTCAGACAAGACAGGGTCGTAGAATGCGAGGATTACTCTGTTCGAAAATTCTACAAGGGCTACATAGATGAAACCACATTTGCACCATCAAGAGCTGGAACCGGAATCGCTGTTTCTGTCATGGAATGTGATAGTTCACGCTCTTTACAAGACTGGATGGCAGTAGTGAGGTCTCTTGGACAGTTGTCTCATCAGAATTTGGTCAATTTCTTGGGTTACTGTTGTGAAGACAACAAACCATTCTTCTTGGTATTTGAANACTCGCACAAAGGAAGTTTGGACAGTCACATTTTCGGAAAAGAAGAAGAGGCATTGCCATGGGAAATACGGGTTAAGATAGCCATTGGAACAGCTCAAGGTCTCGCGTTTCTTCACTCGATCAAGAACAGCCCCCTAAACCGAGAACTCAGGATGCATAACATTATGCTTGACGGGCAATACAATGCAAAANNTGTTCTATCTCGAACCAACCAAACGAAGCTTGGTAGATGAAGGTCTCAAGAGGGGAANATTTACATACCTATCTCCTGAATGGGGATCGTTAGGTATTTTGGATATGACGACCGATGTTTACATTTTTGGTATGATCTTGCTTGAACTTTTAATGGGTTCCAAGGATAGAAAAAAGATTAAGGAAGAGCAAGGCTTAGTAGATTACTGGACCTCATCTTTCTTGCCAGATAATTATAAGATTGAGGAAATAATCGNTCCCCGACTTGGGAGCGATTATTCTGCGAATGCGGCGACACAGATGGGCACACTCATCAACCGATGCACAGCGCATAATACAAAGAAACGGCCATTGATGCAACAAGTATTGGATGGTCTTAATCATATTGCAGAGATTAAGGACTAA
>997
ATGGGAAACTGTCTAAAGCATTTCAAACAACAACTTCCTTCAATTGCTCCCAAGCCTCTCATTATCCNNNNNNNNNTTTNAGTGGAGCCAGAAAACGAGAATCTGAGAGTCTTCAGATTCGCGGA-TTNAAGAAAGCGACAAAGAAATTCAGACAAGACAGGGTCGTAGAATGCGAGGATTACTCTGTTCGAAAATTCTACAAGGGCTACATAGATGAAACCACATTTGCACCATCAAGAGCTGGAACCGGAATCGCTGTTTCTGTCATGGAATGTGATAGTTCACGCTCTTTACAAGACTGGATGGCAGTAGTGAGGTCTCTTGGACAGTTGTCTCATCAGAATTTGGTCAATTTCTTGGGTNACTGTTGTGAAGACAACAAACCATTCTTCTTGGTATTTGAANACTCGCACAAAGGAAGTTTGGACAGTCACATTTTCGGAAAAGAAGAAGAGGCATTGCCATGGGAAATACGGGTTAAGATAGCCATTGGAACAGCTCAAGGTCTCGCGTTTCTTCACTCGATCAAGAACAGCCCCCTAAACCGAGAACTCAGGATGCATAACATTATGCTTGACGGGCAATACAATGNNAAANNTGTTCTATCTCGAACCAACCAAACGAAGCTTGGTAGATGAAGGTCTCAAGAGGGGAANATTTACATACCTATCTCCTGAATGGGGATCGTTAGGTATTTTGGATATGACGACCGATGTTTACATTTTTGGTATGATCTTGCTTGAACTTTTAATGGGTTCCAAGGATAGAAAAAAGATTAAGGAAGAGCAAGGCTTAGTAGATTACTGGACCTCANNNNNNNNGCCAGATAATTATAAGATTGAGGAAATAATCGNTCCCCGACTTGGGAGCGATTATTCTGCGAATGCGGCGACACAGATGGGCACACTCATCAACCGATGCACAGCGCATAATACAAAGAAACGGCCANTGATGCAACAAGTATTGGATGGTCTTAATCATATTGCAGAGATTAAGGACTAA
>1002
ATGGGAAACTGTCTAAAGCATTTCAAACAACAACTTCCTTCAATTGCTCCCAAGCCTCTCATTATCCCNCCAATATTTTNAGTGGAGCCAGAAAACGAGAATCTGAGAGTCTTCAGATTCGCGGA-TTNAAGAAAGCGACAAAGAAATTCAGACAAGACAGGGTCGTAGAATGCGAGGATTACTCTGTTCGAAAATTCTACAAGGGCTACATAGATGAAACCACATTTGCACCATCAAGAGCTGGAACCGGAATCGCTGTTTCTGTCATGGAATGTGATAGTTCACGCTCTTTACAAGACTGGATGGCAGTAGTGAGGTCTCTTGGACAGTTGTCTCATCAGAATTTGGTCAATTTCTTGGGTTACTGTTGTGAAGACAACAAACCATTCTTCTTGGTATTTGAANACTCGCACAAAGGAAGTTTGGACAGTCACATTTTCGGAAAAGAAGAAGAGGCATTGCCATGGGAAATACGGGTTAAGATAGCCATTGGAACAGCTCAAGGTCTCGCGTTTCTTCACTCGATCAAGAACAGCCCCCTAAACCGAGAACTCAGGATGCATAACATTATGCTTGACGGGCAATACAATGCAAAANNTGTTCTATCTCGAACCAACCAAACGAAGCTTGGTAGATGAAGGTCTCAAGAGGGGAANATTTACATACCTATCTCCTGAATGGGGATCGTTAGGTATTTTGGATATGACGACCGATGTTTACATTTTTGGTATGATCTTGCTTGAACTTTTAATGGGTTCCAAGGATAGAAAAAAGATTAAGGAAGAGCAAGGCTTAGTAGATTACTGGACCTCATCTTTCTTGCCAGATAATTATAAGATTGAGGAAATAATCGNTCCCCGACTTGGGAGCGATTATTCTGCGAATGCGGCGACACAGATGGGCACACTCATCAACCGATGCACAGCGCATAATACAAAGAAACGGCCATTGATGCAACAAGTATTGGATGGTCTTAATCATATTGCAGAGATTAAGGACTAA
>1006
ATGGGAAACTGTCTAAAGCATTTCAAACAACAACTTCCTTCAATTGCTCCCAAGCCTCTCATTATCCCNCCAATATTTTNAGTGGAGCCAGAAAACGAGAATCTGAGAGTCTTCAGATTCGCGGA-TTNAAGAAAGCGACAAAGAAATTCAGACAAGACAGGGTCGTAGAATGCGAGGATTACTCTGTTCGAAAATTCTACAAGGGCTACATAGATGAAACCACATTTGCACCATCAAGAGCTGGAACCGGAATCGCTGTTTCTGTCATGGAATGTGATAGTTCACGCTCTTTACAAGACTGGATGGCAGTAGTGAGGTCTCTTGGACAGTTGTCTCATCAGAATTTGGTCAATTTCTTGGGTTACTGTTGTGAAGACAACAAACCATTCTTCTTGGTATTTGAANACTCGCACAAAGGAAGTTTGGACAGTCACATTTTCGGAAAAGAAGAAGAGGCATTGCCATGGGAAATACGGGTTAAGATAGCCATTGGAACAGCTCAAGGTCTCGCGTTTCTTCACTCGATCAAGAACAGCCCCCTAAACCGAGAACTCAGGATGCATAACATTATGCTTGACGGGCAATACAATGCAAAANNTGTTCTATCTCGAACCAACCAAACGAAGCTTGGTAGATGAAGGTCTCAAGAGGGGAANATTTACATACCTATCTCCTGAATGGGGATCGTTAGGTATTTTGGATATGACGACCGATGTTTACATTTTTGGTATGATCTTGCTTGAACTTTTAATGGGTTCCAAGGATAGAAAAAAGATTAAGGAAGAGCAAGGCTTAGTAGATTACTGGACCTCATCTTTCTTGCCAGATAATTATAAGATTGAGGAAATAATCGNTCCCCGACTTGGGAGCGATTATTCTGCGAATGCGGCGACACAGATGGGCACACTCATCAACCGATGCACAGCGCATAATACAAAGAAACGGCCATTGATGCAACAAGTATTGGATGGTCTTAATCATATTGCAGAGATTAAGGACTAA
>1061
ANGNGAAACTGTCNAAANCATTTNAAACANCNNCTNCCTNNAATNNCNCNNAAGCCTCTCATTATCCCNCCAATATTTTNNGTGGAGCCAGAAAACGAGAATCTGAGAGTCTTCAGATTCGCGGA-TTNAAGAAAGCGACAAAGAAATTCAGACAAGACAGGGTCGTAGAATGCGAGGATTACTCTGTTCGAAAATTCTACAAGGGCTACATAGATGAAACCACATNTGCACCATNAAGAGCTGGAACCGGAATCGCTGTTTCTGTCATGGAATGTGATAGTTCACGCTCTTTACAAGACTGGATGGCAGTAGTGANGNCTNTTGNACAGNTGTNTCATCAGAATTTGGTCANNTTCTTGGGTTACTGTTGTGAAGACAACAAACCATTCTTCTTGGTATTTGAANACTCGCACAAAGGAAGTTTGGACAGTCACATTTTCGGAAAAGAAGAAGAGGCATTGCCATGGGANATANGGNTTAANATAGCCATTGGAACAGCTCAAGGTCTCGCGTTTCTTCACTCGATCAAGAACAGCCCNCTNAACCGAGAACTCAGGATGCATAACATTATGCTTGACGAGCAATACAATGCAAAA-CTGTTCTATCTCGAAACAACCAAACGAAGCTTGGTAGATGAAGGNCTCAAGAGGGGAANATTTACATACCTATCTCCTGAATGGGGATCGTTAGNTANTTTGGATATGACGACCGATGTTTACATTTTTGGTATGATCTTGCTTGANCTNTTAATGGGTTCCAAGGATAGAAAAAAGATTAAGGAAGAGCAAGGCTTAGTAGATTANNNNNCCTCATCTTTCTTGNCAGATAATTANNAGATTGAGGAANTAATCGNTCCCCGACTTGGGANCGATTATTCTGCGAATGCGGCGACACNGATGGGCACACTCATCAACCGNNGCACAGCGCATAANNCAAANAAACGGCCATTGATGCAACAAGNATTGGATGGNCTTAANCATATTNNNGAGNNTNANNNNNNA
>1062
ATGGGAAACTGTCTAAAGCATTTCAAACAACANCTNCCTTCAATTNCNCCNAAGCCTCTCATTATCCCNCCAATATTTTNAGTGGAGCCAGAAAACGAGAATCTGAGAGTCTTCAGATTCGCGGA-TTNAAGAAAGCGACAAAGAAATTCAGACAAGACAGGGTCGTAGAATGCGAGGATTACTCTGTTCGAAAATTCTACAAGGGCTACATAGATGAAACCACATTTGCACCATCAAGAGCTGGAACCGGAATCGCTGTTTCTGTCATGGAATGTGATAGTTCACGCTCTTTACAAGACTGGATGGCAGTAGNGAGGNCTCTTGGACAGTTGTCTCATCAGAATTTGGTCAATTTCTTGGGTTACTGTTGTGAAGACAACAAACCATTCTTCTTGGTATTTGAANACTCGCACAAAGGAAGTTTGGACAGTCACATTTTCGGAAAAGAAGAAGAGGCATTGCCATGGGAAATACGGGTTAAGATAGCCATTGGAACAGCTCAAGGTCTCGCGTTTCTTCACTCGATCAAGAACAGCCCCCTAAACCGAGAACTCAGGATGCATAACATTATGCTTGACGAGCAATACAATGCAAAAANTGTTCTATCTCGAACCAACCAAACGAAGCTTGGTAGATGAAGGTCTCAAGAGGGGAANATTTACATACCTATCTCCTGAATGGGGATCGTTAGGTATTTTGGATATGACGACCGATGTTTACATTTTTGGTATGATCTTGCTTGAACTTTTAATGGGTTCCAAGGATAGAAAAAAGATTAAGGAAGAGCAAGGCTTAGTAGATTACTGGACCTCATCTTTCTTGCCAGATAATTATAAGATTGAGGAAATAATCGNTCCCCGACTNGGGAGCGATTATTCTGCGAATGNGGCGACACAGANGGGCNCACTCANCAACCGATGCACAGCGNATAATACAAANAANCGGCCATTGATGCAACAAGTATTGGATGGNNTTNATCATATTNCAGAGATTAAGGACTAA
>1063
ATGGGAAACTGTCTAAAGCATTTCAAACAACAACTTCCTTCAATTGCTCCCAAGCCTCTCATTATCCCNCCAATATTTTNAGTGGAGCCAGAAAACGAGAATCTGAGAGTCTTCAGATTCGCGGA-TTNAAGAAAGCGACAAAGAAATTCAGACAAGACAGGGTCGTAGAATGCGAGGATTACTCTGTTCGAAAATTCTACAAGGGCTACATAGATGAAACCACATTTGCACCATCAAGAGCTGGAACCGGAATCGCTGTTTCTGTCNTGGAATGTGATAGTTCACGCTCTTTACAAGACTGGATGGCAGTAGTGAGGTCTCTTGGACAGTTGTCTCATCAGAATTTGGTCAATTTCTTGGGTTACTGTTGTGAAGACAACAAACCATTCTTCTTGGTATTTGAANACTCGCACAAAGGAAGTTTGGACAGTCACATTTTCGGAAAAGAAGAAGAGGCATTGCCATGGGAAATACGGGTTAAGATAGCCATTGGAACAGCTCAAGGTCTCGCGTTTCTTCACTCGATCAAGAACAGCCCCCTAAACCGAGAACTCAGGATGCATAACATTATGCTTGACGAGCAATACAATGCNAAAANTGTTCTATCTCGAACCAACCNAACGAAGCTTGGTAGATGAAGGTCTCAAGAGGGGAANATTTACATACCTATCTCCTGAATGGGGATCGTTAGGTATTTTGGATATGACGACCGATGTTTACATTTTTGGTATGATCTTGCTTGAACTTTTAATGGGTTCCAAGGATAGAAAAAAGATTAAGGAAGAGCAAGGCTTAGTAGATTACTGNACCTCATCTTTCTTGCCAGATAATTATAAGATTGAGGAAATAANCGNTCCCCGACTTGGGAGCGATTATTCTGCGAATGCGGCGACACAGATGGGCACACTCATCAACCGATGCACAGCGCATAATACAAAGAAACGGCCATTGATGCAACAAGTATTGGATGGTCTTAATCATATTGCAGAGATTAAGGACTAA
>1066
ATGGGAAACTGTCTAAAGCATTTCAAACAACAACTTCCTTCAATTGCTCCCAAGCCTCTCATTATCCCNCCAATATTTTNAGTGGAGCCAGAAAACGAGAATCTGAGAGTCTTCAGATTCGCGGA-TTNAAGAAAGCGACAAAGAAATTCAGACAAGACAGGGTCGTAGAATGCGAGGATTACTCTGTTCGAAAATTCTACAAGGGCTACATAGATGAAACCACATTTGCACCATCAAGAGCTGGAACCGGAATCGCTGTTTCTGTCATGGAATGTGATAGTTCACGCTCTTTACAAGACTGGATGGCAGTAGTGAGGTCTCTTGGACAGTTGTCTCATCAGAATTTGGTCAATTTCTTGGGTTACTGTTGTGAAGACAACAAACCATTCTTCTTGGTATTTGAANACTCGCACAAAGGAAGTTTGGACAGTCACATTTTCGGAAAAGAAGAAGAGGCATTGCCATGGGAAATACGGGTTAAGATAGCCATTGGAACAGCTCAAGGTCTCGCGTTTCTTCACTCGATCAAGAACAGCCCCCTAAACCGAGAACTCAGGATGCATAACATTATGCTTGACGAGCAATACAATGCAAAAANTGTTCTATCTCGAACCAACCAAACGAAGCTTGGTAGATGAAGGTCTCAAGAGGGGAANATTTACATACCTATCTCCTGAATGGGGATCGTTAGGTATTTTGGATATGACGACCGATGTTTACATTTTTGGTATGATCTTGCTTGAACTTTTAATGGGTTCCAAGGATAGAAAAAAGATTAAGGAAGAGCAAGGCTTAGTAGATTACTGGACCTCATCTTTCTTGCCAGATAATTATAAGATTGAGGAAATAATCGNTCCCCGACTTGGGAGCGATTATTCTGCGAATGCGGCGACACAGATGGGCACACTCATCAACCGATGCACAGCGCATAATACAAAGAAACGGCCATTGATGCAACAAGTATTGGATGGTCTTAATCATATTGCAGAGATTAAGGACTAA
>1070
ATGGGAAACTGTCTAAAGCATTTCAAACAACAACTTCCTTCAATTGCTCCCAAGCCTCTCATTATCCCNCCAATATTTTNAGTGGAGCCAGAAAACGAGAATCTGAGAGTCTTCAGATTCGCGGA-TTNAAGAAAGCGACAAAGAAATTCAGACAAGACAGGGTCGTAGAATGCGAGGATTACTCTGTTCGAAAATTCTACAAGGGCTACATAGATGAAACCACATTTGCACCATCAAGAGCTGGAACCGGAATCGCTGTTTCTGTCATGGAATGTGATAGTTCACGCTCTTTACAAGACTGGATGGCAGTAGTGAGGTCTCTTGGACAGTTGTCTCATCAGAATTTGGTCAATTTCTTGGGTTACTGTTGTGAAGACAACAAACCATTCTTCTTGGTATTTGAANACTCGCACAAAGGAAGTTTGGACAGTCACATTTTCGGAAAAGAAGAAGAGGCATTGCCATGGGAAATACGGGTTAAGATAGCCATTGGAACAGCTCAAGGTCTCGCGTTTCTTCACTCGATCAAGAACAGCCCCCTAAACCGAGAACTCAGGATGCATAACATTATGCTTGACGAGCAATACAATGCAAAA-CTGTTCTATCTCGAACCAACCAAACGAAGCTTGGTAGATGAAGGTCTCAAGAGGGGAANATTTACATACCTATCTCCTGAATGGGGATCGTTAGGTATTTTGGATATGACGACCGATGTTTACATTTTTGGTATGATCTTGCTTGAACTTTTAATGGGTTCCAAGGATAGAAAAAAGATTAAGGAAGAGCAAGGCTTAGTAGATTACTGGACCTCATCTTTCTTGCCAGATAATTATAAGATTGAGGAAATAATCGNTCCCCGACTTGGGAGCGATTATTCTGCGAATGCGGCGACACAGATGGGCACACTCATCAACCGATGCACAGCGCATAATACAAAGAAACGGCCATTGATGCAACAAGTATTGGATGGTCTTAATCATATTGCAGAGATTAAGGACTAA
>1158
ATGGGAAACTGTCTAAAGCATTTCAAACAACAACTTCCTTCAATTGCTCCCAAGCCTCTCATTATCCCNCCAATATTTTNAGTGGAGCCAGAAAACGAGAATCTGAGAGTCTTCAGATTCGCGGA-TTNAAGAAAGCGACAAAGAAATTCAGACAAGACAGGGTCGTAGAATGCGAGGATTACTCTGTTCGAAAATTCTACAAGGGCTACATAGATGAAACCACATTTGCACCATCAAGAGCTGGAACCGGAATCGCTGTTTCTGTCATGGAATGTGATAGTTCACGCTCTTTACAAGACTGGATGGCAGTAGTGAGGTCTCTTGGACAGTTGTCTCATCAGAATTTGGTCAATTTCTTGGGTTACTGTTGTGAAGACAACAAACCATTCTTCTTGGTATTTGAANACTCGCACAAAGGAAGTTTGGACAGTCACATTTTCGGAAAAGAAGAAGAGGCATTGCCATGGGAAATACGGGTTAAGATAGCCATTGGAACAGCTCAAGGTCTCGCGTTTCTTCACTCGATCAAGAACAGCCCCCTAAACCGAGAACTCAGGATGCATAACATTATGCTTGACGAGCAATACAATGCAAAA-CTGTTCTATCTCGAACCAACCAAACGAAGCTTGGTAGATGAAGGTCTCAAGAGGGGAANATTTACATACCTATCTCCTGAATGGGGATCGTTAGGTATTTTGGATATGACGACCGATGTTTACATTTTTGGTATGATCTTGCTTGAACTTTTAATGGGTTCCAAGGATAGAAAAAAGATTAAGGAAGAGCAAGGCTTAGTAGATTACTGGACCTCATCTTTCTTGCCAGATAATTATAAGATTGAGGAAATAATCGNTCCCCGACTTGGGAGCGATTATTCTGCGAATGCGGCGACACAGATGGGCACACTCATCAACCGATGCACAGCGCATAATACAAAGAAACGGCCATTGATGCAACAAGTATTGGATGGTCTTAATCATATTGCAGAGATTAAGGACTAA
>1166
ATGGGAAACTGTCTAAAGCATTTCAAACAACAACTTCCTTCAATTGCTCCCAAGCCTCTCATTATCCCNCCAATATTTTNAGTGGAGCCAGAAAACGAGAATCTGAGAGTCTTCAGATTCGCGGA-TTNAAGAAAGCGACAAAGAAATTCAGACAAGACAGGGTCGTAGAATGCGAGGATTACTCTGTTCGAAAATTCTACAAGGGCTACATAGATGAAACCACATTTGCACCATCAAGAGCTGGAACCGGAATCGCTGTTTCTGTCATGGAATGTGATAGTTCACGCTCTTTACAAGACTGGATGGCAGTAGTGAGGTCTCTTGGACAGTTGTCTCATCAGAATTTGGTCAATTTCTTGGGTTACTGTTGTGAAGACAACAAACCATTCTTCTTGGTATTTGAANACTCGCACAAAGGAAGTTTGGACAGTCACATTTTCGGAAAAGAAGAAGAGGCATTGCCATGGGAAATACGGGTTAAGATAGCCATTGGAACAGCTCAAGGTCTCGCGTTTCTTCACTCGATCAAGAACAGCCCCCTAAACCGAGAACTCAGGATGCATAACATTATGCTTGACGAGCAATACAATGCAAAA-CTGTTCTATCTCGAACCAACCAAACGAAGCTTGGTAGATGAAGGTCTCAAGAGGGGAANATTTACATACCTATCTCCTGAATGGGGATCGTTAGGTATTTTGGATATGACGACCGATGTTTACATTTTTGGTATGATCTTGCTTGAACTTTTAATGGGTTCCAAGGATAGAAAAAAGATTAAGGAAGAGCAAGGCTTAGTAGATTACTGGACCTCATCTTTCTTGCCAGATAATTATAAGATTGAGGAAATAATCGNTCCCCGACTTGGGAGCGATTATTCTGCGAATGCGGCGACACAGATGGGCACACTCATCAACCGATGCACAGCGCATAATACAAAGAAACGGCCATTGATGCAACAAGTATTGGATGGTCTTAATCATATTGCAGAGATTAAGGACTAA
>1254
ATGGGAAACTGTCTAAAGCATTTCAAACAACAACTTCCTTCAATTGCNCCCAAGCCTCTCATTATCCCNCCAATATTTTNAGTGGAGCCAGAAAACGAGAATCTGAGAGTCTTCAGATTCGCGGA-TTNAAGAAAGCGACAAAGAAATTCAGACAAGACAGGGTCGTAGAATGCGAGGATTACTCTGTTCGAAAATTCTACAAGGGCTACATAGATGAAACCACATTTGCACCATCAAGAGCTGGAACCGGAATCGCTGTTTCTGTCATGGAATGTGATAGTTCACGCTCTTTACAAGACTGGATGGCAGTAGTGAGGTCTCTTGGACAGTTGTCTCATCAGAATTTGGTCAATTTCTTGGGTTACTGTTGTGAAGACAACAAACCATTCTTCTTGGTATTTGAANACTCGCACAAAGGAAGTTTGGACAGTCACATTTTCGGAAAAGAAGAAGAGGCATTGCCATGGGAAATACGGGTTAAGATAGCCATTGGAACAGCTCAAGGTCTCGCGTTTCTTCACTCGATCAAGAACAGCCCCCTAAACCGAGAACTCAGGATGCATAACATTATGCTTGACGAGCAATACAATGCAAAA-CTGTTCTATCTCGAACCAACCAAACGAAGCTTGGTAGATGAAGGTCTCAAGAGGGGAANATTTACATACCTATCTCCTGAATGGGGATCGTTAGGTATTTTGGATATGACGACCGATGTTTACATTTTTGGTATGATCTTGCTTGAACTTTTAATGGGTTCCAAGGATAGAAAAAAGATTAAGGAAGAGCAAGGCTTAGTAGATTACTGGACCTCATCTTTCTTGCCAGATAATTATAAGATTGAGGAAATAATCGNTCCCCGACTTGGGAGCGATTATTCTGCGAATGCGGCGACACAGATGGGCACACTCATCAACCGATGCACAGCGCATAATACAAAGAAACGGCCATTGATGCAACAAGTATTGGATGGTCTTAATCATATTGCAGAGATTAAGGACTAA
>1257
ATGGGAANCTGTCNAAAGCATTNNAAACAACANCTNCCTNCAATTNCNCCNAAGCCTCTCATTATCCCNCCAATATTTTNAGNGGAGCNAGAAAACGAGAATCTGAGAGTCTTCAGATTCGCGGA-TTNAAGAAAGCGACAAAGAAATTCAGACAAGACAGGGTCGTAGAATGCGAGGATTACTCTGTTCGAAAATTCTACAAGGGCTACATAGATGAAACCACATTTGCACCATCAAGAGCTGGAACCGGAATCGCTGTTTCTGTCATGGAATGTGATAGTTCACGCTCTTTACAAGACTGGATGGCAGNAGTGAGGNCTCTTGGACAGTTGTCTCATCAGAATTTGGNCAATTTCTTGGGNTACTGTTGTGAAGACAANAAACCATTCTTCNTGGTATTTNAANNCTCGCACAAAGGAAGTTTGGACAGTCACATTTTCGGAAAAGAAGAAGAGGCATTGCCATGGNAAANNCGGNNTAAGNTAGCCATTGGAACNGCTCAAGGNCTCGCGTTTCTTCACTCGATCAAGAACAGCCCCCTAAACCGAGAACTCAGGATGCATAACATTATGCNTGACGAGCAATACAATGCAAAA-CTGTTCTATCTCGAAACAACCAAACGAAGCTTGGTAGATGAAGGTCTCAAGAGGGGAANATTTACATNCCTATCTCCNGAATGGGGATCGTTAGGNATTTTGGATATGACGACCGATGTTTACATTTTTGGTATGATCTTGCTTGAACTTTTAATGGGTTCCAAGGATAGAAAAAAGATTAAGGAAGAGNAAGGCTTAGTAGATTACTGGNCCTCATCTTTCTTGCCAGATAATTATAAGATTGAGGAAATAATCGNTCCCCGNCTNGGGAGCGATTATTCTGCGANTGCGGCGACACAGANGGGCACACNCANCNACCGNTGCACAGCGCNTAATANAAANAANCGGCCATTGATGCAACAAGTATTGGATGGNCTTAATNATNTTGCAGAGATTAAGGACTAA
>1313
ATGGGAAACTGTCTAAAGCATTTCAAACAACAACTTCCTTCAATTGCTCCCAAGCCTCTCATTATCCCNCCAATATTTTNAGTGGAGCCAGAAAACGAGAATCTGAGAGTCTTCAGATTCGCGGA-TTNAAGAAAGCGACAAAGAAATTCAGACAAGACAGGGTCGTAGAATGCGAGGATTACTCTGTTCGAAAATTCTACAAGGGCTACATAGATGAAACCACATTTGCACCATCAAGAGCTGGAACCGGAATCGCTGTTTCTGTCATGGAATGTGATAGTTCACGCTCTTTACAAGACTGGATGGCAGTAGTGAGGTCTCTTGGACAGTTGTCTCATCAGAATTTGGTCAATTTCTTGGGTTACTGTTGTGAAGACAACAAACCATTCTTCTTGGTATTTGAANACTCGCACAAAGGAAGTTTGGACAGTCACATTTTCGGAAAAGAAGAAGAGGCATTGCCATGGGAAATACGGGTTAAGATAGCCATTGGAACAGCTCAAGGTCTCGCGTTTCTTCACTCGATCAAGAACAGCCCCCTAAACCGAGAACTCAGGATGCATAACATTATGCTTGACGAGCAATACAATGCAAAANNTGTTCTATCTCGAAACAACCAAACGAAGCTTGGTAGATGAAGGTCTCAAGAGGGGAANATTTACATACCTATCTCCTGAATGGGGATCGTTAGGTATTTTGGATATGACGACCGATGTTTACATTTTTGGTATGATCTTGCTTGAACTTTTAATGGGTTCCAAGGATAGAAAAAAGATTAAGGAAGAGCAAGGCTTAGTAGATTACTGGACCTCATCTTTCTTGCCAGATAATTATAAGATTGAGGAAATAATCGNTCCCCGACTTGGGAGCGATTATTCTGCGAATGCGGCGACACAGATGGGCACACTCATCAACCGATGCACAGCGCATAATACAAAGAAACGGCCATTGATGCAACAAGTATTGGATGGTCTTAATCATATTGCAGAGATTAAGGACTAA
>1317
ATGGGAAACTGTCTAAAGCATTTCAAACAACAACTTCCTTCAATTGCTCCCAAGCCTCTCATTATCCCNCCAATATTTTNAGTGGAGCCAGAAAACGAGAATCTGAGAGTCTTCAGATTCGCGGA-TTNAAGAAAGCGACAAAGAAATTCAGACAAGACAGGGTCGTAGAATGCGAGGATTACTCTGTTCGAAAATTCTACAAGGGCTACATAGATGAAACCACATTTGCACCATCAAGAGCTGGAACCGGAATCGCTGTTTCTGTCATGGAATGTGATAGTTCACGCTCTTTACAAGACTGGATGGCAGTAGTGAGGTCTCTTGGACAGTTGTCTCATCAGAATTTGGTCAATTTCTTGGGTTACTGTTGTGAAGACAACAAACCATTCTTCTTGGTATTTGAANACTCGCACAAAGGAAGTTTGGACAGTCACATTTTCGGAAAAGAAGAAGAGGCATTGCCATGGGAAATACGGGTTAAGATAGCCATTGGAACAGCTCAAGGTCTCGCGTTTCTTCACTCGATCAAGAACAGCCCCCTAAACCGAGAACTCAGGATGCATAACATTATGCTTGACGAGCAATACAATGCAAAAANTGTTCTATCTCGAACCAACCAAACGAAGCTTGGTAGATGAAGGTCTCAAGAGGGGAANATTTACATACCTATCTCCTGAATGGGGATCGTTAGGTATTTTGGATATGACGACCGATGTTTACATTTTTGGTATGATCTTGCTTGAACTTTTAATGGGTTCCAAGGATAGAAAAAAGATTAAGGAAGAGCAAGGCTTAGTAGATTACTGGACCTCATCTTTCTTGCCAGATAATTATAAGATTGAGGAAATAATCGNTCCCCGACTTGGGAGCGATTATTCTGCGAATGCGGCGACACAGATGGGCACACTCATCAACCGATGCACAGCGCATAATACAAAGAAACGGCCATTGATGCAACAAGTATTGGATGGTCTTAATCATATTGCAGAGATTAAGGACTAA
>1552
ATGGGAAACTGTCNAAAGCATTTNAANCANCANCTNCCTNCAATTNCNCCNAAGCCTCTCATTATCCCNCCAATATTTTNAGTGGAGCCAGAAAACGAGAATCTGAGAGTCTTCAGATTCGCGGA-TTNAAGAAAGCGACAAAGAAATTCAGACAAGACAGGGTCGTAGAATGCGAGGATTACTCTGTTCGAAAATTCTACAAGGGCTACATAGATGAAACCACATTTGCACCATCAAGAGCTGGAACCGGAATCGCTGTTTCTGTCATGGAATGTGATAGTTCACGCTCTTTACAAGACTGGATGGCAGTAGNGAGGTCTCTTGGNCAGTTGTCTCATCAGAATTTGGTCAATTTCTTGGGTTACTGTTGTGAAGACAACAAACCATTCTTCTTGGTATTTGAANNCTCGCACAAAGGAAGTTTGGACAGTCACATTTTCGGAAAAGAAGAAGAGGCATTGCCATGGGAAATACGGGTTAAGATAGCCATTGGAACAGCTCAAGGTCTCGCGNTTCTTCACTCGATCAAGAACAGCCCCCTAAACCGAGAACTCAGGATGCATAACATTATGCTTGACGAGCAATACAATGCAAAA-CTGTTCTATCTCGAACCAACCAAACGAAGCTTGGTAGATGAAGGTCTCAAGAGGGGAANATTTACATACCTATCTCCTGAATGGGGATCGTTAGGTATTTTGGATATGACGACCGATGTTTACATTTTTGGTATGATCTTGCTTGAACTTTTAATGGGTTCCAAGGATAGAAAAAAGATTAAGGAAGAGCAAGGCTTAGTAGATTACTGGACCTCATCTTTCTTGCCAGATAATTATAAGATTGAGGAAATAATCGNTCCCCGACTTGGGAGCGATTATTCTGCGAATGCGGCGACACAGATGGGCACNCNCNTCANCCGATGCACAGCGNATAANACAAAGAANCGGCCATTGATGCAACAAGTATTGGATGGNCTTNATCATATTNCAGAGANTAAGGACTAA
>1612
ATGGGAAACTGTCTAAAGCATTTCAAACAACAACTTCCTTCAATTGCTCCCAAGCCTCTCATTATCCCNCCAATATTTTNAGTGGAGCCAGAAAACGAGAATCTGAGAGTCTTCAGATTCGCGGA-TTNAAGAAAGCGACAAAGAAATTCAGACAAGACAGGGTCGTAGAATGCGAGGATTACTCTGTTCGAAAATTCTACAAGGGCTACATAGATGAAACCACATTTGCACCATCAAGAGCTGGAACCGGAATCGCTGTTTCTGTCATGGAATGTGATAGTTCACGCTCTTTACAAGACTGGATGGCAGTAGTGAGGTCTCTTGGACAGTTGTCTCATCAGAATTTGGTCAATTTCTTGGGTTACTGTTGTGAAGACAACAAACCATTCTTCTTGGTATTTGAANACTCGCACAAAGGAAGTTTGGACAGTCACATTTTCGGAAAAGAAGAAGAGGCATTGCCATGGGAAATACGGGTTAAGATAGCCATTGGAACAGCTCAAGGTCTCGCGTTTCTTCACTCGATCAAGAACAGCCCCCTAAACCGAGAACTCAGGATGCATAACATTATGCTTGACGAGCAATACAATGCAAAAANTGTTCTATCTCGAACCAACCAAACGAAGCTTGGTAGATGAAGGTCTCAAGAGGGGAANATTTACATACCTATCTCCTGAATGGGGATCGTTAGGTATTTTGGATATGACGACCGATGTTTACATTTTTGGTATGATCTTGCTTGAACTTTTAATGGGTTCCAAGGATAGAAAAAAGATTAAGGAAGAGCAAGGCTTAGTAGATTACTGGACCTCATCTTTCTTGCCAGATAATTATAAGATTGAGGAAATAATCGNTCCCCGACTTGGGAGCGATTATTCTGCGAATGCGGCGACACAGATGGGCACACTCATCAACCGATGCACAGCGCATAATACAAAGAAACGGCCATTGATGCAACAAGTATTGGATGGTCTTAATCATATTGCAGAGATTAAGGACTAA
>1622
ATGGGAAACTGTCTAAAGCATTTCAAACAACAACTTCCTTCAATTGCTCCCAAGCCTCTCATTATCCCNCCAATATTTTNAGTGGAGCCAGAAAACGAGAATCTGAGAGTCTTCAGATTCGCGGA-TTNAAGAAAGCGACAAAGAAATTCAGACAAGACAGGGTCGTAGAATGCGAGGATTACTCTGTTCGAAAATTCTACAAGGGCTACATAGATGAAACCACATTTGCACCATCAAGAGCTGGAACCGGAATCGCTGTTTCTGTCATGGAATGTGATAGTTCACGCTCTTTACAAGACTGGATGGCAGTAGTGAGGTCTCTTGGACAGTTGTCTCATCAGAATTTGGTCAATTTCTTGGGTTACTGTTGTGAAGACAACAAACCATTCTTCTTGGTATTTGAANACTCGCACAAAGGAAGTTTGGACAGTCACATTTTCGGAAAAGAAGAAGAGGCATTGCCATGGGAAATACGGGTTAAGATAGCCATTGGAACAGCTCAAGGTCTCGCGTTTCTTCACTCGATCAAGAACAGCCCCCTAAACCGAGAACTCAGGATGCATAACATTATGCTTGACGAGCAATACAATGCAAAAANTGTTCTATCTCGAACCAACCAAACGAAGCTTGGTAGATGAAGGTCTCAAGAGGGGAANATTTACATACCTATCTCCTGAATGGGGATCGTTAGGTATTTTGGATATGACGACCGATGTTTACATTTTTGGTATGATCTTGCTTGAACTTTTAATGGGTTCCAAGGATAGAAAAAAGATTAAGGAAGAGCAAGGCTTAGTAGATTACTGGACCTCATCTTTCTTGCCAGATAATTATAAGATTGAGGAAATAATCGNTCCCCGACTTGGGAGCGATTATTCTGCGAATGCGGCGACACAGATGGGCACACTCATCAACCGATGCACAGCGCATAATACAAAGAAACGGCCATTGATGCAACAAGTATTGGATGGTCTTAATCATATTGCAGAGATTAAGGACTAA
>1651
ATGGGAAACTGTCTAAAGCATTTCAAACAACAACTTCCTTCAATTGCTCCCAAGCCTCTCATTATCCCNCCAATATTTTNAGTGGAGCCAGAAAACGAGAATCTGAGAGTCTTCAGATTCGCGGA-TTNAAGAAAGCGACAAAGAAATTCAGACAAGACAGGGTCGTAGAATGCGAGGATTACTCTGTTCGAAAATTCTACAAGGGCTACATAGATGAAACCACATTTGCACCATCAAGAGCTGGAACCGGAATCGCTGTTTCTGTCATGGAATGTGATAGTTCACGCTCTTTACAAGACTGGATGGCAGTAGTGAGGTCTCTTGGACAGTTGTCTCATCAGAATTTGGTCAATTTCTTGGGTTACTGTTGTGAAGACAACAAACCATTCTTCTTGGTATTTGAANACTCGCACAAAGGAAGTTTGGACAGTCACATTTTCGGAAAAGAAGAAGAGGCATTGCCATGGGAAATACGGGTTAAGATAGCCATTGGAACAGCTCAAGGTCTCGCGTTTCTTCACTCGATCAAGAACAGCCCCCTAAACCGAGAACTCAGGATGCATAACATTATGCTTGACGAGCAATACAATGCAAAAANTGTTCTATCTCGAACCAACCAAACGAAGCTTGGTAGATGAAGGTCTCAAGAGGGGAANATTTACATACCTATCTCCTGAATGGGGATCGTTAGGTATTTTGGATATGACGACCGATGTTTACATTTTTGGTATGATCTTGCTTGAACTTTTAATGGGTTCCAAGGATAGAAAAAAGATTAAGGAAGAGCAAGGCTTAGTAGATTACTGGACCTCATCTTTCTTGCCAGATAATTATAAGATTGAGGAAATAATCGNTCCCCGACTTGGGAGCGATTATTCTGCGAATGCGGCGACACAGATGGGCACACTCATCAACCGATGCACAGCGCATAATACAAAGAAACGGCCATTGATGCAACAAGTATTGGATGGTCTTAATCATATTGCAGAGATTAAGGACTAA
>1652
ATGGGAAACTGTCTAAAGCATTTCAAACAACAACTTCCTTCAATTGCTCCCAAGCCTCTCATTATCCCNCCAATATTTTNAGTGGAGCCAGAAAACGAGAATCTGAGAGTCTTCAGATTCGCGGA-TTNAAGAAAGCGACAAAGAAATTCAGACAAGACAGGGTCGTAGAATGCGAGGATTACTCTGTTCGAAAATTCTACAAGGGCTACATAGATGAAACCACATTTGCACCATCAAGAGCTGGAACCGGAATCGCTGTTTCTGTCATGGAATGTGATAGTTCACGCTCTTTACAAGACTGGATGGCAGTAGTGAGGTCTCTTGGACAGTTGTCTCATCAGAATTTGGTCAATTTCTTGGGTTACTGTTGTGAAGACAACAAACCATTCTTCTTGGTATTTGAANACTCGCACAAAGGAAGTTTGGACAGTCACATTTTCGGAAAAGAAGAAGAGGCATTGCCATGGGAAATACGGGTTAAGATAGCCATTGGAACAGCTCAAGGTCTCGCGTTTCTTCACTCGATCAAGAACAGCCCCCTAAACCGAGAACTCAGGATGCATAACATTATGCTTGACGAGCAATACAATGCAAAAANTGTTCTATCTCGAACCAACCAAACGAAGCTTGGTAGATGAAGGTCTCAAGAGGGGAANATTTACATACCTATCTCCTGAATGGGGATCGTTAGGTATTTTGGATATGACGACCGATGTTTACATTTTTGGTATGATCTTGCTTGAACTTTTAATGGGTTCCAAGGATAGAAAAAAGATTAAGGAAGAGCAAGGCTTAGTAGATTACTGGACCTCATCTTTCTTGCCAGATAATTATAAGATTGAGGAAATAATCGNTCCCCGACTTGGGAGCGATTATTCTGCGAATGCGGCGACACAGATGGGCACACTCATCAACCGATGCACAGCGCATAATACAAAGAAACGGCCATTGATGCAACAAGTATTGGATGGTCTTAATCATATTGCAGAGATTAAGGACTAA
>1676
ATGGGAAACTGTCTAAAGCATTTCAAACAACAACTTCCTTCAATTGCTCCCAAGCCTCTCATTATCCCNCCAATATTTTNAGTGGAGCCAGAAAACGAGAATCTGAGAGTCTTCAGATTCGCGGA-TTNAAGAAAGCGACAAAGAAATTCAGACAAGACAGGGTCGTAGAATGCGAGGATTACTCTGTTCGAAAATTCTACAAGGGCTACATAGATGAAACCACATTTGCACCATCAAGAGCTGGAACCGGAATCGCTGTTTCTGTCATGGAATGTGATAGTTCACGCTCTTTACAAGACTGGATGGCAGTAGTGAGGTCTCTTGGACAGTTGTCTCATCAGAATTTGGTCAATTTCTTGGGTTACTGTTGTGAAGACAACAAACCATTCTTCTTGGTATTTGAANACTCGCACAAAGGAAGTTTGGACAGTCACATTTTCGGAAAAGAAGAAGAGGCATTGCCATGGGAAATACGGGTTAAGATAGCCATTGGAACAGCTCAAGGTCTCGCGTTTCTTCACTCGATCAAGAACAGCCCCCTAAACCGAGAACTCAGGATGCATAACATTATGCTTGACGAGCAATACAATGCAAAAANTGTTCTATCTCGAACCAACCAAACGAAGCTTGGTAGATGAAGGTCTCAAGAGGGGAANATTTACATACCTATCTCCTGAATGGGGATCGTTAGGTATTTTGGATATGACGACCGATGTTTACATTTTTGGTATGATCTTGCTTGAACTTTTAATGGGTTCCAAGGATAGAAAAAAGATTAAGGAAGAGCAAGGCTTAGTAGATTACTGGACCTCATCTTTCTTGCCAGATAATTATAAGATTGAGGAAATAATCGNTCCCCGACTTGGGAGCGATTATTCTGCGAATGCGGCGACACAGATGGGCACACTCATCAACCGATGCACAGCGCATAATACAAAGAAACGGCCATTGATGCAACAAGTATTGGATGGTCTTAATCATATTGCAGAGATTAAGGACTAA
>1684
ATGGGAAACTGTCTAAAGCATTTCAAACAACAACTTCCTTCAATTGCTCCCAAGCCTCTCATTATCCCNCCAATATTTTNAGTGGAGCCAGAAAACGAGAATCTGAGAGTCTTCAGATTCGCGGA-TTNAAGAAAGCGACAAAGAAATTCAGACAAGACAGGGTCGTAGAATGCGAGGATTACTCTGTTCGAAAATTCTACAAGGGCTACATAGATGAAACCACATTTGCACCATCAAGAGCTGGAACCGGAATCGCTGTTTCTGTCATGGAATGTGATAGTTCACGCTCTTTACAAGACTGGATGGCAGTAGTGAGGTCTCTTGGACAGTTGTCTCATCAGAATTTGGTCAATTTCTTGGGTTACTGTTGTGAAGACAACAAACCATTCTTCTTGGTATTTGAANACTCGCACAAAGGAAGTTTGGACAGTCACATTTTCGGAAAAGAAGAAGAGGCATTGCCATGGGAAATACGGGTTAAGATAGCCATTGGAACAGCTCAAGGTCTCGCGTTTCTTCACTCGATCAAGAACAGCCCCCTAAACCGAGAACTCAGGATGCATAACATTATGCTTGACGAGCAATACAATGCAAAAANTGTTCTATCTCGAACCAACCAAACGAAGCTTGGTAGATGAAGGTCTCAAGAGGGGAANATTTACATACCTATCTCCTGAATGGGGATCGTTAGGTATTTTGGATATGACGACCGATGTTTACATTTTTGGTATGATCTTGCTTGAACTTTTAATGGGTTCCAAGGATAGAAAAAAGATTAAGGAAGAGCAAGGCTTAGTAGATTACTGGACCTCATCTTTCTTGCCAGATAATTATAAGATTGAGGAAATAATCGNTCCCCGACTTGGGAGCGATTATTCTGCGAATGCGGCGACACAGATGGGCACACTCATCAACCGATGCACAGCGCATAATACAAAGAAACGGCCATTGATGCAACAAGTATTGGATGGTCTTAATCATATTGCAGAGATTAAGGACTAA
>1739
ATGGGAAACTGTCTAAAGCATTTCAAACAACAACTTCCTTCAATTGCTCCCAAGCCTCTCATTATCCCNCCAATATTTTNAGTGGAGCCAGAAAACGAGAATCTGAGAGTCTTCAGATTCGCGGA-TTNAAGAAAGCGACAAAGAAATTCAGACAAGACAGGGTCGTAGAATGCGAGGATTACTCTGTTCGAAAATTCTACAAGGGCTACATAGATGAAACCACATTTGCACCATCAAGAGCTGGAACCGGAATCGCTGTTTCTGTCATGGAATGNGATAGTTCACGCTCTTTACAAGACTGGATGGCAGTAGTGAGGTCTCTTGGACAGTTGTCTCATCAGAATTTGGTCAATTTCTTGGGTTACTGTTGTGAAGACAACAAACCATTCTTCTTGGTATTTGAANACTCGCACAAAGGAAGTTTGGACAGTCACATTTTCGGAAAAGAAGAAGAGGCATTGCCATGGGAAATACGGGTTAAGATAGCCATTGGAACAGCTCAAGGTCTCGCGTTTCTTCACTCGATCAAGAACAGCCCCCTAAACCGAGAACTCAGGATGCATAACATTATGCTTGACGAGCAATACAATGCAAAAANTGTTCTATCTCGAACCAACCAAACGAAGCTTGGTAGATGAAGGTCTCAAGAGGGGAANATTTACATACCTATCTCCTGAATGGGGATCGTTAGGTATTTTGGATATGACGACCGATGTTTACATTTTTGGTATGATCTTGCTTGAACTTTTAATGGGTTCCAAGGATAGAAAAAAGATTAAGGAAGAGCAAGGCTTAGTAGATTACTGGACCTCATCTTTCTTGCCAGATAATTATAAGATTGAGGAAATAATCGNTCCCCGACTTGGGAGCGATTATTCTGCGAATGCGGCGACACAGATGGNCACACTCATCAACCNATGCACAGCGCATAATACAAAGAAACGGCCATTGATGCAACAAGTATTGGATGGTCTTAATCATATTGCAGAGATTAAGGACTAA
>1741
ATGGGAAACTGTCTAAAGCATTTCAAACAACAACTTCCTTCAATTGCTCCCAAGCCTCTCATTATCCCNCCAATATTTTNAGTGGAGCCAGAAAACGAGAATCTGAGAGTCTTCAGATTCGCGGA-TTNAAGAAAGCGACAAAGAAATTCAGACAAGACAGGGTCGTAGAATGCGAGGATTACTCTGTTCGAAAATTCTACAAGGGCTACATAGATGAAACCACATTTGCACCATCAAGAGCTGGAACCGGAATCGCTGTTTCTGTCATGGAATGTGATAGTTCACGCTCTTTACAAGACTGGATGGCAGTAGTGAGGTCTCTTGGACAGTTGTCTCATCAGAATTTGGTCAATTTCTTGGGTTACTGTTGTGAAGACAACAAACCATTCTTCTTGGTATTTGAANACTCGCACAAAGGAAGTTTGGACAGTCACATTTTCGGAAAAGAAGAAGAGGCATTGCCATGGGAAATACGGGTTAAGATAGCCATTGGAACAGCTCAAGGTCTCGCGTTTCTTCACTCGATCAAGAACAGCCCCCTAAACCGAGAACTCAGGATGCATAACATTATGCTTGACGAGCAATACAATGCAAAAANTGTTCTATCTCGAACCAACCAAACGAAGCTTGGTAGATGAAGGTCTCAAGAGGGGAANATTTACATACCTATCTCCTGAATGGGGATCGTTAGGTATTTTGGATATGACGACCGATGTTTACATTTTTGGTATGATCTTGCTTGAACTTTTAATGGGTTCCAAGGATAGAAAAAAGATTAAGGAAGAGCAAGGCTTAGTAGATTACTGGACCTCATCTTTCTTGCCAGATAATTATAAGATTGAGGAAATAATCGNTCCCCGACTTGGGAGCGATTATTCTGCGAATGCGGCGACACAGATGGGCACACTCATCAACCGATGCACAGCGCATAATACAAAGAAACGGCCATTGATGCAACAAGTATTGGATGGTCTTAATCATATTGCAGAGATTAAGGACTAA
>1756
ATGGGAAACTGTCTAAAGCATTTCAAACAACAACTTCCTTCAATTGCTCCCAAGCCTCTCATTATCCCNCCAATATTTTNAGTGGAGCCAGAAAACGAGAATCTGAGAGTCTTCAGATTCGCGGA-TTNAAGAAAGCGACAAAGAAATTCAGACAAGACAGGGTCGTAGAATGCGAGGATTACTCTGTTCGAAAATTCTACAAGGGCTACATAGATGAAACCACATTTGCACCATCAAGAGCTGGAACCGGAATCGCTGTTTCTGTCATGGAATGTGATAGTTCACGCTCTTTACAAGACTGGATGGCAGTAGTGAGGTCTCTTGGACAGTTGTCTCATCAGAATTTGGTCAATTTCTTGGGTTACTGTTGTGAAGACAACAAACCATTCTTCTTGGTATTTGAANACTCGCACAAAGGAAGTTTGGACAGTCACATTTTCGGAAAAGAAGAAGAGGCATTGCCATGGGAAATACGGGTTAAGATAGCCATTGGAACAGCTCAAGGTCTCGCGTTTCTTCACTCGATCAAGAACAGCCCCCTAAACCGAGAACTCAGGATGCATAACATTATGCTTGACGAGCAATACAATGCAAAAANTGTTCTATCTCGAACCAACCAAACGAAGCTTGGTAGATGAAGGTCTCAAGAGGGGAANATTTACATACCTATCTCCTGAATGGGGATCGTTAGGTATTTTGGATATGACGACCGATGTTTACATTTTTGGTATGATCTTGCTTGAACTTTTAATGGGTTCCAAGGATAGAAAAAAGATTAAGGAAGAGCAAGGCTTAGTAGATTACTGGACCTCATCTTTCTTGCCAGATAATTATAAGATTGAGGAAATAATCGNTCCCCGACTTGGGAGCGATTATTCTGCGAATGCGGCGACACAGATGGGCACACTCATCAACCGATGCACAGCGCATAATACAAAGAAACGGCCATTGATGCAACAAGTATTGGATGGTCTTAATCATATTGCAGAGATTAAGGACTAA
>1757
ATGGGAAACTGTCTAAAGCATTTCAAACAACAACTTCCTTCAATTGCTCCCAAGCCTCTCATTATCCCNCCAATATTTTNAGTGGAGCCAGAAAACGAGAATCTGAGAGTCTTCAGATTCGCGGA-TTNAAGAAAGCGACAAAGAAATTCAGACAAGACAGGGTCGTAGAATGCGAGGATTACTCTGTTCGAAAATTCTACAAGGGCTACATAGATGAAACCACATTTGCACCATCAAGAGCTGGAACCGGAATCGCTGTTTCTGTCATGGAATGTGATAGTTCACGCTCTTTACAAGACTGGATGGCAGTAGTGAGGTCTCTTGGACAGTTGTCTCATCAGAATTTGGTCAATTTCTTGGGTTACTGTTGTGAAGACAACAAACCATTCTTCTTGGTATTTGAANACTCGCACAAAGGAAGTTTGGACAGTCACATTTTCGGAAAAGAAGAAGAGGCATTGCCATGGGAAATACGGGTTAAGATAGCCATTGGAACAGCTCAAGGTCTCGCGTTTCTTCACTCGATCAAGAACAGCCCCCTAAACCGAGAACTCAGGATGCATAACATTATGCTTGACGAGCAATACAATGCAAAAANTGTTCTATCTCGAACCAACCAAACGAAGCTTGGTAGATGAAGGTCTCAAGAGGGGAANATTTACATACCTATCTCCTGAATGGGGATCGTTAGGTATTTTGGATATGACGACCGATGTTTACATTTTTGGTATGATCTTGCTTGAACTTTTAATGGGTTCCAAGGATAGAAAAAAGATTAAGGAAGAGCAAGGCTTAGTAGATTACTGGACCTCATCTTTCTTGCCAGATAATTATAAGATTGAGGAAATAATCGNTCCCCGACTTGGGAGCGATTATTCTGCGAATGCGGCGACACAGATGGGCACACTCATCAACCGATGCACAGCGCATAATACAAAGAAACGGCCATTGATGCAACAAGTATTGGATGGTCTTAATCATATTGCAGAGATTAAGGACTAA
>1793
ATGGGAAACTGTCTAAAGCATTTCAAACAACAACTTCCTTCAATTGCTCCCAAGCCTCTCATTATCCCNCCAATATTTTNAGTGGAGCCAGAAAACGAGAATCTGAGAGTCTTCAGATTCGCGGA-TTNAAGAAAGCGACAAAGAAATTCAGACAAGACAGGGTCGTAGAATGCGAGGATTACTCTGTTCGAAAATTCTACAAGGGCTACATAGATGAAACCACATTTGCACCATCAAGAGCTGGAACCGGAATCGCTGTTTCTGTCATGGAATGTGATAGTTCACGCTCTTTACAAGACTGGATGGCAGTAGTGAGGTCTCTTGGACAGTTGTCTCATCAGAATTTGGTCAATTTCTTGGGTTACTGTTGTGAAGACAACAAACCATTCTTCTTGGTATTTGAANACTCGCACAAAGGAAGTTTGGACAGTCACATTTTCGGAAAAGAAGAAGAGGCATTGCCATGGGAAATACGGGTTAAGATAGCCATTGGAACAGCTCAAGGTCTCGCGTTTCTTCACTCGATCAAGAACAGCCCCCTAAACCGAGAACTCAGGATGCATAACATTATGCTTGACGAGCAATACAATGCAAAAANTGTTCTATCTCGAACCAACCAAACGAAGCTTGGTAGATGAAGGTCTCAAGAGGGGAANATTTACATACCTATCTCCTGAATGGGGATCGTTAGGTATTTTGGATATGACGACCGATGTTTACATTTTTGGTATGATCTTGCTTGAACTTTTAATGGGTTCCAAGGATAGAAAAAAGATTAAGGAAGAGCAAGGCTTAGTAGATTACTGGACCTCATCTTTCTTGCCAGATAATTATAAGATTGAGGAAATAATCGNTCCCCGACTTGGGAGCGATTATTCTGCGAATGCGGCGACACAGATGGGCACACTCATCAACCGATGCACAGCGCATAATACAAAGAAACGGCCATTGATGCAACAAGTATTGGATGGTCTTAATCATATTGCAGAGATTAAGGACTAA
>1797
ATGGGAAACTGTCTAAAGCATTTCAAACAACAACTTCCTTCAATTGCTCCCAAGCCTCTCATTATCCCNCCAATATTTTNAGTGGAGCCAGAAAACGAGAATCTGAGAGTCTTCAGATTCGCGGA-TTNAAGAAAGCGACAAAGAAATTCAGACAAGACAGGGTCGTAGAATGCGAGGATTACTCTGTTCGAAAATTCTACAAGGGCTACATAGATGAAACCACATTTGCACCATCAAGAGCTGGAACCGGAATCGCTGTTTCTGTCATGGAATGTGATAGTTCACGCTCTTTACAAGACTGGATGGCAGTAGTGAGGTCTCTTGGACAGTTGTCTCATCAGAATTTGGTCAATTTCTTGGGTTACTGTTGTGAAGACAACAAACCATTCTTCTTGGTATTTGAANACTCGCACAAAGGAAGTTTGGACAGTCACATTTTCGGAAAAGAAGAAGAGGCATTGCCATGGGAAATACGGGTTAAGATAGCCATTGGAACAGCTCAAGGTCTCGCGTTTCTTCACTCGATCAAGAACAGCCCCCTAAACCGAGAACTCAGGATGCATAACATTATGCTTGACGAGCAATACAATGCAAAAANTGTTCTATCTCGAACCAACCAAACGAAGCTTGGTAGATGAAGGTCTCAAGAGGGGAANATTTACATACCTATCTCCTGAATGGGGATCGTTAGGTATTTTGGATATGACGACCGATGTTTACATTTTTGGTATGATCTTGCTTGAACTTTTAATGGGTTCCAAGGATAGAAAAAAGATTAAGGAAGAGCAAGGCTTAGTAGATTACTGGACCTCATCTTTCTTGCCAGATAATTATAAGATTGAGGAAATAATCGNTCCCCGACTTGGGAGCGATTATTCTGCGAATGCGGCGACACAGATGGGCACACTCATCAACCGATGCACAGCGCATAATACAAAGAAACGGCCATTGATGCAACAAGTATTGGATGGTCTTAATCATATTGCAGAGATTAAGGACTAA
>1819
ATGGGAAACTGTCTAAAGCATTTCAAACAACAACTTCCTTCAATTGCTCCCAAGCCTCTCATTATCCCNCCAATATTTTNAGTGGAGCCAGAAAACGAGAATCTGAGAGTCTTCAGATTCGCGGA-TTNAAGAAAGCGACAAAGAAATTCAGACAAGACAGGGTCGTAGAATGCGAGGATTACTCTGTTCGAAAATTCTACAAGGGCTACATAGATGAAACCACATTTGCACCATCAAGAGCTGGAACCGGAATCGCTGTTTCTGTCATGGAATGTGATAGTTCACGCTCTTTACAAGACTGGATGGCAGTAGTGAGGTCTCTTGGACAGTTGTCTCATCAGAATTTGGTCAATTTCTTGGGTTACTGTTGTGAAGACAACAAACCATTCTTCTTGGTATTTGAANACTCGCACAAAGGAAGTTTGGACAGTCACATTTTCGGAAAAGAAGAAGAGGCATTGCCATGGGAAATACGGGTTAAGATAGCCATTGGAACAGCTCAAGGTCTCGCGTTTCTTCACTCGATCAAGAACAGCCCCCTAAACCGAGAACTCAGGATGCATAACATTATGCTTGACGAGCAATACAATGCAAAAANTGTTCTATCTCGAACCAACCAAACGAAGCTTGGTAGATGAAGGTCTCAAGAGGGGAANATTTACATACCTATCTCCTGAATGGGGATCGTTAGGTATTTTGGATATGACGACCGATGTTTACATTTTTGGTATGATCTTGCTTGAACTTTTAATGGGTTCCAAGGATAGAAAAAAGATTAAGGAAGAGCAAGGCTTAGTAGATTACTGGACCTCATCTTTCTTGCCAGATAATTATAAGATTGAGGAAATAATCGNTCCCCGACTTGGGAGCGATTATTCTGCGAATGCGGCGACACAGATGGGCACACTCATCAACCGATGCACAGCGCATAATACAAAGAAACGGCCATTGATGCAACAAGTATTGGATGGTCTTAATCATATTGCAGAGATTAAGGACTAA
>1820
ATGGGAAACTGTCTAAAGCATTTCAAACAACAACTTCCTTCAATTGCTCCCAAGCCTCTCATTATCCCNCCAATATTTTNAGTGGAGCCAGAAAACGAGAATCTGAGAGTCTTCAGATTCGCGGA-TTNAAGAAAGCGACAAAGAAATTCAGACAAGACAGGGTCGTAGAATGCGAGGATTACTCTGTTCGAAAATTCTACAAGGGCTACATAGATGAAACCACATTTGCACCATCAAGAGCTGGAACCGGAATCGCTGTTTCTGTCATGGAATGTGATAGTTCACGCTCTTTACAAGACTGGATGGCAGTAGTGAGGTCTCTTGGACAGTTGTCTCATCAGAATTTGGTCAATTTCTTGGGTTACTGTTGTGAAGACAACAAACCATTCTTCTTGGTATTTGAANACTCGCACAAAGGAAGTTTGGACAGTCACATTTTCGGAAAAGAAGAAGAGGCATTGCCATGGGAAATACGGGTTAAGATAGCCATTGGAACAGCTCAAGGTCTCGCGTTTCTTCACTCGATCAAGAACAGCCCCCTAAACCGAGAACTCAGGATGCATAACATTATGCTTGACGAGCAATACAATGCAAAAANTGTTCTATCTCGAACCAACCAAACGAAGCTTGGTAGATGAAGGTCTCAAGAGGGGAANATTTACATACCTATCTCCTGAATGGGGATCGTTAGGTATTTTGGATATGACGACCGATGTTTACATTTTTGGTATGATCTTGCTTGAACTTTTAATGGGTTCCAAGGATAGAAAAAAGATTAAGGAAGAGCAAGGCTTAGTAGATTACTGGACCTCATCTTTCTTGCCAGATAATTATAAGATTGAGGAAATAATCGNTCCCCGACTTGGGAGCGATTATTCTGCGAATGCGGCGACACAGATGGGCACACTCATCAACCGATGCACAGCGCATAATACAAAGAAACGGCCATTGATGCAACAAGTATTGGATGGTCTTAATCATATTGCAGAGATTAAGGACTAA
>1829
ATGGGAAACTGTCTAAAGCATTTCAAACAACAACTTCCTTCAATTGCTCCCAAGCCTCTCATTATCCCNCCAATATTTTNAGTGGAGCCAGAAAACGAGAATCTGAGAGTCTTCAGATTCGCGGATTTGAAGAAAGCGACAAAGAAATTCAGACAAGACAGGGTCGTAGAATGCGAGGATTACTCTGTTCGAAAATNCTACAAGGGCTACATAGATGAAACCACATTTGCACCATCAAGAGCTGGAACCGGAATCGCTGTTTCTGTCATGGAATGTGATAGTTCACGCTCTTTACAAGACTGGATGGCAGTAGTGAGGTCTCTTGGACAGTTGTCTCATCAGAATTTGGTCAATTTCTTGGGTTACTGTTGTGAAGACAACAAACCATTCTTCTTGGTATTTGAANACTCGCACAAAGGAAGTTTGGACAGTCACATTTTCGGAAAAGAAGAAGAGGCATTGCCATGGGAAATACGGGTTAAGATAGCCATTGGAACAGCTCAAGGTCTCGCGTTTCTTCACTCGATCAAGAACAGCCCCCTAAACCGAGAACTCAGGATGCATAACATTATGCTTGACGAGCAATACAATGCAAAANNTGTTCTATCTCGAACCAACCTAACGAAGCTTGGTAGATGAAGGNCTCAAGAGGGGAANATTTACATACCTATCTCCTGAATGGGGATCGTTAGGTATTTTGGATATGACGACCGATGTTTACATTTTTGGTATGATCTTGCTTGAACTTTTAATGGGTTCCAAGGATAGAAAAAAGATTAAGGAAGAGCAAGGCTTAGTAGATTACTGGACCTCATCTTTCTTGCCAGATAATTATAAGATTGAGGAAATAATCGNTCCCCGTCTTGGGAGCGATTATTCTGCGAATGCGGCGACACAGATGGGCACACTCATCAACCGATGCACAGCGCATAATACAAAGAAACGGCCATTGATGCAACAAGTATTGGATGGTCTTAATCATATTGCAGAGATTAAGGACTAA
>1834
ATGGGAAACTGTCTAAAGCATTTCAAACAACAACTTCCTTCAATTGCTCCCAAGCCTCTCATTATCCCNCCAATATTTTNAGTGGAGCCAGAAAACGAGAATCTGAGAGTCTTCAGATTCGCGGA-TTNAAGAAAGCGACAAAGAAATTCAGACAAGACAGGGTCGTAGAATGCGAGGATTACTCTGTTCGAAAATTCTACAAGGGCTACATAGATGAAACCACATTTGCACCATCAAGAGCTGGAACCGGAATCGCTGTTTCTGTCATGGAATGTGATAGTTCACGCTCTTTACAAGACTGGATGGCAGTAGTGAGGTCTCTTGGACAGTTGTCTCATCAGAATTTGGTCAATTTCTTGGGTTACTGTTGTGAAGACAACAAACCATTCTTCTTGGTATTTGAANACTCGCACAAAGGAAGTTTGGACAGTCACATTTTCGGAAAAGAAGAAGAGGCATTGCCATGGGAAATACGGGTTAAGATAGCCATTGGAACAGCTCAAGGTCTCGCGTTTCTTCACTCGATCAAGAACAGCCCCCTAAACCGAGAACTCAGGATGCATAACATTATGCTTGACGAGCAATACAATGCAAAAANTGTTCTATCTCGAACCAACCAAACGAAGCTTGGTAGATGAAGGTCTCAAGAGGGGAANATTTACATACCTATCTCCTGAATGGGGATCGTTAGGTATTTTGGATATGACGACCGATGTTTACATTTTTGGTATGATCTTGCTTGAACTTTTAATGGGTTCCAAGGATAGAAAAAAGATTAAGGAAGAGCAAGGCTTAGTAGATTACTGGACCTCATCTTTCTTGCCAGATAATTATAAGATTGAGGAAATAATCGNTCCCCGACTTGGGAGCGATTATTCTGCGAATGCGGCGACACAGATGGGCACACTCATCAACCGATGCACAGCGCATAATACAAAGAAACGGCCATTGATGCAACAAGTATTGGATGGTCTTAATCATATTGCAGAGATTAAGGACTAA
>1835
ATGGGAAACTGTCTAAAGCATTTCAAACAACAACTTCCTTCAATTGCTCCCAAGCCTCTCATTATCCCNCCAATATTTTNAGTGGAGCCAGAAAACGAGAATCTGAGAGTCTTCAGATTCGCGGA-TTNAAGAAAGCGACAAAGAAATTCAGACAAGACAGGGTCGTAGAATGCGAGGATTACTCTGTTCGAAAATTCTACAAGGGCTACATAGATGAAACCACATTTGCACCATCAAGAGCTGGAACCGGAATCGCTGTTTCTGTCATGGAATGTGATAGTTCACGCTCTTTACAAGACTGGATGGCAGTAGTGAGGTCTCTTGGACAGTTGTCTCATCAGAATTTGGTCAATTTCTTGGGTTACTGTTGTGAAGACAACAAACCATTCTTCTTGGTATTTGAANACTCGCACAAAGGAAGTTTGGACAGTCACATTTTCGGAAAAGAAGAAGAGGCATTGCCATGGGAAATACGGGTTAAGATAGCCATTGGAACAGCTCAAGGTCTCGCGTTTCTTCACTCGATCAAGAACAGCCCCCTAAACCGAGAACTCAGGATGCATAACATTATGCTTGACGAGCAATACAATGCAAAAANTGTTCTATCTCGAACCAACCAAACGAAGCTTGGTAGATGAAGGTCTCAAGAGGGGAANATTTACATACCTATCTCCTGAATGGGGATCGTTAGGTATTTTGGATATGACGACCGATGTTTACATTTTTGGTATGATCTTGCTTGAACTTTTAATGGGTTCCAAGGATAGAAAAAAGATTAAGGAAGAGCAAGGCTTAGTAGATTACTGGACCTCATCTTTCTTGCCAGATAATTATAAGATTGAGGAAATAATCGNTCCCCGACTTGGGAGCGATTATTCTGCGAATGCGGCGACACAGATGGGCACACTCATCAACCGATGCACAGCGCATAATACAAAGAAACGGCCATTGATGCAACAAGTATTGGATGGTCTTAATCATATTGCAGAGATTAAGGACTAA
>1851
ATGGGAAACTGTCTAAAGCATTTCAAACAACAACTTCCTTCAATTGCTCCCAAGCCTCTCATTATCCCNCCAATATTTTNAGTGGAGCCAGAAAACGAGAATCTGAGAGTCTTCAGATTCGCGGA-TTNAAGAAAGCGACAAAGAAATTCAGACAAGACAGGGTCGTAGAATGCGAGGATTACTCTGTTCGAAAATTCTACAAGGGCTACATAGATGAAACCACATTTGCACCATCAAGAGCTGGAACCGGAATCGCTGTTTCTGTCATGGAATGTGATAGTTCACGCTCTTTACAAGACTGGATGGCAGTAGTGAGGTCTCTTGGACAGTTGTCTCATCAGAATTTGGTCAATTTCTTGGGTTACTGTTGTGAAGACAACAAACCATTCTTCTTGGTATTTGAANACTCGCACAAAGGAAGTTTGGACAGTCACATTTTCGGAAAAGAAGAAGAGGCATTGCCATGGGAAATACGGGTTAAGATAGCCATTGGAACAGCTCAAGGTCTCGCGTTTCTTCACTCGATCAAGAACAGCCCCCTAAACCGAGAACTCAGGATGCATAACATTATGCTTGACGAGCAATACAATGCAAAAANTGTTCTATCTCGAACCAACCAAACGAAGCTTGGTAGATGAAGGTCTCAAGAGGGGAANATTTACATACCTATCTCCTGAATGGGGATCGTTAGGTATTTTGGATATGACGACCGATGTTTACATTTTTGGTATGATCTTGCTTGAACTTTTAATGGGTTCCAAGGATAGAAAAAAGATTAAGGAAGAGCAAGGCTTAGTAGATTACTGGACCTCATCTTTCTTGCCAGATAATTATAAGATTGAGGAAATAATCGNTCCCCGACTTGGGAGCGATTATTCTGCGAATGCGGCGACACAGATGGGCACACTCATCAACCGATGCACAGCGCATAATACAAAGAAACGGCCATTGATGCAACAAGTATTGGATGGTCTTAATCATATTGCAGAGATTAAGGACTAA
>1852
ATGGGAAACTGTCTAAAGCATTTCAAACAACAACTTCCTTCAATTGCTCCCAAGCCTCTCATTATCCCNCCAANATTTTNAGTGGAGCCAGAAAACGAGAATCTGAGAGTCTTCAGATTCGCGGA-TTNAAGAAAGCGACAAAGAAATTCAGACAAGACAGGGTCGTAGAATGCGAGGATTACTCTGTTCGAAAATTCTACAAGGGCTACATAGATGAAACCACATTTGCACCATCAAGAGCTGGAACCGGAATCGCTGTTTCTGTCATGGAATGTGATAGTTCACGCTCTTTACAAGACTGGATGGCAGTAGTGAGGTCTCTTGGACAGTTGTCTCATCAGAATTTGGTCAATTTCTTGGGTTACTGTTGTGAAGACAACAAACCATTCTTCTTGGTATTTGAANACTCGCACAAAGGAAGTTTGGACAGTCACATTTTCGGAAAAGAAGAAGAGGCATTGCCATGGGAAATACGGGTTAAGATAGCCATTGGAACAGCTCAAGGTCTCGCGTTTCTTCACTCGATCAAGAACAGCCCCCTAAACCGAGAACTCAGGATGCATAACATTATGCTTGACGAGCAATACAATGCAAAAANTGTTCTATCTCGAACCAACCAAACGAAGCTTGGTAGATGAAGGTCTCAAGAGGGGAANATTTACATACCTATCTCCTGAATGGGGATCGTTAGGTATTTTGGATATGACGACCGATGTTTACATTTTTGGTATGATCTTGCTTGAACTTTTAATGGGTTCCAAGGATAGAAAAAAGATTAAGGAAGAGCAAGGCTTAGTAGATTACTGGACCTCATCTTTCTTGCCAGATAATTATAAGATTGAGGAAATAATCGNTCCCCGACTTGGGAGCGATTATTCTGCGAATGCGGCGACACAGATGGGCACACTCATCAACCGATGCACAGCGCATAATACAAAGAAACGGCCATTGATGCAACAAGTATTGGATGGTCTTAATCATATTGCAGAGATTAAGGACTAA
>1853
ATGGGAAACTGTCTAAAGCATTTCAAACAACAACTTCCTTCAATTGCTCCCAAGCCTCTCANTATCCCNCCAATATTTTNAGTGGAGCCAGAAAACGAGAATCTGAGAGTCTTCAGATTCGCGGA-TTNAAGAAAGCGACAAAGAAATTCAGACAAGACAGGGTCGTAGAATGCGAGGATTACTCTGTTCGAAAATTCTACAAGGGCTACATAGATGAAACCACATTTGCACCATCAAGAGCTGGAACCGGAATCGCTGTTTCTGTCATGGAATGTGATAGTTCACGCTCTTTACAAGACTGGATGGCAGTAGTGAGGTCTCTTGGACAGTTGTCTCATCAGAATTTGGTCAATTTCTTGGGTTACTGTTGTGAAGACAACAAACCATTCTTCTTGGTATTTGAANANNNNNNNNNNNNAAGTTTGGACAGTCACATTTTCGGAAAAGAAGAAGAGGCATTGCCATGGGAAATACGGGTTAAGATAGCCATTGGAACAGCTCAAGGTCTCGCGTTTCTTCACTCGATCAAGAACAGCCCCCTAAACCGAGAACTCAGGATGCATAACATTATGCTTGACGAGCAATACAATGCAAAAANTGTTCTATCTCGAACCAACCAAACGAAGCTTGGTAGATGAAGGTCTCAAGAGGGGAANATTTACATACCTATCTCCTGAATGGGGATCGTTAGGTATTTTGGATATGACGACCGATGTTTACATTTTTGGTATGATCTTGCTTGAACTTTTAATGGGTTCCAAGGATAGAAAAAAGATTAAGGAAGAGCAAGGCTTAGTAGATTACTGGACCTCATCTTTCTTGCCAGATAATTATAAGATTGNGGAAATAATNNNTNCCCGACTTGGGAGCGATTATTCTGCGAATGCGGCGACACNGATGGGCACACTCATCAACCGATGCACAGCGCATAATACAAAGAAACGGCCATTGATGCAACAAGTATTGGATGGTCTTAATCATATTGCAGAGATTAAGGACTAA
>1872
ATGGGAAACTGTCTAAAGCATTTCAAACAACAACTTCCTTCAATTGCTCCCAAGCCTCTCATTATCCCNCCAATATTTTNAGTGGAGCCAGAAAACGAGAATCTGAGAGTCTTCAGATTCGCGGA-TTNAAGAAAGCGACAAAGAAATTCAGACAAGACAGGGTCGTAGAATGCGAGGATTACTCTGTTCGAAAATTCTACAAGGGCTACATAGATGAAACCACATTTGCACCANCAAGAGCTGGAACCGGAATCGCTGTTTCTGTCATGGAATGTGATAGTTCACGCTCTTTACAAGACTGGATGGCAGTAGTGAGGTCTCTTGGACAGTTGTCTCATCAGAATTTGGTCAATTTCTTGGGTTACTGTTGTGAAGACAACAAACCATTCTTCTTGGTATTTGAANACTCGCACAAAGGAAGTTTGGACAGTCACATTTTCGGAAAAGAAGAAGAGGCATTGCCATGGGAAATACGGGTTAAGATAGCCATTGGAACAGCTCAAGGTCTCGCGTTTCTTCACTCGATCAAGAACAGCCCCCTAAACCGAGAACTCAGGATGNATAACATTATGCTTGACGAGCAATACAATGCAAAANNTGTTCTATCTCGAACCAACCAAACGAAGCTTGGTAGATGAAGGTCTCAAGAGGGGAANATTTACATACCTATCTCCTGAATGGGGATCGTTAGGTATTTTGGATATGACGACCGATGTTTACATTTTTGGTATGATCTTGCTTGAACTTTTAATGGGTTCCAAGGATAGAAAAAAGATTAAGGAAGAGCAAGGCTTAGTAGATTACTGGACCTCATCTTTCTTGCCAGATAATTATAAGATTGAGGAAATAATCGNTCCCCGACTTGGGAGCGATTATTCTGCGAATGCGGCGACACAGATGGGCACACTCATCAACCGATGCACAGCGCATAATACAAAGAAACGGCCATTGATGCAACAAGTATTGGATGGTCTTAATCATATTGCAGAGATTAAGGACTAA
>1890
ATGGGAAACTGTCTAAAGCATTTCAAACAACAACTTCCTTCAATTGCTCCCAAGCCTCTCATTATCCCNCCAATATTTTNAGTGGAGCCAGAAAACGAGAATCTGAGAGTCTTCAGATTCGCGGA-TTNAAGAAAGCGACAAAGAAATTCAGACAAGACAGGGTCGTAGAATGCGAGGATTACTCTGTTCGAAAATTCTACAAGGGCTACATAGATGAAACCACATTTGCACCATCAAGAGCTGGAACCGGAATCGCTGTTTCTGTCATGGAATGTGATAGTTCACGCTCTTTACAAGACTGGATGGCAGTAGTGAGGTCTCTTGGACAGTTGTCTCATCAGAATTTGGTCAATTTCTTGGGTTACTGTTGTGAAGACAACAAACCATTCTTCTTGGTATTTGAANACTCGCACAAAGGAAGTTTGGACAGTCACATTTTCGGAAAAGAAGAAGAGGCATTGCCATGGGAAATACGGGTTAAGATAGCCATTGGAACAGCTCAAGGTCTCGCGTTTCTTCACTCGATCAAGAACAGCCCCCTAAACCGAGAACTCAGGATGCATAACATTATGCTTGACGAGCAATACAATGCAAAANNTGTTCTATCTCGAAACAACCAAACGAAGCTTGGTAGATGAAGGTCTCAAGAGGGGAANATTTACATACCTATCTCCTGAATGGGGATCGTTAGGTATTTTGGATATGACGACCGATGTTTACANTTTTGGTATGATCTTGCTTGAACTTTTAATGGGTTCCAAGGATAGAAAAAAGATTAAGGAAGAGCAAGGCTTAGTAGATTACTGGACCTCATCTTTCTTGCCAGATAATTATAAGATTGAGGAAATAATCGNTCCCCGACTTGGGAGCGATTATTCTGCGAATGCGGCGACACAGATGGGCACACTCATCAACCGATGCACAGCGCATAATACAAAGAAACGGCCATTGATGCAACAAGTATTGGATGGTCTTAATCATATTGCAGAGATTAAGGACTAA
>1925
ATGGGAAACTGTCTAAAGCATTTCAAACAACAACTTCCTTCAATTGCTCCCAAGCCTCTCATTATCCCNCCAATATTTTNAGTGGAGCCAGAAAACGAGAATCTGAGAGTCTTCAGATTCGCGGA-TTNAAGAAAGCGACAAAGAAATTCAGACAAGACAGGGTCGTAGAATGCGAGGATTACTCTGTTCGAAAATTCTACAAGGGCTACATAGATGAAACCACATTTGCACCATCAAGAGCTGGAACCGGANTCGCTGTTTCTGTCATGGAATGTGATAGTTCACGCTCTTTACAAGACTGGATGGCAGTAGTGAGGTCTCTTGGACAGTTGTCTCATCAGAATTTGGTCAATTTCTTGGGTTACTGTTGTGAAGACAACAAACCATTCTTCTTGGTATTTGAANACTCGCACAAAGGAAGTTTGGACAGTCACATTTTCGGAAAAGAAGAAGAGGCATTGCCATGGGAAATACGGGTTAAGATAGCCATTGGAACAGCTCAAGGTCTCGCGTTTCTTCACTCGATCAAGAACAGCCCCCTAAACCGAGAACTCAGGATGCATAACATTATGCTTGACGAGCAATACAATGCAAAAANTGTTCTATCTCGAACCAACCAAACGAAGCTTGGTAGATGAAGGTCTCAAGAGGGGAANATTTACATACCTATCTCCTGAATGGGGATCGTTAGGTATTTTGGATATGACGACCGATGTTTACATTTTTGGTATGATCTTGCTTGAACTTTTAATGGGTTCCAAGGATAGAAAAAAGATTAAGGAAGAGCAAGGCTTAGTAGATTACTGGACCTCATCTTTCTTGCCAGATAATTATAAGATTGAGGAAATAATCGNTCCCCGACTTGGGAGCGATTATTCTGCGAATGCGGCGACACAGATGGGCACACTCATCAACCGATGCACAGCNCATAATACAAAGAAACGGCCATTGATGCAACAAGTATTGGATGGTCTTAATCATATTGCAGAGATTAAGGACTAA
>1942
ATGGGAAACTGTCTAAAGCATTTCAAACAACAACTTCCTTCAATTGCTCCCAAGCCTCTCATTATCCCNCCAATATTTTNAGTGGAGCCAGAAAACGAGAATCTGAGAGTCTTCAGATTCGCGGA-TTNAAGAAAGCGACAAAGAAATTCAGACAAGACAGGGTCGTAGAATGCGAGGATTACTCTGTTCGAAAATTCTACAAGGGCTACATAGATGAAACCACATTTGCACCATCAAGAGCTGGAACCGGAATCGCTGTTTCTGTCATGGAATGTGATAGTTCACGCTCTTTACAAGACTGGATGGCAGTAGTGAGGTCTCTTGGACAGTTGTCTCATCAGAATTTGGTCAATTTCTTGGGTTACTGTTGTGAAGACAACAAACCATTCTTCTTGGTATTTGAANACTCGCACAAAGGAAGTTTGGACAGTCACATTTTCGGAAAAGAAGAAGAGGCATTGCCATGGGAAATACGGGTTAAGATAGCCATTGGAACAGCTCAAGGTCTCGCGTTTCTTCACTCGATCAAGAACAGCCCCCTAAACCGAGAACTCAGGATGCATAACATTATGCTTGACGAGCAATACAATGCAAAAANTGTTCTATCTCGAACCAACCAAACGAAGCTTGGTAGATGAAGGTCTCAAGAGGGGAANATTTACATACCTATCTCCTGAATGGGGATCGTTAGGTATTTTGGATATGACGACCGATGTTTACATTTTTGGTATGATCTTGCTTGAACTTTTAATGGGTTCCAAGGATAGAAAAAAGATTAAGGAAGAGCAAGGCTTAGTAGATTACTGGACCTCATCTTTCTTGCCAGATAATTATAAGATTGAGGAAATAATCGNTCCCCGACTTGGGAGCGATTATTCTGCGAATGCGGCGACACAGATGGGCACACTCATCANCCGATGCACAGCGCATAATACAAAGAAACGGCCATTGATGCAACAAGTATTGGATGGTCTTAATCATATTGCAGAGATTAAGGACTAA
>1943
ATGGGAAACTGTCTAAAGCATTTCAAACAACAACTTCCTTCAATTGCTCCCAAGCCTCTCATTATCCCNCCAATATTTTNAGTGGAGCCAGAAAACGAGAATCTGAGAGTCTTCAGATTCGCGGA-TTNAAGAAAGCGACAAAGAAATTCAGACAAGACAGGGTCGTAGAATGCGAGGATTACTCTGTTCGAAAATTCTACAAGGGCTACATAGATGAAACCACATTTGCACCATCAAGAGCTGGAACCGGAATCGCTGTTTCTGTCATGGAATGTGATAGTTCACGCTCTTTACAAGACTGGATGGCAGTAGTGAGGTCTCTTGGACAGTTGTCTCATCAGAATTTGGTCAATTTCTTGGGTTACTGTTGTGAAGACAACAAACCATTCTTCTTGGTATTTGAANACTCGCACAAAGGAAGTTTGGACAGTCACATTTTCGGAAAAGAAGAAGAGGCATTGCCATGGGAAATACGGGTTAAGATAGCCATTGGAACAGCTCAAGGTCTCGCGTTTCTTCACTCGATCAAGAACAGCCCCCTAAACCGAGAACTCAGGATGCATAACATTATGCTTGACGAGCAATACAATGCAAAAANTGTTCTATCTCGAACCAACCAAACGAAGCTTGGTAGATGAAGGTCTCAAGAGGGGAANATTTACATACCTATCTCCTGAATGGGGATCGTTAGGTATTTTGGATATGACGACCGATGTTTACATTTTTGGTATGATCTTGCTTGAACTTTTAATGGGTTCCAAGGATAGAAAAAAGATTAAGGAAGAGCAAGGCTTAGTAGATTACTGGACCTCATCTTTCTTGCCAGATAATTATAAGATTGAGGAAATAATCGNTCCCCGACTTGGGAGCGATTATTCTGCGAATGCGGCGACACAGATGGGCACACTCATCAACCGATGCACAGCGCATAATACAAAGAAACGGCCATTGATGCAACAAGTATTGGATGGTCTTAATCATATTGCAGAGATTAAGGACTAA
>1954
ATGGGAAACTGTCTAAAGCATTTCAAACAACAACTTCCTTCAATTGCTCCCAAGCCTCTCATTATCCCNCCAATATTTTNAGTGGAGCCAGAAAACGAGAATCTGAGAGTCTTCAGATTCGCGGA-TTNAAGAAAGCGACAAAGAAATTCAGNCAAGACAGGGTCGTAGAATGCGAGGATTACTCTGTTCGAAAATTCTACAAGGGCTACATAGATGAAACCACATTTGCACCATCAAGAGCTGGAACCGGAATCGCTGTTTCTGTCATGGAATGTGATAGTTCACGCTCTTTACAAGACTGGATGGCAGTAGTGAGGTCTCTTGGACAGTTGTCTCATCAGAATTTGGTCAATTTCTTGGGTTACTGTTGTGAAGACAACAAACCATTCTTCTTGGTATTTGAANACTCGCACAAAGGAAGTTTGGACAGTCACATTTTCGGAAAAGAAGAAGAGGCATTGCCATGGGAAATACGGGTTAAGATAGCCATTGGAACAGCTCAAGGTCTCGCGTTTCTTCACTCGATCAAGAACAGCCCCCTAAACCGAGAACTCAGGATGCATAACATTATGCTTGACGAGCAATACAATGCAAAAANTGTTCTATCTCGAACCAACCAAACGNAGCTTGGTAGATGAAGGTCTCAAGAGGGGAANATTTACATACCTATCTCCTGAATGGGGATCGTTAGGTATTTTGGATATGACGACCGATGTTTACATTTTTGGTATGATCTTGCTTGAACTTTTAATGGGTTCCAAGGATAGAAAAAAGATTAAGGAAGAGCAAGGCTTAGTAGATTACTGGACCTCATCTTTCTTGCCAGATAATTATAAGATTGAGGAAATAATCGNTCCCCGACTTGGGAGCGATTATTCTGCGAATGCGGCGACACAGATGGGCACACTCATCAACCGATGCACAGCGCATAATACAAAGAAACGGCCATTGATGCAACAAGTATTGGATGGTCTTAATCATATTGCAGAGATTNAGGACTAA
>2016
ATGGGAAACTGTCTAAAGCNTTTCAAACANCAACTTCCTTCAATTGCTCCCAAGCCTCTCATTATCCCNCCAATATTTTNAGTGGAGCCAGAAAACGAGAATCTGAGAGTCTTCAGATTCGCGGA-TTNAAGAAAGCGACAAAGNAATTCAGACAAGACAGGGTCGTAGAATGCGAGGATTACTCTGTTCGAAAATTCTACAAGGGCTACATAGATGNAACCACATTTGCACCATCAAGAGCTGGAACCGGAATCGCTGTTTCTGTCATGGAATGTGATAGTTCACGCTCTTTACAAGACTGGATGGCAGTAGTGAGGTCTCTTGGACAGTTGTCTCATCAGAATTTGGTCAATTTCTTGGGNTACTGTTGTGAAGACAACAAACCATTCTTCTTGGTATTTGAANACTCGCACAAAGGAAGTTTGGACAGTCACATTTTCGGAAAAGAAGAAGAGGCATTGCCATGGGAAATACGGGTTAAGATAGCCATTGGAACAGCTCAAGGTCTCGCGTTTCTTCACTCGATCAAGAACAGCCCCCTAAACCGAGAACTCAGGATGCATAACATTATGCTTGACGAGCAATACAATGCAAANANTGTTCTATCTCGAACCAACCAANCGAAGCTTGGTAGATGAAGGTCTCAAGAGGGGAANATTTACATACCTATCTCCTGAATGGGGATCGTTAGGTATTTTGGATATGACGACCGATGTTTACATTTTTGGTATGATCTTGCTTGAACTTTTANTGGGTTCCAAGGATAGAAAAAAGATTAAGGAAGAGCAAGGCTTAGTAGATTACTGGACCTCATCTTTCTNGCCAGATAATTATAAGATTGAGGAAATAATCGNTCCCCGACTTGGGAGCGATNNNNNNGCGAATGCGGCNNNNNNNNNNNNNACACTCATCAACCGATGCACAGCGCATAATACAAAGAAACGGCCATTGATGCAACAAGTATTGGATGGTCTTAATCATATTGCAGAGATTAAGGACTAA
>2017
ATGGGAAACTGTCTAAAGCATTTCAAACAACAACTTCCTTCAATTGCTCCCAAGCCTCTCATTATCCCNCCAATATTTTNAGTGGAGCCAGAAAACGAGAATCTGAGAGTCTTCAGATTCGCGGA-TTNAAGAAAGCGACAAAGAAATTCAGACAAGACAGGGTCGTAGAATGCGAGGATTACTCTGTTCGAAAATTCTACAAGGGCTACATAGATGAAACCACATTTGCACCATCAAGAGCTGGAACCGGAATCGCTGTTTCTGTCATGGAATGTGATAGTTCACGCTCTTTACAAGACTGGATGGCAGTAGTGAGGTCTCTTGGACAGTTGTCTCATCAGAATTTGGTCAATTTCTTGGGTTACTGTTGTGAAGACAACAAACCATTCTTCTTGGTATTTGAANACTCGCACAAAGGAAGTTTGGACAGTCACATTTTCGGAAAAGAAGAAGAGGCATTGCCATGGGAAATACGGGTTAAGATAGCCATTGGAACAGCTCAAGGTCTCGCGTTTCTTCACTCGATCAAGAACAGCCCCCTAAACCGAGAACTCAGGATGCATAACATTATGCTTGACGAGCAATACAATGCAAAAANTGTTCTATCTCGAACCAACCAAACGAAGCTTGGTAGATGAAGGTCTCAAGAGGGGAANATTTACATACCTATCTCCTGAATGGGGATCGTTAGGTATTTTGGATATGACGACCGATGTTTACATTTTTGGTATGATCTTGCTTGAACTTTTAATGGGTTCCAAGGATAGAAAAAAGATTAAGGAAGAGCAAGGCTTAGTAGATTACTGGACCTCATCTTTCTTGCCAGATAATTATAAGATTGAGGAAATAATCGNTCCCCGACTTGGGAGCGATTATTCTGCGAATGCGGCGACACAGATGGGCACACTCATCAACCGATGCACAGCGCATAATACAAAGAAACGGCCATTGATGCAACAAGTATTGGATGGTCTTAATCATATTGCAGAGATTAAGGACTAA
>2031
ATGGGAAACTGTCTAAAGCATTTCAAACAACAACTTCCTTCAATTGCTCCCAAGCCTCTCATTATCCCNCCAATATTTTNAGTGGAGCCAGAAAACGAGAATCTGAGAGTCTTCAGATTCGCGGA-TTNAAGAAAGCGACAAAGAAATTCAGACAAGACAGGGTCGTAGAATGCGAGGATTACTCTGTTCGAAAATTCTACAAGGGCTACATAGATGAAACCACATTTGCACCATCAAGAGCTGGAACCGGAATCGCTGTTTCTGTCATGGAATGTGATAGTTCACGCTCTTTACAAGACTGGATGGCAGTAGTGAGGTCTCTTGGACAGTTGTCTCATCAGAATTTGGTCAATTTCTTGGGTTACTGTTGTGAAGACAACAAACCATTCTTCTTGGTATTTGAANACTCGCACAAAGGAAGTTTGGACAGTCACATTTTCGGAAAAGAAGAAGAGGCATTGCCATGGGAAATACGGGTTAAGATAGCCATTGGAACAGCTCAAGGTCTCGCGTTTCTTCACTCGATCAAGAACAGCCCCCTAAACCGAGAACTCAGGATGCATAACATTATGCTTGACGAGCAATACAATGCAAAAANTGTTCTATCTCGAACCAACCAAACGAAGCTTGGTAGATGAAGGTCTCAAGAGGGGAANATTTACATACCTATCTCCTGAATGGGGATCGTTAGGTATTTTGGATATGACGACCGATGTTTACATTTTTGGTATGATCTTGCTTGAACTTTTAATGGGTTCCAAGGATAGAAAAAAGATTAAGGAAGAGCAAGGCTTAGTAGATTACTGGACCTCATCTTTCTTGCCAGATAATTATAAGATTGAGGAAATAATCGNTCCCCGACTTGGGAGCGATTATTCTGCGAATGCGGCGACACAGATGGGCACACTCATCAACCGATGCACAGCGCATAATACAAAGAAACGGCCATTGATGCAACAAGTATTGGATGGTCTTAATCATATTGCAGAGATTAAGGACTAA
>2053
ATGGGAAACTGTCTAAAGCATTTCAAACAACAACTTCCTTCAATTGCTCCCAAGCCTCTCATTATCCCNCCAATATTTTNAGTGGAGCCAGAAAACGAGAATCTGAGAGTCTTCAGATTCGCGGA-TTNAAGAAAGCGACAAAGAAATTCAGACAAGACAGGGTCGTAGAATGCGAGGATTACTCTGTTCGAAAATTCTACAAGGGCTACATAGATGAAACCACATTTGCACCATCAAGAGCTGGAACCGGAATCGCTGTTTCTGTCATGGAATGTGATAGTTCACGCTCTTTACAAGACTGGATGGCAGTAGTGAGGTCTCTTGGACAGTTGTCTCATCAGAATTTGGTCAATTTCTTGGGTTACTGTTGTGAAGACAACAAACCATTCTTCTTGGTATTTGAANACTCGCACAAAGGAAGTTTGGACAGTCACATTTTCGGAAAAGAAGAAGAGGCATTGCCATGGGAAATACGGGTTAAGATAGCCATTGGAACAGCTCAAGGTCTCGCGTTTCTTCACTCGATCAAGAACAGCCCCCTAAACCGAGAACTCAGGATGCATAACATTATGCTTGACGAGCAATACAATGCAAAAANTGTTCTATCTCGAACCAACCAAACGAAGCTTGGTAGATGAAGGTCTCAAGAGGGGAANATTTACATACCTATCTCCTGAATGGGGATCGTTAGGTATTTTGGATATGACGACCGATGTTTACATTTTTGGTATGATCTTGCTTGAACTTTTAATGGGTTCCAAGGATAGAAAAAAGATTAAGGAAGAGCAAGGCTTAGTAGATTACTGGACCTCATCTTTCTTGCCAGATAATTATAAGATTGAGGAAATAATCGNTCCCCGACTTGGGAGCGATTATTCTGCGAATGCGGCGACACAGATGGGCACACTCATCAACCGATGCACAGCGCATAATACAAAGAAACGGCCATTGATGCAACAAGTATTGGATGGTCTTAATCATATTGCAGAGATTAAGGACTAA
>2057
ATGGGAAACTGTCTAAAGCATTTCAAACAACAACTTCCTTCAATTGCTCCCAAGCCTCTCATTATCCCNCCAATATTTTNAGTGGAGCCAGAAAACGAGAATCTGAGAGTCTTCAGATTCGCGGA-TTNAAGAAAGCGACAAAGAAATTCAGACAAGACAGGGTCGTAGAATGCGAGGATTACTCTGTTCGAAAATTCTACAAGGGCTACATAGATGAAACCACATTTGCACCATCAAGAGCTGGAACCGGAATCGCTGTTTCTGTCATGGAATGTGATAGTTCACGCTCTTTACAAGACTGGATGGCAGTAGTGAGGTCTCTTGGACAGTTGTCTCATCAGAATTTGGTCAATTTCTTGGGTTACTGTTGTGAAGACAACAAACCATTCTTCTTGGTATTTGAANACTCGCACAAAGGAAGTTTGGACAGTCACATTTTCGGAAAAGAAGAAGAGGCATTGCCATGGGAAATACGGGTTAAGATAGCCATTGGAACAGCTCAAGGTCTCGCGTTTCTTCACTCGATCAAGAACAGCCCCCTAAACCGAGAACTCAGGATGCATAACATTATGCTTGACGAGCAATACAATGCAAAAANTGTTCTATCTCGAACCAACCAAACGAAGCTTGGTAGATGAAGGTCTCAAGAGGGGAANATTTACATACCTATCTCCTGAATGGGGATCGTTAGGTATTTTGGATATGACGACCGATGTTTACATTTTTGGTATGATCTTGCTTGAACTTTTAATGGGTTCCAAGGATAGAAAAAAGATTAAGGAAGAGCAAGGCTTAGTAGATTACTGGACCTCATCTTTCTTGCCAGATAATTATAAGATTGAGGAAATAATCGNTCCCCGACTTGGGAGCGATTATTCTGCGAATGCGGCGACACAGATGGGCACACTCATCAACCGATGCACAGCGCATAATACAAAGAAACGGCCATTGATGCAACAAGTATTGGATGGTCTTAATCATATTGCAGAGATTAAGGACTAA
>2081
ATGGGAAACTGTCTAAAGCATTTCAAACAACAACTTCCTTCAATTGCTCCCAAGCCTCTCATTATCCCNCCAATATTTTNAGTGGAGCCAGAAAACGAGAATCTGAGAGTCTTCAGATTCGCGGA-TTNAAGAAAGCGACAAAGAAATTCAGACAAGACAGGGTCGTAGAATGCGAGGATTACTCTGTTCGAAAATTCTACAAGGGCTACATAGATGAAACCACATTTGCACCATCAAGAGCTGGAACCGGAATCGCTGTTTCTGTCATGGAATGTGATAGTTCACGCTCTTTACAAGACTGGATGGCAGTAGTGAGGTCTCTTGGACAGTTGTCTCATCAGAATTTGGTCAATTTCTTGGGTTACTGTTGTGAAGACAACAAACCATTCTTCTTGGTATTTGAANACTCGCACAAAGGAAGTTTGGACAGTCACATTTTCGGAAAAGAAGAAGAGGCATTGCCATGGGAAATACGGGTTAAGATAGCCATTGGAACAGCTCAAGGTCTCGCGTTTCTTCACTCGATCAAGAACAGCCCCCTAAACCGAGAACTCAGGATGCATAACATTATGCTTGACGAGCAATACAATGCAAAAANTGTTCTATCTCGAACCAACCAAACGAAGCTTGGTAGATGAAGGTCTCAAGAGGGGAANATTTACATACCTATCTCCTGAATGGGGATCGTTAGGTATTTTGGATATGACGACCGATGTTTACATTTTTGGTATGATCTTGCTTGAACTTTTAATGGGTTCCAAGGATAGAAAAAAGATTAAGGAAGAGCAAGGCTTAGTAGATTACTGGACCTCATCTTTCTTGCCAGATAATTATAAGATTGAGGAAATAATCGNTCCCCGACTTGGGAGCGATTATTCTGCGAATGCGGCGACACAGATGGGCACACTCATCAACCGATGCACAGCGCATAATACAAAGAAACGGCCATTGATGCAACAAGTATTGGATGGTCTTAATCATATTGCAGAGATTAAGGACTAA
>2091
ATGGGAAACTGTCTAAAGCATTTCAAACAACAACTTCCTTCAATTGCTCCCAAGCCTCTCATTATCCCNCCAATATTTTNAGTGGAGCCAGAAAACGAGAATCTGAGAGTCTTCAGATTCGCGGA-TTNAAGAAAGCGACAAAGAAATTCAGACAAGACAGGGTCGTAGAATGCGAGGATTACTCTGTTCGAAAATTCTACAAGGGCTACATAGATGAAACCACATTTGCACCATCAAGAGCTGGAACCGGAATCGCTGTTTCTGTCATGGAATGTGATAGTTCACGCTCTTTACAAGACTGGATGGCAGTAGTGAGGTCTCTTGGACAGTTGTCTCATCAGAATTTGGTCAATTTCTTGGGTTACTGTTGTGAAGACAACAAACCATTCTTCTTGGTATTTGAANACTCGCACAAAGGAAGTTTGGACAGTCACATTTTCGGAAAAGAAGAAGAGGCATTGCCATGGGAAATACGGGTTAAGATAGCCATTGGAACAGCTCAAGGTCTCGCGTTTCTTCACTCGATCAAGAACAGCCCCCTAAACCGAGAACTCAGGATGCATAACATTATGCTTGACGAGCAATACAATGCAAAAANTGTTCTATCTCGAACCAACCAAACGAAGCTTGGTAGATGAAGGTCTCAAGAGGGGAANATTTACATACCTATCTCCTGAATGGGGATCGTTAGGTATTTTGGATATGACGACCGATGTTTACATTTTTGGTATGATCTTGCTTGAACTTTTAATGGGTTCCAAGGATAGAAAAAAGATTAAGGAAGAGCAAGGCTTAGTAGATTACTGGACCTCATCTTTCTTGCCAGATAATTATAAGATTGAGGAAATAATCGNTCCCCGACTTGGGAGCGATTATTCTGCGAATGCGGCGACACAGATGGGCACACTCATCAACCGATGCACAGCGCATAATACAAAGAAACGGCCATTGATGCAACAAGTATTGGATGGTCTTAATCATATTGCAGAGATTAAGGACTAA
>2106
ATGGGAAACTGTCTAAAGCATTTCAAACAACAACTTCCTTCAATTGCTCCCAAGCCTCTCATTATCCCNCCAATATTTTNAGTGGAGCCAGAAAACGAGAATCTGAGAGTCTTCAGATTCGCGGA-TTNAAGAAAGCGACAAAGAAATTCAGACAAGACAGGGTCGTAGAATGCGAGGATTACTCTGTTCGAAAATTCTACAAGGGCTACATAGATGAAACCACATTTGCACCATCAAGAGCTGGAACCGGAATCGCTGTTTCTGTCATGGAATGTGATAGTTCACGCTCTTTACAAGACTGGATGGCAGTAGTGAGGTCTCTTGGACAGTTGTCTCATCAGAATTTGGTCAATTTCTTGGGTTACTGTTGTGAAGACAACAAACCATTCTTCTTGGTATTTGAANACTCGCACAAAGGAAGTTTGGACAGTCACATTTTCGGAAAAGAAGAAGAGGCATTGCCATGGGAAATACGGGTTAAGATAGCCATTGGAACAGCTCAAGGTCTCGCGTTTCTTCACTCGATCAAGAACAGCCCCCTAAACCGAGAACTCAGGATGCATAACATTATGCTTGACGAGCAATACAATGCAAAAANTGTTCTATCTCGAACCAACCAAACGAAGCTTGGTAGATGAAGGTCTCAAGAGGGGAANATTTACATACCTATCTCCTGAATGGGGATCGTTAGGTATTTTGGATATGACGACCGATGTTTACATTTTTGGTATGATCTTGCTTGAACTTTTAATGGGTTCCAAGGATAGAAAAAAGATTAAGGAAGAGCAAGGCTTAGTAGATTACTGGACCTCATCTTTCTTGCCAGATAATTATAAGATTGAGGAAATAATCGNTCCCCGACTTGGGAGCGATTATTCTGCGAATGCGGCGACACAGATGGGCACACTCATCAACCGATGCACAGCGCATAATACAAAGAAACGGCCATTGATGCAACAAGTATTGGATGGTCTTAATCATATTGCAGAGATTAAGGACTAA
>2108
ATGGGAAACTGTCTAAAGCATTTCAAACAACAACTTCCTTCAATTGCTCCCAAGCCTCTCATTATCCCNCCAATATTTTNAGTGGAGCCAGAAAACGAGAATCTGAGAGTCTTCAGATTCGCGGA-TTNAAGAAAGCGACAAAGAAATTCAGACAAGACAGGGTCGTAGAATGCGAGGATTACTCTGTTCGAAAATTCTACAAGGGCTACATAGATGAAACCACATTTGCACCATCAAGAGCTGGAACCGGAATCGCTGTTTCTGTCATGGAATGTGATAGTTCACGCTCTTTACAAGACTGGATGGCAGTAGTGAGGTCTCTTGGACAGTTGTCTCATCAGAATTTGGTCAATTTCTTGGGTTACTGTTGTGAAGACAACAAACCATTCTTCTTGGTATTTGAANACTCGCACAAAGGAAGTTTGGACAGTCACATTTTCGGAAAAGAAGAAGAGGCATTGCCATGGGAAATACGGGTTAAGATAGCCATTGGAACAGCTCAAGGTCTCGCGTTTCTTCACTCGATCAAGAACAGCCCCCTAAACCGAGAACTCAGGATGCATAACATTATGCTTGACGAGCAATACAATGCAAAAANTGTTCTATCTCGAACCAACCAAACGAAGCTTGGTAGATGAAGGTCTCAAGAGGGGAANATTTACATACCTATCTCCTGAATGGGGATCGTTAGGTATTTTGGATATGACGACCGATGTTTACATTTTTGGTATGATCTTGCTTGAACTTTTAATGGGTTCCAAGGATAGAAAAAAGATTAAGGAAGAGCAAGGCTTAGTAGATTACTGGACCTCATCTTTCTTGCCAGATAATTATAAGATTGAGGAAATAATCGNTCCCCGACTTGGGAGCGATTATTCTGCGAATGCGGCGACACAGATGGGCACACTCATCAACCGATGCACAGCGCATAATACAAAGAAACGGCCATTGATGCAACAAGTATTGGATGGTCTTAATCATATTGCAGAGATTAAGGACTAA
>2141
ATGGGAAACTGTCTAAAGCATTTCAAACAACAACTTCCTTCAATTGCTCCCAAGCCTCTCATTATCCCNCCAATATTTTNAGTGGAGCCAGAAAACGAGAATCTGAGAGTCTTCAGATTCGCGGA-TTNAAGAAAGCGACAAAGAAATTCAGACAAGACAGGGTCGTAGAATGCGAGGATTACTCTGTTCGAAAATTCTACAAGGGCTACATAGATGAAACCACATTTGCACCATCAAGAGCTGGAACCGGAATCGCTGTTTCTGTCATGGAATGTGATAGTTCACGCTCTTTACAAGACTGGATGGCAGTAGTGAGGTCTCTTGGACAGTTGTCTCATCAGAATTTGGTCAATTTCTTGGGTTACTGTTGTGAAGACAACAAACCATTCTTCTTGGTATTTGAANACTCGCACAAAGGAAGTTTGGACAGTCACATTTTCGGAAAAGAAGAAGAGGCATTGCCATGGGAAATACGGGTTAAGATAGCCATTGGAACAGCTCAAGGTCTCGCGTTTCTTCACTCGATCAAGAACAGCCCCCTAAACCGAGAACTCAGGATGCATAACATTATGCTTGACGAGCAATACAATGCAAAAANTGTTCTATCTCGAACCAACCAAACGAAGCTTGGTAGATGAAGGTCTCAAGAGGGGAANATTTACATACCTATCTCCTGAATGGGGATCGTTAGGTATTTTGGATATGACGACCGATGTTTACATTTTTGGTATGATCTTGCTTGAACTTTTAATGGGTTCCAAGGATAGAAAAAAGATTAAGGAAGAGCAAGGCTTAGTAGATTACTGGACCTCATCTTTCTTGCCAGATAATTATAAGATTGAGGAAATAATCGNTCCCCGACTTGGGAGCGATTATTCTGCGAATGCGGCGACACAGATGGGCACACTCATCAACCGATGCACAGCGCATAATACAAAGAAACGGCCATTGATGCAACAAGTATTGGATGGTCTTAATCATATTGCAGAGATTAAGGACTAA
>2159
ATGGGAAACTGTCTAAAGCATTTCAAACAACAACTTCCTTCAATTGCTCCCAAGCCTCTCATTATCCCNCCAATATTTTNAGTGGAGCCAGAAAACGAGAATCTGAGAGTCTTCAGATTCGCGGA-TTNAAGAAAGCGACAAAGAAATTCAGACAAGACAGGGTCGTAGAATGCGAGGATTACTCTGTTCGAAAATTCTACAAGGGCTACATAGATGAAACCACATTTGCACCATCAAGAGCTGGAACCGGAATCGCTGTTTCTGTCATGGAATGTGATAGTTCACGCTCTTTACAAGACTGGATGGCAGTAGTGAGGTCTCTTGGACAGTTGTCTCATCAGAATTTGGTCAATTTCTTGGGTTACTGTTGTGAAGACAACAAACCATTCTTCTTGGTATTTGAANACTCGCACAAAGGAAGTTTGGACAGTCACATTTTCGGAAAAGAAGAAGAGGCATTGCCATGGGAAATACGGGTTAAGATAGCCATTGGAACAGCTCAAGGTCTCGCGTTTCTTCACTCGATCAAGAACAGCCCCCTAAACCGAGAACTCAGGATGCATAACATTATGCTTGACGAGCAATACAATGCAAAAANTGTTCTATCTCGAACCAACCAAACGAAGCTTGGTAGATGAAGGTCTCAAGAGGGGAANATTTACATACCTATCTCCTGAATGGGGATCGTTAGGTATTTTGGATATGACGACCGATGTTTACATTTTTGGTATGATCTTGCTTGAACTTTTAATGGGTTCCAAGGATAGAAAAAAGATTAAGGAAGAGCAAGGCTTAGTAGATTACTGGACCTCATCTTTCTTGCCAGATAATTATAAGATTGAGGAAATAATCGNTCCCCGACTTGGGAGCGATTATTCTGCGAATGCGGCGACACAGATGGGCACACTCATCAACCGATGCACAGCGCATAATACAAAGAAACGGCCATTGATGCAACAAGTATTGGATGGTCTTAATCATATTGCAGAGATTAAGGACTAA
>2166
ATGGGAAACTGTCTAAAGCATTTCAAACAACAACTTCCTTCAATTGCTCCCAAGCCTCTCATTATCCCNCCAATATTTTNAGTGGAGCCAGAAAACGAGAATCTGAGAGTCTTCAGATTCGCGGA-TTNAAGAAAGCGACAAAGAAATTCAGACAAGACAGGGTCGTAGAATGCGAGGATTACTCTGTTCGAAAATTCTACAAGGGCTACATAGATGAAACCACATTTGCACCATCAAGAGCTGGAACCGGAATCGCTGTTTCTGTCATGGAATGTGATAGTTCACGCTCTTTACAAGACTGGATGGCAGTAGTGAGGTCTCTTGGACAGTTGTCTCATCAGAATTTGGTCAATTTCTTGGGTTACTGTTGTGAAGACAACAAACCATTCTTCTTGGTATTTGAANACTCGCACAAAGGAAGTTTGGACAGTCACATTTTCGGAAAAGAAGAAGAGGCATTGCCATGGGAAATACGGGTTAAGATAGCCATTGGAACAGCTCAAGGTCTCGCGTTTCTTCACTCGATCAAGAACAGCCCCCTAAACCGAGAACTCAGGATGCATAACATTATGCTTGACGAGCAATACAATGCAAAAANTGTTCTATCTCGAACCAACCAAACGAAGCTTGGTAGATGAAGGTCTCAAGAGGGGAANATTTACATACCTATCTCCTGAATGGGGATCGTTAGGTATTTTGGATATGACGACCGATGTTTACATTTTTGGTATGATCTTGCTTGAACTTTTAATGGGTTCCAAGGATAGAAAAAAGATTAAGGAAGAGCAAGGCTTAGTAGATTACTGGACCTCATCTTTCTTGCCAGATAATTATAAGATTGAGGAAATAATCGNTCCCCGACTTGGGAGCGATTATTCTGCGAATGCGGCGACACAGATGGGCACACTCATCAACCGATGCACAGCGCATAATACAAAGAAACGGCCATTGATGCAACAAGTATTGGATGGTCTTAATCATATTGCAGAGATTAAGGACTAA
>2171
ATGGGAAACTGTCTAAAGCATTTCAAACAACAACTTCCTTCAATTGCTCCCAAGCCTCTCATTATCCCNCCAATATTTTNAGTGGAGCCAGAAAACGAGAATCTGAGAGTCTTCAGATTCGCGGA-TTNAAGAAAGCGACAAAGAAATTCAGACAAGACAGGGTCGTAGAATGCGAGGATTACTCTGTTCGAAAATTCTACAAGGGCTACATAGATGAAACCACATTTGCACCATCAAGAGCTGGAACCGGAATCGCTGTTTCTGTCATGGAATGTGATAGTTCACGCTCTTTACAAGACTGGATGGCAGTAGTGAGGTCTCTTGGACAGTTGTCTCATCAGAATTTGGTCAATTTCTTGGGTTACTGTTGTGAAGACAACAAACCATTCTTCTTGGTATTTGAANACTCGCACAAAGGAAGTTTGGACAGTCACATTTTCGGAAAAGAAGAAGAGGCATTGCCATGGGAAATACGGGTTAAGATAGCCATTGGAACAGCTCAAGGTCTCGCGTTTCTTCACTCGATCAAGAACAGCCCCCTAAACCGAGAACTCAGGATGCATAACATTATGCTTGACGAGCAATACAATGCNAAANNTGTTCTATCTCGAACCAACCAAACGAAGCTTGGTAGATGAAGGTCTCAAGAGGGGAANATTTACATACCTATCTCCTGAATGGGGATCGTTAGGTATTTTGGATATGACGACCGATGTTTACATTTTTGGTATGATCTTGCTTGAACTTTTAATGGGTTCCAAGGATAGAAAAAAGATTAAGGAAGAGCAAGGCTTAGTAGATTACTGGACCTCATCTTTCTTGCCAGATAATTATAAGATTGAGGAAATAATCGNTCCCCGACTTGGGAGCGATTATTCTGCGAATGCGGCGACACAGATGGGCACACTCATCAACCGATGCACAGCGCATAATACAAAGAAACGGCCATTGATGCAACAAGTATTGGATGGTCTTAATCATATTGCAGAGATTAAGGACTAA
>2191
ATGGGAAACTGTCTAAAGCATTTCAAACAACAACTTCCTTCAATTGCTCCCAAGCCTCTCATTATCCCNCCAATATTTTNAGTGGAGCCAGAAAACGAGAATCTGAGAGTCTTCAGATTCGCGGA-TTNAAGAAAGCGACAAAGAAATTCAGACAAGACAGGGTCGTAGAATGCGAGGATTACTCTGTTCGAAAATTCTACAAGGGCTACATAGATGAAACCACATTTGCACCATCAAGAGCTGGAACCGGAATCGCTGTTTCTGTCATGGAATGTGATAGTTCACGCTCTTTACAAGACTGGATGGCAGTAGTGAGGTCTCTTGGACAGTTGTCTCATCAGAATTTGGTCAATTTCTTGGGTTACTGTTGTGAAGACAACAAACCATTCTTCTTGGTATTTGAANACTCGCACAAAGGAAGTTTGGACAGTCACATTTTCGGAAAAGAAGAAGAGGCATTGCCATGGGAAATACGGGTTAAGATAGCCATTGGAACAGCTCAAGGTCTCGCGTTTCTTCACTCGATCAAGAACAGCCCCCTAAACCGAGAACTCAGGATGCATAACATTATGCTTGACGAGCAATACAATGCAAAAANTGTTCTATCTCGAACCAACCAAACGAAGCTTGGTAGATGAAGGTCTCAAGAGGGGAANATTTACATACCTATCTCCTGAATGGGGATCGTTAGGTATTTTGGATATGACGACCGATGTTTACATTTTTGGTATGATCTTGCTTGAACTTTTAATGGGTTCCAAGGATAGAAAAAAGATTAAGGAAGAGCAAGGCTTAGTAGATTACTGGACCTCATCTTTCTTGCCAGATAATTATAAGATTGAGGAAATAATCGNTCCCCGACTTGGGAGCGATTATTCTGCGAATGCGGCGACACAGATGGGCACACTCATCAACCGATGCACAGCGCATAATACAAAGAAACGGCCATTGATGCAACAAGTATTGGATGGTCTTAATCATATTGCAGAGATTAAGGACTAA
>2202
ATGGGAAACTGTCTAAAGCATTTCAAACAACAACTTCCTTCAATTGCTCCCAAGCCTCTCATTATCCCNCCAATATTTTNAGTGGAGCCAGAAAACGAGAATCTGAGAGTCTTCAGATTCGCGGA-TTNAAGAAAGCGACAAAGAAATTCNGACAAGACAGGGTCGTAGAATGCGAGGATTACTCTGTTCGAAAATTCTACAAGGGCTACATAGATGAAACCACATTTGCACCATCAAGAGCTGGAACCNGAATCGCTGTTTCTGTCATGGAATGTGATAGTTCACGCTCTTTACAAGACTGGATGGCAGTAGTGAGGTCTCTTGGACAGTTGTCTCATCAGAATTTGGTCAATTTCTTGGGTTACTGTTGTGAAGACAACAAACCATTCTTCTTGGTATTTGAANACTCGCACAAAGGAAGTTTGGACAGTCACATTTTCGGAAAAGAAGAAGAGGCATTGCCATGGGAAATACGGGTTAAGATAGCCATTGGAACAGCTCAAGGTCTCGCGTTTCTTCACTCGATCAAGAACAGCCCCCTAAACCGAGAACTCAGGATGCATAACATTATGCTTGACGAGCAATACAATGCAAAAANTGTTCTATCTCGAACCAACCAAACGAAGCTTGGTAGATGAAGGTCTCAAGAGGGGAANATTTACATACCTATCTCCTGAATGGGGATCGTTAGGTATTTTGGATATGACGACCGATGTTTACATTTTTGGTATGATCTTGCTTGANCTTTTAATGGGTNCCAAGGATAGAAAAAAGATTAAGGAAGAGCAAGGCTTAGTAGATTACTGGACCTCATCTTTCTTGCCAGATAATTATAAGATTGAGGAAATAATCGNTCCCCGACTTGGGAGCGATTATTCTGCGAATGCGGCGACACAGANNNNNNNACTCATCAACCGATGCACAGCGCATAATACAAAGAAACGGCCATTGATGCAACAAGTATTGGATGGTCTTAATCATATTGCAGAGATTAAGGACTAA
>2212
ATGGGAAACTGTCTAAAGCATTTCAAACAACAACTTCCTTCAATTGCTCCCAAGCCTCTCATTATCCCNCCAATATTTTNAGTGGAGCCAGAAAACGAGAATCTGAGAGTCTTCAGATTCGCGGA-TTNAAGAAAGCGACAAAGAAATTCAGACAAGACAGGGTCGTAGAATGCGAGGATTACTCTGTTCGAAAATTCTACAAGGGCTACATAGATGAAACCACATTTGCACCATCAAGAGCTGGAACCGGAATCGCTGTTTCTGTCATGGAATGTGATAGTTCACGCTCTTTACAAGACTGGATGGCAGTAGTGAGGTCTCTTGGACAGTTGTCTCATCAGAATTTGGTCAATTTCTTGGGTTACTGTTGTGAAGACAACAAACCATTCTTCTTGGTATTTGAANACTCGCACAAAGGAAGTTTGGACAGTCACATTTTCGGAAAAGAAGAAGAGGCATTGCCATGGGAAATACGGGTTAAGATAGCCATTGGAACAGCTCAAGGTCTCGCGTTTCTTCACTCGATCAAGAACAGCCCCCTAAACCGAGAACTCAGGATGCATAACATTATGCTTGACGAGCAATACAATGCAAAAANTGTTCTATCTCGAACCAACCAAACGAAGCTTGGTAGATGAAGGTCTCAAGAGGGGAANATTTACATACCTATCTCCTGAATGGGGATCGTTAGGTATTTTGGATATGACGACCGATGTTTACATTTTTGGTATGATCTTGCTTGAACTTTTAATGGGTTCCAAGGATAGAAAAAAGATTAAGGAAGAGCAAGGCTTAGTAGATTACTGGACCTCATCTTTCTTGCCAGATAATTATAAGATTGAGGAAATAATCGNTCCCCGACTTGGGAGCGATTATTCTGCGAATGCGGCGACACAGATGGGCACACTCATCAACCGATGCACAGCGCATAATACAAAGAAACGGCCATTGATGCAACAAGTATTGGATGGTCTTAATCATATTGCAGAGATTAAGGACTAA
>2239
ATGGGAAACTGTCTAAAGCATTTCAAACAACAACTTCCTTCAATTGCTCCCAAGCCTCTCATTATCCCNCCAATATTTTNAGTGGAGCCAGAAAACGAGAATCTGAGAGTCTTCAGATTCGCGGA-TTNAAGAAAGCGACAAAGAAATTCAGACAAGACAGGGTCGTAGAATGCGAGGATTACTCTGTTCGAAAATTCTACAAGGGCTACATAGATGAAACCACATTTGCACCATCAAGAGCTGGAACCGGAATCGCTGTTTCTGTCATGGAATGTGATAGTTCACGCTCTTTACAAGACTGGATGGCAGTAGTGAGGTCTCTTGGACAGTTGTCTCATCAGAATTTGGTCAATTTCTTGGGTTACTGTTGTGAAGACAACAAACCATTCTTCTTGGTATTTGAANACTCGCACAAAGGAAGTTTGGACAGTCACATTTTCGGAAAAGAAGAAGAGGCATTGCCATGGGAAATACGGGTTAAGATAGCCATTGGAACAGCTCAAGGTCTCGCGTTTCTTCACTCGATCAAGAACAGCCCCCTAAACCGAGAACTCAGGATGCATAACATTATGCTTGACGAGCAATACAATGCAAAAANTGTTCTATCTCGAACCAACCAAACGAAGCTTGGTAGATGAAGGTCTCAAGAGGGGAANATTTACATACCTATCTCCTGAATGGGGATCGTTAGGTATTTTGGATATGACGACCGATGTTTACATTTTTGGTATGATCTTGCTTGAACTTTTAATGGGTTCCAAGGATAGAAAAAAGATTAAGGAAGAGCAAGGCTTAGTAGATTACTGGACCTCATCTTTCTTGCCAGATAATTATAAGATTGAGGAAATAATCGNTCCCCGACTTGGGAGCGATTATTCTGCGAATGCGGCGACACAGATGGGCACACTCATCAACCGATGCACAGCGCATAATACAAAGAAACGGCCATTGATGCAACAAGTATTGGATGGTCTTAATCATATTGCAGAGATTAAGGACTAA
>2240
ATGGGAAACTGTCTAAAGCATTTCAAACAACAACTTCCTTCAATTGCTCCCAAGCCTCTCATTATCCCNCCAATATTTTNAGTGGAGCCAGAAAACGAGAATCTGAGAGTCTTCAGATTCGCGGA-TTNAAGAAAGCGACAAAGAAATTCAGACAAGACAGGGTCGTAGAATGCGAGGATTACTCTGTTCGAAAATTCTACAAGGGCTACATAGATGAAACCACATTTGCACCATCAAGAGCTGGAACCGGAATCGCTGTTTCTGTCATGGAATGTGATAGTTCACGCTCTTTACAAGACTGGATGGCAGTAGTGAGGTCTCTTGGACAGTTGTCTCATCAGAATTTGGTCAATTTCTTGGGTTACTGTTGTGAAGACAACAAACCATTCTTCTTGGTATTTGAANACTCGCACAAAGGAAGTTTGGACAGTCACATTTTCGGAAAAGAAGAAGAGGCATTGCCATGGGAAATACGGGTTAAGATAGCCATTGGAACAGCTCAAGGTCTCGCGTTTCTTCACTCGATCAAGAACAGCCCCCTAAACCGAGAACTCAGGATGCATAACATTATGCTTGACGAGCAATACAATGCAAAAANTGTTCTATCTCGAACCAACCAAACGAAGCTTGGTAGATGAAGGTCTCAAGAGGGGAANATTTACATACCTATCTCCTGAATGGGGATCGTTAGGTATTTTGGATATGACGACCGATGTTTACATTTTTGGTATGATCTTGCTTGAACTTTTAATGGGTTCCAAGGATAGAAAAAAGATTAAGGAAGAGCAAGGCTTAGTAGATTACTGGACCTCATCTTTCTTGCCAGATAATTATAAGATTGAGGAAATAATCGNTCCCCGACTTGGGAGCGATTATTCTGCGAATGCGGCGACACAGATGGGCACACTCATCAACCGATGCACAGCGCATAATACAAAGAAACGGCCATTGATGCAACAAGTATTGGATGGTCTTAATCATATTGCAGAGATTAAGGACTAA
>2276
ATGNGAAACTGTCTAAAGCATTTCAAACAACAACTTCCTTCANTTGCTCCCAAGCCTCTCATTATCCCNCCAATATTTTNAGTGGAGCCAGAAAACGAGAATCTGAGAGTCTTCANATTCGCGGA-TTNAAGAAAGNNNNNAAGAAATTCAGACAAGACAGGGTCGTAGAATGCGAGGATTACTCTGTTCGAAAATTCTACAAGGGCTACATAGATGAAACCACATTTGCACCATCAAGAGCTGGAACCGGAATCGCTGTTTCTGTCATGGAATGTGATAGTTCACGCTCTTTACAAGACTGGATGGCAGTAGTGAGGTCTCTTGGACAGTTGNCTCATCAGAATTTGGTCAATTTCTTGGGTTACTGTTGTGAAGACAANNNNCCATTCTTCTTGGTATTTGAANNNNNGCACAAAGGAAGTTTGGACAGTCACATTTTCGGAAAAGAAGAAGAGGNATTGCCATGGGAAATACGGNNNNNNNNNNNNNNNNNNNNNNNNNNNNNNNNNNNNNNNNTTCACTCGATCAAGAACAGCCCCCTAAACCGAGAACTCAGGATGCATAACATTATGCTTGACGNNCNNNNNNNTGCAAAANNTGTTCTATCTNNNNNNNNNNNNNNNNNNNNNNNNNNNNNNNNNNNNNNNNNNNNNNNNNNNNNNNNNNNNNNNNNNNNNNNGGGGATCGTTAGGTATTTTGGATATGACGACCGATGTTTACATTTTTGGTATGATCTTGCTTGAACTTTTAATGGGTTCCAAGGATAGAAAAAAGATTAAGGAAGAGCAAGGCTTAGTAGATTACTGGACCNNNNNNNNNNNGCCAGATATTTATAAGATTGAGGAAATAATCGNNCCCCGNCTNGGGNNCGATNNTTCTGCGAATGCGGCGACACAGATGGGCACACTCATCAACCGATGCACAGCGCATAATACAAAGAAACGGCCATTGATGCAANAAGTATTGGATGGTCTTAATCATATTGCAGAGATTAAGGACTAA
>2278
ATGGGAAACTGTCTAAAGCATTTCAAACAACAACTTCCTTCAATTGCTCCCAAGCCTCTCATTATCCCNCCAATATTTTNAGTGGAGCCAGAAAACGAGAATCTGAGAGTCTTCAGATTCGCGGA-TTNAAGAAAGCGACAAAGAAATTCAGACAAGACAGGGTCGTAGAATGCGAGGATTACTCTGTTCGAAAATTCTACAAGGGCTACATAGATGAAACCACATTTGCACCATCAAGAGCTGGAACCGGAATCGCTGTTTCTGTCATGGAATGTGATAGTTCACGCTCTTTACAAGACTGGATGGCAGTAGTGAGGTCTCTTGGACAGTTGTCTCATCAGAATTTGGTCAATTTCTTGGGTTACTGTTGTGAAGACAACAAACCATTCTTCTTGGTATTTGAANACTCGCACAAAGGAAGTTTGGACAGTCACATTTTCGGAAAAGAAGAAGAGGCATTGCCATGGGAAATACGGGTTAAGATAGCCATTGGAACAGCTCAAGGTCTCGCGTTTCTNCACTCGATCAAGAACAGCCCCCTAAACCGAGAACTCAGGATGCATAACATTATGCTTGACGAGCAATACAATGCAAAAANTGTTCTATCTCGAACCAACCAAACGAAGCTTGGTAGATGAAGGTCTCAAGAGGGGAANATTTACATACCTATCTCCTGAATGGGGATCGTTAGGTATTTTGGATATGACGACCGATGTTTACATTTTTGGTATGATCTTGCTTGAACTTTTAATGGGTTCCAAGGATAGAAAAAAGATTAAGGAAGAGCAAGGCTTAGTAGATTACTGGACCTCATCTTTCTTGCCAGATAATTATAAGATTGAGGAAATAATCGNTCCCCGACTTGGGAGCGATTATTCTGCGAATGCGGCGACACAGATGGGCACACTCATCAACCGATGCACAGCGCATAATACAAAGAAACGGCCATTGATGCAACAAGTATTGGATGGTCTTAATCATATTGCAGAGATTAAGGACTAA
>2285
ATGGGAAACTGTCTAAAGCATTTCAAACAACAACTTCCTTCAATTGCTCCCAAGCCTCTCATTATCCCNCCAATATTTTNAGTGGAGCCAGAAAACGAGAATCTGAGAGTCTTCAGATTCGCGGA-TTNAAGAAAGCGACAAAGAAATTCAGACAAGACAGGGTCGTAGAATGCGAGGATTACTCTGTTCGAAAATTCTACAAGGGCTACATAGATGAAACCACATTTGCACCATCAAGAGCTGGAACCGGAATCGCTGTTTCTGTCATGGAATGTGATAGTTCACGCTCTTTACAAGACTGGATGGCAGTAGTGAGGTCTCTTGGACAGTTGTCTCATCAGAATTTGGTCAATTTCTTGGGTTACTGTTGTGAAGACAACAAACCATTCTTCTTGGTATTTGAANACTCGCACAAAGGAAGTTTGGACAGTCACATTTTCGGAAAAGAAGAAGAGGCATTGCCATGGGAAATACGGGTTAAGATAGCCATTGGAACAGCTCAAGGTCTCGCGTTTCTTCACTCGATCAAGAACAGCCCCCTAAACCGAGAACTCAGGATGCATAACATTATGCTTGACGAGCAATACAATGCAAAAANTGTTCTATCTCGAACCAACCAAACGAAGCTTGGTAGATGAAGGTCTCAAGAGGGGAANATTTACATACCTATCTCCTGAATGGGGATCGTTAGGTATTTTGGATATGACGACCGATGTTTACATTTTTGGTATGATCTTGCTTGAACTTTTAATGGGTTCCAAGGATAGAAAAAAGATTAAGGAAGAGCAAGGCTTAGTAGATTACTGGACCTCATCTTTCTTGCCAGATAATTATAAGATTGAGGAAATAATCGNTCCCCGACTTGGGAGCGATTATTCTGCGAATGCGGCGACACAGATGGGCACACTCATCAACCGATGCACAGCGCATAATACAAAGAAACGGCCATTGATGCAACAAGTATTGGATGGTCTTAATCATATTGCAGAGATTAAGGACTAA
>2286
ATGGGAAACTGTCTAAAGCATTTCAAACAACAACTTCCTTCAATTGCTCCCAAGCCTCTCATTATCCCNCCAATATTTTNAGTGGAGCCAGAAAACGAGAATCTGAGAGTCTTCAGATTCGCGGA-TTNAAGAAAGCGACAAAGAAATTCAGACAAGACAGGGTCGTAGAATGCGAGGATTACTCTGTTCGAAAATTCTACAAGGGCTACATAGATGAAACCACATTTGCACCATCAAGAGCTGGAACCGGAATCGCTGTTTCTGTCATGGAATGTGATAGTTCACGCTCTTTACAAGACTGGATGGCAGTAGTGAGGTCTCTTGGACAGTTGTCTCATCAGAATTTGGTCAATTTCTTGGGTTACTGTTGTGAAGACAACAAACCATTCTTCTTGGTATTTGAANACTCGCACAAAGGAAGTTTGGACAGTCACATTTTCGGAAAAGAAGAAGAGGCATTGCCATGGGAAATACGGGTTAAGATAGCCATTGGAACAGCTCAAGGTCTCGCGTTTCTTCACTCGATCAAGAACAGCCCCCTAAACCGAGAACTCAGGATGCATAACATTATGCTTGACGAGCAATACAATGCAAAAANTGTTCTATCTCGAACCAACCAAACGAAGCTTGGTAGATGAAGGTCTCAAGAGGGGAANATTTACATACCTATCTCCTGAATGGGGATCGTTAGGTATTTTGGATATGACGACCGATGTTTACATTTTTGGTATGATCTTGCTTGAACTTTTAATGGGTTCCAAGGATAGAAAAAAGATTAAGGAAGAGCAAGGCTTAGTAGATTACTGGACCTCATCTTTCTTGCCAGATAATTATAAGATTGAGGAAATAATCGNTCCCCGACTTGGGAGCGATTATTCTGCGAATGCGGCGACACAGATGGGCACACTCATCAACCGATGCACAGCGCATAATACAAAGAAACGGCCATTGATGCAACAAGTATTGGATGGTCTTAATCATATTGCAGAGATTAAGGACTAA
>2317
ATGGGAAACTGTCTAAAGCATTTCAAACAACAACTTCCTTCAATTGCTCCCAAGCCTCTCATTATCCCNCCAATATTTTNAGNNNNNNNNNNNNNNNNNNNNNNNNNNNNNNNNNNNNNNNNNNN-NNNNNNNNNNNNNNNNNNNNNNNNNNNNNNNACAGGGTCGTAGAATGCGAGGATTACTCTGTTCGAAAATTCTACAAGGGCTACANAGATGAAACCACATTTGCACCATCAAGAGCTGGAACCGGAATCGCTGTTTCTGTCATGGAATGTGATAGTTCACGCTCTTTACAAGACTGGATGGCAGTAGTGAGGTCTCTTGGACAGTTGTCTCATCAGAATTTGNTCAATTTCTTGGGTTACTGTTGTGAAGACAACAAACCATTCTTCTTGGTATTTGAANACTCGCACAAAGGAAGTTTGGACAGTCACATTTTCGGAANNNNNNNNGAGGCATTGCCATGGGAAATACGGGTTAAGATAGCCATTGGAACAGCTCAAGGTCTCGCGTTTCTTCACTCGATCAAGAACAGCCCCCTAAACCGAGAACTCAGGATGCATAACATTATGCTTGACGAGCAATACNNNGCAAAANNTGTTCTATCTCGAACCAACCTAACGAAGCTTGGTAGATGAAGGTCTCAAGAGGGGAANATTTACATACCTATCTCCTGAATGGGGATCGTTAGNNNNNNNNNNNNNNNNNNNNNNNNNNNNNNNNNNNNNNNNNNNNNNNNNTGAACTTTTAATGGGTTCCAAGGATAGAAAAAAGATTAAGGAAGAGCAAGGCTTAGTAGATTACTGGACCTCATCTTNCTTGCCAGATAATTATAAGATTGAGGAAATAATCGNTCCCCGTCTTGGGAGCGATTATTCTGCGAATGCGGCGACACAGATGGGCACACTCATCAACCGATGCACAGCGCATAATACAAAGAAACGGCCATTGATGCAACAAGTATTGGATGGTCTTAATCATATTGCAGAGATTAAGGACTAA
>2370
ATGGGAAACTGTCTAAAGCATTTCAAACAACAACTTCCTTCAATTGCTCCCAAGCCTCTCATTATCCCNCCAATATTTTNAGTGGAGCCAGAAAACGAGAATCTGAGAGTCTTCAGATTCGCGGA-TTNAAGAAAGCGACAAAGAAATTCAGACAAGACAGGGTCGTAGAATGCGAGGATTACTCTGTTCGAAAATTCTACAAGGGCTACATAGATGAAACCACATTTGCACCATCAAGAGCTGGAACCGGAATCGCTGTTTCTGTCATGGAATGTGATAGTTCACGCTCTTTACAAGACTGGATGGCAGTAGTGAGGTCTCTTGGACAGTTGTCTCATCAGAATTTGGTCAATTTCTTGGGTTACTGTTGTGAAGACAACAAACCATTCTTCTTGGTATTTGAANACTCGCACAAAGGAAGTTTGGACAGTCACATTTTCGGAAAAGAAGAAGAGGCATTGCCATGGGAAATACGGGTTAAGATAGCCATTGGAACAGCTCAAGGTCTCGCGTTTCTTCACTCGATCAAGAACAGCCCCCTAAACCGAGAACTCAGGATGCATAACATTATGCTTGACGAGCAATACAATGCAAAAANTGTTCTATCTCGAACCAACCAAACGAAGCTTGGTAGATGAAGGTCTCAAGAGGGGAANATTTACATACCTATCTCCTGAATGGGGATCGTTAGGTATTTTGGATATGACGACCGATGTTTACATTTTTGGTATGATCTTGCTTGAACTTTTAATGGGTTCCAAGGATAGAAAAAAGATTAAGGAAGAGCAAGGCTTAGTAGATTACTGGACCTCATCTTTCTTGCCAGATAATTATAAGATTGAGGAAATAATCGNTCCCCGACTTGGGAGCGATTATTCTGCGAATGCGGCGACACAGATGGGCACACTCATCAACCGATGCACAGCGCATAATACAAAGAAACGGCCATTGATGCAACAAGTATTGGATGGTCTTAATCATATTGCAGAGATTAAGGACTAA
>2412
ATGGGAAACTGTCTAAAGCATTTCAAACAACAACTTCCTTCAATTGCTCCCAAGCCTCTCATTATCCCNCCAATATTTTNAGTGGAGCCAGAAAACGAGAATCTGAGAGTCTTCAGATTCGCGGA-TTNAAGAAAGCGACAAAGAAATTCAGACAAGACAGGGTCGTAGAATGCGAGGATTACTCTGTTCGAAAATTCTACAAGGGCTACATAGATGAAACCACATTTGCACCATCAAGAGCTGGAACCGGAATCGCTGTTTCTGTCATGGAATGTGATAGTTCACGCTCTTTACAAGACTGGATGGCAGTAGTGAGGTCTCTTGGACAGTTGTCTCATCAGAATTTGGTCAATTTCTTGGGTTACTGTTGTGAAGACAACAAACCATTCTTCTTGGTATTTGAANACTCGCACAAAGGAAGTTTGGACAGTCACATTTTCGGAAAAGAAGAAGAGGCATTGCCATGGGAAATACGGGTTAAGATAGCCATTGGAACAGCTCAAGGTCTCGCGTTTCTTCACTCGATCAAGAACAGCCCCCTAAACCGAGAACTCAGGATGCATAACATTATGCTTGACGAGCAATACAATGCAAAAANTGTTCTATCTCGAACCAACCAAACGAAGCTTGGTAGATGAAGGTCTCAAGAGGGGAANATTTACATACCTATCTCCTGAATGGGGATCGTTAGGTATTTTGGATATGACGACCGATGTTTACATTTTTGGTATGATCTTGCTTGAACTTTTAATGGGTTCCAAGGATAGAAAAAAGATTAAGGAAGAGCAAGGCTTAGTAGATTACTGGACCTCATCTTTCTTGCCAGATAATTATAAGATTGAGGAAATAATCGNTCCCCGACTTGGGAGCGATTATTCTGCGAATGCGGCGACACAGATGGGCACACTCATCAACCGATGCACAGCGCATAATACAAAGAAACGGCCATTGATGCAACAAGTATTGGATGGTCTTAATCATATTGCAGAGATTAAGGACTAA
>4779
ATGGGAAACTGTCNAAAGNATTTCAAACAACAACTTCCTTCAATTGCTCCCAAGCCTCTCATTATCCCNCCAATATTTTNAGTGGAGCCAGAAAACGAGAATCTGAGAGTCTTCAGATTCGCGNNTTTGAAGNAAGCGACAAAGAAATTCAGACAAGACAGGGTCGTAGAATGCGAGGATTACTCTGTTCGAAAATTCTACAAGGGCTACATAGATGAAACCACATTTGCACCATCAAGAGCTGGAACCGGAATCGCTGTTTCTGTCATGGAATGTGATAGTTCACGCTCTTTACAAGACTGGATGGCAGTAGTGAGGTCTCTTGGACNNNTGTCTCATCAGAATTTGGTCAATTTCTTGGGTTACTGTTGTGAAGACAACAAACCATTCTTCTTGGTATTTGAANACTCGCACAAAGGAAGTTTGGACAGTCACATTTTCGGAAAAGAAGAAGAGGCATTGCCATGGGAAATACGGGTTAAGATAGCCATTGGAACAGCTCAAGGTCTCGCGTTTCTTCACTCGATCAAGAACAGCCCCCTAAACCGAGAACTCAGGATGCATAACATTATGCTTGACGAGCAATACAATGCAAAANNTGTTCTATCTCGAACCAACCTAACGAAGCTTGGTAGATGAAGGTCTCAAGAGGGGAANATTTACATACCTATCTCCTGAATGGGGATCGTTAGGTATTTTGGATATGACGACCGATGTTTACATTTTTGGTATGATCTTGCTTGAACTTTTAATGGGTTCCAAGGATAGAAAAAANATTAAGGAAGAGCAAGGCTTAGTAGATTACTGGACCTCATCTTTCTTGCCAGATAATTATAAGATTGAGGAAATAATCGNTCCCCGTCTTGGGAGCGATTATTCTGCGAATGCGGCGACACAGATGGGCACACTCATCAACCGATGCACAGCGCATAATACAAAGAAACGGCCATTGATGCAACAAGTATTGGATGGTCTTAATCATATTGCAGAGATTAAGGACTAA
>4807
ATGGGAAACTGTCTAAAGCATTTCAAACAACAACTTCCTTCAATTGCTCCCAAGCCTCTCATTATCCCNCCAATATTTTNANTGGNGCCAGAAAACGAGANTCTGAGAGTCTTCAGNTTCGNGNNTTTGAAGAAAGCGACAAAGAAATTCAGACAAGACANGGTCGTAGAATGCGAGGATTACTCTGTTCGAAAATTCTACAAGGGCTACATAGATGAAACCACATTTGCACCATCAAGAGCTGGAACCGGAATCGCTGTTTCTGTCATGGAATGTGATAGTTCACGCTCTTTACAAGACTGGATGGCAGTAGTGAGGTCTCTTGGACAGTTGTCTCATCAGAATTTGGTCAATTTCTTGGGTTACTGTTGTGAAGACAACAAACCATTCTTCTTGGTATTTGAANACTCGCACAAAGGAAGTTTGGACAGTCACATTTTCGGAAAAGAAGAAGAGGCATTGCCATGGGAAATACGGGTTAAGATAGCCATTGGAACAGCTCAAGGTCTCGCGTTTCTTCACTCGATCAAGAACAGCCCCCTAAACCGAGAACTCAGGATGCATAACATTATGCTTGACGAGCAATACAATGCAAAANNTGTTCTATCTCGAACCAACCTAACGAAGCTNGGTAGATGAAGGTCTCAAGAGGGGAANATTTACATACCTATCTCCTGAATGGGGATCGTTAGGTATTTTGGATATGACGACCGATGTTTACATTTTTGGTATGATCTTGCTTGAACTTTTAATGGGTTCCAAGGATAGAAANAAGATTAAGGAAGAGCAAGGCTTAGTAGATTACTGGACCTCATCTTTCTTGCCAGATAATTATAAGATTGAGGAAATAATCGNTCCCCGTCTTGGGAGCGATTATTCTGCGAATGCGGCGACACAGATGGGCACACTCATCAACCGATGCACAGCGCATAATACAAAGAAACGGCCATTGATGCAACAAGTATTGGATGGTCTTAATCATATTGCAGAGATTAAGGACTAA
>4826
ATGGGAAACTGTCTAAAGCATTTCAAACAACAACTTCCTTCAATTGCTCCCNAGCCTCTCATTATCCCNCCAATATTTTNAGTGGAGCCAGAAAACGAGAATCTGAGAGTCTTCAGATTCGCGNNTTTGAAGAAAGCGACAAAGAANTTCAGACAAGACAGGGTCGTAGAATGCGAGGATTACTCTGTTCGAAAATTCTACAAGGGCTACATAGATGAAACCACATTTGCACCATCAAGAGCTGGAACCGGAATCGCTGTTTCTGTCATGGAATGTGATAGTTCACGCTCTTTACAAGACTGGATGGCAGTAGTGAGGTCTCTTGGACAGTTGTCTCATCAGAATTTGGTCAATTTCTTGGGTTACTGTTGNNAAGACAACAAACCATTCTTCTTGGTATTTGAANACTCGCACAAAGGAAGTTTGGACAGTCACATTTTCGGAAAAGAAGAAGAGGCATTGCCATGGGAAATACGGGTTAAGATAGCCATTGGAACAGCTCAAGGTCTCGCGTTTCTTCACTCGATCAAGAACAGCCCCCTAAACCGAGAACTCAGGATGCATAACNTTATGCNTGACGAGCAATACAATGCAAAANNTGTTCTATCTCGAACCAACCTAACGAAGCTTGGTAGATGAAGGTCTCAAGAGGGGAANATTTACATACCTATCTCCTGAATGGGGATCGTTAGGTATTTTGGATATGACGACCGATGTTTACATTTTTGGTATGATCTTGCTTGAACTTTTAATGGGTTCCAAGGATAGAAAAAAGATTAAGGAAGAGCAAGGCTTAGTAGATTACTGGACCTCATCTTTCNTGCCAGATAATTATAAGATTGAGGAAATAATCGNTCCCCGTCTTGGGAGCGATTATTCTGCGAATGCGGCGACACAGATGGGCACACTCATCAACCGATGCACAGCGCATAATACAAAGAAACGGCCATTGATGCAACAAGTATTGGATGGTCTTAATCATATTGCAGAGATTAAGGACTAA
>4840
ATGGGAAACTGTCTAAAGCATTTCAAACAACAACTTCCTTCAATTGCTCCCAAGCCTCTCATTATCCCNCCAATATTTTNAGTGGAGCCAGAAAACGAGAATCTGAGAGTCTTCAGATTCGCGGA-TTNAAGAAAGCGACAAAGAAATTCAGACAAGACAGGGTCGTAGAATGCGAGGATTACTCTGTTCGAAAATTCTACAAGGGCTACATAGATGAAACCACATTTGCACCATCAAGAGCTGGAACCGGAATCGCTGTTTCTGTCATGGAATGTGATAGTTCACGCTCTTTACAAGACTGGATGGCAGTAGTGAGGTCTCTTGGACAGTTGTCTCATCAGAATTTGGTCAATTTCTTGGGTTACTGTTGTGAAGACAACAAACCATTCTTCTTGGTATTTGAANACTCGCACAAAGGAAGTTTGGACAGTCACATTTTCGGAAAAGAAGAAGAGGCATTGCCATGGGAAATACGGGTTAAGATAGCCATTGGAACAGCTCAAGGTCTCGCGTTTCTTCACTCGATCAAGAACAGCCCCCTAAACCGAGAACTCAGGATGCATAACATTATGCTTGACGAGCAATACAATGCAAAANNTGTTCTATCTCGAACCAACCAAACGAAGCTTGGTAGATGAAGGTCTCAAGAGGGGAANATTTACATACCTATCTCCTGAATGGGGATCGTTAGGTATTTTGGATATGACGACCGATGTTTACATTTTTGGTATGATCTTGCTTGAACTTTTAATGGGTTCCAAGGATAGAAAAAAGATTAAGGAAGAGCAAGGCTTAGTAGATTACTGGACCTCATCTTTCTTGCCAGATAATTATAAGATTGAGGAAATAATCGNTCCCCGACTTGGGAGCGATTATTCTGCGAATGCGGCGACACAGATGGGCACACTCATCAACCGATGCACAGCGCATAATACAAAGAAACGGCCATTGATGCAACAAGTATTGGATGGTCTTAATCATATTGCAGAGATTAAGGACTAA
>4857
ATGGGAAACTGTCTAAAGCATTTCAAACAACAACTTCCTTCAATTGCTCCCAAGCCTCTCATTATCCCNCCAATATTTTNAGTGGAGCCAGAAAACGAGAATCTGAGAGTCTTCAGATTCGCGGA-TTNAAGAAAGCGACAAAGAAATTCAGACAAGACAGGGTCGTAGAATGCGAGGATTACTCTGTTCGAAAATTCTACAAGGGCTACATAGATGAAACCACATTTGCACCATCAAGAGCTGGAACCGGAATCGCTGTTTCTGTCATGGAATGTGATAGTTCACGCTCTTTACAAGACTGGATGGCAGTAGTGAGGTCTCTTGGACAGTTGTCTCATCAGAATTTGGTCAATTTCTTGGGTTACTGTTGTGAAGACAACAAACCATTCTTCTTGGTATTTGAANACTCGCACAAAGGAAGTTTGGACAGTCACATTTTCGGAAAAGAAGAAGAGGCATTGCCATGGGAAATACGGGTTAAGATAGCCATTGGAACAGCTCAAGGTCTCGCGTTTCTTCACTCGATCAAGAACAGCCCCCTAAACCGAGAACTCAGGATGCATAACATTATGCTTGACGAGCAATACAATGCAAAA-CTGTTCTATCTCGAACCAACCAAACGAAGCTTGGTAGATGAAGGTCTCAAGAGGGGAANATTTACATACCTATCTCCTGAATGGGGATCGTTAGGTATTTTGGATATGACGACCGATGTTTACATTTTTGGTATGATCTTGCTTGAACTTTTAATGGGTTCCAAGGATAGAAAAAAGATTAAGGAAGAGCAAGGCTTAGTAGATTACTGGACCTCATCTTTCTTGCCAGATATTTATAAGATTGAGGAAATAATCGNTCCCCGACTTGGGAGCGATTATTCTGCGAATGCGGCGACACAGATGGGCACACTCATCAACCGATGCACAGCGCATAATACAAAGAAACGGCCATTGATGCAACAAGTATTGGATGGTCTTAATCATATTGCAGAGATTAAGGACTAA
>4884
ATGGGAAACTGTCTAAAGCATTTCAAACAACAACTTCCTTCAATTGCTCCCAAGCCTCTCATTATCCCNCCAATATTTTNAGTGGAGCCAGAAAACGAGAATCTGAGAGTCTTCAGATTCGCGGA-TTNAAGAAAGCGACAAAGAAATTCAGACAAGACAGGGTCGTAGAATGCGAGGATTACTCTGTTCGAAAATTCTACAAGGGCTACATAGATGAAACCACATTTGCACCATCAAGAGCTGGAACCGGAATCGCTGTTTCTGTCATGGAATGTGATAGTTCACGCTCTTTACAAGACTGGATGGCAGTAGTGAGGTCTCTTGGACAGTTGTCTCATCAGAATTTGGTCNATTTCTTGGGTTACTGTTGTGAAGACAACAAACCATTCTTCTTGGTATTTGAANACTCGCACAAAGGAAGTTTGGACAGTCACATTTTCGGAAAAGAAGAAGAGGCATTGCCATGGGAAATACGGGTTAAGATAGCCATTGGAACAGCTCAAGGTCTCGCGTTTCTTCACTCGATCAAGAACAGCCCCCTAAACCGAGAACTCAGGATGCATAACATTATGCTTGACGAGCAATACAATGCAAAANNTGTTCTATCTCGAACCAACCAAACGAAGCTTGGTAGATGAAGGTCTCAAGAGGGGAANATTTACATACCTATCTCCTGAATGGGGATCGTTAGGTATTTTGGATATGACGACCGATGTTTACATTTTTGGTATGATCTTGCTTGAACTTTTAATGGGTTCCAAGGATAGAAAAAAGATTAAGGAAGAGCAAGGCTTAGTAGATTACTGGACCTCATCTTTCTTGCCAGATAATTATAAGATTGAGGAAATAATCGNTCCCCGACTTGGGAGCGATTATTCTGCGAATGCGGCGACACAGATGGGCACACTCATCAACCGATGCACAGCGCATAATACAAAGAAACGGCCATTGATGCAACAAGTATTGGATGGTCTTAATCATATTGCAGAGATTAAGGACTAA
>4900
ATGGGAAACTGTCTAAAGCATTTCAAACAACAACTTCCTTCAATTGCTCCCAAGCCTCTCANTATCCCNCCAATATTNTNAGTGGAGCCAGAAAACGAGAATCNGAGNGTCTTCAGATTCGCGGA-TTNAAGAAAGCGACAAAGAAATTCAGACAAGACAGGGTCGTAGAATGCGAGGATTACTCTGTTCGAAAATTCTACAAGGGCTACATAGATGAAACCACATTTGCACCATCAAGAGCTGGAACCGGAATCGCTGTTTCTGTCATGGAATGTGATAGTTCACGCTCTTTACAAGACTGGATGGCAGTAGTGAGGTCTCTTGGACAGTTGTCTCATCAGAATTTGGTCAATTTCTTGGGTTACTGTTNTGAAGACAACAAACCATTCTTCTTGGTATTTGAANACTCGCACAAAGGAAGTTTGGACAGTCACATTTTNGGNAAAGAAGAAGAGGCATTGCCATGGGAAATACGGGTTAAGATAGCCATTGGAACAGCTCAAGGTCTCGCGTTTCTTCACTCGATCAAGAACAGCCCCCTAAACCGAGAACTCAGGATGCATAACATTATGCTTGACGAGCAATACAATGCAAAA-CTGTTCTATCTCGAACCAACCAAACGAAGCTTGGTAGATGAAGGTCTCAAGAGGGGAANATTTACATACCTATCTCCTGAATGGGGATCGTTAGGTATTTTGGATATGACGACCGATGTTTACATTTTTGGTATGATCTTGCTTGAACTTTTAATGGGTTCCAAGGATAGAAAAAAGATTAAGGAAGAGCAAGGCTTAGTAGATTACTGGACCTCNNCTTTCTTGCCAGATAATTATAAGATTGAGGAAATAATCGNTCCCCGACTTGGGAGCGATTATTCTGCGAATGCGGCGACACAGATGGGCACACTCATCAACCGATGCACAGCGCATAATACAAAGAAACGGCCATTGATGCAACAAGTATTGGATGGTCTTAATCATATTGCAGAGATTAAGGACTAA
>4939
ATGGGAAACTGTCTAAAGCATTTCAAACAACAACTTCCTTCAATTGCTCCCAAGCCTCTCATTATCCCNCCAATATTTTNAGTGGAGCCAGAAAACGAGAATCTGAGAGTCTTCAGATTCGCGGATTTGAAGAAAGCGACAAAGAAATTCAGACAAGACAGGGTCGTAGAATGCGAGGATTACTCTGTTCGAAAATTCTACAAGGGCTACATAGATGAAACCACATTTGCACCATCAAGAGCTGGAACCGGAATCGCTGTTTCTGTCATGGAATGTGATAGTTCACGCTCTTTACAAGACTGGATGGCAGTAGTGAGGTCTCTTGGACAGTTGTCTCATCAGAATTTGGTCAATTTCTTGGGTTACTGTTGTGAAGACAACAAACCATTCTTCTTGGTATTTGAANACTCGCACAAAGGAAGTTTGGACAGTCACATTTTCGGAAAAGAAGAAGAGGCATTGCCATGGGAAATACGGGTTAAGATAGCCATTGGAACAGCTCAAGGTCTCGCGTTTCTTCACTCGATCAAGAACAGCCCCCTAAACCGAGAACTCAGGATGCATAACATTATGCTTGACGAGCAATACAATGCAAAA-CTGTTCTATCTCGAACCAACCTAACGAAGCTTGGTAGATGAAGGTCTCAAGAGGGGAANATTTACATACCTATCTCCTGAATGGGGATCGTTAGGTATTTTGGATATGACGACCGATGTTTACATTTTTGGTATGATCTTGCTTGAACTTTTAATGGGTTCCAAGGATAGAAAAAAGATTAAGGAAGAGCAAGGCTTAGTAGATTACTGGACCTCATCTTTCTTGCCAGATAATTATAAGATTGAGGAAATAATCGNTCCCCGTCTTGGGAGCGATTATTCTGCGAATGCGGCGACACAGATGGGCACACTCATCAACCGATGCACAGCGCATAATACAAAGAAACGGCCATTGATGCAACAAGTATTGGATGGTCTTAATCATATTGCAGAGATTAAGGACTAA
>4958
ATGGGNAACTGTCGAAAGCATTTCAAACAACAACTTCCTTCAATTGCTCCCAAGCCTCTCATTATCCCNCCAATATTTTNAGTGGAGCCAGAAAACGAGAATCTGAGAGTCTTCAGATTCGCGGATTTGAAGAAAGCGACAAAGAAATTCAGACAAGACAGGGTCGTAGAATGCGAGGATTACTCTGTTCGAAAATTCTACAAGGGCTACATAGATGAAACCACATTTGCACCATCAAGAGCTGGAACCGGAATCGCTGTTTCTGTCATGGAATGTGATAGTTCACGCTCTTTACAAGACTGGATGGCAGTAGTGAGGTCTCTTGGACAGTTGTCTCATCAGAATTTGGTCAATTTCTTGGGTTACTGTTGTGAAGACAACAAACCATTCTTCTTGGTATTTGAANACTCGCACAAAGGAAGTTTGGACAGTCACATTTTCGGAAAAGAAGAAGAGGCATTGCCATGGGAAATACGGGTTAAGATAGCCATTGGAACAGCTCAAGGTCTCGCGTTTCTTCACTCGATCAAGAACAGCCCCCTAAACCGAGAACTCAGGATGCATAACATTATGCTTGACGAGCAATACAATGCAAAANNTGTTCTATCTCGAACCAACCTAACGAAGCTTGGTAGATGAAGGTCTCAAGAGGGGAANATTTACATACCTATCTCCTGAATGGGGATCGTTAGGTATTTTGGATATGACGACCGATGTTTACATTTTTGGTATGATCTTGCTTGAACTTTTAATGGGTTCCAAGGATAGAAAAAAGATTAAGGAAGAGCAAGGCTTAGTNGATTACTGGACCTCATCTTTCTTGCCAGATAATTATAAGATTGAGGAAATAATCGNTCCCCGTCTTGGGAGCGATTATTCTGCGAATGCGGCGACACAGATGGGCACACTCATCAACCGATGCACAGCGCATAATACAAAGAAACGGCCATTGATGCAACAAGTATTGGATGGTCTTAATCATATTGCAGAGATTAAGGACTAA
>5023
ATGGGAAACTGTCTAAAGCATTTCAAACAACAACTTCCTTCAATTGCTCCCAAGCCTCTCATTATCCCNCCAATATTTTNAGTGNAGCCANNNNACGAGAATCTGAGAGTCTTCAGATTCGCGGA-TTNAAGAAAGCGACAAAGAAATTCAGACAAGACAGGGTCGTAGAATGCGAGGATTACTCTGTTCGAAAATTCTACAAGGGCTACATAGATGAAACCACATTTGCACCATCAAGAGCTGGNACCGGAATCGCTGTTTCTGTCATGGAATGTGATAGTTCACGCTCTTTACAAGACTGGATGGCAGTAGTNAGGNCTCTTNGACAGTTGTCTCATCAGAATTTGGTCAATTTCTTGGGTTACTGTTGTGAAGACAACAAACCATTCTTCTNNNNNNNNNNNNACTCGCANAAAGGAAGTTTGGACAGTCACATTTTCGGAAAAGAAGAAGAGGCATTGCCATGGGAAATACGGGTTAAGATAGCCATTGGAACAGCTCAAGGTCTCGCGTTTCTTCACTCGATCAAGAACAGCCCCCTAAACNGAGAACTCAGGATGCATANNNNNNNNNNNNNNNAGCAATACAATGCAAAA-CTGTTCTATCTCGAACCAACCNAACGAAGCTTGGTAGATGAAGGTCTCAAGAGGGGAANATTTACATACCTATCTCCTGAATGGGGATCGTTAGGTATTTTGGATATGACGACCGATGTTTACATTTTTGGTATGATCTTGCTTGAACTTTTAATGGGTTCCAAGGATAGAAAAAAGATTAAGGAAGAGCAAGGCTTAGTAGATTACTGGACCTCATCTTTCTTGCCAGATAATTATAAGATTGAGGAANTAATCGNTCCCCGACTTGGGAGCGATTANNCTGCGAATGCGGCGACACAGATGGGCACACTCATCAACCGATGCACAGCGCATAATACAAAGAAACGGCCATTGATGCAACAAGTATTGGATGGTCTTAATCATATTGCAGAGATTAAGGACTAA
>5104
ATGGGAAACTGTCTAAAGCATTTCAAACAACAACTTCCTTCAATTGCTCCCAAGCCTCTCATTATCCCNCCAATATTTTNAGTGGAGCCAGAAAACGAGAATCTGAGAGTCTTCAGATTCGCGGA-TTNAAGAAAGCGACAAAGAAATTCAGACAAGACAGGGTCGTAGAATGCGAGGATTACTCTGTTCGAAAATTCTACAAGGGCNACATAGATGAAACCACATTTGCACCATCAAGAGCTGGAACCGGAATCGCTGTTTCTGTCATGGAATGTGATAGTTCACGCTCTTTACAAGACTGGATGGCAGTAGTGAGGTCTCTTGGACAGTTGTCTCATCAGAATTTGGTCAATTTCTTGGGTTACTGTTGTGAAGACAACAAACCATTCTTCTNNNTATTTGAANACTCGCACAAAGGAAGTTTGGACAGTCACATTTTCGGAAAAGAAGAAGAGGCATTGCCATGGGAAATACGGGTTAAGATAGCCATTGGAACAGCTCAAGGTCTCGCGTTTCTTCACTCNNNNNNNNNNNNCCCCCTAAACCGAGAACTCAGGATGCATAACANTATGCTTGACGAGNNNNNNAATGCAAAANNTGTTCTATCTCGAAACAACCAAACGAAGCTTGGTAGATGAAGGTCTCAAGAGGGGAANATTTACATACCTATCTCCTGAATGGGGATCGTTAGGTATTTTGGATATGACGACCGATGTTTACATTTTTGGTATGATCTTGCTTGAACTTTTAATGGGTTCCAAGGATAGAAAAAAGATTAAGGAAGAGCAAGGCTTAGTAGATTACTGGACCNCATCTTTCTTGCCAGATAATTATAAGATTGAGGAAATAATCGNTCCCCGACTTGGGAGCGATTATTCTGCGAATGCGGCGACACAGATGGGCACACTCATCAACCGATGCACAGCGCATAATACAAAGAAACGGCCATTGATGCAACAAGTATTGGATGGTCTTAATCATATTGCAGAGATTAAGGACTAA
>5151
ATGGGAAACTGTCTAAAGCATTTCAAACAACAACTTCCTTCAATTGCTCCCAAGCCTCTCATTATCCCNCCAATATTTTNAGTGGAGCCAGAAAACGAGAATCTGAGAGTCTTCAGATTCGCGGA-TTNAAGAAAGCGACAAAGAAATTCAGACAAGACANGGTCGTAGAATGCGAGGATTACTCTGTTCGAAAATNCTACAAGGGCTACATAGATGAAACCACATTTGCACCATCAAGAGCTGGAACCGGAATCGCTGTTTCTGTCATGGAATGTGATAGTTCACGCTCTTTACAAGACTGGATGGCAGTAGTGAGGTCTCTTGGACAGTTGTCTCATCAGAATTTGGTCAATTTCTTGGGTTACTGTTGTGAAGACAACAAACCATTCTTCTTGGTATTTGAANACTCGCACAAAGGAAGTTTGGACAGTCACATTTTCGGAAAAGAAGAAGAGGCATTGCCATGGGAAATACGGGTTAAGATAGCCATTGGAACAGCTCAAGGTCTCGCGTTTCTTCACTCGATCAAGAACAGCCCCCTAAACCGAGAACTCAGGATGCATAACATTATGCTTGACGANCAATACAATGCAAAAANTGTTCTATCTCGAANCAACCAAACGAAGCTTGGTAGATGAAGGTCTCAAGAGGGGAANATTTACATACCTATCTCCTGAATGGGNATCGTTAGGTATTTTGGATATGACGACCGATGTTTACATTTTTGGTATGATCTTGCTTGAACTTTTAATGGGTTCCAAGGATAGAAAAAAGATTAAGGAAGAGCAAGGCTTAGTAGATTACTGGACCTCATCTTTCTTGCCAGATAATTATAAGATTGAGGAAATAATCGNTCCCCGACTTGGGNGCGATTATTCTGCGAATGCGGCGACACAGATGGGCACACTCATCAACCGATGCACAGCGCATAATACAAAGAAACGGCCATTGATGCAACAAGTATTGGATGGTCTTAATCATATTGCAGAGATTAAGGACTAA
>5165
ATGGGAAACTGTCTAAAGCATTTCAAACAACAACTTCCTTCAATTGCTCCCAAGCCTCTCATTATCCCNCCAANATTTTNNGTGGAGCCAGAAAACGAGAATCTGAGAGTCTTCAGATTCGCGGA-TTNAAGAAAGCGACAAAGAAATTCAGACAAGACAGGGTCNTNGAATGCGAGGATTACTCTGTTCGAAAATTCTACAAGGGCTACATAGATGNAACCACATTTGCACCATCAAGAGCTGGAACCGGAATCGCTGTTTCTGTCATGGAATGTGATAGTTCACGCTCTTTACAAGACTGGATGGCAGTAGTGAGGTCTCTTGGACAGTTGTCTNNTCAGAATTTGGTCAANTTCTTGGGTTACTGTTGTGAAGACAACAAACCATTCTTCTNGGTATTTGAANACTCGCACAAAGGAAGTTTGGACAGTCACATTTTCNGAAAAGAAGAAGAGGCATTGCCATGGGAAATACGGGTTAAGATAGCCATNGGAACAGCTCAAGGTCTCGCGTTTCTTCACTCGATCAAGAACAGCCCCCTAAACCGAGAACTCAGGATGCATAACATTATGCTTGACGAGCAATACAATGCAAAAANTGTTCTATCTCGAACCAACCAAACGNNNNNNNNNNNNNNNNNNNNNNNNNNNNNNNNNNNNNNNNTACCTATCTCCTGAATGGGGATCGTTAGGTNTTTTGGATATGACGACCGATGTTTACATTTTTGGTATGATCTTGCTTGAACTTTTAATGGGTTCCAAGGATAGAAAAAAGATTAAGGAAGAGCAAGGCTTAGTAGATTACTGGACCTCATCTTTCTTGCCAGATAATTATAAGATTGAGGAAATAATCGNTCCCCGACTTGGGAGCGATTATTCTGCGAATGCGGCGACACAGATGGGCACACTCATCAACCGATGCACAGCGCATAATACAAAGAAACGGCCATTGATGCAACAAGTATTGGATGGTCTTAATCATATTGCAGAGATTAAGGACTAA
>5210
ATGGGAAACTGTCTAAAGCATTTCAAACAACAACTTCCTTCAATTGCTCCCAAGCCTCTCATTATCCCNCCAATATTTTNAGTGGAGCCAGAAAACGAGAATCTGAGAGTCTTCAGATTCGCGGA-TTNAAGAAAGCGACAAAGAAATTCAGACAAGACAGGGTCGTAGAATGCGAGGATTACTCTGTTCGAAAATTCTACAAGGGCTACATAGATGAAACCACATTTGCACCATCAAGAGCTGGAACCGGAATCGCTGTTTCTGTCATGGAATGTGATAGTTCACGCTCTTTACAAGACTGGATGGCAGTAGTGAGGTCTCTTGGACAGTTGTCTCATCAGAATTTGGTCAATTTCTTGGGTTACTGTTGTGAAGACAACAAACCATTCTTCTTGGTATTTGAANACTCGCACAAAGGAAGTTTGGACAGTCACATTTTCGGAAAAGAAGAAGAGGCATTGCCATGGGAAATACGGGTTAAGATAGCCATTGGAACAGCTCAAGGTCTCGCGTTTCTTCACTCGATCAAGAACAGCCCCCTAAACCGAGAACTCAGGATGCATAACATTATGCTTGACGAGCAATACAATGCAAAANNTGTTCTATCTCGAACCAACCAAACGAAGCTTGGTAGATGAAGGTCTCAAGAGGGGAANATTTACATACCTATCTCCTGAATGGGGATCGTTAGGTATTTTGGATATGACGACCGATGTTTACATTTTTGGTATGATCTTGCTTGAACTTTTAATGGGTTCCAAGGATAGAAAAAAGATTAAGGAAGAGCAAGGCTTAGTAGATTACTGGACCTCATCTTTCTTGCCAGATAATTATAAGATTGAGGAAATAATCGNTCCCCGACTTGGGAGCGATTATTCTGCGAATGCGGCGACACAGATGGGCACACTCATCAACCGATGCACAGCGCATAATACAAAGAAACGGCCATTGATGCAACAAGTATTGGATGGTCTTAATCATATTGCAGAGATTAAGGACTAA
>5236
ATGGGAAACTGTCTAAAGCATNTCAAACAACAACTTCCTTCAATTGCTCCCAAGCCTCTCATTATCCCNCCAATATTTTNAGNNNNNNNNNNNNNNNAGAATCTGAGAGTCTTCAGATTCGCGGA-TTNAAGAAAGCGACAAAGAAATTCAGNNNNNNNNNNNNNGTAGAATGCGAGNNNNNNNNNNNNNNNNNNNNNNNNNNNNNNNACATAGATGAAACCACATTTGCNNCATCAAGAGCTGGAACCGGAATCGCTGTTTCTGTCATGGAATGTGATAGTTCACGCTCTTTACAAGACTGGATGGCAGTAGTGAGGTCTCTTGGACAGTTGTCTCATCAGAATTTGGTCAATTTCTTGGGTTACTGTTGTGAAGACAACAAACCATTCTTCTTGGTATNTGAANACTCGCACAAAGGAAGTTTGGACAGTCACATTTTCGGAAAAGAAGAAGNGGCATTGCCATGGGAAATACGGGTTAAGATAGCCATTGGAACAGCTCAAGGTCTCGCGTTTCTTCACTCGATCAAGAACAGCCCCCTAAACCGAGAACTCAGGATGCATAACATTATGNNNNNNNNNCAATACAATGCAAAANNTGTTCTATCTCGAACCAACCTAACGAAGCTTGGTAGATGAAGGTCTCAAGAGGGGAANATTTACATACCTATCTCCTGAATGGGGATCGTTAGGTATTTTGGATATGACGACCGATGTTTACATTTTTGGTATGATCTTGCTTGNACTTTTAATGGGTTCCAAGGATAGAAAAAAGATTAAGGAAGAGCAAGGCTTAGTAGATTACTGGACCTCATCTTTCTTGCCAGATAATTATAAGATTGAGGAAATAATCGNTCCCCGTCTTGGGAGCGATTATTCTGCGAATGCGGCGACACAGATGGGCACACTCATCAACCGATGCACAGCGCATAATACAAAGAAACGGCCATTGATGCAACAAGTATTGGANGGTCTTAATCATANTGCAGAGATTANGGACTAA
>5249
ATGGGAAACTGTCTAAAGCATTTCAAACAACAACTTCCTTCAATTGCTCCCAAGCCTCTCATTATCCCNCCAATATTTTNAGTGGAGCCAGAAAACGAGAATCTGAGAGTCTTCAGATTCGCGGA-TTNAAGAAAGCGACAAAGAAATTCAGACAAGACAGGGTCGTAGAATGCGAGGATTACTCTGTTCGAAAATTCTACAAGGGCTACATAGATGAAACCACATTTGCACCATCAAGAGCTGGAACCGGAATCGCTGTTTCTGTCATGGAATGTGATAGTTCACGCTCTTTACAAGACTGGATGGCAGTAGTGAGGTCTCTTGGACAGTTGTCTCATCAGAATTTGGTCAATTTCTTGGGTTACTGTTGTGAAGACAACAAACCATTCTTCTTGGTATTTGAANACTCGCACAAAGGAAGTTTGGACAGTCACATTTTCGGAAAAGAAGAAGAGGCATTGCCATGGGAAATACGGGTTAAGATAGCCATTGGAACAGCTCAAGGTCTCGCGTTTCTTCACTCGATCAAGAACAGCCCCCTAAACCGAGAACTCAGGATGCATAACATTATGCTTGACGAGCAATACAATGCAAAA-CTGTTCTATCTCGAACCAACCAAACGAAGCTTGGTAGATGAAGGTCTCAAGAGGGGAANATTTACATACCTATCTCCTGAATGGGGATCGTTAGGTATTTTGGATATGACGACCGATGTTTACATTTTTGGTATGATCTTGCTTGAACTTTTAATGGGTTCCAAGGATAGAAAAAAGATTAAGGAAGAGCAAGGCTTAGTAGATTACTGGACCTCATCTTTCTTGCCAGATATTTATAAGATTGAGGAAATAATCGNTCCCCGACTTGGGAGCGATTATTCTGCGAATGCGGCGACACAGATGGGCACACTCATCAACCGATGCACAGCGCATAATACAAAGAAACGGCCATTGATGCAACAAGTATTGGATGGTCTTAATCATATTGCAGAGATTAAGGACTAA
>5253
ATGGGAAACTGTCTAAAGCATTTCAAACAACAACTTCCTTCAATNGCTCCCAAGCCTCTCATTATCCCNCCAATATTTTNAGTGGAGCCAGAAAACGAGAATCTNAGAGNCTTCAGATTCGCGGA-TTNAAGAAAGCGACAAAGAAATTCAGACAAGACAGGGTCGTAGAATGCGAGGATTACTCTGTTCGAAAATTCTACAAGGGCTACATAGATGAAACCACATTTGCACCATCAAGAGCTGGAACCGGAATCGCTGTTTCTGTCATGGAATGTGATAGTTCNCGCTCTTTACAAGACTGGATGGCAGTAGTGAGGTCTCTTGGACAGTTGTCTCATCAGAATTTGGTCNATTTCTTGGGTTACTGTTGTGANGACAACAAACCATTCTTCTTGGTATTTGAANACTCGCACAAAGGAAGTTTGGACAGTCACATTTTCGGAAAAGAAGAAGAGGCATTGCCATGGGAAATACGGGTTAAGATAGCCATTGGAACAGCTCAAGGTCTCGCGTTTCTTCACTCGATCAAGAACAGCCCCCTAAACCGAGAACTCAGGATGCATAACATTATGCTTGACGAGCAATACAATGCAAAANNTGTTCTATCTCGAACCAACCAAACGAAGCTTGGTAGATGAAGGTCTCAAGAGGGGAANATTTACATACCTATCTCCTGAATGGGGATCGTTAGGTATTTTGGATATGACGACCGATGTTTACATTTTTGGTATGATCTTGCTTGAACTTTTAANGGGTTCCAAGGATAGAAAAAAGATTAAGGAAGNNCAAGGCTTAGTAGATTACTGGACCTCATCTTTCTTGCCAGATANTTATAAGATTGAGGAAATAATCGNTCCCCGACTTGGGAGCGATTATTCTGCGAATGCGGCGACACAGATGGGCACACTCATCAACCGATGCACAGCGCATAATACAAAGAAACGGCCATTGATGCAACAAGTATTGGATGGTCTTAATCATATTGCAGAGATTAAGGACTAA
>5276
ATGGGAAACTGTCTAAAGCATTTCAAACAACAACTTCCTTCAATTGCTCCCAAGCCTCTCATTATCCCNCCAATANNNNNNNTGGAGCCAGAAAACGAGAATCTGAGAGTCTTCAGATTCGCGGATTTGAAGAAAGCGACAAAGAAATTCAGACAAGACAGGGTCGTAGAATGCGAGGATTACTCTGTTCGAAAATTNTACAAGGGCTACATAGATGAAACCACATTTGCACCATCAAGAGCTGGAACCGGAATCGCTGTTTCTGTCATGGAATGTGATAGTTCACGCTCTTTACAAGACTGGATGGCAGTAGTGAGGTCTCTTGGACAGTTGTCTCATCAGAATTTGGTCAATTTCTTGGGTTACTGTTGTGAAGACAACAAACCATTCTTCTTGGTATTTGAANACTCGCACAAAGGANGTTTGGACAGTCACATTTTCGGAAAAGAAGAAGAGGCATTGCCATGGGAAATACGGGTTAAGATAGCCATTGGAACAGCTCAAGGNCTCGCGTTTCTTCNCTCGATCAAGAACAGCCCCCTAAACCGAGAACTCAGGATGCATAACATTNTGCTTGACGAGNNNNNNNNNNNNNNNNNNNNNNNNNNNNNNNNCAACCTAACGAAGCTTGGTAGATGAAGGTCTCAAGAGGGGAANATTTACATACCTATCTCCTGAATGGGGATCGTTAGGTATTTTGGATATGACGACCGATGTTTACATTTTTGGTATGATCTTGCTTGAACTTTTAATGGGTTCCAAGGATAGAAAAAAGATTAAGGAAGAGCAAGGCTTAGTAGATTACTGGACCTCATCTTTCTTGCCAGATAATTATAAGATTGAGGAAATAATCGNTCCCCGTCTTGGGAGCGATTATTCTGCGAATGCGGCGACACAGATGGGCACNCTCATCAACCGATGCACAGCGCATAATACAAAGAAACGGCCATTGATGCAACAAGTATTGGATGGTCTTAATCATATTGCAGAGATTAAGGNCTAA
>5279
ATGGGAAACTGTCTAAAGCATTTCAAACAACAACTTCCTTCAATTGCTCCCAAGCCTCTCATTATCCCNCCAATATTTTNAGTGGAGCCAGAAAACGAGAATCTGAGAGTCTTCAGATTCGCGGA-TTNAAGAAAGCGACAAAGAAATTCAGACAAGACAGGGTCGTAGAATGCGAGGATTACTCTGTTCGAAAATTCTACAAGGGCTACATAGATGAAACCACATTTGCACCATCAAGAGCTGGAACCGGAATCGCTGTTTCTGTCATGGAATGTGATAGTTCACGCTCTTTACAAGACTGGATGGCAGTAGTGAGGTCTCTTGGACAGTTGTCTCATCAGAATTTGGTCAATTTCTTGGGTTACTGTTGTGAAGACAACAAACCATTCTTCTTGGTATTTGAANACTCGCACAAAGGAAGTTTGGACAGTCACATTTTCGGAAAAGAAGAAGAGGCATTGCCATGGGAAATACGGGTTAAGATAGCCATTGGAACAGCTCAAGGTCTCGCGTTTCTTCACTCGATCAAGAACAGCCCCCTAAACCGAGAACTCAGGATGCATAACATTATGCTTGACGAGCAATACAATGCAAAA-CTGTTCTATCTCGAACCAACCAAACGAAGCTTGGTAGATGAAGGTCTCAAGAGGGGAANATTTACATACCTATCTCCTGAATGGGGATCGTTAGGTATTTTGGATATGACGACCGATGTTTACATTTTTGGTATGATCTTGCTTGAACTTTTAATGGGTTCCAAGGATAGAAAAAAGATTAAGGAAGAGCAAGGCTTAGTAGATTACTGGACCTCATCTTTCTTGCCAGATAATTATAAGATTGAGGAAATAATCGNTCCCCGACTTGGGAGCGATTATTCTGCGAATGCGGCGACACAGATGGGCACACTCATCAACCGATGCACAGCGCATAATACAAAGAAACGGCCATTGATGCAACAAGTATTGGATGGTCTTAATCATATTGCAGAGATTAAGGACTAA
>5349
ATGGGAAACTGTCTAAAGCATTTCAAACAACAACTTCCTTCAATTGCTCCCAAGCCTCTCATTATCCCNCCAATATTTTNAGTGGAGCCAGAAAACGAGAATCTGAGAGTCTTCAGATTCGCGGA-TTNNAGAAAGCGACAAAGAAATTCAGACAAGACAGGGTCGTAGAATGCGAGGATTACTCTGTTCGAAAATTCTACAAGGGCTACATAGATGAAACCACATTTGCACCATCAAGAGCTGGAACCGGAATCGCTGTTTCTGTCATGGAATGTGATAGTTCACGCTCTTTACAAGACTGGATGGCAGTAGTGAGGTCTCTTGGACAGTTGTCTCATCAGAATTTGGTCAATTTCTTGGGTTACTGTTGTGAAGACAACAAACCATTCTTCTTGGTATTTGAANACTCGCACAAAGGAAGTTTGGACAGTCACATTTTCGGAAAAGAAGAAGAGGCATTGCCATGGGAAATACGGGTTAAGATAGCCATTGGAACAGCTCAAGGTCTCGCGTTTCTTCACTCGATCAAGAACAGCCCCCTAAACCGAGAACTCAGGATGCATAACATTATGCTTGACGAGCAATACAATGCAAAANNTGTTCTATCTCGAACCAACCAAACGAAGCTTGGTAGATGAAGGTCTCAAGAGGGGAANATTTACATACCTATCTCCTGAATGGGGATCGTTAGGTATTTTGGATATGACGACCGATGTTTACATTTTTGGTATGATCTTGCTTGAACTTTTAATGGGTTCCAAGGATAGAAAAAAGATTAAGGAAGAGCAAGGCTTAGTAGATTACTGGACCTCATCTTTCTTGCCAGATAATTATAAGATTGAGGAAATAATCGNTCCCCGACTTGGGAGCGATTATTCTGCGAATGCGGCGACACAGATGGGCACACTCATCAACCGATGCACAGCGCATAATACAAAGAAACGGCCATTGATGCAACAAGTATTGGATGGTCTTAATCATATTGCAGAGATTAAGGACTAA
>5353
ATGGGAAACTGTCTAAAGCATTTCAAACAACAACTTCCTTCAATTGCTCCCAAGCCTCTCATTATCCCNCCAATATTTTNAGTGGAGCCAGAAAACGAGAATCTGAGAGTCTTCAGATTCGCGGATTTGAAGAAAGCGACAAAGAAATTCAGACAAGACAGGGTCGTAGAATGCGAGGATTACTCTGTTCGAAAATTCTACAAGGGCTACATAGATGAAACCACATTTGCACCATCAAGAGCTGGAACCGGAATCGCTGTTTCTGTCATGGAATGTGATAGTTCACGCTCTTTACAAGACTGGATGGCAGTAGTGAGGTCTCTTGGACAGTTGTCTCATCAGAATTTGGTCAATTTCTTGGGTTACTGTTGTGAAGACAACAAACCATTCTTCTTGGTATTTGAANACTCGCACAAAGGAAGTTTGGACAGTCACATTTTCGGAAAAGAAGAAGAGGCATTGCCATGGGAAATACGGGTTAAGATAGCCATTGGAACAGCTCAAGGTCTCGCGTTTCTTCACTCGATCAAGAACAGCCCCCTAAACCGAGAACTCAGGATGCATAACATTATGCTTGACGAGNNNNNNNNNNNNNNNNNTGTTCTATCTCGAACCAACCTAACGAAGCTTGGTAGATGAAGGTCTCAAGAGGGGAANATTTACATACCTATCTCCTGAATGGGGATCGTTAGGTATTTTGGATATGACGACCGATGTTTACATTTTTGGTATGATCTTGCTTGAACTTTTAATGGGTTCCAAGGATAGAAAAAAGATTAAGGAAGAGCAAGGCTTAGTAGATTACTGGACCTCATCTTTCTTGCCAGATAATTATAAGATTGAGGAAATAATCGNTCCCCGTCTTGGGAGCGATTATTCTGCGAATGCGGCGACACAGATGGGCACACTCATCAACCGATGCACAGCGCATAATACAAAGAAACGGCCATTGATGCAACAAGTATTGGATGGTCTTAATCATATTGCAGAGATTAAGGACTAA
>5395
ATGGGAAACTGTCTAAAGCATTTCAAACAACAACTTCCTTCAATTGCTCCCAAGCCTCTCATTATCCCNCCAATATTTTNAGTGGAGCCAGAAAACGAGAATCTGAGAGTCTTCAGATTCGCGGA-TTNAAGAAAGCGACAAAGAAATTCAGACAAGACAGGGTCGTAGAATGCGAGGATTACTCTGTTCGAAAATTCTACAAGGGCTACATAGATGAAACCACATTTGCACCATCAAGAGCTGGAACCGGAATCGCTGTTTCTGTCATGGAATGTGATAGTTCACGCTCTTTACAAGACTGGATGGCAGTAGTGAGGTCTCTTGGACAGTTGTCTCATCAGAATTTGGTCAATTTCTTGGGTTACTGTTGTGAAGACAACAAACCATTCTTCTTGGTATTTGAANACTCGCACAAAGGAAGTTTGGACAGTCACATTTTCGGAAAAGAAGAAGAGGCATTGCCATGGGAAATACGGGTTAAGATAGCCATTGGAACAGCTCAAGGTCTCGCGTTTCTTCACTCGATCAAGAACAGCCCCCTAAACCGAGAACTCAGGATGCATAACATTATGCTTGACGAGCAATACAATGCAAAA-CTGTTCTATCTCGAACCAACCAAACGAAGCTTGGTAGATGAAGGTCTCAAGAGGGGAANATTTACATACCTATCTCCTGAATGGGGATCGTTAGGTATTTTGGATATGACGACCGATGTTTACATTTTTGGTATGATCTTGCTTGAACTTTTAATGGGTTCCAAGGATAGAAAAAAGATTAAGGAAGAGCAAGGCTTAGTAGATTACTGGACCTCATCTTTCTTGCCAGATATTTATAAGATTGAGGAAATAATCGNTCCCCGACTTGGGAGCGATTATTCTGCGAATGCGGCGACACAGATGGGCACACTCATCAACCGATGCACAGCGCATAATACAAAGAAACGGCCATTGATGCAACAAGTATTGGATGGTCTTAATCATATTGCAGAGATTAAGGACTAA
>5486
ATGGGAAACTGTCNAAAGCATTTCAAACAACAACTTCCTTCAATTGCTCCCAAGCCTCTCATTATCCCNCCAATATTTTNAGTGGAGCCAGAAAACGAGAATCTGAGAGTCTTCAGATTCGCGGA-TTNAAGAAAGCGACAAAGAAATTCAGACAAGACAGGGTCGTAGAATGCGAGGATTACTCTGTTCGAAAATTCTACAAGGGCTACATAGATGAAACCACATTTGCACCATCAAGAGCTGGAACCGGAATCGCTGTTTCTGTCATGGAATGTGATAGTTCACGCTCTTTACAAGACTGGNTGGCAGTAGTGAGGTCTCTTGGACAGTTGTCTCATCAGAATTTGGTCAATTTNTTGGGTTACTGTTGTGAAGACAACAAACCATTCTTCTTGGTATTTGAANACTCNCACAAAGGAAGTTTGGACAGTCACATTTTCGGAAAAGAAGAAGAGGCATTGCCATGGGAAATACGGGTTAAGATAGCCATTGGAACAGCTCAAGGTCTCGCGTTTCTTCACTCGATCAAGAACAGCCCCCTAAACCGAGAACTCAGGATGCATAACATTATGNTTGACGAGCAATACAATGCAAAA-CTGTTCTATCTCGAAACAACCAAACGAAGCTTGGTAGATGAAGGTCTCAAGAGGGGAANATTTNNNNNCCTATCTCCTGAATGGGGATCGTTAGGTATTTTGGATATGACGACCGATGTTTACATTTTTGGTATGATCTTGCTTGAACTTTTAATGGGTTCCAAGGATAGAAAAAAGATTAAGGAAGAGCAAGGCTTAGTAGATTACTGGACCTCATCTTTCTTGCCAGATAATTATAAGATTGAGGAAATAATCGNTCCCCGACTTGGGAGCGATTATTCTGCGAATGCGGCGACACAGATGGGCACACTCATCAACCGATGCACAGCGCATAATACAAAGAAACGGCCATTGATGCAACAAGTATTGGATGGTCTTAATCATATTGCAGAGATTAAGGACTAA
>5577
ATGGGAAACTGTCTAAAGCATTTCAAACAACAACTTCCTTCAATTGCTCCCAAGCCTCTCATTATCCCNCCAATATTTTNAGTGGAGCCAGAAAACGAGAATCTGAGAGTCTTCAGATTCGCGGATTTGAAGAAAGCGACAAAGAAATTCAGACAAGACAGGGTCGTAGAATGCGAGGATTACTCTGTTCGAAAATTCTACNAGGGCTACATAGATGAAACCACATTTGCACCATCAAGAGCTGGAACCGGAATCGCTGTTTCTGTCATGGAATGTGATAGTTCACGCTCTTTACAAGACTGGATGGCAGTAGTGAGGTCTCTTGGACAGTTGTCTCATCAGAATTTGGTCAATTTCTTGGGTTACTGTTGTGAAGACAACAAACCATTCTTCTTGGTATTTGAANACTCGCACAAAGGAAGTTTGGACAGTCACATTTTCGGAAAAGAAGAAGAGGCATTGCCATGGGAAATACGGGTTAAGATAGCCATTGGAACAGCTCAAGGTCTCGCGTTTCTTCACTCGATCAAGAACAGCCCCCTAAACCGAGAACTCAGGATGCATAACATTATGCTTGNCGAGNNNNNNNNNNNNNNNNNNNNNNNNTCTCGAACCAACCTAACGAAGCTTGGTAGATGAAGGTCTCAAGAGGGGAANATTTACATACCTATCTCCTGAATGGGGATCGTTAGGTATTTTNGATATGACGACCGATGTTTACATTTTTGGTATGATCTTGCTTGAACTTTTAATGGGTTCCAAGGATAGAAAAAAGATTAAGGAAGAGCAAGGCTTAGTAGATTACTGGACCTCATCTTTCTTGCCAGATAATTATAAGATTGAGGAAATAATCGNTCCCCGTCTTGGGAGCGATTATTCTGCGAATGCGGCGACACAGATGGGCACACTCATNAACCGATGCACAGCGCATAATACAAAGAAACGGCCATTGATGCAACAAGTATTGGATGGTCTTAATCATATTGCAGAGATTAAGGACTAA
>5644
ATGGGAAACTGTCTAAAGCATTTCAAACAACAACTTCCTTCAATTNCTCCCAAGCCTCTCATTATCCCNCCAATATTTTNAGTGGAGCCAGAAAACGANAATCTGAGAGTNTTCAGATTCGNGNNTTTGAAGAAAGCGACAAAGAAATTCAGACAAGACAGGGTCGTAGAATGCGAGGATTACTCTGTTCGAAAATTCTACAAGGGCTACATAGATGAAACCACATTTGCACCATCAAGAGCTGGAACCGGAATCGCTGTTTCTGTCATGGAATGTGATAGTTCACGCTCTTTACAAGACTGGATGGCAGTAGTGAGGTCTCTTGGACAGTTGTCTCATCAGAATTTGGTCAATTTCTTGGGTTACTGTTGTGAAGACAACAAACCATTCTTCTTGGTATTTGAANACTCGCACAAAGGAAGTTTGGACAGTCACATTTTCGGAAAAGAAGAAGAGGCATTGCCATGGGAAATACGGGTTAAGATAGCCATTGGAACAGCTCAAGGTCTCGCGTTTCTTCACTCGATCAAGAACAGCCCCCTAAACCGAGAACTCAGGATGCATAACATTATGCTTGACGAGNNNNNNNNNNNNNNNNNTGTTCTATCTCGAACCAACCTAACGAAGCTTGGTAGATGAAGGTCTCAAGAGGGGAANATTTACATACCNATCTCCTGAATGGGGATCGTTAGGTATTTTGGATATGACGACCGATGTTTACATTTTTGGTATGATCTTGCTTGAACTTTTAATGGGTTCCAAGGATAGAAAAAAGATTAAGGAAGAGCAAGGCTTAGTAGATTACTGGACCTCATCTTTCTTGCCAGATAATTATAAGATTGAGGAAATAATCGNTCCCCGTCTTGGGAGCGATTATTCTGCGAATGCGGCGACACAGATGGGCACACTCATCAACCGATGCACAGCGCATAATACAAAGAAACGGCCATTGATGCAACAAGTATTGGATGGTCTTAATCATATTGCAGAGATTAAGGACTAA
>5651
ATGGGAAACTGTCTAAAGCATTTCAAACAACAACTTCCTTCAATTGCTCCCAAGCCTCTCATTATCCCNCCAATATTTTNAGTGGAGCCAGAAAACGAGAATCTGAGAGTCTTCAGATTCGCGGA-TTNAAGAAAGCGACAAAGAAATTCAGACAAGACAGGGTCGTAGAATGCGAGGATTACTCTGTTCGAAAATTCTACAAGGGCTACATAGATGAAACCACATTTGCACCATCAAGAGCTGGAACCGGAATCGCTGTTTCTGTCATGGAATGTGATAGTTCACGCTCTTTACAAGACTGGATGGCAGTAGTGAGGTCTCTTGGACAGTTGTCTCATCAGAATTTGGTCAATTTCTTGGGTTACTGTTGTGAAGACAACAAACCATTCTTCTTGGTATTTGAANACTCGCACAAAGGAAGTTTGGACAGTCACATTTTCGGAAAAGAAGAAGAGGCATTGCCATGGGAAATACGGGTTAAGATAGCCATTGGAACAGCTCAAGGTCTCGCGTTTCTTCACTCGATCAAGAACAGCCCCCTAAACCGAGAACTCAGGATGCATAACATTATGCTTGACGAGCAATACAATGCAAAANNTGTTCTATCTCGAACCAACCAAACGAAGCTTGGTAGATGAAGGTCTCAAGAGGGGAANATTTACATNCCTATCTCCTGAATGGGGATCGTTAGGNATTTTGGATATGACGACCGATGTTTACATTTTTGGTATGATCTTGCTTGAACTTTTAATGGGTTCCAAGGATAGAAAAAAGATTAAGGAAGAGCAAGGCTTAGTAGATTACTGGACCTCATCTTTCTTGCCAGATATTTATAAGATTGAGGAAATAATCGNTCCCCGACTTGGGAGCGATTATTCTGCGAATGCGGCGACACAGATGGGCACACTCATCAACCGATGCACAGCGCATAATACAAAGAAACGGCCATTGATGCAACAAGTATTGGATGGTCTTAATCATATTGCAGAGATTAAGGACTAA
>5717
ATGGGAAACTGTCTAAAGCATTTCAAACAACAACTTCCTTCAATTGCTCCCAAGCCTCTCATTATCCCNCCAATATTTTNAGTGGAGCCAGAAAACGAGAATCTGAGAGTCTTCAGATTCGCGGA-TTNAAGAAAGCGACAAAGAAATTCAGACAAGACAGGGTCGTAGAATGCGAGGATTACTCTGTTCGAAAATTCTACAAGGGCTACATAGATGAAACCACATTTGCACCATCAAGAGCTGGAACCGGAATCGCTGTTTCTGTCATGGAATGTGATAGTTCACGCTCTTTACAAGACTGGATGGCAGTAGTGAGGTCTCTTGGACAGTTGTCTCATCAGAATTTGGTCAATTTCTTGGGTTACTGTTGTGAAGACAACAAACCATTCTTCTTGGTATTTGAANACTCGCACAAAGGAAGTTTGGACAGTCACATTTTCGGAAAAGAAGAAGAGGCATTGCCATGGGAAATACGGGTTAAGATAGCCATTGGAACAGCTCAAGGTCTCGCGTTTCTTCACTCGATCAAGAACAGCCCCCTAAACCGAGAACTCAGGATGCATAACATTATGCTTGACGAGCAATACAATGCAAAA-CTGTTCTATCTCGAACCAACCAAACGAAGCTTGGTAGATGAAGGTCTCAAGAGGGGAANATTTACATACCTATCTCCTGAATGGGGATCGTTAGGTATTTTGGATATGACGACCGATGTTTACATTTTTGGTATGATCTTGCTTGAACTTTTAATGGGTTCCAAGGATAGAAAAAAGATTAAGGAAGAGCAAGGCTTAGTAGATTACTGGACCTCATCTTTCTTGCCAGATATTTATAAGATTGAGGAAATAATCGNTCCCCGACTTGGGAGCGATTATTCTGCGAATGCGGCGACACAGATGGGCACACTCATCAACCGATGCACAGCGCATAATACAAAGAAACGGCCATTGATGCAACAAGTATTGGATGGTCTTAATCATATTGCAGAGATTAAGGACTAA
>5718
ATGGGAAACTGTCTAAAGCATTTCAAACAACAACTTCCTTCAATTGCTCCCAAGCCTCTCATTATCCCNCCAATATTTTNAGTGGAGCCAGAAAACGAGAATCTGAGAGTCTTCAGATTCGCGGA-TTNAAGAAAGCGACAAAGAAATTCAGACAAGACAGGGTCGTAGAATGCGAGGATTACTCTGTTCGAAAATTCTACAAGGGCTACATAGATGAAACCACATTTGCACCATCAAGAGCTGGAACCGGAATCGCTGTTTCTGTCATGGAATGTGATAGTTCACGCTCTTTACAAGACTGGATGGCAGTAGTGAGGTCTCTTGGACAGTTGTCTCATCAGAATTTGGTCAATTTCTTGGGTTACTGTTGTGAAGACAACAAACCATTCTTCTTGGTATTTGAANACTCGCACAAAGGAAGTTTGGACAGTCACATTTTCGGAAAAGAAGAAGAGGCATTGCCATGGGAAATACGGGTTAAGATAGCCATTGGAACAGCTCAAGGTCTCGCGTTTCTTCACTCGATCAAGAACAGCCCCCTAAACCGAGAACTCAGGATGCATAACATTATGCTTGACGAGCAATACAATGCAAAANNTGTTCTATCTCGAACCAACCAAACGAAGCTTGGTAGATGAAGGTCTCAAGAGGGGAANATTTACATACCTATCTCCTGAATGGGGATCGTTAGGTATTTTGGATATGACGACCGATGTTTACATTTTTGGTATGATCTTGCTTGAACTTTTAATGGGTTCCAAGGATAGAAAAAAGATTAAGGAAGAGCAAGGCTTAGTAGATTACTGGACCTCATCTTTCTTGCCAGATATTTATAAGATTGAGGAAATAATCGNTCCCCGACTTGGGAGCGATTATTCTGCGAATGCGGCGACACAGATGGGCACACTCATCAACCGATGCACAGCGCATAATACAAAGAAACGGCCATTGATGCAACAAGTATTGGATGGTCTTAATCATATTGCAGAGATTAAGGACTAA
>5720
ATGGGAAACTGTCTAAAGCATTTCAAACAACAACTTCCTTCAATTGCTCCCAAGCCTCTCATNNNCCCNCCNNTATTTTNAGTGGAGCCAGAAAACGAGAATCTGAGAGTCTTCAGATTCGCGGA-TTNAAGAAAGCGACAAAGAAATTNAGACAAGACAGGGTCGTAGAATGCGAGGATTACTCTGTTCGAAAATTCTACAAGGGCTACATAGATGAAACCACATTTGCACCATCAAGAGCTGGAACCGGAATCGCTGTTTCTGTCATGGAATGTGATAGTTCACGCTCTTTACAAGACTGGATGGCAGTAGTGAGGTCTCTTGGACAGTTGTCTCATCAGAATTTGGTCAATTTCTTGGGTTACTGTTGTGAAGACAACAAACCATTCTTCTTGGTATTTGAANACTCGCACAAAGGAAGTTTGGACAGTCACATTTTCGGAAAAGAAGAAGAGGCATTGCCATGGGAAATACGGGTTAAGATAGCCATTGGAACAGCTCAAGGTCTCGCGTTTCTTCACTCGATCAAGAACAGCCCCCTAAACCGAGAACTCAGGATGCATAACATTATGCTTGACGAGNNNNNNNNTGCAAAANNNNNNNNNNNNNGAACCAACCAAACGAAGCTTGGTAGATGAAGGTCTCAAGAGGGGAANATTTACATNCCTATCTCCTGAATGGGGATCGTTAGGTATTTTGGATATGACGACCGATGTTTACATTTTTGGTATGATCTTGCTTGAACTTTTAATGGGTTCCAAGGATAGAAAAAAGATTAAGGAAGAGCAAGGCTTAGTAGATTACTGGACCTCATCTTTCTTGCCAGATAATTATAAGATTGAGGAAATAATCGNTCCCCGACTTGGGAGCGATTATTCTGCGAATGCGGCGACACAGATGGGCACACTCATCAACCGATGCACAGCGCATAATACAAAGAAACGGCCATTGATGCAACAAGTATTGGATGGTCTTAATCATATTGCAGAGATTAAGGACTAA
>5726
ATGGGAAACTGTCTAAAGCATTTCAAACAACAACTTCCTTCAATTGCTCCCAAGCCTCTCATTATCCCNCCAATATTTTNAGTGGAGCCAGAAAACGAGAATCTGAGAGTCTTCAGATTCGCGGA-TTNAAGAAAGCGACANAGAAATTCAGACAAGACAGGGTCGTAGAATGCGAGGATTACTCTGTTCGAAAATTCTACAAGGGCTACATAGATGAAACCACATTTGCACCATCAAGAGCTGGAACCGGAATCGCTGTTTCTGTCATGGAATGTGATAGTTCACGCTCTTTACAAGACTGGATGGCAGTAGTGAGGTCTCTTGGACAGTTGTCTCATCAGAATTTGGTNAATTTCTTGGGTTACTGTTGTGAAGACAACAAACCATTCTTCTTGGTATTTGAANACTCGCACAAAGGAAGTTTGGACAGTCACATTTTCGGAAAAGAAGAAGAGGCATTGCCNTGGGAAATACGGGTTAAGATAGCCATTGGAACAGCTCAAGGTCTCGCGTTTCTTCACTCGATCAAGAACAGCCCCCTAAACCGAGAACTCAGGATGCATNACATTATGCNTGACGAGCAATACAATGCAAAN-CTGTTCTATCTCGAACCAANCAAANGAAGCTTGGTAGNTGAAGGTCTCAAGAGGGGAANATTTACATACCNATCTCCTGAATGGGGATCGTTAGGTATTTTGGANATGACGACCGATGTTTACATTTTTGGTATGATCTTGCTTGAACTTTTAATGGGTTCCAAGGATAGAAAAAAGATTAAGGAAGAGCAAGGCTTAGTAGATTACTGGACCTCATCTTTCTTGCCAGATAATTATAAGATTGAGGAAATAATCGNTCCCCGACTTGGGAGCGATTATTCTGCGAATGCGGCGANACAGATGGGCACACTCATCAACCGATGCACAGCGCATAATACAAAGAAACGGCCATTGATGCAACAAGTATTGGATGGTCTTAATCATATTGCAGAGATTAAGGACTAA
>5741
ATGGGAAACTGTCTAAAGCATTTCAAACAACAACTTCCTTCAATTGCTCCCAAGCCTCTCATTATCCCNCCAATATTTTNAGTGGAGCCAGAAAACGAGAATCTGAGAGTCTTCAGATTCGCGGATTTGAAGAAAGCGACAAAGAAATTCAGACAAGACAGGGTCGTAGAATGCGAGGATTACTCTGTTCGAAAATTCTACAAGGGCTACATAGATGAAACCACATTTGCACCATCAAGAGCTGGAACCGGAATCGCTGTTTCTGTCATGGAATGTGATAGTTCACGCTCTNTACAAGACTGGATGGCAGTAGTGAGGTCTCTTGGACAGTTGTCTCATCAGAATTTGGTCAATTTCTTGGGTTACTGTTGTGAAGACAACAAACCATTCTTCTTGGTATTTGAANACTCGCACAAAGGAAGTTTGGACAGTCACATTTTCGGAAAAGAAGAAGAGGCATTGCCATGGGAAATACGGGTTAAGATAGCCATTGGAACAGCTCAAGGTCTCGCGTTTCTTCACTCGATCAAGAACAGCCCCCTAAACCGAGAACTCAGGATGCATAACATTATGCTTGACGAGCAATACAATGCAAAANNTGTTCTATCTCGAACCAACCTAACGAAGCTTGGTAGATGAAGGTCTCAAGAGGGGAANATTTACATACCTATCTCCTGAATGGGGATCGTTAGGTATTTTGGATATGACGACCGATGTTTACATTTTTGGTATGATCTTGCTTGAACTTTTAATGGGTTCCAAGGATAGAAAAAAGATTAAGGAAGAGCAAGGCTTAGTAGATTACTGGACCTCATCTTTCTTGCCAGATAATTATAAGATTGAGGAAATAATCGNTCCCCGTCTTGGGAGCGATTATTCTGCGAATGCGGCGACACAGATGGGCACACTCATCAACCGATGCACAGCGCATAATACAAAGAAACGGCCATTGATGCAACAAGTATTGGATGGTCTTAATCATATTGCAGAGATTAAGGACTAA
>5748
ATGGGAAACTGTCTAAAGCATTTCAAACAACAACTTCCTTCAATTGCTCCCAAGCCTCTCATTATCCCNCCAATANTNTNNNTGGAGCCAGAAAACGAGAATCTGAGAGTNTTCAGATTCGCGGA-TTNAAGAAAGCGACAAAGAAATTCAGACAAGACAGGGTCGTAGAATGCGAGGATTACTCTGTTCGAAAATTCTACAAGGGCTACATAGATGAAACCACATTTGCACCATCAAGAGCTGGAACCGGAATCGCTGTTTCTGTCATGGAATGTGATAGTTCACGCTCTTTACAAGACTGGATGGCAGTAGTGAGGTCTCTTGGACAGTTGTCTCATCAGAATTTGGTCAATTTCTTGGGTTACTGNTGTGAAGACAACAAACCATTCTTCTTNGTATTTGAANACTCGCACAAAGGAAGTTTGGACAGTCACATTTTCGGAAAAGAAGAAGAGGCATTGCCATGGGAAATACGGGTTAAGATAGNCATTGGAACAGCTCAAGGTCTCGCGTTTCTTCACTCGATCAAGAACAGCCCCCTAAACCGAGAACTCAGGATGCATAACATTATGCTTGACGAGCANTACAATGCAAAAANTGTTCTATCTCGAACCAACCAAACGAAGCTTGGTAGATGAAGGTCTCAAGAGGGGAANATTTACATACCTATCTCCTGAATGGGGATCGTTNGGTATTTTGGATATGACGACCGATGTTTACATTTTTGGTATGATCTTGCTTGAACTTTTAATGGGTTCCAAGGATAGAAAAAAGATTAAGGNAGAGCAAGGCTTAGTAGATTACTGGACCTCATCTTTCTTGCCAGATAANTATAAGATTGAGGAAATAATCGNTCCCCGACTTGGGAGCGATTATTCTGCGAATGCGGCGACACAGATGGGCACACTCATCAACCGATGCACAGCGCATAATACAAAGAAACGGCCATTGATGCAACAAGTATTGGATGGTCTTAATCATATTGCAGAGATTAAGGACTAA
>5757
ATGGGAAACTGTCTAAAGCNNNNNNNNNAACAACTTCCTTCAATTGCTCCCAAGCCTCTCATTATCCCNCCAATATTTTNAGTGGAGCCAGAAAACGAGAATCTGAGAGTNNNCAGATNNGCGGA-NTNAANAAAGCGACAAAGAAANNNNNACAANACAGGGTCGTAGAATNNNNGGATTACTCTGTTCGAAAATTCTACAAGGGCTACATAGATGAAACCACATTTGCACCNTCAAGAGCTGGAACCGGAATCGCTGTTTCTGTCATGGAATGTGATAGTTCACGCTCTTTACAAGACTGGATGGCAGTAGTGAGGTCTCTTGGACAGTTGTCTCATCAGAATTTGGTCAATTTCTTGGGTTACTGTTGTGAAGACAACAAACCATTCTTCTTGGTATTTGAANACTCGCACAAAGGAAGTTTGGACNNNNNNNNTTNNGGAAAAGAAGAAGAGGCNTTGCCATGGGAAATACGGGTTAAGATAGCCATTGGAACAGCTCAAGGTCTCGCGTTTCTTCACTCGATCAAGAACAGCCCCCTAAACCGAGAACTCAGGATGCATAACATTATGCTTGACGAGCAATACAATGCAAAANNTNTTCTATCTCGAACCAACCAAACGAAGCTTGGTAGATGAAGGTCTCAAGAGGGGAANNNTTACATACCTATCTCCTGAATGGGGATCGTTAGGTATTTTGGATATGACGACCGATGTTTACATTTTTGGTATGATCTTGCTTGAACTTTTAATGGGTTCCAAGGATAGAAAAAAGATTAAGGAAGAGCAAGGCTTAGTAGATTACTGGACCTCATCTTTCTTGCCAGATAATTATAAGATTGAGGAAATAATCGNTCCCCGACTTGGGAGCGATTATTCTGCGAATGCGGCGACACAGATGGGCACACTCATCAACCGATGCACAGCGCATAATACAAAGAAACGGCCATTGATGCAACAAGTATTGGATGGTCTTAATCATATTGCAGAGATTAAGGACTAA
>5768
ATGGGAAACTGTCTAAAGCATTTCAAACAACAACTTCCTTCAATTGCTCCCAAGCCTCTNATTATCCCNCCAATATTTTNAGTGGAGCCAGAAAACGAGAATCTGAGAGTCTTCAGATTCGCGGATTTGAAGAAAGCGACAAAGAAATTCAGACAAGACAGGGTCGNAGAATGCGAGGATTACTCTNTTCGAAAATTCTACAAGGGCTACATAGATGAANCCACATTTGCACCATCAAGAGCTGGAACCGGAATCGCTGTTTCTGTCATGGAATGTGATAGTTCACGCTCTTTACAAGACTGGATGGCAGTAGTGAGGTCTCTTGGACAGTTGTCTCATCAGAATTTGGTCAATTTCTTGGGTTACTGTTGTGAAGACAACAAACCATTCTTCTTGGTATTTGAANACTCGCACAAAGGAAGTTTGGACAGTCACATTTTCGGAAAAGAAGAAGAGGCATTGCCATGGGAAATACGGGTTAAGATAGCCATTGGAACAGCTCAAGGTCTCGCGTTTCTTCACTCGATCAAGAACAGCCCCCTAAACCGAGAACTCAGGATGCATAACATTATGCTTGACGNGCAATACAATGCAAAANNTGTTCTATCTCGAACCAACCAAACGAAGCTTGGTAGATGAAGGNCTCAAGAGGGGAANATTTACATACCTATCTCCTGAATGGGGATCGTTAGGTATTTTGGATATGACGACCGATGTTTACATTTTTGGTATGATCTTGCTTGAACTTTTAATGGGTTCCAAGGATAGAAAAAAGATTAAGGAAGAGCAAGGCTTAGTAGATTACTGGACCTCATCTTTCTTGCCAGATAATTATAAGATTGAGGAAATAATCGNTCCCCGACTTGGGAGCGATTATTCTGCGAATGCGGCGACACAGATGGGCACACTCATCAACCGATGCACAGCGCATAATACAAAGAAACGGCCATTGATGCAACAAGTATTGGATGGTCTTAATCATATTGCAGAGATTAAGGACTAA
>5772
ATGGGAAACTGTCTAAAGCATTTCAAACAACAACTTCCTTCAATTGCNCCCAAGCCTCTCATTATCCCNCCAATATTTTNAGTGGAGCCAGAAAACGAGAATCTGAGNGTCTTCAGATTCGCGGA-TTNAAGAAAGCGACANAGAAATTCAGACAAGACAGGGTCGTAGAATGCGAGGATTACTNTGTTCGAAAATTCTACAAGGGCTACATAGATGAAACCACATTTGCACCATCAAGAGCTGGAACCGGAATCGCTGTTTCTGTCATGGAATGTGATAGTTCACGCTCTTTACAAGACTGGATGGCAGTAGTGAGGTCTCTTGGACAGTTGTCTCATCAGAATTTGGTCAATTTCTTGGGTTACTGTTGTGAAGACAACAAACCATTCTTCTTGGTATTTGAANACTCGCACAAAGGAAGTTTGGACAGTCACATTTTCGGAAAAGAAGAAGAGGCATTGCCATGGGAAATACGGGTTAAGATAGCCATTGGAACAGCTCAAGGTCTCGCGTTTCTTCACTCGATCAAGAACAGCCCCCTAAACCGAGAACTCAGGATGCATAACATTATGCTTGACGAGCAATACAATGCAAAANNTGTTCTATCTCGAACCANCCAAACGAAGCTTGGTAGATGAAGGTCTCAAGAGGGGAANATTTACATACCTATCTCCTGAATGGGGATCGTTAGGTATTTTGGATATGACGACCGATGTTTACATTTTTGGTATGATCTTGCTTGAACTTTTAATGGGTTCCAAGGATAGAAAAAAGATTAAGGAAGAGCAAGGCTTAGTAGATTACTGGACCTCATCTTTCTTGCCAGATAATTATAAGATTGAGGAAATAATNGNTCCCCGACTTGGGAGCGATTATTCTGCGAATGCGGCGACACAGATGGGNACACTCATCAACCGATGCACAGCGCATAATACAAAGAAACGGCCATTGATGCAACAAGTATTGGATGGTCTTAATCATATTGCAGAGATTAAGGACTAA
>5776
ATGGGAAACTGTCTAAAGCATTTCAAACAACAACTTCCTTCAATTGCTCCCAAGCCTCTCATTATCCCNCCAATATTTTNAGTGGAGCCAGAAAACGAGAATCTGAGAGTCTTCAGATTCGCGGA-TTNAAGAAAGCGACAAAGAAATTCAGACAAGACAGGGTCGTAGAATGCGAGGATTACTCTGTTCGAAAATTCTACAAGGGCTACATAGATGAAACCACATTTGCACCATCAAGAGCTGGAACCGGAATCGCTGTTTCTGTCATGGAATGTGATAGTTCACGCTCTTTACAAGACTGGATGGCAGTAGTGAGGTCTCTTGGACAGTTGTCTCATCAGAATTTGGTCAATTTCTTGGGTTACTGTTGTGAAGACAACAAACCATTCTTCTTGGTATTTGAANACTCGCACAAAGGAAGTTTGGACAGTCACATTTTCGGAAAAGAAGAAGAGGCATTGCCATGGGAAATACGGGTTAAGATAGCCATTGGAACAGCTCAAGGTCTCGCGTTTCTTCACTCGATCAAGAACAGCCCCCTAAACCGAGAACTCAGGATGCATAACATTATGCTTGACGAGCAATACAATGCAAAA-CTGTTCTATCTCGAACCAACCAAACGAAGCTTGGTAGATGAAGGTCTCAAGAGGGGAANATTTACATACCTATCTCCTGAATGGGGATCGTTAGGNATTTTGGATATGACGACCGATGTTTACATTTTTGGTATGATCTTGCTTGAACTTTTAATGGGTTCCAAGGATAGAAAAAAGATTAAGGAAGAGCAAGGCTTAGTAGATTACTGGACCTCATCTTTCTTGCCAGATATTTATAAGATTGAGGAAATAATCGNTCCCCGACTTGGGAGCGATTATTCTGCGAATGCGGCGACACAGATGGGCACACTCATCAACCGATGCACAGCGCATAATACAAAGAAACGGCCATTGATGCAACAAGTATTGGATGGTCTTAATCATATTGCAGAGATTAAGGACTAA
>5779
ATGGGAAACTGTCTAAAGCATTTCAAACAACAACTTCCTTCAATTGCTCCCAAGNCTCTCATTATCCCNCCAATATTTTNAGTGGAGCCAGAAAACGAGAATCTGAGAGTCTTCAGATTCGCGGA-TTNAAGAAAGCGNCAAAGAAATTCAGACAAGACAGGGTCGTAGAATGCGAGGATTACTCTGTTCGAAAATTCNACANGGGCTACATAGATGAAACCACATTTGCACCATCAAGAGCTGGAACCGGAATCGCTGTTTCTGTCATGGAATGTGATAGTTCACGCTCTTTACAAGACTGGATGGCAGTAGTGAGGTCTCTTGGACAGTTGTCTCATCAGAATTTGGTCAATTTCTTGGGTTACTGTTGTGAAGACAACAAACCATTCTTCTTGGTATTTGAANACTCGCACAAAGGAAGTTTGGACAGTCACATTTTCGGAAAAGAAGAAGAGGCATTGCCATGGGAAATACGGGTTAAGATAGCCATTGGAACAGCTTAAGGTCTCGCGTTTCTTCACTCGATCAAGAACAGCCCCCTAAACCGAGAACTCAGGATGCATAACATTATGCTTGACGAGCAATACAATGCAAAANNTGTTCTATCTCGAACCAACCAAACGANGCTTGGTAGATNAAGGTCTCAAGAGGGGNNNATTTACATACCTATCTCCTGAATGGGGATCGTTAGGTATTTTGGATATGACGACCGATGTTTACATTTTTGGTATGATCTTGCTTGAACTTTTAATGGGTTCCAAGGATAGAAAAAAGATTAAGGAAGAGCAAGGCTTAGTAGATTACTGGACCTCATCTTTCTTGCCAGATAATTATAAGATTGAGGAAATAATCGNTCCCCGACTTGGGAGCGATTATTCTGCGAATGCGGCGACACAGATGGGCACACTCATCAACCGATGCACAGCGCATAATACAAAGAAACGGCCATTGATGCAACAAGTATTGGATGGTCTTAATCATATTGCAGAGATTAAGGACTAA
>5784
ATGGGAAACTGTCTAAAGCATTTCAAACAACAACTTCCTTCAATTGCTCCCAAGCCTCTCATTANCCCNCCAATATTTTNAGTGGAGCCAGAAAACGAGAATCTGAGAGTCTTCAGATTCGCGGA-TTNAAGAAAGCGACAAAGAAATTCAGACAAGAAAGGGTCGTAGAATGCGAGGATTACTCTGTTCGAAAATTCTACAAGGGCTACATAGATGAAACCNCATTTGCNCCATCAAGAGCTGGAACCGGAATCGCTGTTTCTGTCATGGAATGTGATAGTTCACGCTCTTTACAAGACTGGATGGCNGTAGTGAGGTCTCTTGGACAGTTGTCTCATCAGAANTTGGTCAATTTCTTGGGTTNCTGTTGTGAAGACAACAAACNATTCNTCTTGGTATTTGAANACTCGCACAAAGGAAGTTTGGACAGTCACATTTTCGGAAAAGAAGAAGAGGCATTGCCATGGGAAATACGGGTTAAGATAGCCATTGGAACAGCTCAAGGTCTCGCGTTTCTTCACTCGATCAAGAACAGCCCCCTAAACCGAGAACTCAGGATGCATAACATTATGCTTGACGAGCAATACAATGCAAAANNTGTTCTATCTCGANNCAACCAAACGAAGCTTGGTAGATGAAGGTCTCAAGAGGGGAANATTTACATACCTANNTCCTGAATNNNGATCGTTAGGTATTTTGGATATGACGACCGATGTTTACATTTTTGGNATGATCTTGCTTGAACTTTTAATGGGTTCCAAGGATAGAAAAAAGATTAAGGAAGAGCAAGGCTTAGTAGATTACTGGACCTCATCTTTCTTGCCAGATAATTATAAGATTGAGGAAATAATCGNTCCNCGACTTGGGAGCGATTATTCTGCGAATGCGGCGACACAGATGGGCACACTCATCAACCGATGCACAGCGCATAATACAAAGAAACGGCCATTGATGCAACAAGTATTGGATGGTCTTAATCATATTGCAGAGATTAAGGACTAA
>5798
ATGGGAAACTGTCTAAAGCATTTCAAACAACAACTTCCTTCAATTGCTCCCAAGCCTCTCATTATCCCNCCAATATTTTNAGTGGAGCCAGAAAACGAGAATCTGAGAGTCTTCAGATTCGCGGATTTGAAGAAAGCGACAAAGAAATTCAGACAAGACAGGGTCGTAGAATGCGAGGATTACTCTGTTCGAAAATTCTACAAGGGCTACATAGATGAAACCACATTTGCACCATCAAGAGCTGGAACCGGAATCGCTGTTTCTGTCATGGAATGTGATAGTTCACGCTCTTTACAAGACTGGATGGCAGTAGTGAGGTCTCTTGGACAGTTGTCTCATCAGAATTTGGTCAATTTCTTGGGTTACTGTTGTGAAGACAACAAACCATTCTTCTTGGTATTTGAANACTCGCACAAAGGAAGTTTGGACAGTCACATTTTCGGAAAAGAAGAAGAGGCATTGCCATGGGAAATACGGGTTAAGATAGCCATTGGAACAGCTCAAGGTCTCGCGTTTCTTCACTCGATCAAGAACAGCCCCCTAAACCGAGAACTCAGGATGCATAACATTATGCTTGACGAGCAATACAATGCAAAA-CTGTTCTATCTCGAACCAACCTAACGAAGCTTGGTAGATGAAGGTCTCAAGAGGGGAANATTTACATACCTATCTCCTGAATGGGGATCGTTAGGTATTTTGGATATGACGACCGATGTTTACATTTTTGGTATGATCTTGCTTGAACTTTTAATGGGTTCCAAGGATAGAAAAAAGATTAAGGAAGAGCAAGGCTTAGTAGATTACTGGACCTCATCTTTCTTGCCAGATAATTATAAGATTGAGGAAATAATCGNTCCCCGTCTTGGGAGCGATTATTCTGCGAATGCGGCGACACAGATGGGCACACTCATCAACCGATGCACAGCGCATAATACAAAGAAACGGCCATTGATGCAACAAGTATTGGATGGTCTTAATCATATTGCAGAGATTAAGGACTAA
>5800
ATGGGAAACTGTCTAAAGCATTTCAAACAACAACTNCCTTCAATNGCTCCCAAGCCTCTCATTATCCCNCCAATATTTTNAGTGGAGCCAGAAAACGAGAATCTGAGAGTNTTCAGATTCGCGGA-TTNAAGAAAGCGACAAAGAAATTCAGACAAGACAGGGTCGTAGAATGCGAGGATTACTCTGTTCGAAAATTCTACAAGGGCTACATAGATGAAACCACATTTGCACCATCAAGAGCTGGAACCGGAATCGCTGTTTCTGTCATGGAATGTGATAGTTCACGCTCTTTACAAGACTGGATGGCAGTAGTGAGGTCTCTTGGACAGTTGTCTCATCAGAATTTGGTCAATTTCTTGGGTTACTGTTGTGAAGACAACAAACCATTCTTCTTGGTATTTGAANACTCGCACAAAGGAAGTTTGGACAGTCACATTTTCGGAAAAGAAGAAGAGGCATTGCCATGGGAAATACGGGTTAAGATAGCCATTGGAACAGCTCAAGGTCTCGCGTTTCTTCACTCGATCAAGAACAGCCCCCTAAACCGAGAACTCAGGATGCATAACATTATGCTTGACGNGCAATACAATGCAAAA-CTGTTCTATCTCGAACCAACCAAACGAAGCTTGGTAGATGAAGGTCTCAAGAGGGGAANATTTACATACCTATCTCCTGAATGGGGATCGTTAGGTATTTTGGATATGACGNCCGATGTTTACATTTTTGGTATGATCTTGCTTGAACTTTTAATGGGTTCCAAGGATAGAAAAAAGATTAAGGAAGAGCAAGGCTTAGTAGATTACTGGACCTCATCTTTCTTGCCAGATAATTATAAGATTGAGGAAATAATCGNTCCCCGACTTGGGAGCGATTATTCTGCGAATGCGGCGACACAGATGGGCACACTCATCAACCGATGCACAGCGCATAATACAAAGAAACGGCCATTGATGCAACAAGTATTGGATGGTCTTAATCATATTGCAGAGATTAAGGACTAA
>5811
ATGGGAAACTGTCTAAAGCATTTCAAACAACAACTTCCTTCANTTGCTCCCAAGCCTCNNNTTATCCCNCCAATATTTTNAGTGGAGCCAGAAAACNAGAATCTGANAGNCTTNAGATTCGCGGATTTGAAGAAAGCGACAAAGAAATTCAGACAAGACAGGGTCGTAGAATGCGAGGATTACTCTGTTCGAAAATTCTACAAGGGCTACATAGATGAAACCACATTTGNACCATCAAGAGCTGGAANCGGAATCGCTGTTTCTGTCATGGAATGTGATAGTTCACGCTCTTTACAAGACTGGATGGCAGTAGTGAGGTCTCTTGGACAGTTGTCTCATCAGAATTTGGTCAATTTCTTGGGTTACTGTTGTGAAGACAACAAACCATTCTTCTTGGTATTTGAANACTCGCACAAAGGAAGTTTGGACAGTCACATTTTCGGAAAAGAAGAAGAGGCATTGCCATGGGAAATACGGGTTAAGATAGCCATTGGAACAGCTCAAGGTCTCGCGTTTCTTCACTCGATCAAGAACAGCCCCCTAAACCGAGAACTCAGGATGCATAACATTATGCTTGACGAGCAATACAATGCAAAANNTGTTCTATCTCGAACCAACCTAACGAAGCTTGGTAGATGAAGGTCTCAAGAGGGGNANATTTACATACCTATCTCCTGAATGGGGATCGTTAGGTATTTTGGATATGACGACCGATGTTTACATTTTTGGTATGATCTTGCTTGAACTTTTAATGGGTTCCAAGGATAGAAAAAAGATTAAGGAAGAGCAAGGCTTAGTAGATTACTGGACCTCATCTTTCTTGCCAGATAATTATAAGATTGAGGAAATAATCGNTCCCCGTCTTGGGAGCGATTATTCTGCGAATGCGGCGACACAGATGGGCACACTCATCAACCGATGCACAGCGCATAATACAAAGAAACGGCCATTGATGCAACAAGTATTGGATGGTCTTAATCATATTGNAGAGATTAAGGACTAA
>5822
ATGGGAAACTGTCTAAAGCATTTCAAACAACAACTTCCTTCAATTGCTCCCAAGCCTCNNNNNATCCCNCCAATATTTTNAGTGGAGCCAGAAAACGAGAATCTGAGAGTCTTCAGATTCGCGGA-TTNAAGAAAGCGACAAAGAAATTCAGACAAGACAGGGTCGTAGAATGCGAGGATTACTCTGTTCGAAAATTCTACAAGGGCTACATAGATGAAACCNCATTTGCACCATCAAGAGCTGGAACCGGAATCGCTGTTTCTGTCATGGAATGTGANNNNNCACGCTCTTTACAAGACTGGATGGCAGTAGTGAGGTCTCTTGGACAGTTGTCTCATCAGAATTTGGTCAATTTCTTGGGTTACTGTTGTGAAGACAACAAACCATTCTTCTTGGNNNNTGAANACTCGCACAAAGGAAGTTTGGACAGTCACATTTTCGGAAAAGAAGAAGAGGCATTGCCATGGGAAATACGGGTTAAGATAGCCATTGGAACAGCTCAAGGTCTCGCGTTTCTTCACTCGATCAAGAANAGCCCCCTAAACCGAGAACTCANGATGCATAACATTATGCTTGACGAGCAATACAATGCAAAA-CTGTTCTATCTCGAACCAACCAAACGAAGCTTGGTAGATGAAGGTCTCAAGAGGGGAANATTTACATACCTATCTCCTGAATGGGGATCGTTAGGTATTTTGGATATGACGACCGATGTTTACATTTTTGGTATGATCTTGCTTGAACTTTTAATGGGTTCCAAGGNNNNNNNNNNNNNNNNNGNNNNNNNNNNNNNNNNNNNNNNNNNNNNNNNNNNTTTCTTGCCAGATAATTATAAGATTGAGGAAATAATCGNTCCCCGACTTGGGAGCGATTATTCTGCGAATGCGGCGACACAGATGGGCACACTCATCAACCGATGCACAGCGCATAATACAAAGAANCGGCCATTGATGCAACAAGTATTGGATGGTCTTAATCATATTGCAGAGATTAAGGACTAA
>5830
ATGGGAAACTGTCTAAAGCATTTCAAACAACAACTTCCTTCAATTGCTCCCAAGCCTCTCATTATCCCNCCAATATTTTNAGTGGAGCCAGAAAACGAGAATCTGAGAGTCTTCAGATTCGCGGA-TTNAAGAAAGCGACAAAGAAATTCAGACAAGACAGGGTCGTAGAATGCGAGGATTACTCTGTTCGAAAATTCTACAAGGGCTACATAGATGAAACCACATTTGCACCATCAAGAGCTGGAACCGGAATCGCTGTTTCTGTCATGGAATGTGATAGTTCACGCTCTTTACAAGACTGGATGGCAGTAGTGAGGTCTCTTGGACAGTTGTCTCATCAGAATTTGGTCAATTTCTTGGGTTACTGTTGTGAAGACAACAAACCATTCTTCTTGGTATTTGAANACTCGCACAAAGGAAGTTTGGACAGTCACATTTTCGGAAAAGAAGAAGAGGCATTGCCATGGGAAATACGGGTTAAGATAGCCATTGGAACAGCTCAAGGTCTCGCGTTTCTTCACTCGATCAAGAACAGCCCCCTAAACCGAGAACTCAGGATGCATAACATTATGCTTGACGAGCAATACAATGCAAAA-CTGTTCTATCTCGAAACAACCAAACGAAGCTTGGTAGATGAAGGTCTCAAGAGGGGAANATTTACATACCTATCTCCTGAATGGGGATCGTTAGGTATTTTGGATATGACGACCGATGTTTACATTTTTGGTATGATCTTGCTTGAACTTTTAATGGGTTCCAAGGATAGAAAAAAGATTAAGGAAGAGCAAGGCTTAGTAGATTACTGGACCTCATCTTTCTTGCCAGATAATTATAAGATTGAGGAAATAATCGNTCCCCGACTTGGGAGCGATTATTCTGCGAATGCGGCGACACAGATGGGCACACTCATCAACCGATGCACAGCGCATAATACAAAGAAACGGCCATTGATGCAACAAGTATTGGATGGNCTTAATCATATTGCAGAGATTAAGGACTAA
>5831
ATGGGAAACTGTCTAAAGCATNTCAAACAACAACTTCCTTCAATTGCTCCCAAGCCTCTCATTATCCCNCCAATATTTTNAGTGGAGCCAGAAAACGAGAATCTGAGAGTCTTCAGATTCGCGGA-TTNNAGAAAGCGACAAAGAAATTCAGACAAGACAGGGTCGTAGAATGCGAGGATTACTCTGTTCGAAAATTCTACAAGGGCTACATAGATGAAACCACATTTGCACCATCAAGAGCTGGAACCGGAATCGCTGTTTCTGTCATGGAATGTGATAGTTCACGCTCTTTACAAGACTGGATGGCAGTAGTGAGGTCTCTTGGACAGTTGTCTCATCAGAATTTGGTCAATTTCTTGGGTTACTGTTGTGAAGACAACAAACCATTCTTCTTGGTATTTGAANNCTCGCACAAAGGAAGTTTGGACAGTCACATTTTCGGAAAAGAAGAAGAGGCATTGCCATGGGAAATACGGGTTAAGATAGCCATTGGAACAGCTCAAGGTCTCGCGTTTCTTCACTCGATCAAGAACAGCCCCCTAAACCGAGAACTCAGGATGCATAACATTATGCTTGACGAGCAATACAATGCAAAANNTGTTCTATCTCGAACCAACCTAACGAAGCTTGGTAGATGAAGGTCTCAAGAGGGGAANATTTACATACCTATCTCCTGAATGGGGATCGTTAGGTATTTTGGATATGACGACCGATGTTTACATTTTTGGTATGATCTTGCTTGAACTTTTAATGGGTTCCAAGGATAGAAAAAAGATTAAGGAAGAGCAAGGCTTAGTAGATTACTGGACCTCATCTTTCTTGCCAGATAATTATAAGATTGAGGAAATAATCGNTCCCCGTCTTGGGAGCGATTATTCTGCGAATGCGGCGACACAGATGGGCACACTCATCAACCGATGCACAGCGCATAATACAAAGAAACGGCCATTGATGCAACAAGTATTGGATGGTCTTAATCATATTGCAGAGATTAAGGACTAA
>5832
ATGGGAAACTGTCTAAAGCATTTCAAACAACAACTTCCTTCAATTGCTCCCAAGCCTCTCATTATCCCNCCAATATTTTNAGTGGAGCCAGAAAACGAGAATCTGAGAGTCTTCAGATTCGCGGA-TTNAAGAAAGCGACAAAGAAATTCAGACAAGACAGGGTCGTAGAATGCGAGGATTACTCTGTTCGAAAATTCTACAAGGGCTACATAGATGAAACCACATTTGCACCATCAAGAGCTGGAACCGGAATCGCTGTTTCTGTCATGGAATGTGATAGTTCACGCTCTTTACAAGACTGGATGGCAGTAGTGAGGTCTATTGGACAGTTGTCTCATCAGAATTTGGTCAATTTCTTGGGTTACTGTTGTGAAGACAACAAACCATTCTTCTTGGTATTTGAANACTCGCACAAAGGAAGTTTGGACAGTCACATTTTCGGAAAAGAAGAAGAGGCATTGCCATGGGAAATACGGGTTAAGATAGCCATTGGAACAGCTCAAGGTCTCGCGTTTCTTCACTCGATCAAGAACAGCCCCCTAAACCGAGAACTCAGGATGCATAACATTATGCTTGACGAGCAATACAATGCAAAA-CTGTTCTATCTCGAACCAACCAAACGAAGCTTGGTAGATGAAGGTCTCAAGAGGGGAANATTTACATACCTATCTCCTGAATGGGGATCGTTAGGTATTTTGGATATGACGACCGATGTTTACATTTTTGGTATGATCTTGCTTGAACTTTTAATGGGTTCCAAGGATAGAAAAAAGATTAAGGAAGAGCAAGGCTTAGTAGATTACTGGACCTCATCTTTCTTGCCAGATATTTATAAGATTGAGGAAATAATCGNTCCCCGACTTGGGAGCGATTATTCTGCGAATGCGGCGACACAGATGGGCACACTCATCAACCGATGCACAGCGCATAATACAAAGAAACGGCCATTGATGCAACAAGTATTGGATGGTCTTAATCATATTGCAGAGATTAAGGACTAA
>5836
ATGGGAAACTGTCTAAAGCATTTCAAACAACAACTTCCTTCAATTGCTCCCAAGCCTCTCATTATCCCNCCAATATTTTNAGTGGAGCCAGAAAACGAGAATCTGAGAGTCTTCAGATTCGCGGA-TTNAAGAAAGCGACAAAGAAATTCAGACAAGACAGGGTCGTAGAATGCGAGGATTACTCTGTTCGAAAATTCTACAAGGGCTACATAGATGAAACCACATTTGCACCATCAAGAGCTGGAACCGGAATCGCTGTTTCTGTCATGGAATGTGATAGTTCACGCTCTTTACAAGACTGGATGGCAGTAGTGAGGTCTCTTGGACAGTTGTCTCATCAGAATTTGGTCAATTTCTTGGGTTACTGTTGTGAAGACAACAAACCATTCTTCTTGGTATTTGAANACTCGCACAAAGGAAGTTTGGACAGTCACATTTTCGGAAAAGAAGAAGAGGCATTGCCATGGGAAATACGGGTTAAGATAGCCATTGGAACAGCTCAAGGTCTCGCGTTTCTTCACTCGATCAAGAACAGCCCCCTAAACCGAGAACTCAGGATGCATAACATTATGCTTGACGAGCAATACAATGCAAAAANTGTTCTATCTCGAACCAACCAAACGAAGCTTGGTAGATGAAGGTCTCAAGAGGGGAANATTTACATACCTATCTCCTGAATGGGGATCGTTAGGTATTTTGGATATGACGACCGATGTTTACATTTTTGGTATGATCTTGCTTGAACTTTTAATGGGTTCCAAGGATAGAAAAAAGATTAAGGAAGAGCAAGGCTTAGTAGATTACTGGACCTCATCTTTCTTGCCAGATAATTATAAGATTGAGGAAATAATCGNTCCCCGACTTGGGAGCGATTATTCTGCGAATGCGGCGACACAGATGGGCACACTCATCAACCGATGCACAGCGCATAATACAAAGAAACGGCCATTGATGCAACAAGTATTGGATGGNCTTAATCATATTNCAGAGATTAAGGACTAA
>5837
ATGGGAAACTGTCTAAAGCATTTCAAACAACAACTTCCTTCAATTGCTCCCAAGCCTCTCATTATCCCNCCAATATTTTNAGTGGAGCCAGAAAACGAGAATCTGAGAGTCTTCAGATTCGCGGA-TTNAAGAAAGCGACAAAGAAATTCAGACAAGACAGGGTCGTAGAATGCGAGGATTACTCTGTTCGAAAATTCTACAAGGGCTACATAGATGAAACCACATTTGCACCATCAAGAGCTGGAACCGGAATCGCTGTTTCTGTCATGGAANGNGATAGTTCACGCTCTTTACAAGACTGGATGGCAGTAGTGAGGTCTCTTGGACAGTTGTCTCATCAGAATTTGGTCAATTTCTTGGGTTACTGTTGTGAAGACAACAAACCATTCTTCTTGGTATTTGAANACTCGCACAAAGGAAGTTTGGACAGTCACATTTTCGGAAAAGAAGAAGAGGCATTGCCATGGGAAATACGGGTTAAGATAGCCATTGGAACAGCTCAAGGTCTCGCGTTTCTTCACTCGATCAAGAACAGCCCCCTAAACCGAGAACTCAGGATGCATAACATTATGCTTGACGAGCAATNCAATGCAAAA-CTGTTCTATCTCGAACCAACCAAACGAAGCTTGGTAGATGAAGGTCTCAAGAGGGGAANATTTACATACCTATCTCCTGAATGGGGATCGTTAGGTATTTTGGATATGACGACCGATGTTTACATTTTTGGTATGATCTTGCTTGAACTTTTAATGGGTTCCAAGGATAGAAAAAAGATTAAGGAAGAGCAAGGCTTAGTAGATTACTGGANCTCATCTTTCTNGCCAGATAATTATAAGATTGAGGAAATAATCGNTCCCCGACTTGGGAGCGATTATTCTGCGAATGCGGNGANACAGATGGGCACANTCATCAACCGATGNACAGCGCATAATACAAAGNNNNNNNNNNNNNNNNNNNNNNNNNNNNNNNNNNNNNNNNNNNNNNNNNNNNNNNAGGACTAA
>5856
ATGGGAAACTGTCTAAANCATTTCAAACAACAACTTCCTTCAATTGCTCCCAAGCCTCTCATTATCCCNCCAATATTTTNAGTGGAGCCAGAAAACGAGAATCTGAGAGTCTTCAGATTCGNGNNTTTGAAGAAAGCGACAAAGAAATTCAGACAAGACAGGGTCGTAGAATGCGAGGATTACTCTGTTCGAAAATTCTACNNGGGCTACATAGANGAAACCACATTTGCACCATCAAGAGCTGGAACCGGAATCGCTGTTTCTGTCATGGAATGTGATAGTTCACGCTCTTTACAAGACTGGATGGCAGTAGTGAGGTCTCTTGGACAGTTGTCTCATCAGAATTTGGTCAATTTCTTGGGTTACTGTTGTGAAGACAACAAACCATTCTTCTTGGTATTTGAANACTCGCACAAAGGAAGTTTGGACAGTCACATTTTCGGAAAAGAAGAAGAGGCATTGCCATGGGAAATACGGGTTAAGATAGCCATTGGAACAGCTCAAGGTCTCGCGTTTCTTCACTCGATCAAGAACAGCCCCCTAAACCGAGAACTCAGGATGCATAACATTATGCTTGACGAGCAATACAATGCAAAA-CTGTTCTATCTCGAACCAACCTAACGAAGCTTGGTAGATGAAGGTCTCAAGAGGGGAANATTTACATACCTATCTCCTGAATGGGGATCGTTAGGTATTTTGGATATGNCGACCGATGTTTACATTTTTGGTATGATCTTGCTTGAACTTTTAATGGGTTCCAAGGATAGAAAAAAGATTAAGGAAGAGCAAGGCTTAGTAGATTACTGGACCTCATCTTTCTTGCCAGATAATTATAAGATTGAGGAAATAATCGNTCCCCGTCTTGGGAGCGATTATTCTGCGANTGCGGCGACACAGATGGGCACACTCATCAACCGATGCACAGCGCATAATACAAAGAAACGGCCATTGATGCAACAAGTATTGGATGGTCTTAATCATATTGCAGAGATTAAGGACTAA
>5860
ATGGGAAACTGTCTAAAGCATTTCAAACAACAACTNNNNNNNNNNNNNCCNAAGCCTCTCATTATCCCNCCAATATTTTNAGTGGAGCCAGAAAACGAGAATCTGAGAGTCTTCAGATTCGCGGATTTGAAGAAAGCGACAAAGAAATTCAGACAAGACAGGGTCGTAGAATGCGAGGATTACTCTGTTCGAAAATTCTACAAGGGCTACATAGATGAAACCACATTTGCACCATCAAGAGCTGGAACCGGAATCGCTGTTTCTGTCATGGAATGTGATAGTTCACGCTCTTTACAAGACTGGATGGCAGTAGTGAGGTCTCTTGGACAGTTGTCTCATCAGAATTTGGTCAATTTCTTGGGTTACTGTTGTGAAGACAACAAACCATTCTTCTTGGTATTTGAANACTCGCACAAAGGAAGTTTGGACAGTCACATTTTCGGAAAAGAAGAAGAGGCATTGCCATGGGAAATACGGGTTAAGATAGCCATTGGAACAGCTCAAGGTCTCGCGTTTCTTCACTCGATCAAGAACAGCCCCCTAAACCGAGAACTCAGGATGCATAACATTATGCTTGACGAGCAATACAATGCAAAA-CTGTTCTATCTCGAACCAACCTAACGAAGCTTGGTAGATGAAGGTCTCAAGAGGGGAANATTTACATACCTATCTCCTGAATGGGGATCGTTAGGTATTTTGGATATGACGACCGATGTTTACATTTTTGGTATGATCTTGCTTGAACTTTTAATGGGTTCCAAGGATAGAAAAAAGATTAAGGAAGAGCAAGGCTTAGTAGATTACTGGACCTCATCTTTCTTGCCAGATAATTATAAGATTGAGGAAATAATCGNTCCCCGTCTTGGGAGCGATTATTCTGCGAATGCGGCGACACAGATGGGCACACTCATCAACCGATGCACAGCGCATAATACAAAGAAACGGCCATTGATGCAACAAGTATTGGATGGNCTTAATCATATTGCAGAGATTAAGGACTAA
>5865
ATGGGAAACTGTCTAAAGCATTTCAAACAACAACTTCCTTCAATTGCTCCCAAGCCTCTCATTATCCCNCCAATATTTTNAGTGGAGCCAGAAAACGAGAATCTGAGAGTCTTCAGATTCGCGGA-TTNAAGAAAGCGACAAAGAAATTCAGACAAGACAGGGTCGTAGAATGCGAGGATTACTCTGTTCGAAAATTCTACAAGGGCTACATAGATGAAACCACATTTGCACCATCAAGAGCTGGAACCGGAATCGCTGTTTCTGTCATGGAATGTGATAGTTCACGCTCTTTACAAGACTGGATGGCAGTAGTGAGGTCTCTTGGACAGTTGTCTCATCAGAATTTGGTCAATTTCTTGGGTTACTGTTGTGAAGACAACAAACCATTCTTCTTGGTATTTGAANACTCGCACAAAGTAAGTTTGGACAGTCACATTTTCGGAAAAGAAGAAGAGGCATTGCCATGGGAAATACGGGTTAAGATAGCCATTGGAACAGCTCAAGGTCTCGCGTTTCTTCACTCGATCAAGAACAGCCCCCTAAACCGAGAACTCAGGATGCATAACATTATGCTTGACGAGCAATACAATGCAAAANNTGTTCTATCTCGAACCAACCAAACGAAGCTTGGTAGATGAAGGTCTCAAGAGGGGAANATTTACATACCTATCTCCTGAATGGGGATCGTTAGGTATTTTGGATATGACGACCGATGTTTACATTTTTGGTATGATCTTGCTTGAACTTTTAATGGGTTCCAAGGATAGAAAAAAGATTAAGGAAGAGCAAGGCTTAGTAGATTACTGGACCTCATCTTTCTTGCCAGATAATTATAAGATTGAGGAAATAATCGNTCCCCGACTTGGGAGCGATTATTCTGCGAATGCGGCGACACAGATGGGCACACTCATCAACCGATGCACAGCGCATAATACAAAGAAACGGCCATTGATGCAACAAGTATTGGATGGNCTTAATCATATTGCAGAGATTAAGGACTAA
>5867
ATGGGAAACTGTCTAAAGCATTTCAAACAACAACTTCCTTCAATTGCTCCCAAGCCTCTCATTATCCCNCCAATATTTTNAGTGGAGCCAGAAAACGAGAATCTGAGAGTCTTCAGATTCGCGGA-TTNAAGAAAGCGACAAAGAAATTCAGACAAGACAGGGTCGTAGAATGCGAGGATTACTCTGTTCGAAAATTCTACAAGGGCTACATAGATGAAACCACATTTGCACCATCAAGAGCTGGAACCGGAATCGCTGTTTCTGTCATGGAATGTGATAGTTCACGCTCTTTACAAGACTGGATGGCAGTAGTGAGGTCTCTTGGACAGTTGTCTCATCAGAATTTGGTCAATTTCTTGGGTTACTGTTGTGAAGACAACAAACCATTCTTCTTGGTATTTGAANACTCGCACAAAGTAAGTTTGGACAGTCACATTTTCGGAAAAGAAGAAGAGGCATTGCCATGGGAAATACGGGNTAAGATAGCCATTGGAACAGCTCAAGGTCTCGCGTTTCTTCACTCGATCAAGAACAGCCCCCTAAACCGAGAACTCAGGATGCATAACATTATGCTTGACGAGCAATACAATGCAAAANNTGTTCTATCTCGAACCAACCAAACGAAGCTTGGTAGATGAAGGTCTCAAGAGGGGAANATTTACATACCTATCTCCTGAATGGGGATCGTTAGGTATTTTGGATATGACGACCGATGTTTACATTTTTGGTATGATCTTGCTTGAACTTTTAATGGGTTCCAAGGATAGAAAAAAGATTAAGGAAGAGCAAGGCTTAGTAGATTACTGGACCTCATCTTTCTTGCCAGATAATTATAAGATTGAGGAAATAATCGNTCCCCGACTTGGGAGCGATTATTCTGCGAATGCGGCGACACAGATGGGCACACTCATCAACCGATGCACAGCGCATAATACAAAGAAACGGCCATTGATGCAACAAGTATTGGATGGTCTTAATCATATTGCAGAGATTAAGGACTAA
>5874
ATGGGAAACTGNCTAAAGCATTTCAAACAACAACTTCCTTCAATTGCTCCCAAGCCTCTCATTATCCCNCCAATATTTTNAGTGGAGCCAGAAAACGAGAATCTGAGNGTCTTCAGATTCGCGGA-TTNAAGAANGNGACAAAGAAATTCAGACAAGACAGGGTCGNAGAATGCGAGGATTNCTCTGTTCGAAAATTCTACAAGGGCNACATAGATGAAACCACATTTGCACCATCAAGAGCTGGAACCGGAATCGCTGTTTCTGTCATGGAATGTGATAGTNCACGCTCTTNACAAGACTGGNTGGCAGTAGTGAGGTCTCTTGGACAGTTGTCTCATCAGAATTTGGTCAATTTCTTGGGTCACTGTTGTGAAGACAACAAACCNTTCTTCTTGGTATTTGAANACTCGCACAAAGGAAGTTTGGACAGTCACATTTTCGGAAAAGAAGAAGAGGCATTGCCATGGGAAATACGGGTTAAGATAGCCATTGGAACAGCTCAAGGTCTCGCGTTTCTTCACTCGATCAAGAACAGCCCCCTAAACCGAGAACTCAGGATGCATAACATTATGCTTGACGAGNAATACAATGCAAAA-CTGTNCTATCTCGAACCAACCANACGAAGCTTGGTAGATGAAGGTCNCAAGAGGGGAANATTTACATACCTATCTCCTGAATGGGGATCGTTAGGTATTTTGGATATGACGACCGATGTTTACATTTTTGGTATGATCTTGCTTGAACTTTTAATGGGTTCCAAGGATAGAAAAAANNNNAAGGAAGAGCAAGGCTTAGTAGATTACTGGACCTCATCTTTCTTGCCAGATAATTATAAGATTGAGGAAATAATCGNNCCNCGACTTGGGAGCGATTATTCTGCGAATGCGGCGACACAGATGGGCACACTCANNNNNCGATGCACAGCGCATAATACAAAGAAACGGCCATTGATGCAACAAGTATTGGATGGTCTTAATCATATTGCAGAGATTAAGGACTAA
>5890
ATGGGAAACTGTCTAAAGCATTTCAAACAACANCTTCCTTCAATTNCTCCCAAGCCTCTCATTATCCCNCCAATATTTTNAGTGGAGCCAGAAAACGAGAATCTGAGAGNCTTCAGATTCGCGGA-TTNAAGAANGCGACAAAGAAATTCAGACAAGACAGGGTCGTAGAATGCGAGGATTACTCTGTTCGAAAATTTTACAAGGGCTACATAGATGAAACCACATTTGCACCATCAAGAGCTGGAACCGGAATCGCTGTTTCTGTCATGGAATGTGATAGTTCACGCTCTTTACAAGACTGGATGGCAGTAGTGAGGTCTCTTGGACAGTNNTCTCATCAGAATTTGGTCAATTTCTTGGGTTACTGTTGTGAAGACAACAAACCATTCTTCTTGGTATTTGAANACTCGCACAAAGGAAGTTTGGACAGTCACATTTTCGGAAAAGAAGAAGAGGCATTGCCATGGGAAATACGGGTTAAGATAGCCATTGGAACAGCTCAAGGTCNCGCGTTTCTTCACTCGATCAAGAACAGCCCCCTAAACCGAGAACTCAGGNTGCATAACATTATGCTTGACGAGCAATANAATNCAAAA-CTGTTCTATCTCGAAACAACCAAACGAAGCTTGGTAGATGAAGGTCTCAAGAGGGGAANATTTACATNCCTATCTCCTGAATGGGGATCGTTAGGTATTTTGGATATGACGACCGATGTTTACATTTTTGGTATGATCTTGCTTGAACTTTTAATGGGTTCCAAGGATAGAAAAAAGATTAAGGAAGAGCAAGGCTTAGTAGATTACTGGACCTCATCTTTCTTGCCAGATAATTATAAGATTGAGGAAATAATCGNTCCCCGACTTGGGAGCGATTATTCTGCGAATGCGGCGACACAGATGGGCACACTCATCAACCGATGCACAGCGCATAATACAAAGAAACGGCCATTGATGCAACAAGTATTGGATGGTCTTAATCATATTGCAGAGATTAAGGACTAA
>5893
ATGGGAAACTGTCTAAAGCATTTCAAACAACAACTTCCTTCAATTGCTCCCAAGCCTCTCATTATCCCNCCAATATTTTNAGTGGAGCCAGAAAACGAGAATCTGAGAGTCTTCAGATTCGCGGA-TTNAAGAAAGCGACAAAGAAATTCAGACAAGNCAGGGTCGTAGAATGNGAGGANTACTCTGTTCGAAAATTTTACAAGGGCTACATAGATGAAACCACATNTGCACCATCAAGAGCNGGAACCGGAATCGCTGTTTCTGTCATGGAATGTGATAGTTCACGCTCTTTACAAGACTGGATGGCAGTAGTGAGGTCTCTTGGACAGTTGTCTCATCAGAATTTGGTCAATTTCTTGGGTTACTGTTGTGAAGANAACAAACCANTCTTCTTGGTATTTGAANACTCGCACAAAGGAAGTTTGGACAGTCACATTTTCGGAAAAGAAGAAGAGGCATTGCCATGGGAAATACGGGTTAAGATAGCCATTGGAACAGCTCAAGGTCTCGCGNTTCTTCACTCGATCAAGAACAGCCCCCTAAACCGAGAACTCAGGATGCATAACATTNTGCTTGACGAGCAATACAATGCAAAANNTGTTCTATCTCGAAACAACCAAACGAAGCTTGGTAGATGAAGGTCTCAAGAGGGGAANATTTACATACCTATCTCCTGAATGGGGATCGTTAGGTATTTTGGATATGACGACCGATGTTTACATTTTTGGTATGATCTTGCTTGAACTTTTANTGGGTTCCAAGGATAGAAAAAAGATTAAGGAAGAGCAAGGCTTAGTAGATTACTGGACCTCATCTTTCTTGCCAGATAATTATAAGATTGAGGAAATAATCGNTCCCCGACTTGGGAGCGATTATTCTGCGAATGCGGCGACACAGATGGGCACACTCATCAACCGATGCACAGCGCATAATACAAAGAAACGGCCATTGATGCAACAAGTATTGGATGGTCTTAATCATATTGCAGAGATTAAGGACTAA
>5907
ATGGGAAACTGTCTAAAGCATTTCAAACAANAACTTCCTTCAATTGCTCCCAAGNCTCTCATTNTCCCNCCAATATTTTNAGTGGAGCCAGAAAACGAGAATCTGAGAGTCTTCAGATTCGCGGA-TTNAAGAAAGCGACAAAGAAATTCAGACAAGACAGGGTCGNAGAATGCGAGGATTACTCTGTTCGAAAATTTTACAAGGGCTACATAGATGAAACCACATTTGCACCATCAAGAGCTGGAACCGGAATCGCTGTTTCTGTCATGGAATGTGATAGTTCACGCTCTTTACAAGACTGGATGGCAGTAGTGAGGTCTCTTGGACNNNTGTCTCATCAGAATTTGGTCAATTTCTTGGGTTACTGTTGTGAAGACAACAAACCATTCTTCTTGGTATTTGAANACTCGCACAAAGGAAGTTTGGACAGTCACATTTTCGGAAAAGAAGAAGAGGCATTGCCATGGGAAATACGGGTTAAGATAGCCATTGGAACAGCTCAAGGTCTCGCGTTTCTTCNCTCGATCAAGAACAGCCCCCTAAACCNAGANNNNNNNNNNNNNNNNNNNNNNNNNNNNNNNCAATACAATGCAAAANNTGTTCTATCTCGAAACAACCAAACGAAGCTTGGTAGATGAAGGTCTCAAGAGGGGAANATTTACATACCTATCTCCNNNNNNNNNNNNNNNAGGTATTTTGGATATGACGACCGATGTTTACATTTTTGGTATGATCTTGCTTGAACTTTTAATGGGTTCCAAGGATAGAAAAAAGATTAAGGAAGAGCAAGGCTTAGTAGATTACTGGACCTCATCTTTCTTGCCAGATAATTATAAGATTGAGGAAATAATCGNTCCCCGACTTGGGAGCGATTATTCTGCGAATGCGGCGACACAGATGGGCACACTCATCAACCGATGCACAGCGCATAATACAAAGAAACGGCCATTGATGCAACAAGTATTGGATGGTCTTAATCATATTGCAGAGATTAAGGACTAA
>5921
NTGNGAAACTGTCTAAAGCATTTCAAACAACAACTTCCTTCAATTNCTCCCAAGCCTCTCATTATCCCNCCAATATTTTNAGNGNAGCCAGAAAACGAGAATNTGAGAGTCNTCAGATTNGCGGA-TTNAAGAAAGCGACAAAGAAATTCAGACAAGACAGGNNCGTAGAATGCGAGGATTACTCTGTTCGAAAATTCTANAAGGGCTACNTAGATNAAACCACATTTGCACCATCAAGAGCTGGANCCGGAATCGCTGTTTCTGTCATGGAATGTGATAGTTCACGCTCTTTANAAGACTGGATGGCAGTAGTGAGGTCTCTTGGACAGTTGTCTCATCAGAATTTGGTCAATTTCTTGGGTTACTGNTNTGAAGACAACAAACCATTCTTCTTGGTATTTGAANACTCGCACAAAGGAAGTTTGGACAGTCACATTTTCGGAAAAGAAGAAGAGGCATTGCCANGGGAAATACGGGTTAAGATAGCCATTGGAACAGCTCAAGGTCTCGCGNTTCTTCACTCGATCAAGAACAGCCCCCTAAACCGAGAACTCAGGATGCATAACATTATGCTTGACGGGCAATACAATGCAANNNNTGTTCTATCTCGAACCAACCAANCGAAGCTTGGTAGATGAAGGTCTCAAGAGGGGANNNNNNNNNNNCCTATCTCCTGAATGGGGATCGTTAGGTATTTTGGATATGACGACCGATGTTTACATTTTTGGTATGATCTTGCTTGAACTTTTAATGGGTTCCAAGGATAGAAAAAAGATTAAGGAAGAGCAAGGCTTAGTAGATTACTGGACCTCATCTTTCTTGCCAGATAATTATAAGATTGAGGAAATAATCGNTCCCCGACTTGGGAGCGATTATTCTGCGAATGCGGCGACACAGATGGGCACACTCATCAACCGATGCACAGCGCATAATACAAAGAAACGGCCATTGATGCAACAAGTATTGGATGGTCTTAATCATATTGCAGAGATTAAGGACTAA
>5950
ATGGGAAACTGTCTAAAGCATTTCANACAACAACTTCCTTCAATTGCTCCCAAGCCTCTCATTATCCCNCCAATATTTTNAGTGGAGCCNGAAAACGAGAATCTGAGAGTCTTCAGATTCGCGGA-TTNAAGAAAGCGACAAAGAAATTCAGACAAGACAGGGTCGTAGAATGCGAGGATTACTCTGTTCGAAAATTCTACAAGGGCTACATAGATGAAACCACATTTGCACCATCAAGAGCTGGAACCGGAATCGCTGTTTCTGTCATGGAATGTGATAGTTCACGCTCTTTACAAGACTGGATGGCAGTAGTGAGGTCTCTTGGACAGTTGTCTCATCAGAATTTGGTCAATTTCTTGGGTTACTGTTGTGAAGACAACAAACCATTCTTCTTGGTATTTGAANACTCGCACAAAGGAAGTTTGGACAGTCACATTTTCGGAAAAGAAGAAGAGGCATTGCCATGGGAAATACGGGTTAAGATAGCCATTGGAACAGCTCAAGGTCTCGCGTTTCTTCACTCGATCAAGAACAGCCCCCTAAACCGNGAACTCAGGATGCATAACATTATGCTTGACGAGNNNNNNNNNGCAAAANNTGTNCTATCTCGAACCAACCAAACGAAGCTTNGTAGATGAAGGTCTCAAGAGGGGAANATTTACATACCTATCTCCTGAATGGGGATCGTTAGGTATTTTGGATATGACGACCGATGTTTACATTTTTGGTATGATCTTGCTTGAACTTTTAATGGGTTCCAAGGATAGAAAAAAGATTAAGGAAGAGCAAGGCTTAGTAGATTACTGGACCTCATCTTTCTTGCCAGATAATTATAAGATTGAGGAAATAATCGNTCCCCGACTTGGGAGCGATTATTCTGCGAATGCGGCGACACAGANGGGCACACTCATCAACCGATGCACAGCGCATAATACAAAGAAACGGCCATTGATGCAACAAGTATTGGATGGTCTTAATCATATTGCAGAGATTAAGGACTAA
>5984
ATGGGAAACTGTCTAAAGCATTTCAAACAACAACTTCCTTCAATTGCTCCCAAGCCTCTCATTATCCNNCCAATATTTTNAGTGGAGCCAGAAAACGAGAATCTGAGAGTCTTCAGATTCGCGGA-TTNAAGAAAGCGACAAAGAAATTCAGACAAGACAGGGNCGTAGAATGCGAGGATTACTCNGTTCGAAAATNCTACAAGGGNTACATAGATGAAACCACATTTGNACCATCAAGAGCTGGAACCGGAATCGCTGTTTCTGTCATGGAATGTGATAGTTCACGCTCTTTACAAGACTGGATGGCAGTAGTGAGGTCTCTTGGACAGTTGTCTCATCAGAATTTGGTCAATTTCTTGGGTCACTGTTGTGAAGACAACAAACCATTCTTCTTGGTATTTGAANACTCGCACAAAGGAAGTTTGGACAGTCACATTTTCGGAAAAGAAGAAGAGGCATTGCCATGGGAAATACGGGTTAAGATAGCCATTGGAACAGCTCAAGGTCTCGCGTNTCTTCACTCGATCAAGAACAGCCCCCTAAACCGAGAACTCAGGATGCATAACATTATGCTTGACGAGCAATACAANGCAAAA-CTGTTCTATCTCGAACCAACCAAACGAAGCTTGGNAGATGAAGGTCTCAAGNGGGGAANATTTACATACCTATCTCCTGANTGGGGATCGTTAGGTATTTTGGATATGACGACCGATGTTTACATTTTNGGTATGATCTNGCTTGAACTTTTAATGGGTTCCAAGGATAGAAAAAAGATTAAGGAAGAGNAAGGCTTAGTAGATTACTGGNNCTCATNTTTCTTGCCAGATAATTATAAGATTGAGGAAATAATCGNTCCCCGACTTGNGAGCGATTATTCTGCGAATGNGGCGACACAGATGGGCACACTCATCAACCGATGCACAGCGCATAATACAAAGAAACGGCCATTGATGCAACAAGTATTGGATGGTCTTAATCATATTGCAGAGATTAAGGNCTAA
>5993
ATGGGAAACTGTCTAAAGCNNNNNNNNNNNNNNNNTCCTTCAANNNNNNNNNNNNNNNNCATTATCNCNCCAATATTTTNAGTGGAGCCAGAAANCGAGAATCTGAGAGTCTTCAGATTCGNGGA-TTNAAGAAAGCGACAAAGAAATTCAGACAAGACNGGGTCGTAGAATGCGAGGATTACTCTGNTCGAAAATTTTACAAGGGCTACATAGATGNNNNNNNNNNNNNNNCATCAAGAGCTGGAACCGGAATCGCTGTTTCTGTCATGGAATGTGATAGTTCNCGCTCTTTACAAGACTGGATGGCAGTAGTGNGGTCTCTTGGACAGTTGTCNCATCAGANTTTGGTCAATTTCTTGNGTTACTGTTGTGAAGACAACAAACCNTTNTTCTTGGTATTTGANNNCTCGCACAAAGGAAGTTTGGACAGTCACATTTTCGGAAAAGAAGAAGAGGCATTGCCATGGGAAATNCGGGTTAAGATAGCCATTGGAACAGCTCAAGGTCTCGCGTTTCTTCNCTCNATCAAGAACAGCCCCCTAAACCGAGAACTCAGGATGCATAACATTATGCTTGACGAGCAATACAATGCAAAA-CTGNTCTATCTCGAAACAACCAAACGAAGCTTGGTAGATGAAGGTCTCAAGAGGGGAANATTTACATACCTATCTCCTGAATGGGGATCGTTAGGTANTTTGGATATGACGACNGATGTTTACATTTTNGGTATGATCTTGCTTGAACTTTTAATGGGTTCCAAGGATAGAAAAAAGATTAAGGAAGAGCAAGGCTTAGTAGATTACTGGACCTCATCTTTCTTGCCAGATAATTATAAGATTGAGNANATAATCGNTCCCCGACTTGGGAGCGATTATTCTGCGAATGCGGCGACACAGATGGGCACACTCATCANCCGATGNACAGCGCATAATACAAAGAAACGGCCATTGATGCAACANGTATTGGANGGTCTTNNTCATATTGCANAGATTAAGGACTAA
>6008
ATGGGAAACTGTCTAAAGNATTTCAAACAACAACTTCCTTCAATTGCTCCCAAGCCTCTCATTATCCCNCCAATATTTTNAGTGGAGCNAGAAAACGAGAATCTGAGAGTCTTCAGATTCGCGGA-TTNAAGAAAGCGACAAAGAAATTCAGACAAGACAGGGTCGTAGAATGCGAGGATTACTCTGTTCGAANATTCTACAANGGCTACNNAGATGAANCCACATTTNNNNCATCAAGAGCTGGANCCGGAATCGCTGTTTCTGTCATGGAATNTNATAGTTCNCGCTCTTTACAAGACTGGATGGCAGTAGNGAGGTCTCTTGGACAGTTGNCTCATCAGAATTTGGTCAATTTCTTGGGTTACTGTTGTGAAGACAACAAACCATTCTTCTTGGTATTTGAANACTCGCACAAAGGAAGTTTGGACAGTCACATTTTCGGAAAAGAAGAAGAGGCATTGCCATGGGAAATACGGGTTAAGATAGCCATTGGAACAGCTCAAGGTCTCGCGTTTCTTCACTCGATCAANNNCAGCCCCCTAAACNGAGAACNCANGATGCATAACATTATGCTTGACGGGCAATACAATGCAAAANNTGTTCTATCTCGAACCAACCAAACGAAGCTTGGTAGATGAAGGTCTCAAGAGGGGAANATTTACATACCTATNTCCTGAATGGGGATCGTTAGGTATTTTGGATATGACNACCGATGTTTACNTTTTTGGTATGATCTTGCTTGAACTTTTAATGGGTTCCAAGGATAGAAAAAAGATTAAGGAAGAGNNAGGCTTAGTAGATTACTGGNCCTCATCTTTCTTGCCAGATAATTATAANATTGAGGAAATAATCGNTNCCCGACTTGGGAGCGATTATTNTGCGAATGCGGCGACACAGANGGGCNCACTCATCAACCNATGCACAGCGCATAATANAAAGAAACGGCCATTGATGCAACAAGTATTGGATGGNCTTAATCATATTGCAGAGATTAAGGACTAA
>6009
ANGGGAAACTNTCTAAAGCATTTCAAACAACAACTNCCTTCAATTGCTCCCAAGCCNCTCATTATCCCNCCAATATNTTNAGTGGAGCCAGAAAACGAGAATCTGAGAGTCTTCAGATTCGCGGATTTGAAGAAAGCGACAAAGAAATTCAGACAAGACAGGGTCGTAGAATGCGAGGATTACTCTGTTCGAAAATTCTACAAGGGCTACATAGATGAAACCACATTTGCACCATCAAGAGCTGGAACCGGAATCGCTGTTTCTGTCATGGAATGTGATAGTTCACGCTCTTTACAAGACTGGATGGCAGTAGTGAGGTCTCTTGGACAGTTGTCTCATCAGAATTTGGTCANTTTCTTGGNTTACTGTTGTGAAGACAACAAACCATTCTTCTTGGTATTTGAANACTCGCACAAAGGAAGTTTGGACAGTCACATTTTCGGAAAAGAAGAAGAGGCATTGCCATGGGAAATACGGGTTAAGATAGCCATTGGAACAGCTCAAGGTCTCGCGTTTCTTCACTCGATCAAGAACAGCCCCCTAAACCGAGAACTCAGGATGCATAACATTATGCTTGACGAGCAATACAATGCAAAA-CTGTTCTATCTCGAACCAACCTAACGAAGCTTGGTAGATGAAGGTCTCAAGAGGGGAANATTTACATACCTATCTCCTGAATGGGGATCGTTAGGTATTTTGGATATGACGACCGATGTTTACATTTTTGGTATGATCTTGCTTGAACTTTTANTGGGTTCCAAGGATAGAAAAAAGATTAAGGAAGAGCAAGGCTTAGTAGATTACTGGACCTCATCTTTCTTGCCAGATAATTATAAGATTGAGGAAATAATCGNTCCCCGTCTTGGGAGCNATTATTCTGCGAATGCGGCGACACAGATGGGCACACTCATCAACCGATGCACAGCGCATAATACAAAGAAACGGCCATTGATGCAACAAGTATTGGATGGTCTTAATCATATTGCAGAGATTAAGGACTAA
>6010
ATGGGAAACTGTCTAAAGCATTTCAAACAACAACTTCCTTCAATTGCTCCCAAGCCTCTCATTATCCCNCCAATATTTTNAGTGGAGCCAGAAAACGAGAATCTGAGAGTCTTCAGATTCGCGGA-TTNAAGAAAGCGACAAAGAAATTCAGACAAGACAGGGTCGTAGAATGCGAGGATTACTCTGTTCGAAAATTCTACAAGGGCTACATAGATGAAACCACATTTGCACCATCAAGAGCTGGAACCGGAATCGCTGTTTCTGTCATGGAATGTGATAGTTCACGCTCTTTACAAGACTGGATGGCAGTAGTGAGGTCTCTTGGACAGTTGTCTCATCAGAATTTGGTCAATTTCTTGGGTTACTGTTGTGAAGACAACAAACCATTCTTCTTGGTATTTGAANACTCGCACAAAGGAAGTTTGGACAGTCACATTTTCGGAAAAGAAGAAGAGGCATTGCCATGGGAAATACGGGTTAAGATAGCCATTGGAACAGCTCAAGGTCTCGCGTTTCTTCACTCGATCAAGAACAGCCCCCTAAACCGAGAACTCAGGATGCATAACATTATGCTTGACGAGCAATACAATGCAAAA-CTGTTCTATCTCGAACCAACCAAACGAAGCTTGGTAGATGAAGGTCTCAAGAGGGGAANATTTACATACCTATCTCCTGAATGGGGATCGTTAGGTATTTTGGATATGACGACCGATGTTTACATTTTTGGTATGATCTTGCTTGAACTTTTAATGGGTTCCAAGGATAGAAAAAAGATTAAGGAAGAGCAAGGCTTAGTAGATTACTGGACCTCATCTTTCTTGCCAGATAATTATAAGATTGAGGAAATAATCGNTCCCCGACTTGGGAGCGATTATTCTGCGAATGCGGCGACACAGATGGGCACACTCATCAACCGATGCACAGCGCATAATACAAAGAAACGGCCATTGATGCAACAAGTATTGGATGGNCTTAATCATATTGCAGAGATTAAGGACTAA
>6011
ATGGGAAACTGTCTAAAGCATTTCAAACAACAACTTCCTTCAATTGCNCCNAAGCCTCTCATTATCCCNCCAATATTTTNAGTGGAGCCAGAAAACGAGAATCTGAGAGTCTTCAGATTCGCGGATTTGAAGAAAGCGACAAAGAAATTCAGACAAGACAGGGTCGTAGAATGCGAGGATTACTCTGTTCGAAAATTCTACAAGGGCTACATAGATGAAACCACATTTGCACCATCAAGAGCTGGAACCGGAATCGCTGTTTCTGTCATGGAATGTGATAGTTCACGCTCTTTACAAGACTGGATGGCAGTAGTGAGGTCTCTTGGACAGTTGTCTCATCAGAATTTGGTCAATTTCTTGGGTTACTGTTGTGAAGACAACAAACCATTCTTCTTGGTATTTGAANACTCGCACAAAGGAAGTTTGGACAGTCACATTTTCGGAAAAGAAGAAGAGGCATTGCCATGGGAAATACGGGTTAAGATAGCCATTGGAACAGCTCAAGGTCTCGCGTTTCTTCACTCGATCAAGAACAGCCCCCTAAACCGAGAACTCAGGATGCATAACATTATGCTTGACGAGCAATACAATGCAAAA-CTGTTCTATCTCGAACCAACCTAACGAAGCTTGGTAGATGAAGGTCTCAAGAGGGGAANATTTACATACCTATCTCCTGAATGGGGATCGTTAGGTATTTTGGATATGACGACCGATGTTTACATTTTTGGTATGATCTTGCTTGAACTTTTAATGGGTTCCAAGGATAGAAAAAAGATTAAGGAAGAGCAAGGCTTAGTAGATTACTGGACCTCATCTTTCTTGCCAGATAATTATAAGATTGAGGAAATAATCGNTCCCCGTCTTGGGAGCGATTATTCTGCGAATGCGGCGACACAGATGGGCACACTCATCAACCGATGCACAGCGCATAATACAAAGAAACGGCCATTGATGCAACAAGTATTGGATGGNNTTAANCATATTGCAGAGATTAAGGACTAA
>6012
ATGGGAAACTGTCTAAAGCATTTCAAACAACAACTTCCTTCAATTGCTCCCAAGCCTCTCATTATCCCNCCAATATTTTNAGTGGAGCCAGAAAACGAGAATCTGAGAGTCTTCAGATTCGCGGA-TTNAAGAAAGCGACAAAGAAATTCAGACAAGACAGGGTCGTAGAATGCGAGGATTACTCTGTTCGAAAATTCTACAAGGGCTACATAGATGAAACCACATTTGCACCATCAAGAGCTGGAACCGGAATCGCTGTTTCTGTCATGGAATGTGATAGTTCACGCTCTTTACAAGACTGGATGGCAGTAGTGAGGTCTCTTGGACAGTTGTCTCATCAGAATTTGGTCAATTTCTTGGGTTACTGTTGTGAAGACAACAAACCATTCTTCTTGGTATTTGAANACTCGCACAAAGGAAGTTTGGACAGTCACATTTTCGGAAAAGAAGAAGAGGCATTGCCATGGGAAATACGGGTTAAGATAGCCATTGGAACAGCTCAAGGTCTCGCGTTTCTTCACTCGATCAAGAACAGCCCCCTAAACCGAGAACTCAGGATGCATAACATTATGCTTGACGAGCAATACAATGCAAAANNTGTTCTATCTCGAACCAACCAAACGAAGCTTGGTAGATGAAGGTCTCAAGAGGGGAANATTTACATACCTATCTCCTGAATGGGGATCGTTAGGTATTTTGGATATGACGACCGATGTTTACATTTTTGGTATGATCTTGCTTGAACTTTTAATGGGTTCCAAGGATAGAAAAAAGATTAAGGAAGAGCAAGGCTTAGTAGATTACTGGACCTCATCTTTCTTGCCAGATAATTATAAGATTGAGGAAATAATCGNTCCCCGACTTGGGAGCGATTATTCTGCGAATGCGGCGACACAGATGGGCACACTCATCAACCGATGCACAGCGCATAATACAAAGAAACGGCCATTGATGCAACAAGTATTGGATGGTCTTAATCATATTGCAGAGATTAAGGACTAA
>6013
ATGGGAAACTGTCTAAAGCATTTCAAACAACAACTTCCTTCAATTGCTCCCAAGCCTCTCATTATCCCNCCAATATTTTNAGTGGAGCCAGAAAACGAGAATCTGAGAGTCTTCAGATTCGNGNNTTTGAAGAAAGCGACAAAGAAATTCAGACAAGACAGGGTCGTAGAATGCGAGGATTACTCTGTTCGAAAATTCTACAAGGGCTACATAGATGAAACCACATTTGCACCATCAAGAGCTGGAACCGGAATCGCTGTTTCTGTCATGGAATGTGATAGTTCACGCTCTTTACAAGACTGGATGGCAGTAGTGAGGTCTCTTGGACAGTTGTCTCATCAGAATTTGGTCAATTTCTTGGGTTACTGTTGTGAAGACAACAAACCATTCTTCTTGGTATTTGAANACTCGCACAAAGGAAGTTTGGACAGTCACATTTTCGGAAAAGAAGAAGAGGCATTGCCATGGGAAATACGGGTTAAGATAGCCATTGGAACAGCTCAAGGTCTCGCGTTTCTTCACTCGATCAAGAACAGCCCCCTAAACCGAGAACTCAGGATGCATAACATTATGCTTGACGAGCAATACAATGCAAAANNTGTTCTATCTCGAACCAACCTAACGAANCTTGGTAGATGAAGGTCTCAAGAGGGGAANATTTACATACCTATCTCCTGAATGGGGATCGTTAGGTATTTTGGATATGACGACCGATGTTTACATTTTTGGTATGATCTTGCTTGAACTTTTAATGGGTTCCAAGGATAGAAAAAAGATTAAGGAAGAGCAAGGCTTAGTAGATTACTGGACCTCATCTTTCTTGCCAGATAATTATAAGATTGAGGAAATAATCGNTCCCCGTCTTGGGAGCGATTATTCTGCGAATGCGGCGACACAGATGGGCACACTCATCAACCGATGCACAGCGCATAATACAAAGAAACGGCCATTGATGCAACAAGTATTGGATGGTCTTAATCATATTGCAGAGATTAAGGACTAA
>6016
ATGGGAAACTGTCTAAAGCATTTCAAACAACAACTTCCTTCAATTGCTCCCAAGCCTCTCATTATCCCNCCAATATTTTNAGTGGAGCCAGAAAACGAGAATCTGAGAGTCTTCAGATTCGCGGATTTGAAGAAAGCGACAAAGAAATTCAGACAAGACAGGGTCGTAGAATGCGAGGATTACTCTGTTCGAAAATTCTACAAGGGCTACATAGATGAAACCACATTTGCACCATCAAGAGCTGGAACCGGAATCGCTGTTTCTGTCATGGAATGTGATAGTTCACGCTCTTTACAAGACTGGATGGCAGTAGTGAGGTCTCTTGGACAGTTGTCTCATCAGAATTTGGTCAATTTCTTGGGTTACTGTTGTGAAGACAACAAACCATTCTTCTTGGTATTTGAANACTCGCACAAAGGAAGTTTGGACAGTCACATTTTCGGAAAAGAAGAAGAGGCATTGCCATGGGAAATACGGGTTAAGATAGCCATTGGAACAGCTCAAGGTCTCGCGTTTCTTCACTCGATCAAGAACAGCCCCCTAAACCGAGAACTCAGGATGCATAACATTATGCTTGACGAGCAATACAATGCAAAA-CTGTTCTATCTCGAACCAACCTAACGAAGCTTGGTAGATGAAGGTCTCAAGAGGGGAANATTTACATACCTATCTCCTGAATGGGGATCGTTAGGTATTTTGGATATGACGACCGATGTTTACATTTTTGGTATGATCTTGCTTGAACTTTTAATGGGTTCCAAGGATAGAAAAAAGATTAAGGAAGAGCAAGGCTTAGTAGATTACTGGACCTCATCTTTCTTGCCAGATAATTATAAGATTGAGGAAATAATCGNTCCCCGTCTTGGGAGCGATTATTCTGCGAATGCGGCGACACAGATGGGCACACTCATCAACCGATGCACAGCGCATAATACAAAGAAACGGCCATTGATGCAACAAGTATTGGATGGNCTTAATCATATTGCAGAGATTAAGGACTAA
>6017
ATGGGAAACTGTCTAAAGCATTTCAAACAACAACTTCCTTCAATTGCTCCCAAGCCTCTCATTATCCCNCCAATATTTTNAGTGGAGCCAGAAAACGAGAATCTGAGAGTCTTCAGATTCGCGGATTTGAAGAAAGCGACAAAGAAATTCAGACAAGACAGGGTCGTAGAATGCGAGGATTACTCTGTTCGAAAATTCTACAAGGGCTACATAGATGAAACCACATTTGCACCATCAAGAGCTGGAACCGGAATCGCTGTTTCTGTCATGGAATGTGATAGTTCACGCTCTTTACAAGACTGGATGGCAGTAGTGAGGTCTCTTGGACAGTTGTCTCATCAGAATTTGGTCAATTTCTTGGGTTACTGTTGTGAAGACAACAAACCATTCTTCTTGGTATTTGAANACTCGCACAAAGGAAGTTTGGACAGTCACATTTTCGGAAAAGAAGAAGAGGCATTGCCATGGGAAATACGGGTTAAGATAGCCATTGGAACAGCTCAAGGTCTCGCGTTTCTTCACTCGATCAAGAACAGCCCCCTAAACCGAGAACTCAGGATGCATAACATTATGCTTGACGAGCAATACAATGCAAAA-CTGTTCTATCTCGAACCAACCTAACGAAGCTTGGTAGATGAAGGTCTCAAGAGGGGAANATTTACATACCTATCTCCTGAATGGGGATCGTTAGGTATTTTGGATATGACGACCGATGTTTACATTTTTGGTATGATCTTGCTTGAACTTTTAATGGGTTCCAAGGATAGAAAAAAGATTAAGGAAGAGCAAGGCTTAGTAGATTACTGGACCTCATCTTTCTTGCCAGATAATTATAAGATTGAGGAAATAATCGNTCCCCGTCTTGGGAGCGATTATTCTGCGAATGCGGCGACACAGATGGGCACACTCATCAACCGATGCACAGCGCATAATACAAAGAAACGGCCATTGATGCAACAAGTATTGGATGGTCTTAATCATATTGCAGAGATTAAGGACTAA
>6019
ATGGGAAANNNNNNNNNNNNNTTCAAACAACAACTTCCTTCAATTGCTCCCAAGCCTCTCATTATCCCNCCAATATTTTNAGTGGAGCCAGAAAACGAGAATCTGAGAGTCTTCAGATTCGCGGA-TTNAAGAAAGCGACAAAGAAATTCAGACAAGACAGGGTCGTAGAATGCGAGGATTACTCTGTTCGAAAATTCTACAAGGGCTACATAGATGAAACCACATTTGCACCATCAAGAGCTGGAACCGGAATCGCTGTTTCTGTCATGGAATGTGATAGTTCACGCTCTTTACAAGACTGGATGGCAGTAGTGAGGTCTCTTGGACAGTTGTCTCATCAGAATTTGGTCAATTTCTTGGGTTACTGTTGTGAAGACAACAAACCATTCTTCTTGGTATTTGAANACTCGCACAAAGGAAGTTTGGACAGTCACATTTTCGGAAAAGAAGAAGAGGCATTGCCATGGGAAATACGGGTTAAGATAGCCATTGGAACAGCTCAAGGTCTCGCGTTTCTTCACTCGATCAAGAACAGCCCCCTAAACCGAGAACTCAGGATGCATAACATTATGCTTGACGGGCAATACAATGCAAAANNTGTTCTATCTCGAACCAACCAAACGAAGCTTGGTAGATGAAGGTCTCAAGAGGGGAANATTTACATACCTATCTCCTGAATGGGGATCGTTAGGTATTTTGGATATGACGACCGATGTTTACATTTTTGGTATGATCTTGCTTGAACTTTTAATGGGTTCCAAGGATAGAAAAAAGATTAAGGAAGAGCAAGGCTTAGTAGATTACTGGACCTCATCTTTCTTGCCAGATAATTATAAGATTGAGGAAATAATCGNTCCCCGACTTGGGAGCGATTATTCTGCGAATGCGGCGACACAGATGGGCACACTCATCAACCGATGCACAGCGCATAATACAAAGAAACGGCCATTGATGCAACAAGTATTGGATGGTCTTAATCATATTGCAGAGATTAAGGACTAA
>6020
ATGGGAAACTGTCTAAAGCATTTCAAACAACAACTTCCTTCAATTGCTCCCAAGCCTCTCATTATCCCNCCAATATTTTNAGTGGAGCCAGAAAACGAGAATCTGAGAGTCTTCAGATTCGCGGA-TTNAAGAAAGCGACAAAGAAATTCAGACNAGACAGGGTCGTAGAATGCGAGGATTACTCTGTTCGAAAATTCTACAAGGGCTACATAGATGAAACCACATTTGCACCATCAAGAGCTGGAACCGGAATCGCTGTTTCTGTCATGGAATGTGATAGTTCACGCTCTTTACAAGACTGGATGGCAGTAGTGAGGTCTCTTGGACAGTTGTCTCATCAGAATTTGGTCAATTTCTTGGGTTACTGTTGTGAAGACAACAAACCATTCTTCTTGGTATTTGAANACTCGCACAAAGTAAGTTTGGACAGTCACATTTTCGGAAAAGAAGAAGAGGCATTGCCATGGGAAATACGGGTTAAGATAGCCATTGGAACAGCTCAAGGTCTCGCGTTTCTTCACTCGATCAAGAACAGCCCCCTAAACCGAGAACTCAGGATGCATAACATTATGCTTGACGAGCAATACAATGCAAAANNTGTTCTATCTCGAACCAACCAAACGAAGCTTGGTAGATGAAGGTCTCAAGAGGGGAANATTTACATACCTATCTCCTGAATGGGGATCGTTAGGTATTTTGGATATGACGACCGATGTTTACATTTTTGGTATGATCTTGCTTGAACTTTTAATGGGTTCCAAGGATAGAAAAAAGATTAAGGAAGAGCAAGGCTTAGTAGATTACTGGACCTCATCTTTCTTGCCAGATAATTATAAGATTGAGGAAATAATCGNTCCCCGACTTGGGAGCGATTATTCTGCGAATGCGGCGACACAGATGGGCACACTCATCAACCGATGCACAGCGCATAATACAAAGAAACGGCCATTGATGCAACAAGTATTGGATGGTCTTAATCATATTGCAGAGATTAAGGACNAA
>6021
ATGGGAAACTGTCTAAAGCATTTCAAACAACAACTTCCTTCAATTGCTCCCAAGCCTCTCATTATCCCNCCAATATTTTNAGTGGAGCCAGAAAACGAGAATCTGAGAGTCTTCAGATTCGCGGA-TTNAAGAAAGCGACAAAGAAATTCAGACAAGACAGGGTCGTAGAATGCGAGGATTACTCTGTTCGAAAATTCTACAAGGGCTACATAGATGAAACCACATTTGCACCATCAAGAGCTGGAACCGGAATCGCTGTTTCTGTCATGGAATGTGATAGTTCACGCTCTTTACAAGACTGGATGGCAGTAGTGAGGTCTCTTGGACAGTTGTCTCATCAGAATTTGGTCAATTTCTTGGGTTACTGTTGTGAAGACAACAAACCATTCTTCTTGGTATTTGAANACTCGCACAAAGGAAGTTTGGACAGTCACATTTTCGGAAAAGAAGAAGAGGCATTGCCATGGGAAATACGGGTTAAGATAGCCATTGGAACAGCTCAAGGTCTCGCGTTTCTTCACTCGATCAAGAACAGCCCCCTAAACCGAGAACTCAGGATGCATAACATTATGCTTGACGAGCAATACAATGCAAAANNTGTTCTATCTCGAACCAACCAAACGAAGCTTGGTAGATGAAGGTCTCAAGAGGGGAANATTTACATACCTATCTCCTGAATGGGGATCGTTAGGTATTTTGGATATGACGACCGATGTTTACATTTTTGGTATGATCTTGCTTGAACTTTTAATGGGTTCCAAGGATAGAAAAAAGATTAAGGAAGAGCAAGGCTTAGTAGATTACTGGACCTCATCTTTCTTGCCAGATAATTATAAGATTGAGGAAATAATCGNTCCCCGACTTGGGAGCGATTATTCTGCGAATGCGGCGACACAGATGGGCACACTCATCAACCGATGCACAGCGCATAATACAAAGAAACGGCCATTGATGCAACAAGTATTGGATGGTCTTAATCATATTGCAGAGATTAAGGACTAA
>6022
ATGGGAAACTGTCTAAAGCATTTCAAACAACAACTTCCTTCAATTGCTCCCAAGCCTCTCATTATCCCNCCAATATTTTNAGTGGAGCCAGAAAACGAGAATCTGAGAGTCTTCAGATTCGCGGA-TTNAAGAAAGCGACAAAGAAATTCAGACAAGACAGGGTCGTAGAATGCGAGGATTACTCTGTTCGAAAATTCTACAAGGGCTACATAGATGAAACCACATTTGCACCATCAAGAGCTGGAACCGGAATCGCTGTTTCTGTCATGGAATGTGATAGTTCACGCTCTTTACAAGACTGGATGGCAGTAGTGAGGTCTCTTGGACAGTTGTCTCATCAGAATTTGGTCAATTTCTTGGGTTACTGTTGTGAAGACAACAAACCATTCTTCTTGGTATTTGAANACTCGCACAAAGGAAGTTTGGACAGTCACATTTTCGGAAAAGAAGAAGAGGCATTGCCATGGGAAATACGGGTTAAGATAGCCATTGGAACAGCTCAAGGTCTCGCGTTTCTTCACTCGATCAAGAACAGCCCCCTAAACCGAGAACTCAGGATGCATAACATTATGCTTGACGAGCAATACAATGCAAAA-CTGTTCTATCTCGAACCAACCAAACGAAGCTTGGTAGATGAAGGTCTCAAGAGGGGAANATTTACATACCTATCTCCTGAATGGGGATCGTTAGGTATTTTGGATATGACGACCGATGTTTACATTTTTGGTATGATCTTGCTTGAACTTTTAATGGGTTCCAAGGATAGAAAAAAGATTAAGGAAGAGCAAGGCTTAGTAGATTACTGGACCTCATCTTTCTTGCCAGATAATTATAAGATTGAGGAAATAATCGNTCCCCGACTTGGGAGCGATTATTCTGCGAATGCGGCGACACAGATGGGCACACTCATCAACCGATGCACAGCGCATAATACAAAGAAACGGCCATTGATGCAACAAGTATTGGATGGNCTTAATCATATTGCAGAGATTAAGGACTAA
>6023
ATGGGAAACTGTCTAAAGCATTTCAAACAACAACTTCCTTCAATTGCTCCCAAGCCTCTCATTATCCCNCCAATATTTTNAGTGGAGCCAGAAAACGAGAATCTGAGAGTCTTCAGATTCGCGGA-TTNAAGAAAGCGACAAAGAAATTCAGACAAGACAGGGTCGTAGAATGCGAGGATTACTCTGTTCGAAAATTCTACAAGGGCTACATAGATGAAACCACATTTGCACCATCAAGAGCTGGAACCGGAATCGCTGTTTCTGTCATGGAATGTGATAGTTCACGCTCTTTACAAGACTGGATGGCAGTAGTGAGGTCTCTTGGACAGTTGTCTCATCAGAATTTGGTCAATTTCTTGGGTTACTGTTGTGAAGACAACAAACCATTCTTCTTGGTATTTGAANACTCGCACAAAGGAAGTTTGGACAGTCACATTTTCGGAAAAGAAGAAGAGGCATTGCCATGGGAAATACGGGTTAAGATAGCCATTGGAACAGCTCAAGGTCTCGCGTTTCTTCACTCGATCAAGAACAGCCCCCTAAACCGAGAACTCAGGATGCATAACATTATGCTTGACGAGCAATACAATGCAAAAANTGTTCTATCTCGAACCAACCAAACGAAGCTTGGTAGATGAAGGTCTCAAGAGGGGAANATTTACATACCTATCTCCTGAATGGGGATCGTTAGGTATTTTGGATATGACGACCGATGTTTACATTTTTGGTATGATCTTGCTTGAACTTTTAATGGGTTCCAAGGATAGAAAAAAGATTAAGGAAGAGCAAGGCTTAGTAGATTACTGGACCTCATCTTTCTTGCCAGATAATTATAAGATTGAGGAAATAATCGNTCCCCGACTTGGGAGCGATTATTCTGCGAATGCGGCGACACAGATGGGCACACTCATCAACCGATGCACAGCGCATAATACAAAGAAACGGCCATTGATGCAACAAGTATTGGATGGTCTTAATCATATTGCAGAGATTAAGGACTAA
>6024
ATGGGAAACTGTCTAAAGCATTTCAAACAACAACTTCCTTCAATTGCTCCCAAGCCTCTCATTATCCCNCCAATATTTTNAGTGGAGCCAGAAAACGAGAATCTGAGAGTCTTCAGATTCGCGGA-TTNAAGAAAGCGACAAAGAAATTCAGACAAGACAGGGTCGTAGAATGCGAGGATTACTCTGTTCGAAAATTCTACAAGGGCTACATAGATGAAACCACATTTGCACCATCAAGAGCTGGAACCGGAATCGCTGTTTCTGTCATGGAATGTGATAGTTCACGCTCTTTACAAGACTGGATGGCAGTAGTGAGGTCTCTTGGACAGTTGTCTCATCAGAATTTGGTCAATTTCTTGGGTTACTGTTGTGAAGACAACAAACCATTCTTCTTGGTATTTGAANACTCGCACAAAGGAAGTTTGGACAGTCACATTTTCGGAAAAGAAGAAGAGGCATTGCCATGGGAAATACGGGTTAAGATAGCCATTGGAACAGCTCAAGGTCTCGCGTTTCTTCACTCGATCAAGAACAGCCCCCTAAACCGAGAACTCAGGATGCATAACATTATGCTTGACGAGCAATACAATGCAAAAANTGTTCTATCTCGAACCAACCAAACGAAGCTTGGTAGATGAAGGTCTCAAGAGGGGAANATTTACATACCTATCTCCTGAATGGGGATCGTTAGGTATTTTGGATATGACGACCGATGTTTACATTTTTGGTATGATCTTGCTTGAACTTTTAATGGGTTCCAAGGATAGAAAAAAGATTAAGGAAGAGCAAGGCTTAGTAGATTACTGGACCTCATCTTTCTTGCCAGATAATTATAAGATTGAGGAAATAATCGNTCCCCGACTTGGGAGCGATTATTCTGCGAATGCGGCGACACAGATGGGCACACTCATCAACCGATGCACAGCGCATAATACAAAGAAACGGCCATTGATGCAACAAGTATTGGATGGNCTTAATCATATTGCAGAGATTAAGGACTAA
>6025
ATGGGAAACTGTCTAAAGCATTTCAAACAACAACTTCCTTCAATTGCTCCCAAGCCTCTCATTATCCCNCCAATATTTTNAGTGGAGCCAGAAAACGAGAATCTGAGAGTCTTCAGATTCGCGGA-TTNAAGAAAGCGACAAAGAAATTCAGACAAGACAGGGTCGTAGAATGCGAGGATTACTCTGTTCGAAAATTCTACAAGGGCTACATAGATGAAACCACATTTGCACCATCAAGAGCTGGAACCGGAATCGCTGTTTCTGTCATGGAATGTGATAGTTCACGCTCTTTACAAGACTGGATGGCAGTAGTGAGGTCTCTTGGACAGTTGTCTCATCAGAATTTGGTCAATTTCTTGGGTTACTGTTGTGAAGACAACAAACCATTCTTCTTGGTATTTGAANACTCGCACAAAGGAAGTTTGGACAGTCACATTTTCGGAAAAGAAGAAGAGGCATTGCCATGGGAAATACGGGTTAAGATAGCCATTGGAACAGCTCAAGGTCTCGCGTTTCTTCACTCGATCAAGAACAGCCCCCTAAACCGAGAACTCAGGATGCATAACATTATGCTTGACGAGCAATACAATGCAAAA-CTGTTCTATCTCGAACCAACCAAACGAAGCTTGGTAGATGAAGGTCTCAAGAGGGGAANATTTACATACCTATCTCCTGAATGGGGATCGTTAGGTATTTTGGATATGACGACCGATGTTTACATTTTTGGTATGATCTTGCTTGAACTTTTAATGGGTTCCAAGGATAGAAAAAAGATTAAGGAAGAGCAAGGCTTAGTAGATTACTGGACCTCATCTTTCTTGCCAGATAATTATAAGATTGAGGAAATAATCGNTCCCCGACTTGGGAGCGATTATTCTGCGAATGCGGCGACACAGATGGGCACACTCATCAACCGATGCACAGCGCATAATACAAAGAAACGGCCATTGATGCAACAAGTATTGGATGGTCTTAATCATATTGCAGAGATTAAGGACTAA
>6030
ATGNNNNNNNNNNNNNNNNNNNNNNNNNNNNNNCTTCCTTCAATNGCTCCCAAGCCTCTCATTATCNCNCCAATATTNTNAGTGGAGCCAGAAAACGAGAATCTGAGAGTCTTCNGATTCNCGNA-NTNNNGAAAGCNACAAAGNAATNCAGANANGACNGGGTNGNAGAATGCGAGGATTACTCTGTTCGAAAATTCTACAAGGGCTACATAGATGAAACCANATTTGCACCNTCAAGAGCNNGANNNNNAANCNCTGTTNNNNNNNNNNNNNNNNNNNNNNNNNNNNNNNNNNNANACTGGATGGCAGTAGTGAGGNCTCTTGGACAGTTGTCTCATCAGANTTTGNTCAATTTCTTGNGTTACTGTTGTGAAGACAACAAACCATTCTTCTTGGTATTTGAANACTCGCACAAAGGAANTTTGGNCAGTCACATTTTCGGAAAANAAGNAGAGGCATTGCCATGNGAAATANGGGTTAAGATNGCCANTGGAACAGCTCAAGGTCTCGCGTTNCTTCACTCGATCAAGAACAGCCCCCTAAACCGAGAACTCAGGATGCATAACATTATGCTTGACGAGCAATACAANGNNNNNNNTGNTCTNTNTNGAACCAACCTAACGAAGCTTGGTAGATGAAGGTCTCAAGAGGGGAANATNTNCATACCNATCTCCNGAATGNGNATCGTTAGNNATNNTGNATATGNCGACCGATGTTTACATTTTTGGTNTGATCTTGCTTGAACTTTTAATGGGTTCCAAGGATAGAAAAAAGATTAAGGAAGAGCAAGGCTTAGTAGATTACTGGACCTCATCTTTCTTGNNANNTNATTATANGATTGAGGAAATAATCGNTCCCCGTCTTNGGAGNGNTNANTCTGCGAATGCGNCGACACANATNGGCACACNNATCAACCNNTGCACAGNGCATAATACNANGANACGGCNATNGATGCAACAAGTNTTGGATGNTCTTAATCATANTGCAGAGATTAAGGACTAA
>6034
ATGGGAAACTGTCTAAAGCATTTCAAACAACAACTTCCTTCAATTGCTCCCAAGCCTCTCATTATCCCNCCAATATTTTNAGTGGAGCCAGAAAACGAGAATCTGAGAGTCTTCAGATTCGCGGA-TTNAAGAAAGCGACAAAGAAATTCAGACAAGACAGGGTCGTAGAATGCGAGGATTACTCTGTTCGAAAATTCTACAAGGGCTACATAGATGAAACCACATTTGCACCATCAAGAGCTGGAACCGGAATCGCTGTTTCTGTCATGGAATGTGATAGTTCACGCTCTTTACAAGACTGGATGGCAGTAGTGAGGTCTCTTGGACAGTTGTCTCATCAGAATTTGGTCAATTTCTTGGGTTACTGTTGTGAAGACAACAAACCATTCTTCTTGGTATTTGAANACTCGCACAAAGGAAGTTTGGACAGTCACATTTTCGGAAAAGAAGAAGAGGCATTGCCATGGGAAATACGGGTTAAGATAGCCATTGGAACAGCTCAAGGTCTCGCGTTTCTTCACTCGATCAAGAACAGCCCCCTAAACCGAGAACTCAGGATGCATAACATTATGCTTGACGAGCAATACAATGCAAAAANTGTTCTATCTCGAACCAACCAAACGAAGCTTGGTAGATGAAGGTCTCAAGAGGGGAANATTTACATACCTATCTCCTGAATGGGGATCGTTAGGTATTTTGGATATGACGACCGATGTTTACATTTTTGGTATGATCTTGCTTGAACTTTTAATGGGTTCCAAGGATAGAAAAAAGATTAAGGAAGAGCAAGGCTTAGTAGATTACTGGACCTCATCTTTCTTGCCAGATAATTATAAGATTGAGGAAATAATCGNTCCCCGACTTGGGAGCGATTATTCTGCGAATGCGGCGACACAGATGGGCACACTCATCAACCGATGCACAGCGCATAATACAAAGAAACGGCCATTGATGCAACAAGTATTGGATGGTCTTAATCATATTGCAGAGATTAAGGACTAA
>6035
ATGGGAAACTGTCTAAAGCATTTCAAACAACAACNTCCTTCAATTGCTCCCAAGCCTCTCATTATCCCNCCAATATTTTNAGNGGAGCCAGAAAACGAGAATCTGAGAGTCTTCAGATTCGCGGA-TTNNAGAAAGCGNCAAAGAAATTCAGACAANACAGGGTCGNAGAANGCGAGGATTACTCTGTTCGAAAATTCTACNAGGGCTACANAGATGAAACCACATTTGCACCATCAAGAGCNNGAACCGGAATCGCTGTTTCTGTCATGGAATGTGATAGTTCACNCTCTTTACAAGACTGGATGGCAGTAGTGAGGTCTCTTGGACAGTTGTCTCATCAGAATTTGGTCAATTNNTTGGGTTACTGTTGTGAAGACAACAAACNATTCTTCTTNGTATTTGAANACTCGCNCAAAGGAAGTTTGGACAGTCACATTTTCGGAAAAGAAGAAGAGGCATTGCCATGGGAAATACGGGTTANGATAGCCATTGGANNAGCTCAAGGTCTCGCGTTTCTTCACTCGATCAAGAANAGCCCCCTANACCGNGAACTCAGGATGCATAACATTATGCTTGACGAGCAATACAATGCAAAA-CTGTTCTATCTCGAACCAACCTAACGAAGCTTGGTAGATGAAGGTCTCAAGANGNNANNATNTNCATACCTATCTCCTGAATGGGGATCGTTAGGTATTTTGGATATGACGACCGATGTTTACATTTTTGGTATGATCTTGCTTGAACTTTTAATGGGTTCCAAGGATAGAAAAAAGANTAAGGAAGAGCAAGGCTTAGTAGATTACTGGACCTCATCTTTCTTGCCAGATAATTATAAGATTGAGGAAATAATCGNTCCCCGTCTNGGGAGCGATTATTCTGCGAATGCGGCGACNCAGATGGGCACACTCATCAACCGATGCACAGCGCATAATACAAAGAAACGGCCATTGATGCAACAAGTATTGGATGGNCTTAATCATATTGCAGAGATTAAGGACTAA
>6036
ATGGGAAACTGTCTAAAGCATTTCAAACAACAACTTCCTTCAATTGCTCCCAAGCCTCTCATTATCCCNCCAATATTTTNAGTGGAGCCAGAAAACGAGAATCTGAGAGTCTTCAGATTCGCGGA-TTNAAGAAAGCGACAAAGAAATTCAGACAAGACAGGGTCGTAGAATGCGAGGATTACTCTGTTCGAAAATTCTACAAGGGCTACATAGATGAAACCACATTTGCACCATCAAGAGCTGGAACCGGAATCGCTGTTTCTGTCATGGAATGTGATAGTTCACGCTCTTTACAAGACTGGATGGCAGTAGTGAGGTCTCTTGGACAGTTGTCTCATCAGAATTTGGTCAATTTCTTGGGTTACTGTTGTGAAGACAACAAACCATTCTTCTTGGTATTTGAANACTCGCACAAAGGAAGTTTGGACAGTCACATTTTCGGAAAAGAAGAAGAGGCATTGCCATGGGAAATACGGGTTAAGATAGCCATTGGAACAGCTCAAGGTCTCGCGTTTCTTCACTCGATCAAGAACAGCCCCCTAAACCGAGAACTCAGGATGCATAACATTATGCTTGACGAGCAATACAATGCAAAAANTGTTCTATCTCGAACCAACCAAACGAAGCTTGGTAGATGAAGGTCTCAAGAGGGGAANATTTACATACCTATCTCCTGAATGGGGATCGTTAGGTATTTTGGATATGACGACCGATGTTTACATTTTTGGTATGATCTTGCTTGAACTTTTAATGGGTTCCAAGGATAGAAAAAAGATTAAGGAAGAGCAAGGCTTAGTAGATTACTGGACCTCATCTTTCTTGCCAGATAATTATAAGATTGAGGAAATAATCGNTCCCCGACTTGGGAGCNNNNNNNNNNNNNNNNNNNNNNNNNNNNNNNNNNNNNNNNNNNNNNNNNNNNNNNNNNNNNNNNNNNNNNNACGGCCATTGATGCAACAAGTATTGGATGGNCTTNATCATANTNCAGAGANTAAGGANNNN
>6038
ATGGGAAACTGTCTAAAGCATTTCAAACAACAACTTCCTTCAATTGCTCCCAAGCCTCTCATTATCCCNCCAATATTTTNAGTGGAGCCAGAAAACGAGAATCTGAGAGTCTTCAGATTCGCGGA-TTNAAGAAAGCGACAAAGAAATTCAGACAAGACAGGGTCGTAGAATGCGAGGATTACTCTGTTCGAAAATTCTACAAGGGCTACATAGATGAAACCACATTTGCACCATCAAGAGCTGGAACCGGAATCGCTGTTTCTGTCATGGAATGTGATAGTTCACGCTCTTTACAAGACTGGATGGCAGTAGTGAGGTCTCTTGGACAGTTGTCTCATCAGAATTTGGTCAATTTCTTGGGTTACTGTTGTGAAGACAACAAACCATTCTTCTTGGTATTTGAANACTCGCACAAAGGAAGTTTGGACAGTCACATTTTCGGAAAAGAAGAAGAGGCATTGCCATGGGAAATACGGGTTAAGATAGCCATTGGAACAGCTCAAGGTCTCGCGTTTCTTCACTCGATCAAGAACAGCCCCCTAAACCGAGAACTCAGGATGCATAACATTATGCTTGACGAGCAATACAATGCAAAAANTGTTCTATCTCGAACCAACCAAACGAAGCTTGGTAGATGAAGGTCTCAAGAGGGGAANATTTACATACCTATCTCCTGAATGGGGATCGTTAGGTATTTTGGATATGACGACCGATGTTTACATTTTTGGTATGATCTTGCTTGAACTTTTAATGGGTTCCAAGGATAGAAAAAAGATTAAGGAAGAGCAAGGCTTAGTAGATTACTGGACCTCATCTTTCTTGCCAGATAATTATAAGATTGAGGAAATAATCGNTCCCCGACTTGGGAGCGATTATTCTGCGAATGCGGCGACACAGATGGGCACACTCATCAACCGATGCACAGCGCATAATACAAAGAAACGGCCATTGATGCAACAAGTATTGGATGGTCTTAATCATATTGCAGAGATTAAGGACTAA
>6039
ATGGGAAACTGTCTAAAGCATTTCAAACAACAACTTCCTTCAATTGCTCNNNNGCCTCTCATTATCCCNCCAATATTTTNAGTGGAGCCAGAAAACGAGAATCTGAGAGTCTTCAGATTCGCGGA-TTNAAGAAAGCGACAAAGAAATTCAGACAAGACAGGGTCGTAGAATGCGAGGATTACTCTGTTCGAAAATTCTACAAGGGCTACATAGATGAAACCACATTTGCACCATCAAGAGCTGGAACCGGAATCGCTGTTTCTGTCATGGAATGTGATAGTTCACGCTCTTTACAAGACTGGATGGCAGTAGTGAGGTCTCTTGGACAGTTGTCTCATCAGAATTTGGTCAATTTCTTGGGTTACTGTTGTGAAGACAACAAACCATTCTTCTTGGTATTTGAANACTCGCACAAAGGAAGTTTGGACAGTCACATTTTCGGAAAAGAAGAAGAGGCATTGCCATGGGAAATACGGGTTAAGATAGCCATTGGAACAGCTCAAGGTCTCGCGTTTCTTCACTCGATCAAGAACAGCCCCCTAAACCGAGAACTCAGGATGCATAACATTATGCTTGACGAGCAATACAATGCAAAA-CTGTTCTATCTCGAAACAACCAAACGAAGCTTGGTAGATGAAGGTCTCAAGAGGGGAANATTTACATACCTATCTCCTGAATGGGGATCGTTAGGTATTTTGGATATGACGACCGATGTTTACATTTTTGGTATGATCTTGCTTGAACTTTTAATGGGTTCCAAGGATAGAAAAAAGATTAAGGAAGAGCAAGGCTTAGTAGATTACTGGACCTCATCTTTCTTGCCAGATAATTATAAGATTGAGGAAATAATCGNTCCCCGACTTGGGAGCGATTATTCTGCGAATGCGGCGACACAGATGGGCACACTCATCAACCGATGCACAGCGCATAATACAAAGAAACGGCCATTGATGCAACAAGTATTGGATGGNCTTAATCATATTGCAGAGATTAAGGACTAA
>6040
ATGGGAAACTGTCTAAAGCATTTCAAACAACAACTTCCTTCAATTGCTCCCAAGCCTCTCATTATCCCNCCAATATTTTNAGTGGAGCCAGAAAACGAGAATCTGAGAGTCTTCAGATTCGCGGA-TTNAAGAAAGCGACAAAGAAATTCAGACAAGACAGGGNCGTAGAATGCGAGGATTACTCTGTTCGAAAATTCTACAAGGGCTACATAGATGAAACCACATTTGCACCATCAAGAGCTGGAACCGGAATCGCTGTTTCTGTCATGGAATGTGATAGTTCACGCTCTTTACAAGACTGGATGGCAGTAGTGAGGTCTCTTGGACAGTTGTCTCATCAGAATTTGGTCAATTTCTTGGGTTACTGTTGTGAAGACAACAAACCATTCTTCTTGGTATTTGAANACTCGCACAAAGGAAGTTTGGACAGTCACATTTTCGGAAAAGAAGAAGAGGCATTGCCATGGGAAATACGGGTTAAGATAGCCATTGGAACAGCTCAAGGTCTCGCGTTTCTTCACTCGATCAAGAACAGCCCCCTAAACCGAGAACTCAGGATGCATAACATTATGCTTGACGAGCAATACAATGCAAAAANTGTTCTATCTCGAACCAACCAAACGAAGCTTGGTAGATGAAGGTCTCAAGAGGGGAANATTTACATACCTATCTCCTGAATGGGGATCGTTAGNNNNTTTGGATATGACGACCGATGTTTACATTTTTGGTATGATCTTGCTTGAACTTTTAATGGGTTCCAAGGATAGAAAAAAGATTAAGGAAGAGCAAGGCTTAGTAGATTACTGGACCTCATCTTTCTTGCCAGATAATTATAAGATTGAGGAAATAATCGNTCCCCGACTTGGGAGCGATTATTCTGCGAATGCGGCGACACAGATGGGCACACTCATCAACCGATGCACAGCGCATAATACAAAGAAACGGCCATTGATGCAACAAGTATTGGATGGTCTTAATCATATTGCAGAGATTAAGGACTAA
>6041
ATGGGAAACTGTCTAAAGCATTTCAAACAACAACTTCCTTCAATTGCTCCCAAGCCTCTCATTATCCCNCCAATATTTTNAGTGGAGCCAGAAAACGAGAATCTGAGAGTCTTCAGATTCGCGGA-TTNAAGAAAGCGACAAAGAAATTCAGACAAGACAGGGTCGTAGAATGCGAGGATTACTCTGTTCGAAAATTCTACAAGGGCTACATAGATGAAACCACATTTGCACCATCAAGAGCTGGAACCGGAATCGCTGTTTCTGTCATGGAATGTGATAGTTCACGCTCTTTACAAGACTGGATGGCAGTAGTGAGGTCTCTTGGACAGTTGTCTCATCAGAATTTGGTCAATTTCTTGGGTTACTGTTGTGAAGACAACAAACCATTCTTCTTGGTATTTGAANACTCGCACAAAGGAAGTTTGGACAGTCACATTTTCGGAAAAGAAGAAGAGGCATTGCCATGGGAAATACGGGTTAAGATAGCCATTGGAACAGCTCAAGGTCTCGCGTTTCTTCACTCGATCAAGAACAGCCCCCTAAACCGAGAACTCAGGATGCATAACATTATGCTTGACGAGCAATACAATGCAAAANNTGTTCTATCTCGAAACAACCAAACGAAGCTTGGTAGATGAAGGTCTCAAGAGGGGAANATTTACATACCTATCTCCTGAATGGGGATCGTTAGGTATTTTGGATATGACGACCGATGTTTACATTTTTGGTATGATCTTGCTTGAACTTTTAATGGGTTCCAAGGATAGAAAAAAGATTAAGGAAGAGCAAGGCTTAGTAGATTACTGGACCTCATCTTTCTTGCCAGATAATTATAAGATTGAGGAAATAATCGNTCCCCGACTTGGGAGCGATTATTCTGCGAATGCGGCGACACAGATGGGCACACTCATCAACCGATGCACAGCGCATAATACAAAGAAACGGCCATTGATGCAACAAGTATTGGATGGTCTTAATCATATTGCAGAGATTAAGGACTAA
>6042
NNNNNNNNCTNTCTAAAGCATTTCAAACAACAACTTCCTTCAATTGCNNCCAAGCCTCTCATTATCCCNCCAATATTTTNANNNNNNNNNNNNNNNNNNNNNNNNNNNGTCTNCANATTCGCGGA-TTNAAGAAAGCGACAAAGAAATTCAGACAAGACANGGTCGTAGAATGNGAGGATTACTCTGTTCGAAAATTCTACAAGGGCTACATAGATGAAACCACATTTGCACCATCAAGAGCTGGAACCGGAATCGCTGTTTCTGTCATGGAATGTGATAGTTCACGCTCTTTACAAGACTGGATGGCAGTAGTGAGGTCTCTTGGACAGTTGTCTCATCAGAATTTGGTCAATTTCTTGGGTTACTGTTGTGAAGACAACAAACCATTCTTCTTGGTATTTGAANACTCGCACAAAGGAAGTTTGGACAGTCACATTTTCGGAAAAGAAGAAGAGGCATTGCCATGGGAAATACGGGTTAAGATAGCCATTGGAACAGCTCAAGGTCTCGCGTTTCTTCACTCGATCAAGAACAGCCCCCTANACCGAGAACTCAGGATGCATAACATTATGCTTGACGAGCAATACAATGCAAAAANTGTTCTATCTCGAACCAACCAAACGAAGCTTGGTAGATGAAGGTCTCAAGAGGGGAANATTTACATACCTATCTCCTGAATGGGGATCGTTAGGTATTTTGGATATGACGACCGATGTTTACATTTTTGGTATGATCTTGCTTNAACTTTTAATGGGTTCCAAGGATAGAAAAAAGATTAAGGAAGAGCAAGGCTTAGTAGATTANTGGACCTCATCTTTCTTGCCAGATANNNNNNNNNNNNNNNNAATAATCNNNNNNNNNNNNNNNNNNNNTTATNCTGCGAATGCGGCGACACAGATGGNCACACTCATCAACCGATGCACAGCGCATAATACAAAGAAACGGCCATTGATGCAACAAGTATTGGATGGTCTTAATCATATTGCAGAGATTAAGGACTAA
>6043
ATGGGAAACTGTCTAAAGCATTTCAAACAACAACTTCCTTCAATTGCTCCCAAGCCTCTCATTATCCCNCCANTATTTTNAGTGGAGCCAGAAAACGAGAATCTGAGAGTCTTNAGATTCGCGGA-TTNAAGAAAGCGACAAAGAAATTCAGACAAGACAGGGTCGTAGAATGCGAGGATTACTCTGTTCGAAAATTCTACAAGGGCTACATAGATGAAACCACATTTGCACCATNNNNNNCTGGAACCGGAATNGCTGTTTCTGTCATGGAATGTGATAGTTCACGCTCTTTACAAGACTGGATGGCAGTAGTGAGGTCTCTTGGACAGTTGTCTCATCAGAATTTGGTCAATTTCTTGGGTTACTGTTGTGAAGACAACAAACCATTCTTCTTGGTATTTGAANACTCGCACAAAGGAAGTTTGGACAGTCACATTTTCGGAAAAGAAGAAGAGGCATTGCCATGNGAAATACGGGTTAAGATAGCCATTGGAACAGCTCAAGGTCTCGCGTTTCTTCACTCGATCAANNNCAGCCCCCTAAACCGAGAACTCAGGATGCATAACATTATGCTTGACGAGCAATACAATGCAAAANNTGTTCTATCTCGAACCANCCAAACGAAGCTTGGTAGATGAAGGTCTCNAGNGGGGAANATTTACATACCTATCTCCTGAATGGGGATCGTTAGNNNNNNNNNNNNNNNNNNNNNNNNNNNNNNNNNNNNNNNNNNNNNTGCTTGANCTTTTAATGGGTTCCAAGGATAGAAAAAAGATTAAGGAAGAGCAAGGCTTAGTAGATTNCTGGACCTCATCTTNCTNGCCAGATNATTATAAGATTGAGGAAATAATCGNTCCCCGACTTGGGAGCGATTATTNNNCGAATGCGGCGACACAGATGGGCACACTCATCAACCGATGCACAGCGCATAATACAAAGNAACNGCCATTGATGCAACAAGTATTGGATGGTCTTAATCATATTGCAGAGATTAAGGNCTAA
>6046
ATGGGAAACTGTCTAAAGCATTTCAAACAACAACTTCCTTCAATTGCTCCCAAGCCTCTCATTATCCCNCCAATATTTTNAGTGGAGCCAGAAAACGAGAATCTGAGAGTCTTCAGATTCGCGGA-TTNAAGAAAGCGACAAAGAAATTCAGACAAGACAGGGTCGTAGAATGCGAGGATTACTCTGTTCGAAAATTCTACAAGGGCTACATAGATGAAACCACATTTGCACCATCAAGAGCTGGAACCGGAATCGCTGTTTCTGTCATGGAATGTGATAGTTCACGCTCTTTACAAGACTGGATGGCAGTAGTGAGGTCTCTTGGACAGTTGTCTCATCAGAATTTGGTCAATTTCTTGGGTTACTGTTGTGAAGACAACAAACCATTCTTCTTGGTATTTGAANACTCGCACAAAGGAAGTTTGGACAGTCACATTTTCGGAAAAGAAGAAGAGGCATTGCCATGGGAAATACGGGTTAAGATAGCCATTGGAACAGCTCAAGGTCTCGCGTTTCTTCACTCGATCAAGAACAGCCCCCTAAACCGAGAACTCAGGATGCATAACATTATGCTTGACGAGCAATACAATGCAAAA-CTGTTCTATCTCGAACCAACCAAACGAAGCTTGGTAGATGAAGGTCTCAAGAGGGGAANATTTACATACCTATCTCCTGAATGGGGATCGTTAGGTATTTTGGATATGACGACCGATGTTTACATTTTTGGTATGATCTTGCTTGAACTTTTAATGGGTTCCAAGGATAGAAAAAAGATTAAGGAAGAGCAAGGCTTAGTAGATTACTGGACCTCATCTTTCTTGCCAGATAATTATAAGATTGAGGAAATAATCGNTCCCCGACTTGGGAGCGATTATTCTGCGAATGCGGCGACACAGATGGGCACACTCATCAACCGATGCACAGCGCATAATACAAAGAAACGGCCATTGATGCAACAAGTATTGGATGGTCTTAATCATATTGCAGAGATTAAGGACTAA
>6064
ATGGGAAACTGTCTAAAGCATTTCAAACAACAACTTCCTTCAATTGCTCCCANGCCTCTCATTATCCCNCCAATATTTTNAGTGGAGCCAGAAAACGAGAATCTGAGAGTCTTCAGATTCGCGGA-TTNAAGAAAGCGACAAAGAAATTCAGACAAGACAGGGTCGTAGAATGCGAGGATTACTCTGTTCGAAAATTCTACAAGGGCTACATAGATGAAACCACATTTGCACCATCAAGAGCTGGAACCGGAATCGCTGTTTCTGTCATGGAATGTGATAGTTCACGCTCTTTACAAGACTGGATGGCAGTAGTGAGGTCTCTTGGACAGTTGTCTCATCAGAATTTGGTCAATTTCTTGGGTTACTGTTGTGAAGACAACAAACCATTCTTCTTGGTATTTGAANACTCGCACAAAGGAAGTTTGGACAGTCACATTTTCGGAAAAGAAGAAGAGGCATTGCCATGGGAAATACGGGTTAAGATAGCCATTGGAACAGCTCAAGGTCTCGCGTTTCTTCACTCGATCAAGAACAGCCCCCTAAACCGAGAACTCAGGATGCATAACATTATGCTTGACGAGCAATACAATGCAAAA-CTGTTCTATCTCGAACCAACCAAACGAAGCTTGGTAGATGAAGGTCTCAAGAGGGGAANATTTACATACCTATCTCCTGAATGGGGATCGTTAGGTATTTTGGATATGACGACCGATGTTTACATTTTTGGTATGATCTTGCTTGAACTTTTAATGGGTTCCAAGGATAGAAAAAAGATTAAGGAAGAGCAAGGCTTAGTAGNTTACTGGACCTCATCTTTCTTGCCAGATAATTATAAGATTGAGGAAATAATCGNTCCCCGACTTGGGAGCGATTATTCTGCGAATGCGGCGACACAGATGGGCACACTCATCAACCGATGCACAGCGCATAATACAAAGAAACGGCCATTGATGCAACAAGTATTGGATGGTCTTAATCATATTGCAGAGATTAAGGACTAA
>6069
ATGGGAAACTGTCTAAAGCATTTCAAACAACAACTTCCTTCAATTGCTCCCAAGCCTCTCATTATCCCNCCAATATTTNNAGTGGAGCCAGAAAACGAGAATCTGAGAGTCTTCAGATTCGCGGA-TTNAAGAAAGCGACAAAGAAATTCAGACAAGACAGGGTCGTAGAATGCGAGGATTACTCTGTTCGAAAATTCTACAAGGGCTACATAGATGAAACCACATTTGCACCATCAAGAGCTGGAACCGGAATCGCTGTTTCTGTCATGGAATGTGATAGTTCACGCTCTTTACAAGACTGGATGGCAGTAGTGAGGTCTCTTGGACAGTTGTCTCATCAGAATTTGGTCAATTTCTTGGGTTACTGTTGTGAAGACAACAAACCATTCTTCTTGGTATTTGAANACTCGCACAAAGGAAGTTTGGACAGTCACATTTTCGGAAAAGAAGAAGAGGCATTGCCATGGGAAATACGGGTTAAGATAGCCATTGGAACAGCTCAAGGTCTCGCGTTTCTTCACTCGATCAAGAACAGCCCCCTAAACCGAGAACTCAGGATGCATAACATTATGCTTGACGAGCAATACAATGCAAAANNTGTTCTATCTCGAACCAACCAAACGAAGCTTGGTAGATGAAGGTCTCAAGAGGGGAANATTTACATACCTATCTCCTGAATGGGGATCGTTAGGTATTTTGGATATGACGACCGATGTTTACATTTTTGGTATGATCTTGCTTGAACTTTTAATGGGTTCCAAGGATAGAAAAAAGATTAAGGAAGAGCAAGGCTTAGTAGATTACTGGACCTCATCTTTCTTGCCAGATAATTATAAGATTGAGGAAATAATCGNTCCCCGACTTGGGAGCGATTATTCTGCGAATGCGGCGACACAGATGGGCACACTCATCAACCGATGCACAGCGCATAATACAAAGAAACGGCCATTGATGCAACAAGTATTGGATGGTCTTAATCATATTGCAGAGATTAAGGACTAA
>6070
ATGGGAAACTGTCTAAAGCATTTCAAACAACAACTTCCTTCAATTGCTCCCAAGCCTCTCATTATCCCNCCAATATTTTNAGTGGAGCCAGAAAACGAGAATCTGAGAGTCTTCAGATTCGCGNNTTTGAAGAAAGCGACAAAGAAATTCAGACAAGACAGGGTCGTAGAATGCGAGGATTACTCTGTTCGAAAATTCTACAAGGGCTACATAGATGAAACCACATTTGCACCATCAAGAGCTGGAACCGGAATCGCTGTTTCTGTCATGGAATGTGATAGTTCACGCTCTTTACAAGACTGGATGGCAGTAGTGAGGTCTCTTGGACAGTTGTCTCATCAGAATTTGGTCAATTTCTTGGGTTACTGTTGTGAAGACAACAAACCATTCTTCTTGGTATTTGAANACTCGCACAAAGGAAGTTTGGACAGTCACATTTTCGGAAAAGAAGAAGAGGCATTGCCATGGGAAATACGGGTTAAGATAGCCATTGGAACAGCTCAAGGTCTCGCGTTTCTTCACTCGATCAAGAACAGCCCCCTAAACCGAGAACTCAGGATGCATAACATTATGCTTGACGAGCAATACAATGCAAAA-CTGTTCTATCTCGAACCAACCTAACGAAGCTTGGTAGATGAAGGTCTCAAGAGGGGAANATTTACATACCTATCTCCTGAATGGGGATCGTTAGGTATTTTGGATATGACGACCGATGTTTACATTTTTGGTATGATCTTGCTTGAACTTTTAATGGGTTCCAAGGATAGAAAAAAGATTAAGGAAGAGCAAGGCTTAGTAGATTACTGGACCTCATCTTTCTTGCCAGATAATTATAAGATTGAGGAAATAATCGNTCCCCGTCTTGGGAGCGATTATTCTGCGAATGCGGCGACACAGATGGGCACACTCATCAACCGATGCACAGCGCATAATACAAAGAAACGGCCATTGATGCAACAAGTATTGGATGGTCTTAATCATATTGCAGAGATTAAGGACTAA
>6071
ATGGGAAACTGTCTAAAGCATTTCAAACAACAACTTCCTTCAATTGCTCCCAAGCCTCTCATTATCCCNCCAATATTTTNAGTGGAGCCAGAAAACGAGAATCTGAGAGTCTTCAGATTCGCGGATTTGAAGAAAGCGACAAAGAAATTCAGACAAGACAGGGTCGTAGAATGCGAGGATTACTCTGTTCGAAAATTCTACAAGGGCTACATAGATGAAACCACATTTGCACCATCAAGAGCTGGAACCGGAATCGCTGTTTCTGTCATGGAATGTGATAGTTCACGCTCTTTACAAGACTGGATGGCAGTAGTGAGGTCTCTTGGACAGTTGTCTCATCAGAATTTGGTCAATTTCTTGGGTTACTGTTGTGAAGACAACAAACCATTCTTCTTGGTATTTGAANACTCGCACAAAGGAAGTTTGGACAGTCACATTTTCGGAAAAGAAGAAGAGGCATTGCCATGGGAAATACGGGTTAAGATAGCCATTGGAACAGCTCAAGGTCTCGCGTTTCTTCACTCGATCAAGAACAGCCCCCTAAACCGAGAACTCAGGATGCATAACATTATGCTTGACGAGCAATACAATGCNAAANNTGTTCTATCTCGAACCAACCTAACGAAGCTTGGTAGATGAAGGTCTCAAGAGGGGAANATTTACATACCTATCTCCTGAATGGGGATCGTTAGGTATTTTGGATATGACGACCGATGTTTACATTTTTGGTATGATCTTGCTTGAACTTTTAATGGGTTCCAAGGATAGAAAAAAGATTAAGGAAGAGCAAGGCTTAGTAGATTACTGGACCTCATCTTTCTTGCCAGATAATTATAAGATTGAGGAAATAATCGNTCCCCGTCTTGGGAGCGATTATTCTGCGAATGCGGCGACACAGATGGGCACACTCATCAACCGATGCACAGCGCATAATACAAAGAAACGGCCATTGATGCAACAAGTATTGGATGGTCTTAATCATATTGCAGAGATTAAGGACTAA
>6073
ATGGGAAACTGTCTAAAGCATTTCAAACAACAACTTCCTTCAATTGCTCCCAAGCCTCTCATTATCCCNCCAATATTTTNAGTGGAGCCAGAAAACGAGAATCTGAGAGTCTTCAGATTCGCGGA-TTNAAGAAAGCGACAAAGAAATTCAGACAAGACAGGGTCGTAGAATGCGAGGATTACTCTGTTCGAAAATTCTACAAGGGCTACATAGATGAAACCACATTTGCACCATCAAGAGCTGGAACCGGAATCGCTGTTTCTGTCATGGAATGTGATAGTTCACGCTCTTTACAAGACTGGATGGCAGTAGTGAGGTCTCTTGGACAGTTGTCTCATCAGAATTTGGTCAATTTCTTGGGTTACTGTTGTGAAGACAACAAACCATTCTTCTTGGTATTTGAANACTCGCACAAAGGAAGTTTGGACAGTCACATTTTCGGAAAAGAAGAAGAGGCATTGCCATGGGAAATACGGGTTAAGATAGCCATTGGAACAGCTCAAGGTCTCGCGTTTCTTCACTCGATCAAGAACAGCCCCCTAAACCGAGAACTCAGGATGCATAACATTATGCTTGACGAGCAATACAATGCAAAANNTGTTCTATCTCGAACCAACCAAACGAAGCTTGGTAGATGAAGGTCTCAAGAGGGGAANATTTACATACCTATCTCCTGAATGGGGATCGTTAGGTATTTTGGATATGACGACCGATGTTTACATTTTTGGTATGATCTTGCTTGAACTTTTAATGGGTTCCAAGGATAGAAAAAAGATTAAGGAAGAGCAAGGCTTAGTAGATTACTGGACCTCATCTTTCTTGCCAGATAATTATAAGATTGAGGAAATAATCGNTCCCCGACTTGGGAGCGATTATTCTGCGAATGCGGCGACACAGATGGGCACACTCATCAACCGATGCACAGCGCATAATACAAAGAAACGGCCATTGATGCAACAAGTATTGGATGGTCTTAATCATATTGCAGAGATTAAGGACTAA
>6074
ATGGGAAACTGTCTAAAGCATTTCAAACAACAACTTCCTTCAATTGCTCCCAAGCCTCTCATNATCCCNCCANTATTTTNAGTGGAGCCAGAAAACGAGAATCTGAGAGTCTTCAGATTCGCGGA-TTNNAGAAAGCGACAAAGAAATTCAGACAAGACAGGGTCGTAGAATGCGAGGATTACTCTGTTCGAAAATTCTACAAGGGCTACATAGANGAAACCACATTTGCACCATCAAGAGCTGGAACCGGAATCGCTGTTTCTGTCATGGAATGTGATAGTTCACGCTCTTTACAAGACTGGATGGCAGTAGTGAGGTCTCTTGGACAGTTGTCTCATCAGAATTTGGTCAATTTCTTGGGTTACTGTTGTGAAGACAACAAACCATTCTTCTTGGTATTTGAANACTCGCACAAAGGAAGTTTGGACAGTCACATTTTCGGAAAAGAAGAAGAGGCATTGCCATGGGAAATACGGGTTAAGATAGCCATTGGAACAGCTCAAGGTCTCGCGTTTCTTCACTCGATCAAGAACAGCCCCCTAAACCGAGAACTCAGGATGCATAACATTATGCTTGACGAGCAATACAATGCAAAA-CTGTTCTATCTCGAACCAACCTAACGAAGCTTGGTAGATGAAGGTCTCAAGAGGGGAANATTTACATACCTATCTCCTGAATGGGGATCGTTAGGTATTTTGGATATGACGACCGATGTTTACATTTTTGGTATGATCTTGCTTGAACTTTTAATGGGTTCCAAGGATAGAAAAAAGATTAAGGAAGAGCAAGGCTTAGTAGATTACTGGACCTCATCTTTCTTGCCAGATAATTATAAGATTGAGGAAATAATCGNTCCCCGTCTTGGGAGCGATTATTCTGCGAATGCGGCGACACAGATGGGCACACTCATCAACCGATGCACAGCGCATAATACAAAGAAACGGCCATTGATGCAACAAGTATTGGATGGTCTTAATCATATTGCAGAGATTAAGGACTAA
>6076
ATGGGAAACTGTCTAAAGCATTTCAAACAACAACTTCCTTCAATTGCTCCCAAGCCTCTCATTATCCCNNCAATATTTTNAGNGGAGCCAGAAAACGAGAATCTGAGAGNCTTCAGATTCGCGGA-TTNAAGAAAGCGACAAAGAAATTCAGACAAGACAGGGTCGTAGAATGCGAGGATTACTCTGTTCGAAAATTCTACAAGGGCTACATAGATGAAACCACATTTGCACCATCAAGAGCTGGAACCGGAATCGCTGTTTCTGTCATGGAATGTGATAGTTCACGCTCTTTACAAGACTGGATGGCAGTAGTGAGGTCTCTTGGACAGTTGTCTCATCAGAATTTGGTCAATTTCTTGGGTTACTGTTGTGAAGACAACAAACCATTCTTCTTGGTATTTGAANACTCGCACAAAGGAAGTTTGGACAGTCACATTTTCGGAAAAGAAGAAGAGGCATTGCCATGGGAAATACGGGTTAAGATAGCCATTGGAACAGCTCAAGGTCTCGCGTTTCTTCACTCGATCAAGAACAGCCCCCTAAACCGAGAACTCAGGATGCATAACATTATGCTTGACGGGCAATACAATGCAAAA-CTGTTCTATCTCGAACCAACCAAACGAAGCTTGGTAGATGAAGGTCTCAAGAGGGGAANATTTACATACCTATCTCCTGAATGGGGATCGTTAGGTATTTTGGATATGACGACCGATGTTTACATTTTTGGTATGATCTTGCTTGAACTTTTAATGGGTTCCAAGGATAGAAAAAAGATTAAGGAAGAGCAAGGCTTAGTAGATTACTGGACCTCATCTTTCTTGCCAGATAATTATAAGATTGAGGAAATAATCGNTCCCCGACTTGGGAGCGATTATTCTGCGAATGCGGCGACACAGATGGGCACACTCATCAACCGATGCACAGCGCATAATACAAAGANACGGCCATTGATGCAACAAGTATTGGATGGTCTTAATCATATTGCAGAGATTAAGGACTAA
>6077
ATGGGAAACTGTCTAAAGCATTTCAAACAACAACTTCCTTCAATTGCTCCCAAGCCTCTCATTATCCCNCCAATATTTTNAGTGGAGCCAGAAAACGAGAATCTGAGAGTCTTCAGATTCGCGGA-TTNAAGAAAGCGACAAAGAAATTCAGACAAGACAGGGTCGTAGAATGCGAGGATTACTCTGTTCGAAAATTCTACAAGGGCTACATAGATGAAACCACATTTGCACCATCAAGAGCTGGAACCGGAATCGCTGTTTCTGTCATGGAATGTGATAGTTCACGCTCTTTACAAGACTGGATGGCAGTAGTGAGGTCTCTTGGACAGTTGTCTCATCAGAATTTGGTCAATTTCTTGGGTTACTGTTGTGAAGACAACAAACCATTCTTCTTGGTATTTGAANACTCGCACAAAGGAAGTTTGGACAGTCACATTTTCGGAAAAGAAGAAGAGGCATTGCCATGGGAAATACGGGTTAAGATAGCCATTGGAACAGCTCAAGGTCTCGCGTTTCTTCACTCGATCAAGAACAGCCCCCTAAACCGAGAACTCAGGATGCATAACATTATGCTTGACGAGCAATACAATGCAAAAANTGTTCTATCTCGAACCAACCAAACGAAGCTTGGTAGATGAAGGTCTCAAGAGGGGAANATTTACATACCTATCTCCTGAATGGGGATCGTTAGGTATTTTGGATATGACGACCGATGTTTACATTTTTGGTATGATCTTGCTTGAACTTTTAATGGGTTCCAAGGATAGAAAAAAGATTAAGGAAGAGCAAGGCTTAGTAGATTACTGGACCTCATCTTTCTTGCCAGATAATTATAAGATTGAGGAAATAATCGNTCCCCGACTTGGGAGCGATTATTCTGCGAATGCGGCGACACAGATGGGCACACTCATCAACCGATGCACAGCGCATAATACAAAGAAACGGCCATTGATGCAACAAGTATTGGATGGTCTTAATCATATTGCAGAGATTAAGGACTAA
>6085
ATGGGAAACTGTCTAAAGCATTTCAAACAACAACTTCCTTCAATTGCTCCCAAGCCTCTCATTATCCCNCCAATATTTTNAGTGGAGCCAGAAAACGAGAATCTGAGAGTCTTCAGATTCGCGGA-TTNAAGAAAGCGACAAAGAAATTCAGACAAGACAGGGTCGTAGAATGCGAGGATTACTCTGTTCGAAAATTCTACAAGGGCTACATAGATGAAACCACATTTGCACCATCAAGAGCTGGAACCGGAATCGCTGTTTCTGTCATGGAATGTGATAGTTCACGCTCTTTACAAGACTGGATGGCAGTAGTGAGGTCTCTTGGACAGTTGTCTCATCAGAATTTGGTCAATTTCTTGGGTTACTGTTGTGAAGACAACAAACCATTCTTCTTGGTATTTGAANACTCGCACAAAGGAAGTTTGGACAGTCACATTTTCGGAAAAGAAGAAGAGGCATTGCCATGGGAAATACGGGTTAAGATAGCCATTGGAACAGCTCAAGGTCTCGCGTTTCTTCACTCGATCAAGAACAGCCCCCTAAACCGAGAACTCAGGATGCATAACATTATGCTTGACGGGCAATACAATGCAAAANNTGTTCTATCTCGAACCAACCAAACGAAGCTTGGTAGATGAAGGTCTCAAGAGGGGAANATTTACATACCTATCTCCTGAATGGGGATCGTTAGGTATTTTGGATATGACGACCGATGTTTACATTTTTGGTATGATCTTGCTTGAACTTTTAATGGGTTCCAAGGATAGAAAAAAGATTAAGGAAGAGCAAGGCTTAGTAGATTACTGGACCTCATCTTTCTTGCCAGATAATTATAAGATTGAGGAAATAATCGNTCCCCGACTTGGGAGCGATTATTCTGCGAATGCGGCGACACAGATGGGCACACTCATCAACCGATGCACAGCGCATAATACAAAGAAACGGCCATTGATGCAACAAGTATTGGATGGTCTTAATCATATTGCAGAGATTAAGGACTAA
>6086
ATGGGAAACTGTCTAAAGCATTTCAAACAACAACTTCCTTCAATTGCTCCCAAGCCTCTCATTATCCCNCCAATATTTTNAGTGGAGCCAGAAAACGAGAATCTGAGAGTCTTCAGATTCGCGGA-TTNAAGAAAGCGACAAAGAAATTCAGACAAGACAGGGTCGTAGAATGCGAGGATTACTCTGTTCGAAAATTCTACAAGGGCTACATAGATGAAACCACATTTGCACCATCAAGAGCTGGAACCGGAATCGCTGTTTCTGTCATGGAATGTGATAGTTCACGCTCTTTACAAGACTGGATGGCAGTAGTGAGGTCTCTTGGACAGTTGTCTCATCAGAATTTGGTCAATTTCTTGGGTTACTGTTGTGAAGACAACAAACCATTCTTCTTGGTATTTGAANACTCGCACAAAGGAAGTTTGGACAGTCACATTTTCGGAAAAGAAGAAGAGGCATTGCCATGGGAAATACGGGTTAAGATAGCCATTGGAACAGCTCAAGGTCTCGCGTTTCTTCACTCGATCAAGAACAGCCCCCTAAACCGAGAACTCAGGATGCATAACATTATGCTTGACGAGCAATACAATGCAAAANNTGTTCTATCTCGAACCAACCAAACGAAGCTTGGTAGATGAAGGTCTCAAGAGGGGAANATTTACATACCTATCTCCTGAATGGGGATCGTTAGGTATTTTGGATATGACGACCGATGTTTACATTTTTGGTATGATCTTGCTTGAACTTTTAATGGGTTCCAAGGATAGAAAAAAGATTAAGGAAGAGCAAGGCTTAGTAGATTACTGGACCTCATCTTTCTTGCCAGATATTTATAAGATTGAGGAAATAATCGNTCCCCGACTTGGGAGCGATTATTCTGCGAATGCGGCGACACAGATGGGCACACTCATCAACCGATGCACAGCGCATAATACAAAGAAACGGCCATTGATGCAACAAGTATTGGATGGTCTTAATCATATTGCAGAGATTAAGGACTAA
>6087
ATGGGAAACTGTCTAAAGCATTTCAAACAACAACTTCCTTCAATTGCTCCCAAGCCTCTCATTATCCCNCCAATATTTTNAGTGGAGCCAGAAAACGAGAATCTGAGAGTCTTCAGATTCGCGGA-TTNAAGAAAGCGACAAAGAAATTCAGACAAGACAGGGTCGTAGAATGCGAGGATTACTCTGTTCGAAAATTCTACAAGGGCTACATAGATGAAACCACATTTGCACCATCAAGAGCTGGAACCGGAATCGCTGTTTCTGTCATGGAATGTGATAGTTCACGCTCTTTACAAGACTGGATGGCAGTAGTGAGGTCTCTTGGACAGTTGTCTCATCAGAATTTGGTCAATTTCTTGGGTTACTGTTGTGAAGACAACAAACCATTCTTCTTGGTATTTGAANACTCGCACAAAGGAAGTTTGGACAGTCACATTTTCGGAAAAGAAGAAGAGGCATTGCCATGGGAAATACGGGTTAAGATAGCCATTGGAACAGCTCAAGGTCTCGCGTTTCTTCACTCGATCAAGAACAGCCCCCTAAACCGAGAACTCAGGATGCATAACATTATGCTTGACGAGCAATACAATGCAAAANNTGTTCTATCTCGAACCAACCAAACGAAGCTTGGTAGATGAAGGTCTCAAGAGGGGAANATTTACATACCTATCTCCTGAATGGGGATCGTTAGGTATTTTGGATATGACGACCGATGTTTACATTTTTGGTATGATCTTGCTTGAACTTTTAATGGGTTCCAAGGATAGAAAAAAGATTAAGGAAGAGCAAGGCTTAGTAGATTACTGGACCTCATCTTTCTTGCCAGATAATTATAAGATTGAGGAAATAATCGNTCCCCGACTTGGGAGCGATTATTCTGCGAATGCGGCGACACAGATGGGCACACTCATCAACCGATGCACAGCGCATAATACAAAGAAACGGCCATTGATGCAACAAGTATTGGATGGTCTTAATCATATTGCAGAGATTAAGGACTAA
>6088
ATGGGAAACTGTCTAAAGCATTTCAAACAACAACTTCCTTCAATTGCTCCCAAGCCTCTCATTATCCCNCCAATATTTTNAGTGGAGCCAGAAAACGAGAATCTGAGAGTCTTCAGATTCGCGGA-NTNAAGAAAGCGACAAAGAAATTCAGACAAGACAGGGTCGTAGAATGCGAGGATTACTCTGTTCGAAAATTCTACAAGGGCTACATAGATGAAACCACATTTGCACCATCAAGAGCTGGAACCGGAATCGCTGTTTCTGTCATGGAATGTGATAGTTCACGCTCTTTACAAGACTGGATGGCAGTAGTGAGGTCTCTTGGACAGTTGTCTCATCAGAATTTGGTCAATTTCTTGGGTTACTGTTGTGAAGACAACAAACCATTCTTCTTGGTATTTGAANACTCGCACAAAGGAAGTTTGGACAGTCACATTTTCGGAAAAGAAGAAGAGGCATTGCCATGGGAAATACGGGTTAAGATAGCCATTGGAACAGCTCAAGGTCTCGCGTTTCTTCACTCGATCAAGAACAGCCCCCTAAACCGAGAACTCAGGATGCATAACATTATGCTTGACGAGCAATACAATGCAAAA-CTGTTCTATCTCGAACCAACCAAACGAAGCTTGGTAGATGAAGGTCTCAAGAGGGGAANATTTACATACCTATCTCCTGAATGGGGATCGTTAGGTATTTTGGATATGACGACCGATGTTTACATTTTTGGTATGATCTTGCTTGAACTTTTAATGGGTTCCAAGGATAGAAAAAAGATTAAGGAAGAGCAAGGCTTAGTAGATTACTGGACCTCATCTTTCTTGCCAGATAATTATAAGATTGAGGAAATAATCGNTCCCCGACTTGGGAGCGATTATTCTGCGAATGCGGCGACACAGATGGGCACACTCATCAACCGATGCACAGCGCATAATACAAAGAAACGGCCATTGATGCAACAAGTATTGGATGGTCTTAATCATATTGCAGAGATTAAGGACTAA
>6090
ATGGGAAACTGTCTAAAGCATTTCAAACAACAACTTCCTTCAATTGCTCCCAAGCCTCTCATTATCCCNCCAATATTTTNAGTGGAGCCAGAAAACGAGAATCTGAGAGTCTTCAGATTCGCGGA-TTNAAGAAAGCGACAAAGAAATTCAGACAAGACAGGGTCGTAGAATGCGAGGATTACTCTGTTCGAAAATTCTACAAGGGCTACATAGATGAAACCACATTTGCACCATCAAGAGCTGGAACCGGAATCGCTGTTTCTGTCATGGAATGTGATAGTTCACGCTCTTTACAAGACTGGATGGCAGTAGTGAGGTCTCTTGGACAGTTGTCTCATCAGAATTTGGTCAATTTCTTGGGTTACTGTTGTGAAGACAACAAACCATTCTTCTTGGTATTTGAANACTCGCACAAAGGAAGTTTGGACAGTCACATTTTCGGAAAAGAAGAAGAGGCATTGCCATGGGAAATACGGGTTAAGATAGCCATTGGAACAGCTCAAGGTCTCGCGTTTCTTCACTCGATCAAGAACAGCCCCCTAAACCGAGAACTCAGGATGCATAACATTATGCTTGACGAGCAATACAATGCAAAANNTGTTCTATCTCGAACCAACCAAACGAAGCTTGGTAGATGAAGGTCTCAAGAGGGGAANATTTACATACCTATCTCCTGAATGGGGATCGTTAGGTATTTTGGATATGACGACCGATGTTTACATTTTTGGTATGATCTTGCTTGAACTTTTAATGGGTTCCAAGGATAGAAAAAAGATTAAGGAAGAGCAAGGCTTAGTAGATTACTGGACCTCATCTTTCTTGCCAGATAATTATAAGATTGAGGAAATAATCGNTCCCCGACTTGGGAGCGATTATTCTGCGAATGCGGCGACACAGATGGGCACACTCATCAACCGATGCACAGCGCATAATACAAAGAAACGGCCATTGATGCAACAAGTATTGGATGGTCTTAATCATATTGCAGAGATTAAGGACTAA
>6091
ATGGGAAACTGTCTAAAGCATTTCAAACAACANCTTCCTTCAATTGCNCCNAAGCCTCTCATTATCCCNCCAATATTTTNAGTGGAGCCAGAAAACGAGAATCTGAGAGTCTTCAGATTCGCGGA-TTNAAGAAAGCGACAAAGAAATTCAGACAAGACAGGGTCGTAGAATGCGAGGATTACTCTGTTCGAAAATTCTACAAGGGCTACATAGATGAAACCACATTTGCACCATCAAGAGCTGGAACCGGAATCGCTGTTTCTGTCATGGAATGTGATAGTTCACGCTCTTTACAAGACTGGATGGCAGTAGTGAGGTCTCTTGGACAGTTGTCTCATCAGAATTTGGTCAATTTCTTGGGTTACTGTTGTGAAGACAACAAACCATTCTTCTTGGTATTTGAANACTCGCACAAAGGAAGTTTGGACAGTCACATTTTCGGAAAAGAAGAAGAGGCATTGCCATGGGAAATACGGGTTAAGATAGCCATTGGAACAGCTCAAGGTCTCGCGTTTCTTCACTCGATCAAGAACAGCCCCCTAAACCGAGAACTCAGGATGCATAACATTATGCTTGACGAGCAATACAATGCAAAAANTGTTCTATCTCGAACCAACCAAACGAAGCTTGGTAGATGAAGGTCTCAAGAGGGGAANATTTACATACCTATCTCCTGAATGGGGATCGTTAGGTATTTTGGATATGACGACCGATGTTTACATTTTTGGTATGATCTTGCTTGAACTTTTAATGGGTTCCAAGGATAGAAAAAAGATTAAGGAAGAGCAAGGCTTAGTAGATTACTGGACCTCATCTTTCTTGCCAGATAATTATAAGATTGAGGAAATAATCGNTCCCCGACTTGGGAGCGATTATTCTGCGAATGCGGCGACACAGATGGGCACACTCATCAACCGATGCACAGCGCATAATACAAAGAAACGGCCATTGATGCAACAAGTATTGGATGGTCTTAATCATATTGCAGAGATTAAGGACTAA
>6092
ATGGGAAACTGTCTAAAGCATTTCAAACAACAACTTCCTTCAATTGCTCCCAAGCCTCTCATTATCCCNCCAATATTTTNAGTGGAGCCAGAAAACGAGAATCTGAGAGTCTTCAGATTCGCGGA-TTNAAGAAAGCGACAAAGAAATTCAGACAAGACAGGGTCGTAGAATGCGAGGATTACTCTGTTCGAAAATTCTACAAGGGCTACATAGATGAAACCACATTTGCACCATCAAGAGCTGGAACCGGAATCGCTGTTTCTGTCATGGAATGTGATAGTTCACGCTCTTTACAAGACTGGATGGCAGTAGTGAGGTCTATTGGACAGTTGTCTCATCAGAATTTGGTCAATTTCTTGGGTTACTGTTGTGAAGACAACAAACCATTCTTCTTGGTATTTGAANACTCGCACAAAGGAAGTTTGGACAGTCACATTTTCGGAAAAGAAGAAGAGGCATTGCCATGGGAAATACGGGTTAAGATAGCCATTGGAACAGCTCAAGGTCTCGCGTTTCTTCACTCGATCAAGAACAGCCCCCTAAACCGAGAACTCAGGATGCATAACATTATGCTTGACGAGCAATACAATGCAAAANNTGTTCTATCTCGAACCAACCAAACGAAGCTTGGTAGATGAAGGTCTCAAGAGGGGAANATTTACATACCTATCTCCTGAATGGGGATCGTTAGGTATTTTGGATATGACGACCGATGTTTACATTTTTGGTATGATCTTGCTTGAACTTTTAATGGGTTCCAAGGATAGAAAAAAGATTAAGGAAGAGCAAGGCTTAGTAGATTACTGGACCTCATCTTTCTTGCCAGATATTTATAAGATTGAGGAAATAATCGNTCCCCGACTTGGGAGCGATTATTCTGCGAATGCGGCGACACAGATGGGCACACTCATCAACCGATGCACAGCGCATAATACAAAGAAACGGCCATTGATGCAACAAGTATTGGATGGTCTTAATCATATTGCAGAGATTAAGGACTAA
>6094
ATGGNAAACTGTCNAAAGCATTNCAAACANCANCTNCCTNCANTTNCNCCNAAGCCTCTCATTATCCCNCCAATATTTTNAGNGGAGCCAGAAAACGAGAATCTGAGAGTCTTCNGATTCGCGGATTTGAAGAAAGCGACAAAGAAATTCAGACAAGACAGGGTCGTAGAATGCGAGGATTACTCTGTTCGNAAATTCTACAAGGGCTACATAGATGAAACCACATTTGCACCATCAAGAGCTGGAACCGGAATCGCTGTTTCTGTCATGGAATGTGATAGTTCACGCTCTTTACAAGACTGGATGGCAGNAGNGAGGNCTCTTGGACAGNTGTCTNATCAGAATTTGGTCAATTTCTTGGGTTNCTGTTGTGAAGACAACAAACCNTTCTTCTTGGTATTTGAANACTCGCACAAAGGAAGTTTGGACAGTCACATTTTCGGAAAAGAAGAAGAGGCATTGCCATGGGAAATACGGGTTAAGATAGCCATTGGAACAGCTCAAGGTCTCGCGTTTCTTCACTCGATCAAGAACAGCCCCCTAAACCGAGAACTCAGGATGCATAACATTATGCTTGACGAGCAANACAATGCAAAANNTGTTCTATCTCGAACCAACCTAACGAAGCTTGGTAGATGAAGGTCTCAAGAGGGGAANATTTACATACCTATCTCCTGAATGGGGATCGTTAGGNATTTTGGATATGACGACCGATGTTTACATTTTTGGNATGATCTTGCTTGAACTTTTAATGGGTTCCAAGGATAGAAAAAAGATTAAGGAAGAGCAAGGCTTAGTAGATTACTGGACCTCATCTTTCNTGCCAGATAATTATAAGATTGAGNAAATANTCGNTCCCCGTCNTGGGAGCGATTATNCTGCGAATGCGGCGACACAGATGGGCACACTCATCANCCGATGCACAGCGCATAATNCAAAGAAACGGCCATTGATGCAACAAGNATTGGATGGNCNTNANCATATTGCAGAGATTAAGGNCTAA
>6095
ATGGGAAACTGTCTAAAGCATTTCAAACAACAACTTCCTTCAATTGCTCCCAAGCCTCTCATTATCCCNCCAATATTTTNAGTGGAGCCAGAAAACGAGAATCTGAGAGTCTTCAGATTCGCGGA-TTNAAGAAAGCGACAAAGAAATTCAGACAAGACAGGGTCGTAGAATGCGAGGATTACTCTGTTCGAAAATTCTACAAGGGCTACATAGATGAAACCACATTTGCACCATCAAGAGCTGGAACCGGAATCGCTGTTTCTGTCATGGAATGTGATAGTTCACGCTCTTTACAAGACTGGATGGCAGTAGTGAGGTCTCTTGGACAGTTGTCTCATCAGAATTTGGTCAATTTCTTGGGTTACTGTTGTGAAGACAACAAACCATTCTTCTTGGTATTTGAANACTCGCACAAAGGAAGTTTGGACAGTCACATTTTCGGAAAAGAAGAAGAGGCATTGCCATGGGAAATACGGGTTAAGATAGCCATTGGAACAGCTCAAGGTCTCGCGTTTCTTCACTCGATCAAGAACAGCCCCCTAAACCGAGAACTCAGGATGCATAACATTATGCTTGACGAGCAATACAATGCAAAAANTGTTCTATCTCGAACCAACCAAACGAAGCTTGGTAGATGAAGGTCTCAAGAGGGGAANATTTACATACCTATCTCCTGAATGGGGATCGTTAGGTATTTTGGATATGACGACCGATGTTTACATTTTTGGTATGATCTTGCTTGAACTTTTAATGGGTTCCAAGGATAGAAAAAAGATTAAGGAAGAGCAAGGCTTAGTAGATTACTGGACCTCATCTTTCTTGCCAGATAATTATAAGATTGAGGAAATAATCGNTCCCCGACTTGGGAGCGATTATTCTGCGAATGCGGCGACACAGATGGGCACACTCATCAACCGATGCACAGCGCATAATACAAAGAAACGGCCATTGATGCAACAAGTATTGGATGGNCTTAATCATATTGCAGAGATTAAGGACTAA
>6096
ANGGGAAACTGTCTAAAGCATTTCAAACAACAACTTCCTTCAATTGCNCCCAAGCCTCTCATTATCCCNCCAATATTTTNAGTGGAGCCAGAAAACGAGAATCTGAGAGTCTTCAGATTCGCGGATTTGAAGAAAGCGACAAAGAAATTCAGACAAGACAGGGTCGTAGAATGCGAGGATTACTCTGTTCGAAAATTCTACAAGGGCTACATAGATGAAACCACATTTGCACCATCAAGAGCTGGAACCGGAATCGCTGTTTCTGTCATGGAATGTGATAGTTCACGCTCTTTACAAGACTGGATGGCAGTAGTGAGGTCTCTTGGACAGTTGTCTCATCAGAATTTGGTCAATTTCTTGGGTTACTGTTGTGAAGACAACAAACCATTCTTCTTGGTATTTGAANACTCGCACAAAGGAAGTTTGGACAGTCACATTTTCGGAAAAGAAGAAGAGGCATTGCCATGGGAAATACGGGTTAAGATAGCCATTGGAACAGCTCAAGGTCTCGCGTTTCTTCACTCGATCAAGAACAGCCCCCTAAACCGAGAACTCAGGATGCATAACATTATGCTTGACGAGCAATACAATGCAAAANNTGTTCTATCTCGAACCAACCTAACGAAGCTTGGTAGATGAAGGTCTCAAGAGGGGAANATTTACATACCTATCTCCTGAATGGGGATCGTTAGGTATTTTGGATATGACTACCGATGTTTACATTTTTGGTATGATCTTGCTTGAACTTTTAATGGGTTCCAAGGATAGAAAAAAGATTAAGGAAGAGCAAGGCTTAGTAGATTACTGGACCTCATCTTTCTTGCCAGATAATTATAAGATTGAGGAAATAATCGNTCCCCGTCTTGGGAGCGATTATTCTGCGAATGCGGCGACACAGATGGGCACACTCATCAACCGATGCACAGCGCATAATACAAAGAAACGGCCATTGATGCAACAAGTATTGGATGGNCTTAATCATATTGCAGAGATTAANGACTAA
>6097
ATGGGAAACTGTCTAAAGCATTTCAAACAACAACTTCCTTCAATTGCTCCCAAGCCTCTCATTATCCCNCCAATATTTTNAGTGGAGCCAGAAAACGAGAATCTGAGAGTCTTCAGATTCGCGGA-TTNAAGAAAGCGACAAAGAAATTCAGACAAGACAGGGTCGTAGAATGCGAGGATTACTCTGTTCGAAAATTCTACAAGGGCTACATAGATGAAACCACATTTGCACCATCAAGAGCTGGAACCGGAATCGCTGTTTCTGTCATGGAATGTGATAGTTCACGCTCTTTACAAGACTGGATGGCAGTAGTGAGGTCTCTTGGACAGTTGTCTCATCAGAATTTGGTCAATTTCTTGGGTTACTGTTGTGAAGACAACAAACCATTCTTCTTGGTATTTGAANACTCGCACAAAGGAAGTTTGGACAGTCACATTTTCGGAAAAGAAGAAGAGGCATTGCCATGGGAAATACGGGTTAAGATAGCCATTGGAACAGCTCAAGGTCTCGCGTTTCTTCACTCGATCAAGAACAGCCCCCTAAACCGAGAACTCAGGATGCATAACATTATGCTTGACGGGCAATACAATGNNAAANNTGTTCTATCTCGAACCAACCAAACGAAGCTTGGTAGATGAAGGTCTCAAGAGGGGAANATTTACATACCTATCTCCTGAATGGGGATCGTTAGGTATTTTGGATATGACGACCGATGTTTACATTTTTGGTATGATCTTGCTTGAACTTTTAATGGGTTCCAAGGATAGAAAAAAGATTAAGGAAGAGCAAGGCTTAGTAGATTACTGGACCTCATCTTTCTTGCCAGATAATTATAAGATTGAGGAAATAATCGNTCCCCGACTTGGGAGCGATTATTCTGCGAATGCGGCGACACAGATGGGCACACTCATCAACCGATGCACAGCGCATAATACAAAGAAACGGCCATTGATGCAACAAGTATTGGATGGTCTTAATCATATTGCAGAGATTAAGGACTAA
>6098
ATGGGAAACTGTCTAAAGCATTTCAAACAACAACTTCCTTCAATTGCTCCCAAGCCTCTCATTATCCCNCCAATATTTTNAGTGGAGCCAGAAAACGAGAATCTGAGAGTCTTCAGATTCGCGGA-TTNAAGAAAGCGACAAAGAAATTCAGACAAGACAGGGTCGTAGAATGCGAGGATTACTCTGTTCGAAAATTCTACAAGGGCTACATAGATGAAACCACATTTGCACCATCAAGAGCTGGAACCGGAATCGCTGTTTCTGTCATGGAATGTGATAGTTCACGCTCTTTACAAGACTGGATGGCAGTAGTGAGGTCTCTTGGACAGTTGTCTCATCAGAATTTGGTCAATTTCTTGGGTTACTGTTGTGAAGACAACAAACCATTCTTCTTGGTATTTGAANACTCGCACAAAGGAAGTTTGGACAGTCACATTTTCGGAAAAGAAGAAGAGGCATTGCCATGGGAAATACGGGTTAAGATAGCCATTGGAACAGCTCAAGGTCTCGCGTTTCTTCACTCGATCAAGAACAGCCCCCTAAACCGAGAACTCAGGATGCATAACATTATGCTTGACGAGCAATACAATGCAAAA-CTGTTCTATCTCGAACCAACCAAACGAAGCTTGGTAGATGAAGGTCTCAAGAGGGGAANATTTACATACCTATCTCCTGAATGGGGATCGTTAGGTATTTTGGATATGACGACCGATGTTTACATTTTTGGTATGATCTTGCTTGAACTTTTAATGGGTTCCAAGGATAGAAAAAAGATTAAGGAAGAGCAAGGCTTAGTAGATTACTGGACCTCATCTTTCTTGCCAGATAATTATAAGATTGAGAAAATAATCGNTCCCCGACTTGGGAGCGATTATTCTGCGAATGCGGCGACACAGATGGGCACACTCATCAAGCGATGCACAGCGCATAATACAAAGAAACGGCCATTGATGCAACAAGTATTGGATGGTCTTAATCATATTGCAGAGATTAAGGACTAA
>6099
ATGGGAAACTGTCTAAAGCATTTCAAACAACAACTTCCTTCAATTGCTCCCAAGCCTCTCATTATCCCNCCAATATTTTNAGTGGAGCCAGAAAACGAGAATCTGAGAGTCTTCAGATTCGCGGA-TTNAAGAAAGCGACAAAGAAATTCAGACAAGACAGGGTCGTAGAATGCGAGGATTACTCTGTTCGAAAATTCTACAAGGGCTACATAGATGAAACCACATTTGCACCATCAAGAGCTGGAACCGGAATCGCTGTTTCTGTCATGGAATGTGATAGTTCACGCTCTTTACAAGACTGGATGGCAGTAGTGAGGTCTCTTGGACAGTTGTCTCATCAGAATTTGGTCAATTTCTTGGGTTACTGTTGTGAAGACAACAAACCATTCTTCTTGGTATTTGAANACTCGCACAAAGGAAGTTTGGACAGTCACATTTTCGGAAAAGAAGAAGAGGCATTGCCATGGGAAATACGGGTTAAGATAGCCATTGGAACAGCTCAAGGTCTCGCGTTTCTTCACTCGATCAAGAACAGCCCCCTAAACCGAGAACTCAGGATGCATAACATTATGCTTGACGAGCAATACAATGCAAAAANTGTTCTATCTCGAACCAACCAAACGAAGCTTGGTAGATGAAGGTCTCAAGAGGGGAANATTTACATACCTATCTCCTGAATGGGGATCGTTAGGTATTTTGGATATGACGACCGATGTTTACATTTTTGGTATGATCTTGCTTGAACTTTTAATGGGTTCCAAGGATAGAAAAAAGATTAAGGAAGAGCAAGGCTTAGTAGATTACTGGACCTCATCTTTCTTGCCAGATAATTATAAGATTGAGGAAATAATCGNTCCCCGACTTGGGAGCGATTATTCTGCGAATGCGGCGACACAGATGGGCACACTCATCAACCGATGCACAGCGCATAATACAAAGAAACGGCCATTGATGCAACAAGTATTGGATGGTCTTAATCATATTGCAGAGATTAAGGACTAA
>6100
ATGGGAAACTGTCTAAAGCANTTCAAACAACAACTTCCTTCAATTGCTCCCAAGCCTCTCATTATCCCNCCAATATTTTNAGTGGAGCCAGAAAACGAGAATCTGAGAGTCTTCAGATTCGCGGA-TTNAAGAAAGCGACAAAGAAATTCAGACAAGACAGGGTCGTAGAATGCGAGGATTACTCTGTTCGAAAATTCTACAAGGGCTACATAGATGAAACCACATTTGCACCATCAAGAGCTGGAACCGGAATCGCTGTTTCTGTCATGGAATGTGATAGTTCACGCTCTTTACAAGACTGGATGGCAGTAGTGAGGTCTCTTGGACAGTTGTCTCATCAGAATTTGGTCAATTTCTTGGGTTACTGTTGTGAAGACAACAAACCATTCTTCTTGGTATTTGAANACTCGCACAAAGGAAGTTTGGACAGTCACATTTTCGGAAAAGAAGAAGAGGCATTGCCATGGGAAATACGGGTTAAGATAGCCATTGGAACAGCTCAAGGTCTCGCGTTTCTTCACTCGATCAAGAACAGCCCCCTAAACCGAGAACTCAGGATGCATAACATTATGCTTGACGGGCAATACAATGCAAAA-CTGTTCTATCTCGAACCAACCAAACGAAGCTTGGTAGATGAAGGTCTCAAGAGGGGAANATTTACATACCTATCTCCTGAATGGGGATCGTTAGGTATTTTGGATATGACGACCGATGTTTACATTTTTGGTATGATCTTGCTTGAACTTTTAATGGGTTCCAAGGATAGAAAAAAGATTAAGGAAGAGCAAGGCTTAGTAGATTACTGGACCTCATCTTTCTTGCCAGATAATTATAAGATTGAGGAAATAATCGNTCCCCGACTTGGGAGCGATTATTCTGCGAATGCGGCGACACAGATGGGCACACTCATCAACCGATGCACAGCGCATAATACAAAGAAACGGCCATTGATGCAACAAGTATTGGATGGTCTTAATCATATTGCAGAGATTAAGGACTAA
>6101
ATGGGAAACTGTCTAAAGCATTTCAAACAACAACTTCCTTCAATTGCTCCCAAGCCTCTCATTATCCCNCCAATATTTTNAGTGGAGCCAGAAAACGAGAATCTGAGAGTCTTCAGATTCGCGGA-TTNAAGAAAGCGACAAAGAAATTCAGACAAGACAGGGTCGTAGAATGCGAGGATTACTCTGTTCGAAAATTCTACAAGGGCTACATAGATGAAACCACATTTGCACCATCAAGAGCTGGAACCGGAATCGCTGTTTCTGTCATGGAATGTGATAGTTCACGCTCTTTACAAGACTGGATGGCAGTAGTGAGGTCTCTTGGACAGTTGTCTCATCAGAATTTGGTCAATTTCTTGGGTTACTGTTGTGAAGACAACAAACCATTCTTCTTGGTATTTGAANACTCGCACAAAGGAAGTTTGGACAGTCACATTTTCGGAAAAGAAGAAGAGGCATTGCCATGGGAAATACGGGTTAAGATAGCCATTGGAACAGCTCAAGGTCTCGCGTTTCTTCACTCGATCAAGAACAGCCCCCTAAACCGAGAACTCAGGATGCATAACATTATGCTTGACGAGCAATACAATGCNAAANNTGTTCTATCTCGAAACAACCAAACGAAGCTTGGTAGATGAAGGTCTCAAGAGGGGAANATTTACATACCTATCTCCTGAATGGGGATCGTTAGGTATTTTGGATATGACGACCGATGTTTACATTTTTGGTATGATCTTGCTTGAACTTTTAATGGGTTCCAAGGATAGAAAAAAGATTAAGGAAGAGCAAGGCTTAGTAGATTACTGGACCTCATCTTTCTTGCCAGATAATTATAAGATTGAGGAAATAATCGNTCCCCGACTTGGGAGCGATTATTCTGCGAATGCGGCGACACAGATGGGCACACTCATCAACCGATGCACAGCGCATAATACAAAGAAACGGCCATTGATGCAACAAGTATTGGATGGNCTTAATCATATTGCAGAGATTAAGGACTAA
>6102
ATGGGAAACTGTCTAAAGCATTTCAAACAACAACTTCCTTCAATTGCTCCCAAGCCTCTCATTATCCCNCCAATATTTTNAGTGGAGCCAGAAAACGAGAATCTGAGAGTCTTCAGATTCGCGGA-TTNAAGAAAGCGACAAAGAAATTCAGACAAGACAGGGTCGTAGAATGCGAGGATTACTCTGTTCGAAAATTCTACAAGGGCTACATAGATGAAACCACATTTGCACCATCAAGAGCTGGAACCGGAATCGCTGTTTCTGTCATGGAATGTGATAGTTCACGCTCTTTACAAGACTGGATGGCAGTAGTGAGGTCTATTGGACAGTTGTCTCATCAGAATTTGGTCAATTTCTTGGGTTACTGTTGTGAAGACAACAAACCATTCTTCTTGGTATTTGAANACTCGCACAAAGGAAGTTTGGACAGTCACATTTTCGGAAAAGAAGAAGAGGCATTGCCATGGGAAATACGGGTTAAGATAGCCATTGGAACAGCTCAAGGTCTCGCGTTTCTTCACTCGATCAAGAACAGCCCCCTAAACCGAGAACTCAGGATGCATAACATTATGCTTGACGAGCAATACAATGCAAAA-CTGTTCTATCTCGAACCAACCAAACGAAGCTTGGTAGATGAAGGTCTCAAGAGGGGAANATTTACATACCTATCTCCTGAATGGGGATCGTTAGGTATTTTGGATATGACGACCGATGTTTACATTTTTGGTATGATCTTGCTTGAACTTTTAATGGGTTCCAAGGATAGAAAAAAGATTAAGGAAGAGCAAGGCTTAGTAGATTACTGGACCTCATCTTTCTTGCCAGATATTTATAAGATTGAGGAAATAATCGNTCCCCGACTTGGGAGCGATTATTCTGCGAATGCGGCGACACAGATGGGCACACTCATCAACCGATGCACAGCGCATAATACAAAGAAACGGCCATTGATGCAACAAGTATTGGATGGTCTTAATCATATTGCAGAGATTAAGGACTAA
>6104
ATGGGAAACTGTCTAAAGCATTTCAAACAACAACTTCCTTCAATTGCTCCCAAGCCTCTCATTATCCCNCCAATATTTTNAGTGGAGCCAGAAAACGAGAATCTGAGAGTCTTCAGATTCGCGGA-TTNAAGAAAGCGACAAAGAAATTCAGACAAGACAGGGTCGTAGAATGCGAGGATTACTCTGTTCGAAAATTCTACAAGGGCTACATAGATGAAACCACATTTGCACCATCAAGAGCTGGAACCGGAATCGCTGTTTCTGTCATGGAATGTGATAGTTCACGCTCTTTACAAGACTGGATGGCAGTAGTGAGGTCTCTTGGACAGTTGTCTCATCAGAATTTGGTCAATTTCTTGGGTTACTGTTGTGAAGACAACAAACCATTCTTCTTGGTATTTGAANACTCGCACAAAGGAAGTTTGGACAGTCACATTTTCGGAAAAGAAGAAGAGGCATTGCCATGGGAAATACGGGTTAAGATAGCCATTGGAACAGCTCAAGGTCTCGCGTTTCTTCACTCGATCAAGAACAGCCCCCTAAACCGAGAACTCAGGATGCATAACATTATGCTTGACGAGCAATACAATGCAAAAANTGTTCTATCTCGAACCAACCAAACGAAGCTTGGTAGATGAAGGTCTCAAGAGGGGAANATTTACATACCTATCTCCTGAATGGGGATCGTTAGGTATTTTGGATATGACGACCGATGTTTACATTTTTGGTATGATCTTGCTTGAACTTTTAATGGGTTCCAAGGATAGAAAAAAGATTAAGGAAGAGCAAGGCTTAGTAGATTACTGGACCTCATCTTTCTTGCCAGATAATTATAAGATTGAGGAAATAATCGNTCCCCGACTTGGGAGCGATTATTCTGCGAATGCGGCGACACAGATGGGCACACTCATCAACCGATGCACAGCGCATAATACAAAGAAACGGCCATTGATGCAACAAGTATTGGATGGTCTTAATCATATTGCAGAGATTAAGGACTAA
>6105
ATGGGAAACTGTCNAAANCATTNCAAACANCAACTTCCTNCANTNGCNCCNAAGCCTCTCATTATCNCNCCAATATTTTNAGTGGAGCNNGAANACGAGAATCTGAGAGTCTNNAGATTCGCGGA-TTNAAGAAAGCGACAAAGAAATTCAGACAAGACAGGGNCGNAGAATGCGAGGANTACTCTGTTCGAAANTTCTACAAGGGCTACATAGATGANANCACATNNGCACNNNCNAGAGNNGGAACNGGAATCGCTGTTTCTGTCATGGAATGTGATAGTTCACGCTCTTTACAAGACTGGATGGCAGTAGNGAGGTCTCNTNGACAGNTGTCTCATCAGAATTTNGTCAATTTCTTNGGTTACTGTTGTGANGACAACAAACCATTCTTCTTGGTATTTGAANACTCGCACAAAGGAAGTTTGGACAGTCACATTTTCGGAAAAGAAGAAGAGGCATTGCCATGGGAAANNCGGGTNAAGATAGCCATTGGAACANCNCNAGGTCTCGCGTTTCTTCACTCGATCAAGAACAGCCCNCTAANCCGAGAACTCANGATGNATAACATTATGCTTGACGAGCAATACAATGCAAAA-CTGNTCTATCTCGAACCAACCAAACGAAGCTTGGTAGATGAAGGTCTNAAGNGNGGAANANTTACATACCTATCTCCTGAATGGNGATCGTTAGGTATTTTGGATATGACGACCGATGTTTNCATTTTTGGTATGATCTTGCTTGAACTTTTAATGGGTTCCAAGGATAGAANAAAGANTANGGAAGAGCAAGGCTTAGNAGATTACTGGACCTCATCTTTCTTGCCAGATAATTATAAGATNGAGGAAATAATCGNTCCCCGACTTGGGAGCGATTATNCNGCGAATGCGGCGACACAGATGGGCACACTCATCAACCGATGCACAGNNCATAATACAAAGAAACGGCCATNGATGCNACAAGTATTGGATGGNNTTNATCATATTGCAGAGATTNANGNCTAN
>6106
ATGGGAAACTGTCTAAAGCATTTCAAACAACAACTTCCTTCAATTGCTCCCAAGCCTCTCATTATCCCNCCAATATTTTNAGTGGAGCCAGAAAACGAGAATCTGAGAGTCTTCAGATTCGCGGA-TTNAAGAAAGCGACAAAGAAATTCAGACAAGACAGGGTCGTAGAATGCGAGGATTACTCTGTTCGAAAATTCTACAAGGGCTACATAGATGAAACCACATTTGCACCATCAAGAGCTGGAACCGGAATCGCTGTTTCTGTCATGGAATGTGATAGTTCACGCTCTTTACAAGACTGGATGGCAGTAGTGAGGTCTATTGGACAGTTGTCTCATCAGAATTTGGTCAATTTCTTGGGTTACTGTTGTGAAGACAACAAACCATTCTTCTTGGTATTTGAANACTCGCACAAAGGAAGTTTGGACAGTCACATTTTCGGAAAAGAAGAAGAGGCATTGCCATGGGAAATACGGGTTAAGATAGCCATTGGAACAGCTCAAGGTCTCGCGTTTCTTCACTCGATCAAGAACAGCCCCCTAAACCGAGAACTCAGGATGCATAACATTATGCTTGACGAGCAATACAATGCAAAA-CTGTTCTATCTCGAACCAACCAAACGAAGCTTGGTAGATGAAGGTCTCAAGAGGGGAANATTTACATACCTATCTCCTGAATGGGGATCGTTAGGTATTTTGGATATGACGACCGATGTTTACATTTTTGGTATGATCTTGCTTGAACTTTTAATGGGTTCCAAGGATAGAAAAAAGATTAAGGAAGAGCAAGGCTTAGTAGATTACTGGACCTCATCTTTCTTGCCAGATATTTATAAGATTGAGGAAATAATCGNTCCCCGACTTGGGAGCGATTATTCTGCGAATGCGGCGACACAGATGGGCACACTCATCAACCGATGCACAGCGCATAATACAAAGAAACGGCCATTGATGCAACAAGTATTGGATGGNCTTAATCATATTGCAGAGATTAAGGACTAA
>6107
ATGGGAAACTGTCTAAAGCATTTCAAACAACAACTTCCTTCAATTGCTCCCAAGCCTCTCATTATCCCNCCAATATTTTNAGTGGAGCCAGAAAACGAGAATCTGAGAGTCTTCAGATTCGCGGA-TTNAAGAAAGCGACAAAGAAATTCAGACAAGACAGGGTCGTAGAATGCGAGGATTACTCTGTTCGAAAATTCTACAAGGGCTACATAGATGAAACCACATTTGCACCATCAAGAGCTGGAACCGGAATCGCTGTTTCTGTCATGGAATGTGATAGTTCACGCTCTTTACAAGACTGGATGGCAGTAGTGAGGTCTATTGGACAGTTGTCTCATCAGAATTTGGTCAATTTCTTGGGNNACTGTTGTGAAGACAACAAACCATTCTTCTTGGTATTTGAANACTCGCACAAAGGAAGTTTGGACAGTCACATTTTCGGAAAAGAAGAAGAGGCATTGCCATGGGAAATACGGGTTAAGATAGCCATTGGAACAGCTCAAGGTCTCGCGTTTCTTCACTCGATCAAGAACAGCCCCCTAAACCGAGAACTCAGGATGCATAACATTATGCTTGACGAGCAATACAATGCAAAA-CTGTTCTATCTCGAACCAACCAAACGAAGCTTGGTAGATGAAGGTCTCAAGAGGGGAANATTTACATACCTATCTCCTGAATGGGGATCGTTAGGTATTTTGGATATGACGACCGATGTTTACATTTTTGGTATGATCTTGCTTGAACTTTTAATGGGTTCCAAGGATAGAAAAAAGATTAAGGAAGAGCAAGGCTTAGTAGATTACTGGACCTCATCTTTCTTGCCAGATATTTATAAGATTGAGGAAATAATCGNTCCCCGACTTGGGAGCGATTATTCTGCGAATGCGGCGACACAGATGGGCACACTCATCAACCGATGCACAGCGCATAATACAAAGAAACGGCCATTGATGCAACAAGTATTGGATGGTCTTAATCATATTGCAGAGATTAAGGACTAA
>6108
ATGGGAAACTGTCTAAAGCATTTCAAACAACAACTTCCTTCAATTGNTCCCAAGCCTCTCATTATCCCNCCAATATTTTNAGTGGAGCCAGAAAACGAGAATCTGAGAGTCTTCAGATTCGCGGATTTGAAGAAAGCGACAAAGAAATTCAGACAAGACAGGGNCGTAGAATGCGAGGATTACTCTGTTCGAAAATTCTACAAGGGCTACATAGATGAAACCACATTTGCACCATCAAGAGCTGGAACCGGAATCGCTGTTTCTGTCATGGAATGTGATAGTTCACGCTCTTTACAAGACTGGATGGCAGTAGTGAGGTCTCTTGGACAGTTGTCTCATCAGAATTTGGTCAATTTCTTGGGTTACTGTTGTGAAGACAACAAACCATTCTTCTTGGTATTTGAANACTCGCACAAAGGAAGTTTGGACAGTCACATTTTCGGAAAAGAAGAAGAGGCATTGCCATGGGAAATACGGGTTAAGATAGCCATTGGAACAGCTCAAGGTCTCGCTTTTCTTCACTCGATCAAGAACAGCCTCCTAAACCGAGAACTCAGGATGCATAACATTATGCTTGACGAGCAATACAATGCAAAANNTGTTCTATCTCGAACNAACCAAACGAAGCTTGGTAGATGAAGGTCTCAAGAGGGGAANATTTACATACCTATCTCCTGAATGGGGATCGTTAGGTATTTTGGATATGACGACCGATGTTTACATTTTTGGTATGATCTTGCTTGAACTTTTAATGGGTTCCAAGGATAGAAAAAAGATTAAGGAAGAGCAAGGCTTAGTAGATTACTGGACCTCATCTTTCTTGCCAGATAATTATAAGATTGAGGAAATAATCGNTACCCGACTTGGGAGCGATTATTCTGCGAATGCGGCGACACAGATGGGCACACTCATCAACCGATGCACAGCGCATAATACAAAGAAACGGCCATTGATGCAACAAGTATTGGATGGTCTTAATCATATTGCAGAGATTAAGGACTAA
>6109
NTGGNAAACTGTCTAAAGCNTTTNAAACAACANCTTCCTTCAATTGCNCCNAAGCCTCTCATTATCCCNCCAATATTTTNAGTGGAGCCAGAAAACGAGAATCTGAGAGTCTTCAGATTCGCGGA-TTNAAGAAAGCGACAAAGAAATTCAGACAAGACAGGGTCGTAGAATGCGAGGATTACTCTGTTCGAAAATTCTACAAGGGCTACATAGATGAAACCACATTTGCACCATCAAGAGCTGGAACCGGAATCGCTGTTTCTGTCATGGAATGTGATAGTTCACGCTCTTTACAAGACTGGATGGCAGTAGTGAGGNCTATTGGACANTTGTCTCNTNNGAANTTGGTNAATTTCTTGGGTTACTGTTGTGAAGACAACAAACCATTCTTCTTGGTATTTGAANACTCGCACAAAGGAAGTTTGGACAGTCACATTTTCGGAAAAGAAGAAGAGGCATTGCCANGGGAAATACGGGTTAAGATAGCCATTGGAACAGCTCAAGGTCTCGCGTNTCTTCACTCGATCAAGAACAGCCNCCTAAACCGAGAACTCAGGATGCATAACATTATGCTTGACGAGCAATACAATGCAAAA-CTGTTCTATCTCGAACCAACCAAACGAAGCTTGGTAGATGAAGGTCTCAAGAGGGGAANATTTACATACCTATCTCCTGAATGGGGATCGTTAGGTATTTTGGATATGACGACCGATGTTTACATTTTTGGTATGATCTTGCTTGAACTTTTAATGGGTTCCAAGGATAGAAAAAAGATTAAGGAAGAGCAAGGCTTAGTAGATTACTGGACCTCATCTTTCTTGCCAGATATTTATAAGATTGAGGAAATAATCGNTCCCCGACTTGGGAGCGATTATTCTGCGAATGCGGCGACACAGATGGGCACACTCANCAACCGATGCACAGCGCATAATANAAAGAANCGGCCATTGATGCAACAAGTATTGGATGGNNTTNATCATATTGCAGAGATTNAGGACTAA
>6111
ATGGGAAACTGTCTAAAGCATTTCAAACAACAACTTCCTTCAATTGCTCCCAAGCCTCTCATTATCCCNCCAATATTTTNAGTGGAGCCAGAAAACGAGAATCTGAGAGTCTTCAGATTCGCGGA-TTNAAGAAAGCGACAAAGAAATTCAGACAAGACAGGGTCGTAGAATGCGAGGATTACTCTGTTCGAAAATTCTACAAGGGCTACATAGATGAAACCACATTTGCACCATCAAGAGCTGGAACCGGAATCGCTGTTTCTGTCATGGAATGTGATAGTTCACGCTCTTTACAAGACTGGATGGCAGTAGTGAGGTCTATTGGACAGTTGTCTCATCAGAATTTGGTCAATTTCTTGGGTTACTGTTGTGAAGACAACAAACCATTCTTCTTGGTATTTGAANACTCGCACAAAGGAAGTTTGGACAGTCACATTTTCGGAAAAGAAGAAGAGGCATTGCCATGGGAAATACGGGTTAAGATAGCCATTGGAACAGCTCAAGGTCTCGCGTTTCTTCACTCGATCAAGAACAGCCCCCTAAACCGAGAACTCAGGATGCATAACATTATGCTTGACGAGCAATACAATGCAAAA-CTGTTCTATCTCGAACCAACCAAACGAAGCTTGGTAGATGAAGGTCTCAAGAGGGGAANATTTACATACCTATCTCCTGAATGGGGATCGTTAGGTATTTTGGATATGACGACCGATGTTTACATTTTTGGTATGATCTTGCTTGAACTTTTAATGGGTTCCAAGGATAGAAAAAAGATTAAGGAAGAGCAAGGCTTAGTAGATTACTGGACCTCATCTTTCTTGCCAGATATTTATAAGATTGAGGAAATAATCGNTCCCCGACTTGGGAGCGATTATTCTGCGAATGCNGCGACACAGATGGGCACACTCATCAACCGATGCACAGCGCATAATACAAAGAAACGGCCATTGATGCAACAAGTATTGGATGGNCTTAATCATATTGCAGAGATTAAGGACTAA
>6112
ATGGGAAACTGTCTAAAGCATTTCAAACAACAACTTCCTTCAATTGCTCCCAAGCCTCTCATTATCCCNCCAATATTTTNAGTGGAGCCAGAAAACGAGAATCTGAGAGTCTTCAGATTCGCGGA-TTNAAGAAAGCGACAAAGAAATTCAGACAAGACAGGGTCGTAGAATGCGAGGATTACTCTGTTCGAAAATTCTACAAGGGCTACATAGATGAAACCACATTTGCACCATCAAGAGCTGGAACCGGAATCGCTGTTTCTGTCATGGAATGTGATAGTTCACGCTCTTTACAAGACTGGATGGCAGTAGTGAGGTCTCTTGGACAGTTGTCTCATCAGAATTTGGTCAATTTCTTGGGTTACTGTTGTGAAGACAACAAACCATTCTTCTTGGTATTTGAANACTCGCACAAAGGAAGTTTGGACAGTCACATTTTCGGAAAAGAAGAAGAGGCATTGNCATGGGAAATACGGGTTAAGATAGCCATTGGAACAGCTCAAGGTCTCGCGTTTCTTCACTCGATCAAGAACAGCCCCCTAAACCGAGAACTCAGGATGCATAACATTATGCTTGACGGGCAATACAATGCAAAA-CTGTTCTATCTCGAACCAACCAAACGAAGCTTGGTAGATGAAGGTCTCAAGAGGGGAANATTTACATACCTATCTCCTGAATGGGGATCGTTAGGTATTTTGGATATGACGACCGATGTTTACATTTTTGGTATGATCTTGCTTGAACTTTTAATGGGTTCCAAGGATAGAAAAAAGATTAAGGAAGAGCAAGGCTTAGTAGATTACTGGACCTCATCTTTCTTGCCAGATAATTATAAGATTGAGGAAATAATCGNTCCCCGACTTGGGAGCGATTATTCTGCGAATGCGGCGACACAGATGGGCACACTCATCAACCGATGCACAGCGCATAATACAAAGAAACGGCCATTGATGCAACAAGTATTGGATGGTCTTAATCATATTGCAGAGATTAAGGACTAA
>6113
ATGGGAAACTGTCTAAAGCATTTCAAACAACAACTTCCTTCAATTGCTCCCAAGCCTCTCATTATCCCNCCAATATTTTNAGTGGAGCCAGAAAACGAGAATCTGAGAGTCTTCAGATTCGCGGA-TTNAAGAAAGCGACAAAGAAATTCAGACAAGACAGGGTCGTAGAATGCGAGGATTACTCTGTTCGAAAATTCTACAAGGGCTACATAGATGAAACCACATTTGCACCATCAAGAGCTGGAACCGGAATCGCTGTTTCTGTCATGGAATGTGATAGTTCACGCTCTTTACAAGACTGGATGGCAGTAGTGAGGTCTATTGGACAGTTGTCTCATCAGAATTTGGTCAATTTCTTGGGTTACTGTTGTGAAGACAACAAACCATTCTTCTTGGTATTTGAANACTCGCACAAAGGAAGTTTGGACAGTCACATTTTCGGAAAAGAAGAAGAGGCATTGCCATGGGAAATACGGGTTAAGATAGCCATTGGAACAGCTCAAGGTCTCGCGTTTCTTCACTCGATCAAGAACAGCCCCCTAAACCGAGAACTCAGGATGCATAACATTATGCTTGACGAGCAATACAATGCAAAANNTGTTCTATCTCGAACCAACCAAACGAAGCTTGGTAGATGAAGGTCTCAAGAGGGGAANATTTACATACCTATCTCCTGAATGGGGATCGTTAGGTATTTTGGATATGACGACCGATGTTTACATTTTTGGTATGATCTTGCTTGAACTTTTAATGGGTTCCAAGGATAGAAAAAAGATTAAGGAAGAGCAAGGCTTAGTAGATTACTGGACCTCATCTTTCTTGCCAGATATTTATAAGATTGAGGAAATAATCGNTCCCCGACTTGNGAGCGATTATTCTGCGAATGCGGCGACACAGATGGGCACACTCATCAACCGATGCACAGCGCATAATACAAAGAAACGGCCATTGATGCAACAAGTATTGGATGGTCTTAATCATATTGCAGAGATTAAGGACTAA
>6114
ATGGGAAACTGTCTAAAGCATTTCAAACAACAACTTCCTTCAATTGCTCCCAAGCCTCTCATTATCCCNCCAATATTTTNAGTGGAGCCAGAAAACGAGAATCTGAGAGTCTTCAGATTCGCGGA-TTNAAGAAAGCGACAAAGAAATTCAGACAAGACAGGGTCGTAGAATGCGAGGATTACTCTGTTCGAAAATTCTACAAGGGCTACATAGATGAAACCACATTTGCACCATCAAGAGCTGGAACCGGAATCGCTGTTTCTGTCATGGAATGTGATAGTTCACGCTCTTTACAAGACTGGATGGCAGTAGTGAGGTCTATTGGACAGTTGTCTCATCAGAATTTGGTCAATTTCTTGGGTTACTGTTGTGAAGACAACAAACCATTCTTCTTGGTATTTGAANACTCGCACAAAGGAAGTTTGGACAGTCACATTTTCGGAAAAGAAGAAGAGGCATTGCCATGGGAAATACGGGTTAAGATAGCCATTGGAACAGCTCAAGGTCTCGCGTTTCTTCACTCGATCAAGAACAGCCCCCTAAACCGAGAACTCAGGATGCATAACATTATGCTTGACGAGCAATACAATGCAAAANNTGTTCTATCTCGAACCAACCAAACGAAGCTTGGTAGATGAAGGTCTCAAGAGGGGAANATTTACATACCTATCTCCTGAATGGGGATCGTTAGGTATTTTGGATATGACGACCGATGTTTACATTTTTGGTATGATCTTGCTTGAACTTTTAATGGGTTCCAAGGATAGAAAAAAGATTAAGGAAGAGCAAGGCTTAGTAGATTACTGGACCTCATCTTTCTTGCCAGATATTTATAAGATTGAGGAAATAATCGNTCCCCGACTTGGGAGCGATTATTCTGCGAATGCGGCGACACAGATGGGCACACTCATCAACCGATGCACAGCGCATAATACAAAGAAACGGCCATTGATGCAACAAGTATTGGATGGTCTTAATCATATTGCAGAGATTAAGGACTAA
>6115
ATGGGAAACTGTCTAAAGCATTTCAAACAACANCTTCCTNCAATTNCNCCNAAGCCTCTCATTATCCCNCCAATATTTTNAGNGGAGCCAGAAAACGAGAATCTGAGAGTCTTCAGATTCGCGGA-TTNAAGAAAGCGACAAANAAATTCAGACAAGACAGGGNCGNAGAATGCGAGGATTNCTCTGTTCGAAAATTCTACAAGGGCTACATAGATGAAACCACATTTGCACCATCAAGAGCTGGAACCGGAATCGCTGTTTCTGTCATGGAATGTGATAGTTCACGCTCTTTACAAGACTGGATGGCAGTAGTGAGGNCTCTTGGACAGTTGTCTCATCAGAATTTGGTCAATTTCTTGGGTTACTGTTGTGAAGACAACAAACCATTCTTCTTGGTATTTGAANACTCGCACAAAGGAAGTTTGGACAGTCACATTTTCGGAAAAGAAGAAGAGGCATTGCCATGGGAAATACGGGTTAAGATAGCCATTGGAACAGCTCAAGGTCTCGCGTTTCTTCACTCGATCAAGAACAGCCCCCTAAACCGAGAACTCAGGATGCATAACATTATGCTTGACGAGCAATACAATGCAAAANNTGTTCTATCTCGAACCAACCAAACGAAGCTTGGTAGATGAAGGTCTCAAGAGGGGAANATTTACATACCTATCTCCTGAATGGGGATCGTTAGGTATTTTGGATATGACGACCGATGTTTANATTTTTGGTATGATCTTGCTTGAACTTTTAATGGGTTCNAAGGATAGAAAAAAGATTAAGGAAGAGCAAGGCTTAGTAGATTACTGGACCTCATCTTTCTTGCCAGATAATTATAAGATNGAGNAAATAATCGNNCCCCGNCTTGGGAGCGATTATTCTGCGAATGCGGCGACACAGATGGGCACACTCATCAACCGATGCACAGCGCATAATACAAAGAAACGGCCATTGATGCAACAANNATTGGNTGGNNTTNATCANATTGCNGAGATTNANGACNAA
>6118
ATGGGAAACTGTCTAAAGCATTTCAAACAACAACTTCCTTCAATTGCTCCCAAGCCTCTCATTATCCCNCCAATATTTTNAGTGGAGCCAGAAAACGAGAATCTGAGAGTCTTCAGATTCGCGGA-TTNAAGAAAGCGACAAAGAAATTCAGACAAGACAGGGTCGTAGAATGCGAGGATTACTCTGTTCGAAAATTCTACAAGGGCTACATAGATGAAACCACATTTGCACCATCAAGAGCTGGAACCGGAATCGCTGTTTCTGTCATGGAATGTGATAGTTCACGCTCTTTACAAGACTGGATGGCAGTAGTGAGGTCTCTTGGACAGTTGTCTCATCAGAATTTGGTCAATTTCTTGGGTTACTGTTGTGAAGACAACAAACCATTCTTCTTGGTATTTGAANACTCGCACAAAGGAAGTTTGGACAGTCACATTTTCGGAAAAGAAGAAGAGGCATTGCCATGGGAAATACGGGTTAAGATAGCCATTGGAACAGCTCAAGGTCTCGCGTTTCTTCACTCGATCAAGAACAGCCCCCTAAACCGAGAACTCAGGATGCATAACATTATGCTTGACGAGCAATACAATGCAAAAANTGTTCTATCTCGAACCAACCAAACGAAGCTTGGTAGATGAAGGTCTCAAGAGGGGAANATTTACATACCTATCTCCTGAATGGGGATCGTTAGGTATTTTGGATATGACGACCGATGTTTACATTTTTGGTATGATCTTGCTTGAACTTTTAATGGGTTCCAAGGATAGAAAAAAGATTAAGGAAGAGCAAGGCTTAGTAGATTACTGGACCTCATCTTTCTTGCCAGATAATTATAAGATTGAGGAAATAATCGNTCCCCGACTTGGGAGCGATTATTCTGCGAATGCGGCGACACAGATGGGCACACTCATCAACCGATGCACAGCGCATAATACAAAGAAACGGCCATTGATGCAACAAGTATTGGATGGTCTTAATCATATTGCAGAGATTAAGGACTAA
>6119
ATGGGAAACTGTCTAAAGCATTTCAAACAACAACTTCCTTCAATTGCTCCCAAGCCTCTCATTATCCCNCCAATATTTTNAGTGGAGCCAGAAAACGAGAATCTGAGAGTCTTCAGATTCGCGGA-TTNAAGAAAGCGACAAAGAAATTCAGACAAGACAGGGTCGTAGAATGCGAGGATTACTCTGTTCGAAAATTCTACAAGGGCTACATAGATGAAACCACATTTGCACCATCAAGAGCTGGAACCGGAATCGCTGTTTCTGTCATGGAATGTGATAGTTCACGCTCTTTACAAGACTGGATGGCAGTAGTGAGGTCTATTGGACAGTTGTCTCATCAGAATTTGGTCAATTTCTTGGGTTACTGTTGTGAAGACAACAAACCATTCTTCTTGGTATTTGAANACTCGCACAAAGGAAGTTTGGACAGTCACATTTTCGGAAAAGAAGAAGAGGCATTGCCATGGGAAATACGGGTTAAGATAGCCATTGGAACAGCTCAAGGTCTCGCGTTTCTTCACTCGATCAAGAACAGCCCCCTAAACCGAGAACTCAGGATGCATAACATTATGCTTGACGAGCAATACAATGCAAAA-CTGTTCTATCTCGAACCAACCAAACGAAGCTTGGTAGATGAAGGTCTCAAGAGGGGAANATTTACATACCTATCTCCTGAATGGGGATCGTTAGGTATTTTGGATATGACGACCGATGTTTACATTTTTGGTATGATCTTGCTTGAACTTTTAATGGGTTCCAAGGATAGAAAAAAGATTAAGGAAGAGCAAGGCTTAGTAGATTACTGGACCTCATCTTTCTTGCCAGATATTTATAAGATTGAGGAAATAATCGNTCCCCGACTTGGGAGCGATTATTCTGCGAATGCGGCGACACAGATGGGCACACTCATCAACCGATGCACAGCGCATAATACAAAGAAACGGCCATTGATGCAACAAGTATTGGATGGTCTTAATCATATTGCAGAGATTAAGGACTAA
>6122
ANGGGAAACTGTCTAAANCNTTTNAAANAACANCTTCCTTCAATTNCNCNNAAGCCTCTCATTATCCCNCCAATATTTTNAGNGGAGCCAGAAAACGANAATCTGAGAGTCTTCAGATTCGCGGA-TTNAAGAAAGCGACAAAGAAATTCAGACAAGACAGGGNCGNAGAANGCGAGGATTACTCTGTTCGAAAATTCTACAAGGGCTACATAGATGAAACCACATTTGCACCATCAAGAGCTGGAACCGGAATCGCTGTTTCTGTCATGGAATGTGATAGTTCACGCTCTTTACAAGACTGGATGGCAGTAGTGNGGNCTCTTGGACAGTTGTCTCATCAGAATTTGGNCAATTTCTTGGGTTACTGTTGTGAAGACAACAAACCATTCTTCTTGGTATTTGAANACTCGCACAAAGGAAGTTTGGACAGTCACATTTTCGGAAAANAAGAAGNGGCATNGCCATGGGAAATACGGGTTAAGATAGCCATTGGAACAGCTCAAGGNCNCGCGTTTNTTCNCTCGATCAAGAACAGCCCCCTAAACCGAGAACTCAGGATGCATAACATTATGCTTGACGAGCAATACAATGCAAAAANTGTTCTATCTCGAACCAANCAAACGAAGCTTGGNAGATGAAGGTCTCAAGAGGGGAANATTTACATACCTATCTCCTGAATGGGGATCGTTAGGTATTTTGGATATGACGACCGATGTTTACATTTTTGGTATGATCTTGCTTGAACTTTTAATGGGTTCCAAGGATAGAAAAAAGATTAAGGAAGAGCAAGGCTTAGTAGATTACTGGACCTCATCTTTCTTGCCAGATAATTATAAGATTGAGGAAATAATNGNTCCCCGACTTGGGAGCGATTATTCTGCGAANGCGGCGACACAGATGGGCACACNCATCAACCNATGCACAGCGCANAATACAAAGAAACGGCCATTGATGNAACAAGTATTGGATGGNCTTNANCANATTNCAGAGATTAAGGACTAA
>6123
ATGGGAAACTGTCTAAAGCATTTCAAACAACAACTTCCTTCAATTGCTCCCAAGCCTCTCATTATCCCNCCAATATTTTNAGTGGAGCCAGAAAACGAGAATCTGAGAGTCTTCAGATTCGCGGA-TTNAAGAAAGCGACAAAGAAATTCAGACAAGACAGGGTCGTAGAATGCGAGGATTACTCTGTTCGAAAATTCTACAAGGGCTACATAGATGAAACCACATTTGCACCATCAAGAGCTGGAACCGGAATCGCTGTTTCTGTCATGGAATGTGATAGTTCACGCTCTTTACAAGACTGGATGGCAGTAGTGAGGTCTATTGGACAGTTGTCTCATCAGAATTTGGTCAATTTCTTGGGTTACTGTTGTGAAGACAACAAACCATTCTTCTTGGTATTTGAANACTCGCACAAAGGAAGTTTGGACAGTCACATTTTCGGAAAAGAAGAAGAGGCATTGCCATGGGAAATACGGGTTAAGATAGCCATTGGAACAGCTCAAGGTCTCGCGTTTCTTCACTCGATCAAGAACAGCCCCCTAAACCGAGAACTCAGGATGCATAACATTATGCTTGACGAGCAATACAATGCAAAANNTGTTCTATCTCGAACCAACCAAACGAAGCTTGGTAGATGAAGGTCTCAAGAGGGGAANATTTACATACCTATCTCCTGAATGGGGATCGTTAGGTATTTTGGATATGACGACCGATGTTTACATTTTTGGTATGATCTTGCTTGAACTTTTAATGGGTTCCAAGGATAGAAAAAAGATTAAGGAAGAGCAAGGCTTAGTAGATTACTGGACCTCATCTTTCTTGCCAGATATTTATAAGATTGAGGAAATAATCGNTCCCCGACTTGGGAGCGATTATTCTGCGAATGCGGCGACACAGATGGGCACACTCATCAACCGATGCACAGCGCATAATACAAAGAAACGGCCATTGATGCAACAAGTATTGGATGGTCTTAATCATATTGCAGAGATTAAGGACTAA
>6124
ATGGGAAACTGTCTAAAGCATTTCAAACAACAACTTCCTTCAATTGCTCCCAAGCCTCTCATTATCCCNCCAATATTTTNAGTGGAGCCAGAAAACGAGAATCTGAGAGTCTTCAGATTCGCGGA-TTNAAGAAAGCGACAAAGAAATTCAGACAAGACAGGGTCGTAGAATGCGAGGATTACTCTGTTCGAAAATTCTACAAGGGCTACATAGATGAAACCACATTTGCACCATCAAGAGCTGGAACCGGAATCGCTGTTTCTGTCATGGAATGTGATAGTTCACGCTCTTTACAAGACTGGATGGCAGTAGTGAGGTCTATTGGACAGTTGTCTCATCAGAATTTGGTCAATTTCTTGGGTTACTGTTGTGAAGACAACAAACCATTCTTCTTGGTATTTGAANACTCGCACAAAGGAAGTTTGGACAGTCACATTTTCGGAAAAGAAGAAGAGGCATTGCCATGGGAAATACGGGTTAAGATAGCCATTGGAACAGCTCAAGGTCTCGCGTTTCTTCACTCGATCAAGAACAGCCCCCTAAACCGAGAACTCAGGATGCATAACATTATGCTTGACGAGCAATACAATGCAAAA-CTGTTCTATCTCGAACCAACCAAACGAAGCTTGGTAGATGAAGGTCTCAAGAGGGGAANATTTACATACCTATCTCCTGAATGGGGATCGTTAGGTATTTTGGATATGACGACCGATGTTTACATTTTTGGTATGATCTTGCTTGAACTTTTAATGGGTTCCAAGGATAGAAAAAAGATTAAGGAAGAGCAAGGCTTAGTAGATTACTGGACCTCATCTTTCTTGCCAGATATTTATAAGATTGAGGAAATAATCGNTCCCCGACTTGGGAGCGATTATTCTGCGAATGCGGCGACACAGATGGGCACACTCATCAACCGATGCACAGCGCATAATACAAAGAAACGGCCATTGATGCAACAAGTATTGGATGGNCTTAATCATATTGCAGAGATTAAGGACTAA
>6125
ATGGGAAACTGTCTAAAGCATTNCANACAACAACTTCCTTCAATTGCTCCCANGCCTCTCATTATCCCNCCAATATTTTNAGTGGAGCCAGAAAACGAGAATCTGAGAGTCTTCAGATTCGCGGA-TTNAAGAAAGCGACAAAGAAATTCAGACAAGACAGGGTCGTAGAATGCGAGGATTACTCTGTTCGAAAATTCTACAAGGGCTACATAGATGAAACCACATTTGCACCATCAAGAGCTGGAACCGGAATCGCTGTTTCTGTCATGGAATGTGATAGTTCACGCTCTTTACAAGACTGGATGGCAGTAGTGAGGTCTCTTGGACAGTTGTCTCATCAGAATTTGGTCAATTTCTTGGGTTACTGTTGTGAAGACAACAAACCATTCTTCTTGGTATTTGAANACTCGCACAAAGGAAGTTTGGACAGTCACATTTTCGGAAAAGAAGAAGAGGCATTGCCATGGGAAATACGGGTTAAGATAGCCATTGGAACAGCTCAAGGTCTCGCGTTTCTTCACTCGATCAAGAACAGCCCCCTAAACCGAGAACTCAGGATGCATAACATTATGCTTGACGAGCAATACAATGCAAAAANTGTTCTATCTCGAACCAACCAAACGAAGCTTGGTAGATGAAGGTCTCAAGAGGGGAANATTTACATACCTATCTCCTGAATGGGGATCGTTAGGTATTTTGGATATGACGACCGATGTTTACATTTTTGGTATGATCTTGCTTGAACTTTTAATGGGTTCCAAGGATAGAAAAAAGATTAAGGAAGAGCAAGGCTTAGTAGATTACTGGACCTCATCTTTCTTGCCAGATAATTATAAGATTGAGGAAATAATCGNTCCCCGACTTGGGAGCGATTATTCTGCGAATGCGGCGACACAGATGGGCACACTCATCAACCGATGCACAGCGCATAATACAAAGAAACGGCCATTGATGCAACAAGTATTGGATGGTCTTAATCATATTGCAGAGATTAAGGACTAA
>6126
ATGGGAAACTGTCTAAAGCATTTCAAACAACAACTTCCTTCAATTGCTCCCAAGCCTCTCATTATCCCNCCANTATTTTNAGTGGAGCCAGAAAACGAGAATCTGAGAGTCTTCAGATTCGCGGA-TTNAAGAAAGCGACAAAGAAATTCAGACAAGACAGGGTCGTAGAATGCGAGGATTACTCTGTTCGAAAATTCTACAAGGGCTACATAGATGAAACCACATTTGCACCATCAAGAGCTGGAACCGGAATCGCTGTTTCTGTCATGGAATGTGATAGTTCACGCTCTTTACAAGACTGGATGGCAGTAGTGAGGTCTATTGGACAGTTGTCTCATCAGAATTTGGTCAATTTCTTGGGTTACTGTTGTGAAGACAACAAACCATTCTTCTTGGTATTTGAANACTCGCACAAAGGAAGTTTGGACAGTCACATTTTCGGAAAAGAAGAAGAGGCATTGCCATGGGAAATACGGGTTAAGATAGCCATTGGAACAGCTCAAGGTCTCGCGTTTCTTCACTCGATCAAGAACAGCCCCCTAAACCGAGAACTCAGGATGCATAACATTATGCTTGACGAGCAATACAATGNNAAANNTGTTCTATCTCGAACCAACCAAACGAAGCTTGGTAGATGAAGGTCTCAAGAGGGGAANATTTACATACCTATCTCCTGAATGGGGATCGTTAGGTATTTTGGATATGACGACCGATGTTTACATTTTTGGTATGATCTTGCTTGAACTTTTAATGGGTTCCAAGGATAGAAAAAAGATTAAGGAAGAGCAAGGCTTAGTAGATTACTGGACCTCATCTTTCTTGCCAGATATTTATAAGATTGAGGAAATAATCGNTCCCCGACTTGGGAGCGATTATTCTGCGAATGCGGCGACACAGATGGGCACACTCATCAACCGATGCACAGCGCATAATACAAAGAAACGGCCATTGATGCAACAAGTATTGGATGGTCTTAATCATATTGCAGAGATTAAGGACTAA
>6128
ATGGGAAACTGTCTAAAGCATTTCAAACAACANCTTCCTTCAATTGCTCCCAAGCCTCTCATTATCCCNCCAATATTTTNAGTGGAGCCAGAAAACGAGAATCTGAGAGTCTTCAGATTCGCGGA-TTNAAGAAAGCGACAAAGAAATTCAGACAAGACAGGGTCGTAGAATGCGAGGATTACTCTGTTCGAAAATTCTACAAGGGCTACATAGATGAAACCACATTTGCACCATCAAGAGCTGGAACCGGAATCGCTGTTTCTGTCATGGAATGTGATAGTTCACGCTCTTTACAAGACTGGATGGCAGTAGTGAGGTCTCTTGGACAGTTGTCTCATCAGAATTTGGTCAATTTCTTGGGTTACTGTTGTGAAGACAACAAACCATTCTTCTTGGTATTTGAANACTCGCACAAAGGAAGTTTGGACAGTCACATTTTCGGAAAAGAAGAAGAGGCATTGCCATGGGAAATACGGGTTAAGATAGCCATTGGAACAGCTCAAGGTCTCGCGTTTCTTCACTCGATCAAGAACAGCCCCCTAAACCGAGAACTCAGGATGCATAACATTATGCTTGACGAGCAATACAATGCAAAANNTGTTCTATCTCGAACCAACCAAACGAAGCTTGGTAGATGAAGGTCTCAAGAGGGGAANATTTACATACCTATCTCCTGAATGGGGATCGTTAGGTATTTTGGATATGACGACCGATGTTTACATTTTTGGTATGATCTTGCTTGAACTTTTAATGGGTTCCAAGGATAGAAAAAAGATTAAGGAAGAGCAAGGCTTAGTAGATTACTGGACCTCATCTTTCTTGCCAGATAATTATAAGATTGAGGAAATAATCGNTCCCCGACTTGGGAGCGATTATTCTGCGAATGCGGCGACACAGATGGGCACACTCATCAACCGNTGCACAGCGCATAATACAAAGAAACGGCCATTGATGCAACAAGTATTGGATGGTCTTAATCATATTGCAGAGATTAAGGACTAA
>6131
ATGGGAAACTGTCTAAAGCATTTCAAACAACAACTTCCTTCAATTGCTCCCAAGCCTCTCATTATCCCNCCAATATTTTNAGTGGAGCCAGAAAACGAGAATCTGAGAGTCTTCAGATTCGCGGA-TTNAAGAAAGCGACAAAGAAATTCAGACAAGACAGGGTCGTAGAATGCGAGGATTACTCTGTTCGAAAATTCTACAAGGGCTACATAGATGAAACCACATTTGCACCATCAAGAGCTGGAACCGGAATCGCTGTTTCTGTCATGGAATGTGATAGTTCACGCTCTTTACAAGACTGGATGGCAGTAGTGAGGTCTCTTGGACAGTTGTCTCATCAGAATTTGGTCAATTTCTTGGGTTACTGTTGTGAAGACAACAAACCATTCTTCTTGGTATTTGAANACTCGCACAAAGGAAGTTTGGACAGTCACATTTTCGGAAAAGAAGAAGAGGCATTGCCATGGGAAATACGGGTTAAGATAGCCATTGGAACAGCTCAAGGTCTCGCGTTTCTTCACTCGATCAAGAACAGCCCCCTAAACCGAGAACTCAGGATGCATAACATTATGCTTGACGAGCAATACAATGCAAAAANTGTTCTATCTCGAACCAACCAAACGAAGCTTGGTAGATGAAGGTCTCAAGAGGGGAANATTTACATACCTATCTCCTGAATGGGGATCGTTAGGTATTTTGGATATGACGACCGATGTTTACATTTTTGGTATGATCTTGCTTGAACTTTTAATGGGTTCCAAGGATAGAAAAAAGATTAAGGAAGAGCAAGGCTTAGTAGATTACTGGACCTCATCTTTCTTGCCAGATAATTATAAGATTGAGGAAATAATCGNTCCCCGACTTGGGAGCGATTATTCTGCGAATGCGGCGACACAGATGGGCACACTCATCAACCGATGCACAGCGCATAATACAAAGAAACGGCCATTGATGCAACAAGTATTGGATGGTCTTAATCATATTGCAGAGATTAAGGACTAA
>6132
ATGGGAAACTGTCTAAAGCATTTCAAACAACAACTTCCTTCAATTGCTCCCAAGCCTCTCATTATCCCNCCAATATTTTNAGTGGAGCCAGAAAACGAGAATCTGAGAGTCTTCAGATTCGCGGA-TTNAAGAAAGCGACAAAGAAATTCAGACAAGACAGGGTCGTAGAATGCGAGGATTACTCTGTTCGAAAATTCTACAAGGGCTACATAGATGAAACCACATTTGCACCATCAAGAGCTGGAACCGGAATCGCTGTTTCTGTCATGGAATGTGATAGTTCACGCTCTTTACAAGACTGGATGGCAGTAGTGAGGTCTCTTGGACAGTTGTCTCATCAGAATTTGGTCAATTTCTTGGGTTACTGTTGTGAAGACAACAAACCATTCTTCTTGGTATTTGAANACTCGCACAAAGGAAGTTTGGACAGTCACATTTTCGGAAAAGAAGAAGAGGCATTGCCATGGGAAATACGGGTTAAGATAGCCATTGGAACAGCTCAAGGTCTCGCGTTTCTTCACTCGATCAAGAACAGCCCCCTAAACCGAGAACTCAGGATGCATAACATTATGCTTGACGAGCAATACAATGCAAAAANTGTTCTATCTCGAACCAACCAAACGAAGCTTGGTAGATGAAGGTCTCAAGAGGGGAANATTTACATACCTATCTCCTGAATGGGGATCGTTAGGTATTTTGGATATGACGACCGATGTTTACATTTTTGGTATGATCTTGCTTGAACTTTTAATGGGTTCCAAGGATAGAAAAAAGATTAAGGAAGAGCAAGGCTTAGTAGATTACTGGACCTCATCTTTCTTGCCAGATAATTATAAGATTGAGGAAATAATCGNTCCCCGACTTGGGAGCGATTATTCTGCGAATGCGGCGACACAGATGGGCACACTCATCAACCGATGCACAGCGCATAATACAAAGAAACGGCCATTGATGCAACAAGTATTGGATGGTCTTAATCATATTGCAGAGATTAAGGACTAA
>6133
ATGGGAAACTGTCTAAAGCATTTCAAACAACAACTTCCTTCAATTGCTCCCAAGCCTCTCATTATCCCNCCAATATTTTNAGTGGAGCCAGAAAACGAGAATCTGAGAGTCTTCAGATTCGCGGA-TTNAAGAAAGCGACAAAGAAATTCAGACAAGACAGGGTCGTAGAATGCGAGGATTACTCTGTTCGAAAATTCTACAAGGGCTACATAGATGAAACCACATTTGCACCATCAAGAGCTGGAACCGGAATCGCTGTTTCTGTCATGGAATGTGATAGTTCACGCTCTTTACAAGACTGGATGGCAGTAGTGAGGTCTCTTGGACAGTTGTCTCATCAGAATTTGGTCAATTTCTTGGGTTACTGTTGTGAAGACAACAAACCATTCTTCTTGGTATTTGAANACTCGCACAAAGGAAGTTTGGACAGTCACATTTTCGGAAAAGAAGAAGAGGCATTGCCATGGGAAATACGGGTTAAGATAGCCATTGGAACAGCTCAAGGTCTCGCGTTTCTTCACTCGATCAAGAACAGCCCCCTAAACCGAGAACTCAGGATGCATAACATTATGCTTGACGGGCAATACAATGCAAAA-CTGTTCTATCTCGAACCAACCAAACGAAGCTTGGTAGATGAAGGTCTCAAGAGGGGAANATTTACATACCTATCTCCTGAATGGGGATCGTTAGGTATTTTGGATATGACGACCGATGTTTACATTTTTGGTATGATCTTGCTTGAACTTTTAATGGGTTCCAAGGATAGAAAAAAGATTAAGGAAGAGCAAGGCTTAGTAGATTACTGGACCTCATCTTTCTTGCCAGATAATTATAAGATTGAGGAAATAATCGNTCCCCGACTTGGGAGCGATTATTCTGCGAATGCGGCGACACAGATGGGCACACTCATCAACCGATGCACAGCGCATAATACAAAGAAACGGCCATTGATGCAACAAGTATTGGATGGTCTTAATCATATTGCAGAGATTAAGGACTAA
>6134
ATGGGAAACTGTCTAAAGCATTTCAAACAACAACTTCCTTCAATTGCTCCCAAGCCTCTCATTATCCCNCCAATATTTTNAGTGGAGCCAGAAAACGAGAATCTGAGAGTCTTCAGATTCGCGGA-TTNAAGAAAGCGACAAAGAAATTCAGACAAGACAGGGTCGTAGAATGCGAGGATTACTCTGTTCGAAAATTCTACAAGGGCTACATAGATGAAACCACATTTGCACCATCAAGAGCTGGAACCGGAATCGCTGTTTCTGTCATGGAATGTGATAGTTCACGCTCTTTACAAGACTGGATGGCAGTAGTGAGGTCTATTGGACAGTTGTCTCATCAGAATTTGGTCAATTTCTTGGGTTACTGTTGTGAAGACAACAAACCATTCTTCTTGGTATTTGAANACTCGCACAAAGGAAGTTTGGACAGTCACATTTTCGGAAAAGAAGAAGAGGCATTGCCATGGGAAATACGGGTTAAGATAGCCATTGGAACAGCTCAAGGTCTCGCGTTTCTTCACTCGATCAAGAACAGCCCCCTAAACCGAGAACTCAGGATGCATAACATTATGCTTGACGAGCAATACAATGCAAAA-CTGTTCTATCTCGAACCAACCAAACGAAGCTTGGTAGATGAAGGTCTCAAGAGGGGAANATTTACATACCTATCTCCTGAATGGGGATCGTTAGGTATTTTGGATATGACGACCGATGTTTACATTTTTGGTATGATCTTGCTTGAACTTTTAATGGGTTCCAAGGATAGAAAAAAGATTAAGGAAGAGCAAGGCTTAGTAGATTACTGGACCTCATCTTTCTTGCCAGATATTTATAAGATTGAGGAAATAATCGNTCCCCGACTTGGGAGCGATTATTCTGCGAATGCGGCGACACAGATGGGCACACTCATCAACCGATGCACAGCGCATAATACAAAGAAACGGCCATTGATGCAACAAGTATTGGATGGTCTTAATCATATTGCAGAGATTAAGGACTAA
>6136
ATGGGAAACTGTCTAAAGCATTTCAAACAACAACTTCCTTCAATTGCTCCCAAGCCTCTCATTATCCCNCCAATATTTTNAGTGGAGCCAGAAAACGAGAATCTGAGAGTCTTCAGATTCGCGGA-TTNAAGAAAGCGACAAAGAAATTCAGACAAGACAGGGTCGTAGAATGCGAGGATTACTCTGTTCGAAAATTCTACAAGGGCTACATAGATGAAACCACATTTGCACCATCAAGAGCTGGAACCGGAATCGCTGTTTCTGTCATGGAATGTGATAGTTCACGCTCTTTACAAGACTGGATGGCAGTAGTGAGGTCTCTTGGACAGTTGTCTCATCAGAATTTGGTCAATTTCTTGGGTTACTGTTGTGAAGACAACAAACCATTCTTCTTGGTATTTGAANACTCGCACAAAGGAAGTTTGGACAGTCACATTTTCGGAAAAGAAGAAGAGGCATTGCCATGGGAAATACGGGTTAAGATAGCCATTGGAACAGCTCAAGGTCTCGCGTTTCTTCACTCGATCAAGAACAGCCCCCTAAACCGAGAACTCAGGATGCATAACATTATGCTTGACGAGCAATACAATGCAAAAANTGTTCTATCTCGAACCAACCAAACGAAGCTTGGTAGATGAAGGTCTCAAGAGGGGAANATTTACATACCTATCTCCTGAATGGGGATCGTTAGGTATTTTGGATATGACGACCGATGTTTACATTTTTGGTATGATCTTGCTTGAACTTTTAATGGGTTCCAAGGATAGAAAAAAGATTAAGGAAGAGCAAGGCTTAGTAGATTACTGGACCTCATCTTTCTTGCCAGATAATTATAAGATTGAGGAAATAATCGNTCCCCGACTTGGGAGCGATTATTCTGCGAATGCGGCGACACAGATGGGCACACTCATCAACCGATGCACAGCGCATAATACAAAGAAACGGCCATTGATGCAACAAGTATTGGATGGTCTTAATCATATTGCAGAGATTAAGGACTAA
>6137
ATGGGAAACTGTCTAAAGCATTTCAAACAACAACTTCCTTCAATTGCTCCCAAGCCTCTCATTATCCCNCCAATATTTTNAGTGGAGCCAGAAAACGAGAATCTGAGAGTCTTCAGATTCGCGGA-TTNAAGAAAGCGACAAAGAAATTCAGACAAGACAGGGTCGTAGAATGCGAGGATTACTCTGTTCGAAAATTCTACAAGGGCTACATAGATGAAACCACATTTGCACCATCAAGAGCTGGAACCGGAATCGCTGTTTCTGTCATGGAATGTGATAGTTCACGCTCTTTACAAGACTGGATGGCAGTAGTGAGGTCTCTTGGACAGTTGTCTCATCAGAATTTGGTCAATTTCTTGGGTTACTGTTGTGAAGACAACAAACCATTCTTCTTGGTATTTGAANACTCGCACAAAGGAAGTTTGGACAGTCACATTTTCGGAAAAGAAGAAGAGGCATTGCCATGGGAAATACGGGTTAAGATAGCCATTGGAACAGCTCAAGGTCTCGCGTTTCTTCACTCGATCAAGAANAGCCCCCTAAACCGAGAACTCAGGATGCATAACATTATGCTTGACGAGCAATACAATGCAAAAANTGTTCTATCTCGAACCAACCAAACGAAGCTTGGTAGATGAAGGTCTCAAGAGGGGAANATTTACATACCTATCTCCTGAATGGGGATCGTTAGGTATTTTGGATATGACGACCGATGTTTACATTTTTGGTATGATCTTGCTTGAACTTTTAATGGGTTCCAAGGATAGAAAAAAGATTAAGGAAGAGCAAGGCTTAGTAGATTACTGGACCTCATCTTTCTTGCCAGATAATTATAAGATTGAGGAAATAATCGNTCCCCGACTTGGGAGCGATTATTCTGCGAATGCGGCGACACAGATGGGCACACTCATCAACCGATGCACAGCGCATAATACAAAGAAACGGCCATTGATGCAACAAGTATTGGATGGTCTTAATCATATTGCAGAGATTAAGGACTAA
>6138
ATGGGAAACTGTCTAAAGCATTTCAAACAACAACTTCCTTCAATTGCTCCCAAGCCTCTCATTATCCCNCCAATATTTTNAGTGGAGCCAGAAAACGAGAATCTGAGAGTCTTCAGATTCGCGGA-TTNAAGAAAGCGACAAAGAAATTCAGACAAGACAGGGTCGTAGAATGCGAGGATTACTCTGTTCGAAAATTCTACAAGGGCTACATAGATGAAACCACATTTGCACCATCAAGAGCTGGAACCGGAATCGCTGTTTCTGTCATGGAATGTGATAGTTCACGCTCTTTACAAGACTGGATGGCAGTAGTGAGGTCTCTTGGACAGTTGTCTCATCAGAATTTGGTCAATTTCTTGGGTTACTGTTGTGAAGACAACAAACCATTCTTCTTGGTATTTGAANACTCGCACAAAGGAAGTTTGGACAGTCACATTTTCGGAAAAGAAGAAGAGGCATTGCCATGGGAAATACGGGTTAAGATAGCCATTGGAACAGCTCAAGGTCTCGCGTTTCTTCACTCGATCAAGAACAGCCCCCTAAACCGAGAACTCAGGATGCATAACATTATGCTTGACGAGCAATACAATGCAAAAANTGTTCTATCTCGAACCAACCAAACGAAGCTTGGTAGATGAAGGTCTCAAGAGGGGAANATTTACATACCTATCTCCTGAATGGGGATCGTTAGGTATTTTGGATATGACGACCGATGTTTACATTTTTGGTATGATCTTGCTTGAACTTTTAATGGGTTCCAAGGATAGAAAAAAGATTAAGGAAGAGCAAGGCTTAGTAGATTACTGGACCTCATCTTTCTTGCCAGATAATTATAAGATTGAGGAAATAATCGNTCCCCGACTTGGGAGCGATTATTCTGCGAATGCGGCGACACAGATGGGCACACTCATCAACCGATGCACAGCGCATAATACAAAGAAACGGCCATTGATGCAACAAGTATTGGATGGTCTTAATCATATTGCAGAGATTAAGGACTAA
>6140
ATGGGAAACTGTCTAAAGCATTTNAAACAACAACTTNCTTCAATTGCTCCCAAGCCTCTCATTATCCCNCCAATATTTTNAGTGGAGCCAGAAAACGAGAATCTGAGAGTCTTCAGATTCGCGGA-TTNAAGAAAGCGACAAAGAAATTCAGACAAGACAGGGTCGTAGAATGCGAGGATTACTCTGTTCGAAAATTCTACAAGGGCTACATAGATGAAACCACATTTGCACCATCAAGAGCTGGAACCGGAATCGCTGTTTCTGTCATGGAATGTGATAGTTCACGCTCTTTACAAGACTGGATGGCAGTAGTGAGGTCTCTTGGACAGTTGTCTCATCAGAATTTGGTCAATTTCTTGGGTTACTGTTGTGAAGACAACAAACCATTCTTCTTGGTATTTGAANACTCGCACAAAGGAAGTTTGGACAGTCACATTTTCGGAAAAGAAGAAGAGGCATTGCCATGGGAAATACGGGTTAAGATAGCCATTGGAACAGCTCAAGGTCTCGCGTTTCTTCACTCGATCAAGAACAGCCCCCTAAACCGAGAACTCAGGATGCATAACATTATGCTTGACGAGCAATACAATGCAAAAANTGTTCTATCTCGAACCAACCAAACGAAGCTTGGTAGATGAAGGTCTCAAGAGGGGAANATTTACATACCTATCTCCTGAATGGGGATCGTTAGGTATTTTGGATATGACGACCGATGTTTACATTTTTGGTATGATCTTGCTTGAACTTTTAATGGGTTCCAAGGATAGAAAAAAGATTAAGGAAGAGCAAGGCTTAGTAGATTACTGGACCTCATCTTTCTTGCCAGATAATTATAAGATTGAGGAAATAATCGNTCCCCGACTTGGGAGCGATTATTCTGCGAATGCGGCGACACAGATGGGCACACTCATCAACCGATGCACAGCGCATAATACAAAGAAACGGCCATTGATGCAACAAGTATTGGATGGTCTTAATCATATTGCAGAGATTAAGGACTAA
>6141
ATGGGAAACTGTCNAAAGCATTTCAAACAACANCTTCCTTCAATTGCTCCNAAGCCTCTCATTATCCCNCCAATATTTTNAGTGGAGCCAGAAAACGAGAATCTGAGAGTCTTCAGATTCGCGGA-TTNAAGAAAGCGACAAAGAAATTCAGACAAGACAGGGTCGTAGAATGCGAGGATTACTCTGTTCGAAAATTCTACAAGGGCTACATAGATGAAACCACATTTGCACCATCAAGAGCTGGAACCGGAATCGCTGTTTCTGTCATGGAATGTGATAGTTCACGCTCTTTACAAGACTGGATGGCAGTAGTGAGGTCTATTGGACAGTTGTCTCATCAGAATTTGGTCAATTTCTTGGGTTACTGTTGTGAAGACAACAAACCATTCTTCTTGGTATTTGAANACTCGCACAAAGGAAGTTTGGACAGTCACATTTTCGGAAAAGAAGAAGAGGCATTGCCATGGGAAATACGGGTTAAGATAGCCATTGGAACAGCTCAAGGTCTCGCGTTTCTTCACTCGATCAAGAACAGCCCCCTAAACCGAGAACTCAGGATGCATAACATTATGCTTGACGAGCAATACAATGCAAAANNTGTTCTATCTCGAACCAACCAAACGAAGCTTGGTAGATGAAGGTCTCAAGAGGGGAANATTTACATACCTATCTCCTGAATGGGGATCGTTAGGTATTTTGGATATGACGACCGATGTTTACATTTTTGGTATGATCTTGCTTGAACTTTTAATGGGTTCCAAGGATAGAAAAAAGATTAAGGAAGAGCAAGGCTTAGTAGATTACTGGACCTCATCTTTCTTGCCAGATATTTATAAGATTGAGGAAATAATCGNTCCCCGACTTGGGAGCGATTATTCTGCGAATGCGGCGACACAGATGGGCACACTCATCAACCGATGCACAGCGCATAATACAAAGAAACGGCCATTGATGCAACAAGTATTGGATGGTCTTAATCATATTGCAGAGATTAAGGACTAA
>6142
ATGGGAAACTGTCTAAAGCATTTCAAACAACAACTTCCTTCAATTGCTCCCAANCCTCTCANTATCCCNCCAATATTTTNAGNGGAGCCAGAAAACGAGAATCTGAGAGTCTTCAGATTCGCGGA-TTNAAGAAAGCGACAAAGAAATTCAGACAAGACAGGGTCGTAGAATGCGAGGATTACTCTGTTCGAAAATTCTACAAGGGCTACATAGATGAAACCACATTTGCACCATCAAGAGCTGGNACCGGAATCGCTGTTTCTGTCATGGAATGTGATAGTTCACGCTCTTTACAAGACTGGATGGCAGTAGTGAGGTCTCTTGGACAGTTGTCTCATCAGAATTTGGTCAATTTCTTGGGTTACTGTTGTGAAGACAACAAACCATTCTTCTTGGTATTTGAANACTCGCACAAAGGAAGTTTGGACAGTCACATTTTCGGAAAAGAAGAAGAGGCATTGCCATGGGAAATACGGGTTAAGATAGCCATTGGAACAGCTCAAGGTCTCGCGTTTCTTCACTCGATCAAGAACAGCCCCCTAAACCGAGAACTCAGGATGCATAACATTATGCTTGACGAGCAATACAATGCAAAAANTGTTCTATCTCGAACCAACCAAACGAAGCTTGGTAGATGAAGGTCTCAAGAGGGGAANATTTACATACCTATCTCCTGAATGGGGATCGTTAGGTATTTTGGATATGACGACCGATGTTTACATTTTTGGTATGATCTTGCTTGAACTTTTAATGGGTTCCAAGGATAGAAAAAAGATTAAGGAAGAGCAAGGCTTAGTAGATTACTGGACCTCATCTTTCTTGCCAGATAATTATAAGATTGAGGAAATAATCGNTCCCCGACTTGGGAGCGATTATTCTGCGAATGCGGCGACACAGATGGGCACACTCATCAACCGATGCACAGCGCATAATACAAAGAAACGGCCATTGATGCAACAAGTATTGGATGGTCTTAATCATATTNCAGAGATTAAGGACTAA
>6145
ATGGGAAACTGTCTAAAGCATTTCAAACAACAACTTCCTTCAATTGCTCCCAAGCCTCTCATTATCCCNCCAATATTTTNAGTGGAGCCAGAAAACGAGAATCTGAGAGTCTTCAGATTCGCGGA-TTNAAGAAAGCGACAAAGAAATTCAGACAAGACAGGGTCGTAGAATGCGAGGATTACTCTGTTCGAAAATTCTACAAGGGCTACATAGATGAAACCACATTTGCACCATCAAGAGCTGGAACCGGAATCGCTGTTTCTGTCATGGAATGTGATAGTTCACGCTCTTTACAAGACTGGATGGCAGTAGTGAGGTCTCTTGGACAGTTGTCTCATCAGAATTTGGTCAATTTCTTGGGTTACTGTTGTGAAGACAACAAACCATTCTTCTTGGTATTTGAANACTCGCACAAAGGAAGTTTGGACAGTCACATTTTCGGAAAAGAAGAAGAGGCATTGCCATGGGAAATACGGGTTAAGATAGCCATTGGAACAGCTCAAGGTCTCGCGTTTCTTCACTCGATCAAGAACAGCCCCCTAAACCGAGAACTCAGGATGCATAACATTATGCTTGACGAGCAATACAATGCAAAA-CTGTTCTATCTCGAACCAACCAAACGAAGCTTGGTAGATGAAGGTCTCAAGAGGGGAANATTTACATACCTATCTCCTGAATGGGGATCGTTAGGTATTTTGGATATGACGACCGATGTTTACATTTTTGGTATGATCTTGCTTGAACTTTTAATGGGTTCCAAGGATAGAAAAAAGATTAAGGAAGAGCAAGGCTTAGTAGATTACTGGACCTCATCTTTCTTGCCAGATAATTATAAGATTGAGGAAATAATCGNTCCCCGACTTGGGAGCGATTATTCTGCGAATGCGGCGACACAGATGGGCACACTCATCAACCGATGCACAGCGCATAATACAAAGAAACGGCCATTGATGCAACAAGTATTGGATGGTCTTAATCATATTGCAGAGATTAAGGACTAA
>6148
ATGGGAAACTGTCTAAAGCATTTCAAACAACAACTTCCTTCAATTGCTCCCAAGCCTCTCATTATCCCNCCAATATTTTNAGTGGAGCCAGAAAACGAGAATCTGAGAGTCTTCAGATTCGCGGA-TTNAAGAAAGCGACAAAGAAATTCAGACAAGACAGGGTCGTAGAATGCGAGGATTACTCTGTTCGAAAATTCTACAAGGGCTACATAGATGAAACCACATTTGCACCATCAAGAGCTGGAACCGGAATCGCTGTTTCTGTCATGGAATGTGATAGTTCACGCTCTTTACAAGACTGGATGGCAGTAGTGAGGTCTATTGGACAGTTGTCTCATCAGAATTTGGTCAATTTCTTGGGTTACTGTTGTGAAGACAACAAACCATTCTTCTTGGTATTTGAANACTCGCACAAAGGAAGTTTGGACAGTCACATTTTCGGAAAAGAAGAAGAGGCATTGCCATGGGAAATACGGGTTAAGATAGCCATTGGAACAGCTCAAGGTCTCGCGTTTCTTCACTCGATCAAGAACAGCCCCCTAAACCGAGAACTCAGGATGCATAACATTATGCTTGACGAGCAATACAATGCAAAANNTGTTCTATCTCGAACCAACCAAACGAAGCTTGGTAGATGAAGGTCTCAAGAGGGGAANATTTACATACCTATCTCCTGAATGGGGATCGTTAGGTATTTTGGATATGACGACCGATGTTTACATTTTTGGTATGATCTTGCTTGAACTTTTAATGGGTTCCAAGGATAGAAAAAAGATTAAGGAAGAGCAAGGCTTAGTAGATTACTGGACCTCATCTTTCTTGCNAGATATTTATAAGATTGAGGAAATAATCGNTCCCCGACTTGGGAGCGATTATTCTGCGAATGCGGCGACACAGATGGGCACACTCATCAACCGATGCACAGCGCATAATACAAAGAAACGGCCATTGATGCAACAAGTATTGGATGGTCTTAATCATATTGCAGAGATTAAGGACTAA
>6149
ATGGGAAACTGTCTAAAGCATTTCAAACAANAACTTCCTNNAATTNCNCCNAAGCCTCTCATTATCCCNCCAATATTTTNAGNGGAGCCAGAAAANGAGAATCTGAGAGTNTTCAGATTCGNGGN-TTNAAGAAAGCGACAAAGAAATTCAGACAAGACAGGGTCGTAGAATGCGAGGATTACTCTGTTCGAAAATTCTACAAGGGCTACATAGATGAAACCACATTTGCACCATCAAGAGCTGGAACCGGAATCGCTGTTTCTGTCATGGAATGTGATAGTTCACGCTCTTTACAAGACTGGATGGCAGTAGNGAGGNCNCTTGGACAGTTGTCTCATNAGAATTTGGTCAATTTCTTGGGTTACTGTTGTGAAGACAACAAACCATTCTTCTTGGTATTTGAANACTCGCACAAAGGAAGTTTGGACAGTCNCATTTTCGGAAAAGAAGAAGAGGCATTGCCATGGGAAATANGGGTTAAGATAGCCATTGGAACAGCTCAAGGNCTCGCGTTTCTTCNCTCGATCAAGAACAGCCCCCTAAACCGAGAACTCAGGATGCATAACATTATGCTTGACGAGCAATACAATGCAAAAANTGTTCTATCTCGAACCAACCAAACGAAGCTTGGTAGATGAAGGTCTCAAGAGGGGAANATTTACATACCTATCTCCTGAATGGGGATCGTTAGGTATTTTGGNTATGACGACCGATGTTTACATTTTTGGTATGATCTTGCTTGAACTTTTAATGGGTTCCAAGGATAGAAAAAAGATTAAGGAAGAGCAAGGCTTAGTAGATTACTGGACCTCATCTTTCTTGCCAGATAATTATAAGATTGAGGAAATAATCGNTCCCCGACTTGGGNGCGATTATTCNGCGAATGCGGCGNCACAGANGGGCACNCTCATCAACCGATGCACAGCGCATAATACAAAGAAACGGCCATTGATGCAACAAGTATTGGATGGNCTTAANCATNTTGCAGAGATTAAGGNCTAA
>6150
ATGGGAAACTGTCTAAAGCATTTCAAACAACAACTTCCTTCAATTGCTCCCAAGCCTCTCATTATCCCNCCAATATTTTNAGTGGAGCCAGAAAACGAGAATCTGAGAGTCTTCAGATTCGCGGA-TTNAAGAAAGCGACAAAGAAATTCAGACAAGACAGGGTCGTAGAATGCGAGGATTACTCTGTTCGAAAATTCTACAAGGGCTACATAGATGAAACCACATTTGCACCATCAAGAGCTGGAACCGGAATCGCTGTTTCTGTCATGGAATGTGATAGTTCACGCTCTTTACAAGACTGGATGGCAGTAGTGAGGTCTCTTGGACAGTTGTCTCATCAGAATTTGGTCAATTTCTTGGGTTACTGTTGTGAAGACAACAAACCATTCTTCTTGGTATTTGAANACTCGCACAAAGGAAGTTTGGACAGTCACATTTTCGGAAAAGAAGAAGAGGCATTGCCATGGGAAATACGGGTTAAGATAGCCATTGGAACAGCTCAAGGTCTCGCGTTTCTTCACTCGATCAAGAACAGCCCCCTAAACCGAGAACTCAGGATGCATAACATTATGCTTGACGAGCAATACAATGCAAAANNTGTTCTATCTCGAACCAACCAAACGAAGCTTGGTAGATGAAGGTCTCAAGAGGGGAANATTTACATACCTATCTCCTGAATGGGGATCGTTAGGTATTTTGGATATGACGACCGATGTTTACATTTTTGGTATGATCTTGCTTGAACTTTTAATGGGTTCCAAGGATAGAAAAAAGATTAAGGAAGAGCAAGGCTTAGTAGATTACTGGACCTCATCTTTCTTGCCAGATAATTATAAGATTGAGGAAATAATCGNTCCCCGACTTGGGAGCGATTATTCTGCGAATGCGGCGACACAGATGGGCACACTCATCAACCGATGCACAGCGCATAATACAAAGAAACGGCCATTGATGCAACAAGTATTGGATGGTCTTAATCATATTGCAGAGATTAAGGACTAA
>6151
ATGGGAAACTGTCTAAAGCATTTCAAACAACAACTTCCTTCAATTGCTCCCAAGCCTCTCATTATCCCNCCAATATTTTNAGTGGAGCCAGAAAACGAGAATCTGAGAGTCTTCAGATTCGCGGA-TTNAAGAAAGCGACAAAGAAATTCAGACAAGACAGGGTCGTAGAATGCGAGGATTACTCTGTTCGAAAATTCTACAAGGGCTACATAGATGAAACCACATTTGCACCATCAAGAGCTGGAACCGGAATCGCTGTTTCTGTCATGGAATGTGATAGTTCACGCTCTTTACAAGACTGGATGGCAGTAGTGAGGTCTCTTGGACAGTTGTCTCATCAGAATTTGGTCAATTTCTTGGGTTACTGTTGTGAAGACAACAAACCATTCTTCTTGGTATTTGAANACTCGCACAAAGGAAGTTTGGACAGTCACATTTTCGGAAAAGAAGAAGAGGCATTGCCATGGGAAATACGGGTTAAGATAGCCATTGGAACAGCTCAAGGTCTCGCGTTTCTTCACTCGATCAAGAACAGCCCCCTAAACCGAGAACTCAGGATGCATAACATTATGCTTGACGTGCAATACAATGCAAAA-CTGTTCTATCTCGAACCAACCAAACGAAGCTTGGTAGATGAAGGTCTCAAGAGGGGAANATTTACATACCTATCTCCTGAATGGGGATCGTTAGGTATTTTGGATATGACGACCGATGTTTACATTTTTGGTATGATCTTGCTTGAACTTTTAATGGGTTCCAAGGATAGAAAAAAGATTAAGGAAGAGCAAGGCTTAGTAGATTACTGGACCTCATCTTTCTTGCCAGATAATTATAAGATTGAGGAAATAATCGNTCCCCGACTTGGGAGCGATTATTCTGCGAATGCGGCGACACAGATGGGCACACTCATCAACCGATGCACAGCGCATAATACAAAGAAACGGCCATTGATGCAACAAGTATTGGATGGTCTTAATCATATTGCAGAGATTAAGGACTAA
>6153
ATGGGAAACTGTCTAAAGCATTTCAAACAACAACTTCCTTCAATTGCTCCCAAGCCTCTCATTATCCCNCCAATATTTTNAGTGGAGCCAGAAAACGAGAATCTGAGAGTCTTCAGATTCGCGGA-TTNAAGAAAGCGACAAAGAAATTCAGACAAGACAGGGTCGTAGAATGCGAGGATTACTCTGTTCGAAAATTNTACNAGGGCTACATAGATGAAACNACATTTGCACCATCNAGAGCTGGAACCGGAATCGCTGTTTCTGTCATGGAATGTGATAGTTCACGNTCTTTACAAGACTGGATGGCAGTAGTGAGGTCTCTTGGACAGTTGTCTCATCAGAATTTGGTCAATTTCTTGGGTTACTGTTGTGAAGACAACAAACCATTCTTCTTGGTATTTGAANACTCGCACAAAGGAAGTTTGGACAGTCACATTTTCGGAAAAGAAGAAGAGGCATTGCCATGGGAAATACGGGTTAAGATAGCCATTGGAACAGCTCAAGGTCTCGCGTTTCTTCACTCGATCAAGAACAGCCCCCTAAACCGAGAACTCAGGATGCATAACATTATGCTTGACGAGCAATACAATGCAAAA-CTGTTCTATCTCGAACCAACCAAACGAAGCTTGGTAGATGAANGTCTCAAGAGGGGAANATTTACATACCTATCTCCTGAATGGGGATCGNTAGGTATTTTGGATATGACGACCGATGTTTACATTTTTGGTATGATCTTGCTTGAACTTTTAATGGGTTCCAAGGATAGAAAAAAGATTAAGGAAGAGCAAGGCTTAGTAGATTACTGGACCTCATCTTTCTTGCCAGATAATTATAAGATTGAGGAAATAATCGNTCCCCGACTTGGGAGCGATTATTCTGCGAATGCGGCGACACAGATGGGCACACTCATCAACCGATGCACAGCGCATAATACAAAGAAACGGCCATTGATGCAACAAGTATTGGATGGTCTNAATCATATTGCAGAGATTAAGGACTAA
>6154
ATGGGAAACTGTCTAAAGCATTTCAAACAACAACTTCCTTCAATTGCTCCCAAGCCTCTCATTATCCCNCCAATATTTTNAGTGGAGCCAGAAANCGAGAATCTGAGAGTCTTCAGATTCGCGGA-TTNAAGAAAGCGACAAAGAAATTCAGACAAGACAGGGTCGTAGAATGCGAGGATTACTCTGTTCGAAAATTCTACAAGGGCTACATAGATGAAACCACATTTGCACCATCAAGAGCTGGAACCGGAATCGCTGTTTCTGTCATGGAATGTGATAGTTCACGCTCTTTACAAGACTGGATGGCAGTAGTGAGGTCTCTTGGACAGTTGTCTCATCAGAATTTGGTCAATTTCTTGGGTTACTGTTGTGAAGACAACAAACCATTCTTCTTGGTATTTGAANACTCGCACAAAGGAAGTTTGGACAGTCACATTTTCGGAAAAGAAGAAGAGGCATTGCCATGGGAAATACGGGTTAAGATAGCCATTGGAACAGCTCAAGGTCTCGCGTTTCTTCACTCGATCAAGAACAGCCCCCTAAACCGAGAACTCAGGATGCATAACATTATNCTTGACGAGCAATACAATGCAAAANNTGTTCTATCTCGAACCAACCAAACGAAGCTTGGTAGATGAAGGTCTCAAGAGGGGAANATTTACATACCTATCTCCTGAATGGGGATCGTTAGGTATTTTGGATATGACGACCGATGTTTACATTTTTGGTATGATCTTGCTTGAACTTTTAATGGGTTCCAAGGATAGAAAAAAGATTAAGGAAGAGCAAGGCTTAGTAGATTACTGGACCTCATCTTTCTTGCCAGATAATTATAAGATTGAGGAAATAATCGNTCCCCGACTTGGGNGCGATTATTCTGCGAATGCGGCGACACAGATGGGCACACTCATCAACCGATGCACAGCGCATAATACAAAGAAACGGCCATTGATGCAACAAGTATTGGATGGTCTTAATNATATTGCAGAGATTAAGGACTAA
>6163
ATGGGAAACTGTCTAAAGCATTTCAAACAACAACTTCCTTCAATTGCTCCCAAGCCTCTCATTATCCCNCCAATATTTTNAGTGGAGCCAGAAAACGAGAATCTGAGAGTCTTCAGATTCGCGGA-TTNAAGAAAGCGACAAAGAAATTCAGACAAGACAGGGTCGTAGAATGCGAGGATTACTCTGTTCGAAAATTCTACAAGGGCTACATAGATGAAACCACATTTGCACCATCAAGAGCTGGAACCGGAATCGCTGTTTCTGTCATGGAATGTGATAGTTCACGCTCTTTACAAGACTGGATGGCAGTAGTGAGGTCTCTTGGACAGTTGTCTCATCAGAATTTGGTCAATTTCTTGGGTTACTGTTGTGAAGACAACAAACCATTCTTCTTGGTATTTGAANACTCGCACAAAGGAAGTTTGGACAGTCACATTTTCGGAAAAGAAGAAGAGGCATTGCCATGGGAAATACGGGTTAAGATAGCCATTGGAACAGCTCAAGGTCTCGCGTTTCTTCACTCGATCAAGAACAGCCCCCTAAACCGAGAACTCAGGATGCATAACATTATGCTTGACGAGCAATACAATGCAAAANNTGTTCTATCTCGAACCAACCAAACGAAGCTTGGTAGATGAAGGTCTCAAGAGGGGAANATTTACATACCTATCTCCTGAATGGGGATCGTTAGGTATTTTGGATATGACGACCGATGTTTACATTTTTGGTATGATCTTGCTTGAACTTTTAATGGGTTCCAAGGATAGAAAAAAGATTAAGGAAGAGCAAGGCTTAGTAGATTACTGGACCTCATCTTTCTTGCCAGATAATTATAAGATTGAGGAAATAATCGNTCCCCGACTTGGGAGCGATTATTCTGCGAATGCGGCGACACAGATGGGCACACTCATCAACCGATGCACAGCGCATAATACAAAGAAACGGCCATTGATGCAACAAGTATTGGATGGTCTTAATCATATTGCAGAGATTAAGGACTAA
>6166
ATGGGAAACTGTCTAAAGCATTTCAAACAACAACTTCCTTCAATTGCTCCCAAGCCTCTCATTATCCCNCCAATATTTTNAGTGGAGCCAGAAAACGAGAATCTGAGAGTCTTCAGATTCGCGGA-TTNAAGAAAGCGACAAAGAAATTCAGACAAGACAGGGTCGTAGAATGCGAGGATTACTCTGTTCGAAAATTCTACAAGGGCTACATAGATGAAACCACATTTGCACCATCAAGAGCTGGAACCGGAATCGCTGTTTCTGTCATGGAATGTGATAGTTCACGCTCTTTACAAGACTGGATGGCAGTAGTGAGGTCTCTTGGACAGTTGTCTCATCAGAATTTGGTCAATTTCTTGGGTTACTGTTGTGAAGACAACAAACCATTCTTCTTGGTATTTGAANACTCGCACAAAGGAAGTTTGGACAGTCACATTTTCGGAAAAGAAGAAGAGGCATTGCCATGGGAAATACGGGTTAAGATAGCCATTGGAACAGCTCAAGGTCTCGCGTTTCTTCACTCGATCAAGAACAGCCCCCTAAACCGAGAACTCAGGATGCATAACATTATGCTTGACGAGCAATACAATGCAAAANNTGTTCTATCTCGAACCAACCAAACGAAGCTTGGTAGATGAAGGTCTCAAGAGGGGAANATTTACATACCTATCTCCTGAATGGGGATCGTTAGGTATTTTGGATATGACGACCGATGTTTACATTTTTGGTATGATCTTGCTTGAACTTTTAATGGGTTCCAAGGATAGAAAAAAGATTAAGGAAGAGCAAGGCTTAGTAGATTACTGGACCTCATCTTTCTTGCCAGATAATTATAAGATTGAGGAAATAATCGNTCCCCGACTTGGGAGCGATTATTCTGCGAATGCGGCGACACAGATGGGCACACTCATCAACCGATGCACAGCGCATAATACAAAGAAACGGCCATTGATGCAACAAGTATTGGATGGTCTTAATCATATTGCAGAGATTAAGGACTAA
>6169
ATGGGAAACTGTCTAAAGCANTTCAAACAACAACTTCCTTCAATNGCTCCCAAGCCTCTCATTATCCCNCCAATATTTTNAGTGGAGCCAGAAAACGAGAATCTGAGAGTCTTCAGATTCGCGGA-TTNAAGAAAGCGACAAAGAAATTCAGACAAGACAGGGTCGTAGAATGCGAGGATTACTCTGTTCGAAAATTCTACAAGGGCTACATAGATGAAACCACATTTGCACCATCAAGAGCTGGAACCGGAATCGCTGTTTCTGTCATGGAATGTGATAGTTCACGCTCTTTACAAGACTGGATGGCAGTAGTGAGGTCTCTTGGACAGTTGTCTCATCAGAATTTGGTCAATTTCTTGGGTTACTGTTGTGAAGACAACAAACCATTCTTCTTGGTATTTGAANACTCGCACAAAGGAAGTTTGGACAGTCACATTTTCGGAAAAGAAGAAGAGGCATTGCCATGGGAAATACGGGTTAAGATAGCCATTGGAACAGCTCAAGGTCTCGCGTTTCTTCACTCGATCAAGAACAGCCCCCTAAACCGAGAACTCAGGATGCATAACATTATGCTTGACGAGCAATACAATGCAAAA-CTGTTCTATCTCGAACCAACCAAACGAAGCTTGGTAGATGAAGGTCTCAAGAGGGGAANATTTACATACCTATCTCCTGAATGGGGATCGTTAGGTATTTTGGATATGACGACCGATGTTTACATTTTTGGTATGATCTTGCTTGAACTTTTAATGGGTTCCAAGGATAGAAAAAAGATTAAGGAAGAGCAAGGCTTAGTAGATTACTGGACCTCATCTTTCTTGCCAGATAATTATAAGATTGAGGAAATAATCGNTCCCCGACTTGGGAGCGATTATTCTGCGAATGCGGCGACACAGATGGGCACACTCATNAACCGATGCACAGCGCATAATACAAAGAAACGGCCATTGATGCAACAAGTATTGGATGGTCTTAATCATATTGCAGAGATTAAGGACTAA
>6172
ATGGGAAACTGTCTAAAGCATTTCAAACAACAACTTCCTTCAATTGCTCCCAAGCCTCTCATTATCCCNCCAATATTTTNAGTGGAGCCAGAAAACGAGAATCTGAGAGTCTTCAGATTCGCGGATTTGAAGAAAGCGACAAAGAAATTCAGACAAGACAGGGTCGTAGAATGCGAGGATTACTCTGTTCGAAAATTCTACAAGGGCTACATAGATGAAACCACATTTGCACCATCAAGAGCTGGAACCGGAATCGCTGTTTCTGTCATGGAATGTGATAGTTCACGCTCTTTACAAGACTGGATGGCAGTAGTGAGGTCTCTTGGACAGTTGTCTCATCAGAATTTGGTCAATTTCTTGGGTTACTGTTGTGAAGACAACAAACCATTCTTCTTGGTATTTGAANACTCGCACAAAGGAAGTTTGGACAGTCACATTTTCGGAAAAGAAGAAGAGGCATTGCCATGGGAAATACGGGTTAAGATAGCCATTGGAACAGCTCAAGGTCTCGCGTTTCTTCACTCGATCAAGAACAGCCCCCTAAACCGAGAACTCAGGATGCATAACATTATGCTTGACGAGCAATACAATGCAAAANNTGTTCTATCTCGAACCAACCTAACGAAGCTTGGTAGATGAAGGTCTCAAGAGGGGAANATTTACATACCTATCTCCTGAATGGGGATCGTTAGGTATTTTGGATATGACGACCGATGTTTACATTTTTGGTATGATCTTGCTTGAACTTTTAATGGGTTCCAAGGATAGAAAAAAGATTAAGGAAGAGCAAGGCTTAGTAGATTACTGGACCTCATCTTTCTTGCCAGATAATTATAAGATTGAGGAAATAATCGNTCCCCGTCTTGGGAGCGATTATTCTGCGAATGCGGCGACACAGATGGGCACACTCATCAACCGATGCACAGCGCATAATACAAAGAAACGGCCATTGATGCAACAAGTATTGGATGGTCTTAATCATATTGCAGAGATTAAGGACTAA
>6173
ATGGGAAACTGTCTAAAGCATTTCAAACAACAACTTCCTTCAATTGCTCCCAAGCCTCTCATTATCCCNCCAATATTTTNAGTGGAGCCAGAAAACGAGAATCTGAGAGTCTTCAGATTCGCGGA-TTNAAGAAAGCGACAAAGAAATTCAGACAAGACAGGGTCGTAGAATGCGAGGATTACTCTGTTCGAAAATTCTACAAGGGCTACATAGATGAAACCACATTTGCACCATCAAGAGCTGGAACCGGAATCGCTGTTTCTGTCATGGAATGTGATAGTTCACGCTCTTTACAAGACTGGATGGCAGTAGTGAGGTCTCTTGGACAGTTGTCTCATCAGAATTTGGTCAATTTCTTGGGTTACTGTTGTGAAGACAACAAACCATTCTTCTTGGTATTTGAANACTCGCACAAAGGAAGTTTGGACAGTCACATTTTCGGAAAAGAAGAAGAGGCATTGCCATGGGAAATACGGGTTAAGATAGCCATTGGAACAGCTCAAGGTCTCGCGTTTCTTCACTCGATCAAGAACAGCCCCCTAAACCGAGAACTCAGGATGCATAACATTATGCTTGACGAGCAATACAATGCAAAA-CTGTTCTATCTCGAACCAACCAAACGAAGCTTGGTAGATGAAGGTCTCAAGAGGGGAANATTTACATACCTATCTCCTGAATGGGGATCGTTAGGTATTTTGGATATGACGACCGATGTTTACATTTTTGGTATGATCTTGCTTGAACTTTTAATGGGTTCCAAGGATAGAAAAAAGATTAAGGAAGAGCAAGGCTTAGTAGATTACTGGACCTCATCTTTCTTGCCAGATAATTATAAGATTGAGGAAATAATCGNTCCCCGACTTGGGAGCGATTATTCTGCGAATGCGGCGACACAGATGGGCACACTCATCAACCGATGCACAGCGCATAATACAAAGAAACGGCCATTGATGCAACAAGTATTGGATGGTCTTAATCATATTGCAGAGATTAAGGACTAA
>6174
ATGGGAAACTGTCTAAAGCATTTCAAACAACAACTTCCTTCAATTGCTCCCAAGCCTCTCATTATCCCNCCAATATTTTNAGTGGAGCCAGAAAACGAGAATCTGAGAGTCTTCAGATTCGCGGATTTGAAGAAAGCGACAAAGAAATTCAGACAAGACAGGGTCGTAGAATGCGAGGATTACTCTGTTCGAAAATTCTACAAGGGCTACATAGATGAAACCACATTTGCACCATCAAGAGCTGGAACCGGAATCGCTGTTTCTGTCATGGAATGTGATAGTTCACGCTCTTTACAAGACTGGATGGCAGTAGTGAGGTCTCTTGGACAGTTGTCTCATCAGAATTTGGTCAATTTCTTGGGTTACTGTTGTGAAGACAACAAACCATTCTTCTTGGTATTTGAANACTCGCACAAAGGAAGTTTGGACAGTCACATTTTCGGAAAAGAAGAAGAGGCATTGCCATGGGAAATACGGGTTAAGATAGCCATTGGAACAGCTCAAGGTCTCGCGTTTCTTCACTCGATCAAGAACAGCCCCCTAAACCGAGAACTCAGGATGCATAACATTATGCTTGACGAGCAATACAATGCAAAANNTGTTCTATCTCGAACCAACCTAACGAAGCTTGGTAGATGAAGGTCTCAAGAGGGGAANATTTACATACCTATCTCCTGAATGGGGATCGTTAGGTATTTTGGATATGACGACCGATGTTTACATTTTTGGTATGATCTTGCTTGAACTTTTAATGGGTTCCAAGGATAGAAAAAAGATTAAGGAAGAGCAAGGCTTAGTAGATTACTGGACCTCATCTTTCTTGCCAGATAATTATAAGATTGAGGAAATAATCGNTCCCCGTCTTGGGAGCGATTATTCTGCGAATGCGGCGACACAGATGGGCACACTCATCAACCGATGCACAGCGCATAATACAAAGAAACGGCCATTGATGCAACAAGTATTGGATGGTCTTAATCATATTGCAGAGATTAAGGACTAA
>6177
ATGGGAAACTGTCTAAAGCATTTCAAACAACAACTTCCTTCAATTGCTCCCAAGCCTCTCATTATCCCNCCAATATTTTNAGTGGAGCCAGAAAACGAGAATCTGAGAGTCTTCAGATTCGCGGATTTGAAGAAAGCGACAAAGAAATTCAGACAAGACAGGGTCGTAGAATGCGAGGATTACTCTGTTCGAAAATTCTACAAGGGCTACATAGATGAAACCACATTTGCACCATCAAGAGCTGGAACCGGAATCGCTGTTTCTGTCATGGAATGTGATAGTTCACGCTCTTTACAAGACTGGATGGCAGTAGTGAGGTCTCTTGGACAGTTGTCTCATCAGAATTTGGTCAATTTCTTGGGTTACTGTTGTGAAGACAACAAACCATTCTTCTTGGTATTTGAANACTCGCACAAAGGAAGTTTGGACAGTCACATTTTCGGAAAAGAAGAAGAGGCATTGCCATGGGAAATACGGGTTAAGATAGCCATTGGAACAGCTCAAGGTCTCGCGTTTCTTCACTCGATCAAGAACAGCCCCCTAAACCGAGAACTCAGGATGCATAACATTATGCTTGACGAGCAATACAATGCAAAA-CTGTTCTATCTCGAACCAACCTAACGAAGCTTGGTAGATGAAGGTCTCAAGAGGGGAANATTTACATACCTATCTCCTGAATGGGGATCGTTAGGTATTTTGGATATGACGACCGATGTTTACATTTTTGGTATGATCTTGCTTGAACTTTTAATGGGTTCCAAGGATAGAAAAAAGATTAAGGAAGAGCAAGGCTTAGTAGATTACTGGACCTCATCTTTCTTGCCAGATAATTATAAGATTGAGGAAATAATCGNTCCCCGTCTTGGGAGCGATTATTCTGCGAATGCGGCGACACAGATGGGCACACTCATCAACCGATGCACAGCGCATAATACAAAGAAACGGCCATTGATGCAACAAGTATTGGATGGTCTTAATCATATTGCAGAGATTAAGGACTAA
>6180
ATGGGAAACTGTCTAAAGCATTTCAAACAACAACTTCCTTCAATTGCTCCCAAGCCTCTCATTATCCCNCCAATATTTTNAGTGGAGCCAGAAAACGAGAATCTGAGAGTCTTCAGATTCGCGGA-TTNAAGAAAGCGACAAAGAAATTCAGACAAGACAGGGTCGTAGAATGCGAGGATTACTCTGTTCGAAAATTCTACAAGGGCTACATAGATGAAACCACATTTGCACCATCAAGAGCTGGAACCGGAATCGCTGTTTCTGTCATGGAATGTGATAGTTCACGCTCTTTACAAGACTGGATGGCAGTAGTGAGGTCTCTTGGACAGTTGTCTCATCAGAATTTGGTCAATTTCTTGGGTTACTGTTGTGAAGACAACAAACCATTCTTCTTGGTATTTGAANACTCGCACAAAGGAAGTTTGGACAGTCACATTTTCGGAAAAGAAGAAGAGGCATTGCCATGGGAAATACGGGTTAAGATAGCCATTGGAACAGCTCAAGGTCTCGCGTTTCTTCACTCGATCAAGAACAGCCCCCTAAACCGAGAACTCAGGATGCATAACATTATGCTTGACGAGCAATACAATGCAAAAANTGTTCTATCTCGAACCAACCAAACGAAGCTTGGTAGATGAAGGTCTCAAGAGGGGAANATTTACATACCTATCTCCTGAATGGGGATCGTTAGGTATTTTGGATATGACGACCGATGTTTACATTTTTGGTATGATCTTGCTTGAACTTTTAATGGGTTCCAAGGATAGAAAAAAGATTAAGGAAGAGCAAGGCTTAGTAGATTACTGGACCTCATCTTTCTTGCCAGATAATTATAAGATTGAGGAAATAATCGNTCCCCGACTTGGGAGCGATTATTCTGCGAATGCGGCGACACAGATGGGCACACTCATCAACCGATGCACAGCGCATAATACAAAGAAACGGCCATTGATGCAACAAGTATTGGATGGTCTTAATCATATTGCAGAGATTAAGGACTAA
>6184
ATGGGAAACTGTCTAAAGCATTTCAAACAACAACTTCCTTCAATTGCTCCCAAGCCTCTCATTATCCCNCCAATATTTTNAGTGGAGCCAGAAAACGAGAATCTGAGAGTCTTCAGATTCGCGGATTTGAAGAAAGCGACAAAGAAATTCAGACAAGACAGGGTCGTAGAATGCGAGGATTACTCTGTTCGAAAATTCTACAAGGGCTACATAGATGAAACCACATTTGCACCATCAAGAGCTGGAACCGGAATCGCTGTTTCTGTCATGGAATGTGATAGTTCACGCTCTTTACAAGACTGGATGGCAGTAGTGAGGTCTCTTGGACAGTTGTCTCATCAGAATTTGGTCAATTTCTTGGGTTACTGTTGTGAAGACAACAAACCATTCTTCTTGGTATTTGAANACTCGCACAAAGGAAGTTTGGACAGTCACATTTTCGGAAAAGAAGAAGAGGCATTGCCATGGGAAATACGGGTTAAGATAGCCATTGGAACAGCTCAAGGTCTCGCGTTTCTTCACTCGATCAAGAACAGCCCCCTAAACCGAGAACTCAGGATGCATAACATTATGCTTGACGAGCAATACAATGCAAAANNTGTTCTATCTCGAACCAACCTAACGAAGCTTGGTAGATGAAGGTCTCAAGAGGGGAANATTTACATACCTATCTCCTGAATGGGGATCGTTAGGTATTTTGGATATGACGACCGATGTTTACATTTTTGGTATGATCTTGCTTGAACTTTTAATGGGTTCCAAGGATAGAAAAAAGATTAAGGAAGAGCAAGGCTTAGTAGATTACTGGACCTCATCTTTCTTGCCAGATAATTATAAGATTGAGGAAATAATCGNTCCCCGTCTTGGGAGCGATTATTCTGCGAATGCGGCGACACAGATGGGCACACTCATCAACCGATGCACAGCGCATAATACAAAGAAACGGCCATTGATGCAACAAGTATTGGATGGTCTTAATCATATTGCAGAGATTAAGGACTAA
>6188
ATGGGAAACTGTCTAAAGCATTTCAANCAACAACTTCCTTCAATTGCTCCCAAGCCTCTCATTATCCCNCCAATATTTTNAGTGGAGCCAGAAAACGAGAATCTGAGAGTCTTCAGATTCGCGGA-TTNAAGAAAGCGACAAAGAAANTCAGACAAGACAGGGTCGTAGAATGCGAGGATTACTCTGTTCGAAAATTCTACAAGGGCTACATAGATGAAACCACATTTGCACCATCAAGAGCTGGAACCGGAATCGCTGTTTCTGTCATGGAATGTGATAGTTCACGCTCTTTACAAGACTGGATGGCAGTAGTGAGGTCTCTTGGACAGTTGTCTCATCAGAATTTGGTCAATTTCTTGGGTTACTGTTGTGAAGACAACAAACCATTCTTCTTGGTATTTGAANACTCGCACAAAGGAAGTTTGGACAGTCACATTTTCGGAAAAGAAGAAGAGGCATTGCCATGGGAAATACGGGTTAAGATAGCCATTGGAACAGCTCAAGGTCTCGCGTTTCTTCACTCGATCAAGAACAGCCCCCTAAACCGAGAACTCAGGATGCATAACATTATGCTTGACGAGCAATACAATGCAAAAANTGTTCTATCTCGAACCAACCAAACGAAGCTTGGTAGATGAAGGTCTCAAGAGGGGAANATTTACATACCTATCTCCTGAATGGGGATCGTTAGGTATTTTGGATATGACGACCGATGTTTACATTTTTGGTATGATCTTGCTTGAACTTTTAATGGGTTCCAAGGATAGAAAAAAGATTAAGGAAGAGCAAGGCTTAGTAGATTACTGGACCTCATCTTTCTTGCCAGATAATTATAAGATTGAGGAAATAATCGNTCCCCGACTTGNNNNNNNNNNNNNNNNNNNNNNNNNNNNNNNNNNNNNNNNNNNNNNNNNNNNNTGCACAGCGCATAATACAAAGAAACGGCCATTGATGCAACAAGTATTGGATGGNCTTAATCATATTGCAGAGATTAAGGACTAA
>6189
ATGGGAAACTGTCTAAAGCATTTCAAACAACAACTTCCTTCAATTGCTCCCAAGCCTCTCATTATCCCNCCAATATTTTNAGTGGAGCCAGAAAACGAGAATCTGAGAGTCTTCAGATTCGCGGA-TTNAAGAAAGCGACAAAGAAATTCAGACAAGACAGGGTCGTAGAATGCGAGGATTACTCTGTTCGAAAATTCTACAAGGGCTACATAGATGAAACCACATTTGCACCATCAAGAGCTGGAACCGGAATCGCTGTTTCTGTCATGGAATGTGATAGTTCACGCTCTTTACAAGACTGGATGGCAGTAGTGAGGTCTCTTGGACAGTTGTCTCATCAGAATTTGGTCAATTTCTTGGGTTACTGTTGTGAAGACAACAAACCATTCTTCTTGGTATTTGAANACTCGCACAAAGGAAGTTTGGACAGTCACATTTTCGGAAAAGAAGAAGAGGCATTGCCATGGGAAATACGGGTTAAGATAGCCATTGGAACAGCTCAAGGTCTCGCGTTTCTTCACTCGATCAAGAACAGCCCCCTAAACCGAGAACTCAGGATGCATAACATTATGCTTGACGAGCAATACAATGCAAAAANTGTTCTATCTCGAACCAACCAAACGAAGCTTGGTAGATGAAGGTCTCAAGAGGGGAANATTTACATACCTATCTCCTGAATGGGGATCGTTAGGTATTTTGGATATGACGACCGATGTTTACATTTTTGGTATGATCTTGCTTGAACTTTTAATGGGTTCCAAGGATAGAAAAAAGATTAAGGAAGAGCAAGGCTTAGTAGATTACTGGACCTCATCTTTCTTGCCAGATAATTATAAGATTGAGGAAATAATCGNTCCCCGACTTGGGAGCGATTATTCTGCGAATGCGGCGACACAGATGGGCACACTCATCAACCGATGCACAGCGCATAATACAAAGAAACGGCCATTGATGCAACAAGTATTGGATGGTCTTAATCATATTGCAGAGATTAAGGACTAA
>6191
ATGGGAAACTGTCTAAAGCATTTCAAACAACAACTTCCTTCAATTGCTCCCAAGCCTCTCATTATCCCNCCAATATTTTNAGTGGAGCCAGAAAACGAGAATCTGAGAGTCTTCAGATTCGCGGA-TTNAAGAAAGCGACAAAGAAATTCAGACAAGACAGGGTCGTAGAATGCGAGGATTACTCTGTTCGAAAATNCTACAAGGGCTACATAGATGAAACCACATTTGCACCATCAAGAGCTGGAACCGGAATCGCTGTTTCTGTCATGGAATGTGATAGTTCACGCTCTTTACAAGACTGGATGGCAGTAGTGAGGTCTCTTGGACAGTTGTCTCATCAGAATTTGGTCAATTTCTTGGGTTACTGTTGTGAAGACAACAAACCATTCTTCTTGGTATTTGAANACTCGCACAAAGGAAGTTTGGACAGTCACATTTTCGGAAAAGAAGAAGAGGCATTGCCATGGGAAATACGGGTTAAGATAGCCATTGGAACAGCTCAAGGTCTCGCGTTTCTTCACTCGATCAAGAACAGCCCCCTAAACCGAGAACTCAGGATGCATAACATTATGCTTGACGAGCAATACAATGCAAAAANTGTTCTATCTCGAACCAACCAAACGAAGCTTGGTAGATGAAGGTCTCAAGAGGGGAANATTTACATACCTATCTCCTGAATGGGGATCGTTAGGTATTTTGGATATGACGACCGATGTTTACATTTTTGGTATGATCTTGCTTGAACTTTTAATGNGTTCCAAGGATAGAAAAAAGATTAAGGAAGAGCAAGGCTTAGTAGATTACTGGACCTCATCTTTCTTGCCAGATAATTATAAGATTGAGGAAATAATCGNTCCCCGACTTGGGAGCGATTATTCTGCGAATGCGGCGACACAGATGGNCACACTCATCAACCGATGCACAGCGCATAATACAAAGAAACGGCCATTGATGCAACAAGTATTGGATGGTCTTAATCATATTGCAGAGATTAAGGACTAA
>6192
ANGGGAANCTGTCTAAANCNTTTCAAACAACANCTNCCTTCANTTNCNCCNAAGCCTCTCATTATCCCNCCAATATTTTNAGNGGAGCCAGAAAACGAGAATCTGAGAGTCTTCAGATTCGCGGA-TTNAAGAAAGCGACAAAGAAATTCAGACAAGACAGGGNCGTAGAATGCGAGGATTACNCTGTTCGAANATTCTACAAGGGCTACATAGATGAAACCACATTTGCACCATCAAGAGCTGGAACCGGAATCGCTGTTTCTGTCATGGAATGTGATAGTTCACGCTCTTTACAAGACTGGATGGCAGTAGNGAGGNCTCTTNGNCAGNTGTNTCATCAGAANTTGGTCAATTTCTTGGGTTACTGTTGTGAAGACAACAAACCATTCTTCTTGGNATTTGAANACTCGCACAAAGGAAGTTTGGACAGTCACATTTTCGGAAAAGAAGAAGAGGCATTGNCATGGGAAATNCGGGTTAAGATAGCCATTGGAACAGCTCAAGGTCTCGCGTTTCTTCACTCGATCAAGAACAGCCCCCTAAACCGAGAACTCAGGATGNNTNACATTATGCTTGACGAGCAATACAATGCAAAAANTGTTCTATCTCGAACCAACCAAACGAAGCTTGGTAGATGAAGGTCTCAAGAGGGGAANATTTACATACCTATCTCCTGAATGGGGATCGTTAGGTATTTTGGATATGACGACCGATGTTTACATTTTTGGTNTGANCTTGCTTGAACTTTTAATGGGTTCCAAGGATAGAAAAAAGATTAAGGAAGAGCANGGCTTAGTNGATTACTGGNCCTCATCTTTCTTGCCAGATAATTATAAGATTGAGNAAATAATCGNTCCCCGACTNGGGAGCGATTATTCTGCGAATGCGGCGACACAGATGGNCNCNCNCANCAACCGATGCACAGCGNATAANANAAAGAANCGGCCATTGATGCAACAAGTNTTGGATGGNCTTAATCATATNGCAGAGATTAAGGACTAA
>6193
ATGGGAAACTGTCTAAAGCATTTCAAACAACAACTTCCTTCAATTGCTCCCAAGCCTCTCATTATCCCNCCAATATTTTNAGTGGAGCCAGAAAACGAGAATCTGAGAGTCTTCAGATTCGCGGA-TTNAAGAAAGCGACAAAGAAATTCAGACAAGACAGGGTCGTAGAATGCGAGGATTACTCTGTTCGAAAATTCTACAAGGGCTACATAGATGAAACCACATTTGCACCATCAAGAGCTGGAACCGGAATCGCTGTTTCTGTCATGGAATGTGATAGTTCACGCTCTTTACAAGACTGGATGGCAGTAGTGAGGTCTCTTGGACAGTTGTCTCATCAGAATTTGGTCAATTTCTTGGGTTACTGTTGTGAAGACAACAAACCATTCTTCTTGGTATTTGAANACTCGCACAAAGGAAGTTTGGACAGTCACATTTTCGGAAAAGAAGAAGAGGCATTGCCATGGGAAATACGGGTTAAGATAGCCATTGGAACAGCTCAAGGTCTCGCGTTTCTTCACTCGATCAAGAACAGCCCCCTAAACCGAGAACTCAGGATGCATAACATTATGCTTGACGAGCAATACAATGCAAAAANTGTTCTATCTCGAACCAACCAAACGAAGCTTGGTAGATGAAGGTCTCAAGAGGGGAANATTTACATACCTATCTCCTGAATGGGGATCGTTAGGTATTTTGGATATGACGACCGATGTTTACATTTTTGGTATGATCTTGCTTGAACTTTTAATGGGTTCCAAGGATAGAAAAAAGATTAAGGAAGAGCAAGGCTTAGTAGATTACTGGACCTCATCTTTCTTGCCAGATAATTATAAGATTGAGGAAATAATCGNTCCCCGACTTGGGAGCGATTATTCTGCGAATGCGGCGACACAGATGGGCACACTCATCAACCGATGCACAGCGCATAATACAAAGAAACGGCCATTGATGCAACAAGTATTGGATGGTCTTAATCATATTGCAGAGATTAAGGACTAA
>6194
ATGGGAAACTGTCTAAAGCATTTCAAACAACAACTTCCTTCAATTGCTCCCAAGCCTCTCATTATCCCNCCAATATTTTNAGTGGAGCCAGAAAACGAGAATCTGAGAGTCTTCAGATTCGCGGA-TTNAAGAAAGCGACAAAGAAATTCAGACAAGACAGGGTCGTAGAATGCGAGGATTACTCTGTTCGAAAATTCTACAAGGGCTACATAGATGAAACCACATTTGCACCATCAAGAGCTGGAACCGGAATCGCTGTTTCTGTCATGGAATGTGATAGTTCACGCTCTTTACAAGACTGGATGGCAGTAGTGAGGTCTCTTGGACAGTTGTCTCATCAGAATTTGGTCAATTTCTTGGGTTACTGTTGTGAAGACAACAAACCATTCTTCTTGGTATTTGAANACTCGCACAAAGGAAGTTTGGACAGTCACATTTTCGGAAAAGAAGAAGAGGCATTGCCATGGGAAATACGGGTTAAGATAGCCATTGGAACAGCTCAAGGTCTCGCGTTTCTTCACTCGATCAAGAACAGCCCCCTAAACCGAGAACTCAGGATGCATAACATTATGCTTGACGAGCAATACAATGCAAAANNTGTTCTATCTCGAACCAACCAAACGAAGCTTGGTAGATGAAGGTCTCAAGAGGGGAANATTTACATACCTATCTCCTGAATGGGGATCGTTAGGTATTTTGGATATGACGACCGATGTTTACATTTTTGGTATGATCTTGCTTGAACTTTTAATGGGTTCCAAGGATAGAAAAAAGATTAAGGAAGAGCAAGGCTTAGTAGATTACTGGACCTCATCTTTCTTGCCAGATAATTATAAGATTGAGGAAATAATCGNTCCCCGACTTGGGAGCGATTATTCTGCGAATGCGGCGACACAGATGGGCACACTCATCAACCGATGCACAGCGCATAATACAAAGAAACGGCCATTGATGCAACAAGTATTGGATGGTCTTAATCATATTGCAGAGATTAAGGACTAA
>6195
ATGGGAAACTGTCTAAAGCATTTCAAACAACAACTTCCTTCAATTGCTCCCAAGCCTCTCATTATCCCNCCAATATTTTNAGTGGAGCCAGAAAACGAGAATCTGAGAGTCTTCAGATTCGCGGA-TTNAAGAAAGCGACAAAGAAATTCAGACAAGACAGGGTCGTAGAATGCGAGGATTACTCTGTTCGAAAATTCTACAAGGGCTACATAGATGAAACCACATTTGCACCATCAAGAGCTGGAACCGGAATCGCTGTTTCTGTCATGGAATGTGATAGTTCACGCTCTTTACAAGACTGGATGGCAGTAGTGAGGTCTCTTGGACAGTTGTCTCATCAGAATTTGGTCAATTTCTTGGGTTACTGTTGTGAAGACAACAAACCATTCTTCTTGGTATTTGAANACTCGCACAAAGGAAGTTTGGACAGTCACATTTTCGGAAAAGAAGAAGAGGCATTGCCATGGGAAATNCGGGTTAAGATAGCCATTGGAACAGCTCAAGGTCTCGCGTTTCTTCACTCGATCAAGAACAGCCCCCTAAACCGAGAACTCAGGATGCATAACATTATGCTTGACGAGCAATACAATGCAAAA-CTGTTCTATCTCGAACCAACCAAACGAAGCTTGGTAGATGAAGGTCTCAAGAGGGGAANATTTACATACCTATCTCCTGAATGGGGATCGTTAGGTATTTTGGATATGACGACCGATGTTTACATTTTTGGTATGATCTTGCTTGAACTTTTAATGGGTTCCAAGGATAGAAAAAAGATTAAGGAAGAGCAAGGCTTAGTAGATTACTGGACCTCATCTTTCTTGCCAGATAATTATAAGATTGAGGAAATAATCGNTCCCCGACTTGGGAGCGATTATTCTGCGAATGCGGCGACACAGATGGGCACACTCATCAACCGATGCACAGCGCATAATACAAAGAAACGGCCATTGATGCAACAAGTATTGGATGGTCTTAATCATATTGCAGAGATTAAGGACTAA
>6198
ATGGGAAACTGTCTAAAGCATTTCAAACAACAACTTCCTTCAATTGCNCCCAAGCCTCTCATTATCCCNCCAATATTTTNAGTGGAGCCAGAAAACGAGAATCTGAGAGTCTTCAGATTCGCGGA-TTNAAGAAAGCGACAAAGAAATTCAGACAAGACAGGGTCGTAGAATGCGAGGATTACTCTGTTCGAAAATTCTACAAGGGCTACATAGATGAAACCACATTTGCACCATCAAGAGCTGGAACCGGAATCGCTGTTTCTGTCATGGAATGTGATAGTTCACGCTCTTTACAAGACTGGATGGCAGTAGTGAGGTCTCTTGGACAGTTGTCTCATCAGAATTTGGTCAATTTCTTGGGTTACTGTTGTGAAGACAACAAACCATTCTTCTTGGTATTTGAANACTCGCACAAAGGAAGTTTGGACAGTCACATTTTCGGAAAAGAAGAAGAGGCATTGCCATGGGAAATACGGGTTAAGATAGCCATTGGAACAGCTCAAGGTCTCGCGTTTCTTCACTCGATCAAGAACAGCCCCCTAAACCGAGAACTCAGGATGCATAACATTATGCTTGACGAGCAATACAATGCAAAAANTGTTCTATCTCGAACCAACCAAACGAAGCTTGGTAGATGAAGGTCTCAAGAGGGGAANATTTACATACCTATCTCCTGAATGGGGATCGTTAGGTATTTTGGATATGACGACCGATGTTTACATTTTTGGTATGATCTTGCTTGAACTTTTAATGGGTTCCAAGGATAGAAAAAAGATTAAGGAAGAGCAAGGCTTAGTAGATTACTGGACCTCATCTTTCTTGCCAGATAATTATAAGATTGAGGAAATAATCGNTCCCCGACTTGGGAGCGATTATTCTGCGAATGCGGCGACACAGATGGGCACACTCATCAACCGATGCACAGCGCATAATACAAAGAAACGGCCATTGATGCAACAAGTATTGGATGGTCTTAATCATATTGCAGAGATTAAGGACTAA
>6201
ATGGGAAACTGTCTAAAGCATTTCAAACAACAACTTCCTTCAATTGCTCCCAAGCCTCTCATTATCCCNCCAATATTTTNAGTGGAGCCAGAAAACGAGAATCTGAGAGTCTTCAGATTCGCGGA-TTNAAGAAAGCGACAAAGAAATTCAGACAAGACAGGGTCGTAGAATGCGAGGATTACTCTGTTCGAAAATTCTACAAGGGCTACATAGATGAAACCACATTTGCACCATCAAGAGCTGGAACCGGAATCGCTGTTTCTGTCATGGAATGTGATAGTTCACGCTCTTTACAAGACTGGATGGCAGTAGTGAGGTCTCTTGGACAGTTGTCTCATCAGAATTTGGTCAATTTCTTGGGTTACTGTTGTGAAGACAACAAACCATTCTTCTTGGTATTTGAANACTCGCACAAAGGAAGTTTGGACAGTCACATTTTCGGAAAAGAAGAAGAGGCATTGCCATGGGAAATACGGGTTAAGATAGCCATTGGAACAGCTCAAGGTCTCGCGTTTCTTCACTCGATCAAGAACAGCCCCCTANANCGAGAACTCAGGATGCATAACATTATGCTTGACGAGCAATACAATGCAAAA-CTGTTCTATCTCGAACCAACCAAACGAAGCTTGGTAGATGAAGGTCTCAAGAGGGGAANATTTACATACCTATCTCCTGAATGGGGATCGTTAGGTATTTTGGATATGACGACCGATGTTTACATTTTTGGTATGATCTTGCTTGAACTTTTAATGGGTTCCAAGGATAGAAAAAAGATTAAGGAAGAGCAAGGCTTAGTAGATTACTGGACCTCATCTTTCTTGCCAGATAATTATAAGATTGAGGAAATAATCGNTCCCCGACTTGGGAGCGATTATTCTGCGAATGCGGCGACACAGATGGGCACACTCATCAACCGATGCACAGCGCATAATACAAAGAAACGGCCATTGATGCAACAAGTATTGGATGGTCTTAATCATATTGCAGAGATTAAGGACTAA
>6202
ATGGGAAACTGTCTAAAGCATTTCAAACAACAACTTCCTTCAATTGCTCCCAAGCCTCTCATTATCCCNCCAATATTTTNAGTGGAGCCAGAAAACGAGAATCTGAGAGTCTTCAGATTCGCGGA-TTNAAGAAAGCGACAAAGAAATTCAGACAAGACAGGGNCGTAGAATGCGAGGATTACTCTGTTCGAAAATTCTACAAGGGCTACATAGATGAAACCACATTTGCACCATCAAGAGCTGGAACCGGAATCGCTGTTTCTGTCATGGAATGTGATAGTTCACGCTCTTTACAAGACTGGATGGCAGTAGTGAGGTCTCTTGGACAGTTGTCTCATCAGAATTTGGTCAATTTCTTGGGTTACTGTTGTGAAGACAACAAACCATTCTTCTTGGTATTTGAANACTCGCACAAAGTAAGTTTGGACAGTCACATTTTCGGAAAAGAAGAAGAGGCATTGCCATGGGAAATACGGGTTAAGATAGCCATTGGAACAGCTCAAGGTCTCGCGTTTCTTCACTCGATCAAGAACAGCCCCCTAAACCGAGAACTCAGGATGCATAACATTATGCTTGACGAGCAATACAATGCAAAA-CTGTTCTATCTCGAACCAACCAAACGAAGCTTGGTAGATGAAGGTCTCAAGAGGGGAANATTTACATACCTATCTCCTGAATGGGGATCGTTAGGTATTTTGGATATGACGACCGATGTTTACATTTTTGGTATGATCTTGCTTGAACTTTTAATGGGTTCCAAGGATAGAAAAAAGATTAAGGAAGAGCAAGGCTTAGTAGATTACTGGACCTCATCTTTCTTGCCAGATAATTATAAGATTGAGGAAATAATCGNTCCCCGACTTGGGAGCGATTATTCTGCGAATGCGGCGACACAGATGGGCACACTCATCAACCGATGCACAGCGCATAATACAAAGAAACGGCCATTGATGCAACAAGTATTGGATGGTCTTAATCATATTGCAGAGATTAAGGACTAA
>6203
ATGGGAAACTGTCTAAANCATTTCAAACAACNNCTNCNTNNAATTNCNCCNAAGCCTCTCATTATCCCNCCAATATTTTNAGNGGAGCCAGAAAACGAGAATCTGAGAGTCTTCAGATTCGCGGA-TTNAAGAAAGCGACAAAGAAATTCAGACAAGACAGGGNCGTAGAATGCGAGGATTACTCTGTTCGAAAATTCTACAAGGGCTACATAGATGAAACCACATTTGCACCATCAAGAGCTGGAACCGGAATCGCTGTTTCTGTCATGGAATGTGATANTTCACGCTCTTTACAAGACTGGATGGCAGTAGNGAGGTCTCTTGGACAGNTGTCTCNTCAGAATTTGGNCAATTTCTTGGGTTACTGTTGNGAAGACAACAAACCATTCTTCTTGGTATTTGAANACTCGCACAAAGTAAGTTTGGACAGTCACATTTTCGGAAAAGAAGAAGAGGCATTGCCATGGGAAATACGGGTTAAGATAGCCATTGGAACAGCTCAAGGTCTCGCGTTTCTTCNCTCGATCAAGAACAGCCCCCTAAACCGAGAACTCAGGATGCATAACATTATGCTTGACGAGCAATACAATGCAAAA-CTGTTCTATCTCGAACCAACCAAACGAAGCTTGGTAGATGAAGGTCTCAAGAGGGGAANATTTACATACCTATCTCCTGAATGGGGATCGTTAGGTATTTTGGATATGACGACCGATGTTTACATTTTTGGTATGATCTTGCTTGAACTTTTAATGGGTTCCAAGGATAGAAAAAAGATTAAGGAAGAGCAAGGCTTAGTAGATTACTGGACCTCATCTTTCTTGCCAGATAATTATAAGATTGAGGAAATANTCGNTCCCCGNCTTGGGNGNGATTNTNCTGCGAATNCGGCGACACAGATGGGCACACNCATCAACCGATGCNCAGCGCATAATANAAAGAAACGGCCATTGATGCAACAAGTATTGGATGGNNTTNATCNTATTNCAGAGATTAANGACTAA
>6209
ATGGGAAACTGTCTAAAGCATTTCAAACAACAACTTCCTTCAATTGCTCCCAAGCCTCTCATTATCCCNCCAATATTTTNAGTGGAGCCAGAAAACGAGAATCTGAGAGTCTTCAGATTCGCGGATTTGAAGAAAGCGACAAAGAAATTCAGACAAGACAGGGTCGTAGAATGCGAGGATTACTCTGTTCGAAAATTCTACAAGGGCTACATAGATGAAACCACATTTGCACCATCAAGAGCTGGAACCGGAATCGCTGTTTCTGTCATGGAATGTGATAGTTCACGCTCTTTACAAGACTGGATGGCAGTAGTGAGGTCTCTTGGACAGTTGTCTCATCAGAATTTGGTCAATTTCTTGGGTTACTGTTGTGAAGACAACAAACCATTCTTCTTGGTATTTGAANACTCGCACAAAGGAAGTTTGGACAGTCACATTTTCGGAAAAGAAGAAGAGGCATTGCCATGGGAAATACGGGTTAAGATAGCCATTGGAACAGCTCAAGGTCTCGCGTTTCTTCACTCGATCAAGAACAGCCCCCTAAACCGAGAACTCAGGATGCATAACATTATGCTTGACGAGCAATACAATGCAAAA-CTGTTCTATCTCGAACCAACCTAACGAAGCTTGGTAGATGAAGGTCTCAAGAGGGGAANATTTACATACCTATCTCCTGAATGGGGATCGTTAGGTATTTTGGATATGACGACCGATGTTTACATTTTTGGTATGATCTTGCTTGAACTTTTAATGGGTTCCAAGGATAGAAAAAAGATTAAGGAAGAGCAAGGCTTAGTAGATTACTGGACCTCATCTTTCTTGCCAGATAATTATAAGATTGAGGAAATAATCGNTCCCCGTCTTGGGAGCGATTATTCTGCGAATGCGGCGACACAGATGGGCACACTCATCAACCGATGCACAGCGCATAATACAAAGAAACGGCCATTGATGCAACAAGTATTGGATGGTCTTAATCATATTGCAGAGANNAAGGACTAA
>6210
ATGGGAAACTGTCTAAAGCATTTCAAACAACAACTTCCTTCAATTGCTCCCAAGCCTCTCATTATCCCNCCAATATTTTNAGTGGAGCCAGAAAACGAGAATCTGAGAGTCTTCAGATTCGCGGA-TTNAAGAAAGCGACAAAGAAATTCAGACAAGACAGGGTCGTAGAATGCGAGGATTACTCTGTTCGAAAATTCTACAAGGGCTACATAGATGAAACCACATTTGCACCATCAAGAGCTGGAACCGGAATCGCTGTTTCTGTCATGGAATGTGATAGTTCACGCTCTTTACAAGACTGGATGGCAGTAGTGAGGTCTCTTGGACAGTTGTCTCATCAGAATTTGGTCAATTTCTTGGGTTACTGTTGTGAAGACAACAAACCATTCTTCTTGGTATTTGAANACTCGCACAAAGGAAGTTTGGACAGTCACATTTTCGGAAAAGAAGAAGAGGCATTGCCATGGGAAATACGGGTTAAGATAGCCATTGGAACAGCTCAAGGTCTCGCGTTTCTTCACTCGATCAAGAACAGCCCCCTAAACCGAGAACTCAGGATGCATAACATTATGCTTGACGAGCAATACAATGNNAAANNTGTTCTATCTCGAACCAACCAAACGAAGCTTGGTAGATGAAGGTCTCAAGAGGGGAANATTTACATACCTATCTCCTGAATGGGGATCGTTAGGTATTTTGGATATGACGACCGATGTTTACATTTTTGGTATGATCTTGCTTGAACTTTTAATGGGTTCCAAGGATAGAAAAAAGATTAAGGAAGAGCAAGGCTTAGTAGATTACTGGACCTCATCTTTCTTGCCAGATAATTATAAGATTGAGGAAATAATCGNTCCCCGACTTGGGAGCGATTATTCTGCGAATGCGGCGACACAGATGGGCACACTCATCAACCGATGCACAGCGCATAATACAAAGAAACGGCCATTGATGCAACAAGTATTGGATGGTCTTAATCATATTGCAGAGATTAAGGACTAA
>6214
ATGGGAAACTGTCTAAAGCATTTCAAACAACAACTTCCTTCAATTGCTCCCAAGCCTCTCATTATCCCNCCAATATTTTNAGTGGAGCCAGAAAACGAGAATCTGAGAGTCTTCAGATTCGCGGATTTGAAGAAAGCGACAAAGAAATTCAGACAAGACAGGGTCGTAGAATGCGAGGATTACTCTGTTCGAAAATTCTACAAGGGCTACATAGATGAAACCACATTTGCACCATCAAGAGCTGGAACCGGAATCGCTGTTTCTGTCATGGAATGTGATAGTTCACGCTCTTTACAAGACTGGATGGCAGTAGTGAGGTCTCTTGGACAGTTGTCTCATCAGAATTTGGTCAATTTCTTGGGTTACTGTTGTGAAGACAACAAACCATTCTTCTTGGTATTTGAANACTCGCACAAAGGAAGTTTGGACAGTCACATTTTCGGAAAAGAAGAAGAGGCATTGCCATGGGAAATACGGGTTAAGATAGCCATTGGAACAGCTCAAGGTCTCGCGTTTCTTCACTCGATCAAGAACAGCCCCCTAAACCGAGAACTCAGGATGCATAACATTATGCTTGACGAGCAATACAATGCAAAA-CTGTTCTATCTCGAACCAACCTAACGAAGCTTGGTAGATGAAGGTCTCAAGAGGGGAANATTTACATACCTATCTCCTGAATGGGGATCGTTAGGTATTTTGGATATGACGACCGATGTTTACATTTTTGGTATGATCTTGCTTGAACTTTTAATGGGTTCCAAGGATAGAAAAAAGATTAAGGAAGAGCAAGGCTTAGTAGATTACTGGACCTCATCTTTCTTGCCAGATAATTATAAGATTGAGGAAATAATCGNTCCCCGTCTTGGGAGCGATTATTCTGCGAATGCGGCGACACAGATGGGCACACTCATCAACCGATGCACAGCGCATAATACAAAGAAACGGCCATTGATGCAACAAGTATTGGATGGTCTTAATCATATTGCAGAGATTAAGGACTAA
>6216
ATGGGAAACTGTCTAAAGCATTTCAAACAACAACTTCCTTCAATTGCTCCCAAGCCTCTCATTATCCCNCCAATATTTTNAGTGGAGCCAGAAAACGAGAATCTGAGAGTCTTCAGATTCGCGGA-TTNNAGAAAGCGACAAAGAAATTCAGACAAGACAGGGTCGTAGAATGCGAGGATTACTCTGTTCGAAAATTCTACAAGGGCTACATAGATGAAACCACATTTGCACCATCAAGAGCTGGAACCGGAATCGCTGTTTCTGTCATGGAATGTGATAGTTCACGCTCTTTACAAGACTGGATGGCAGTAGTGAGGTCTCTTGGACAGTTGTCTCATCAGAATTTGGTCAATTTCTTGGGTTACTGTTGTGAAGACAACAAACCATTCTTCTTGGTATTTGAANACTCGCACAAAGGAAGTTTGGACAGTCACATTTTCGGAAAAGAAGAAGAGGCATTGCCATGGGAAATACGGGTTAAGATAGCCATTGGAACAGCTCAAGGTCTCGCGTTTCTTCACTCGATCAAGAACAGCCCCCTAAACCGAGAACTCAGGATGCATAACATTATGCTTGACGAGCAATACAATGNNAAANNTGTTCTATCTCGAACCAACCTAACGAAGCTTGGTAGATGAAGGTCTCAAGAGGGGAANATTTACATACCTATCTCCTGAATGGGGATCGTTAGGTATTTTGGATATGACGACCGATGTTTACATTTTTGGTATGATCTTGCTTGAACTTTTAATGGGTTCCAAGGATAGAAAAAAGATTAAGGAAGAGCAAGGCTTAGTAGATTACTGGACCTCATCTTTCTTGCCAGATAATTATAAGATTGAGGAAATAATCGNTCCCCGTCTTGGGAGCGATTATTCTGCGAATGCGGCGACACAGATGGGCACACTCATCAACCGATGCACAGCGCATAATACAAAGAAACGGCCATTGATGCAACAAGTATTGGATGGNCTTAATCATATTGCAGAGATTAAGGACTAA
>6217
ATGGGAAACTGTCTAAAGCATTTCAAACAACAACTTCCTTCAATTGCTCCCAAGCCTCTCATTATCCCNCCAATATTTTNAGTGGAGCCAGAAAACGAGAATCTGAGAGTCTTCAGATTCGCGNNTTTGAAGAAAGCGACAAAGAAATTCAGACAAGACAGGGTCGTAGAATGCGAGGATTACTCTGTTCGAAAATTCTACAAGGGCTACATAGATGAAACCACATTTGCACCATCAAGAGCTGGAACCGGAATCGCTGTTTCTGTCATGGAATGTGATAGTTCACGCTCTTTACAAGACTGGATGGCAGTAGTGAGGTCTCTTGGACAGTTGTCTCATCAGAATTTGGTCAATTTCTTGGGTTACTGTTGTGAAGACAACAAACCATTCTTCTTGGTATTTGAANACTCGCACAAAGGAAGTTTGGACAGTCACATTTTCGGAAAAGAAGAAGAGGCATTGCCATGGGAAATACGGGTTAAGATAGCCATTGGAACAGCTCAAGGTCTCGCGTTTCTTCACTCGATCAAGAACAGCCCCCTAAACCGAGAACTCAGGATGCATAACATTATGCTTGACGAGCAATACAATGCAAAA-CTGTTCTATCTCGAACCAACCTAACGAAGCTTGGTAGATGAAGGTCTCAAGAGGGGAANATTTACATACCTATCTCCTGAATGGGGATCGTTAGGTATTTTGGATATGACGACCGATGTTTACATTTTTGGTATGATCTTGCTTGAACTTTTAATGGGTTCCAAGGATAGAAAAAAGATTAAGGAAGAGCAAGGCTTAGTAGATTACTGGACCTCATCTTTCTTGCCAGATAATTATAAGATTGAGGAAATAATCGNTCCCCGTCTTGGGAGCGATTATTCTGCGAATGCGGCGACACAGATGGGCACACTCATCAACCGATGCACAGCGCATAATACAAAGAAACGGCCATTGATGCAACAAGTATTGGATGGTCTTAATCATATTGCAGAGATTAAGGACTAA
>6218
ATGGGAAACTGTCTAAAGCATTTCAAACAACAACTTCCTTCAATTGCTCCCAAGCCTCTCATTATCCCNCCAATATTTTNAGTGGAGCCAGAAAACGAGAATCTGAGAGTCTTCAGATTCGCGGNTTTGAAGAAAGCGACAAAGAAATTCAGACAAGACAGGGTCGTAGAATGCGAGGATTACTCTGTTCGAAAATTCTACAAGGGCTACATAGATGAAACCACATTTGCACCATCAAGAGCTGGAACCGGAATCGCTGTTTCTGTCATGGAATGTGATAGTTCACGCTCTTTACAAGACTGGATGGCAGTAGTGAGGTCTCTTGGACAGTTGTCTCATCAGAATTTGGTCAATTTCTTGGGTTACTGTTGTGAAGACAACAAACCATTCTTCTTGGTATTTGAANACTCGCACAAAGGAAGTTTGGACAGTCACATTTTCGGAAAAGAAGAAGAGGCATTGCCATGGGAAATACGGGTTAAGATAGCCATTGGAACAGCTCAAGGTCTCGCGTTTCTTCACTCGATCAAGAACAGCCCCCTAAACCGAGAACTCAGGATGCATAACATTATGCTTGACGAGCAATACAATGCAAAA-CTGTTCTATCTCGAACCAACCTAACGAAGCTTGGTAGATGAAGGTCTCAAGAGGGGAANATTTACATACCTATCTCCTGAATGGGGATCGTTAGGTATTTTGGATATGACGACCGATGTTTACATTTTTGGTATGATCTTGCTTGAACTTTTAATGGGTTCCAAGGATAGAAAAAAGATTAAGGAAGAGCAAGGCTTAGTAGATTACTGGACCTCATCTTTCTTGCCAGATAATTATAAGATTGAGGAAATAATCGNTCCCCGTCTTGGGAGCGATTATTCTGCGAATGCGGCGACACAGATGGGCACACTCATCAACCGATGCACAGCGCATAATACAAAGAAACGGCCATTGATGCAACAAGTATTGGATGGTCTTAATCATATTGCAGAGATTAAGGACTAA
>6220
ATGGGAAACTGTCTAAAGCATTTCAAACAACAACTTCCTTCAATTGCTCCCAAGCCTCTCATTATCCCNCCAATANTTTNAGTGGAGCCAGAAAACGAGAATCTGAGAGTCTTCAGATTCGCGGATTTGAAGAAAGCGACAAAGAAATTCAGACAAGACAGGGTCGTAGAATGCGAGGATTACTCTGTTCGAAAATTCTACAAGGGCTACATAGATGNAACCACATTTGCACCATCAAGAGCTGGAACCGGAATCGCTGTTTCTGTCATGGAATGTGATAGTTCACGCTCTTTACAAGACTGGATGGCAGTAGTGAGGTCTCTTGGACAGTTGTCTCATCAGAATTTGGTCAATTTCTTGGGTTACTGTTGTGAAGACAACAAACCATTCTTCTTGGTATTTGAANACTCGCACAAAGGAAGTTTGGACAGTCACATTTTCGGAAAAGAAGAAGAGGCATTGCCATGGGAAATACGGGTTAAGATAGCCATTGGAACAGCTCAAGGTCTCGCGTTTCTTCACTCGATCAAGAACAGCCCCCTAAACCGAGAACTCAGGATGCATAACATTATGCTTGACGAGCAATACAATGCAAAA-CTGTTCTATCTCGAACCAACCTAACGAAGCTTGGTAGATGAAGGTCTCAAGAGGGGAANATTTACATACCTATCTCCTGAATGGGGATCGTTAGGTATTTTGGATATGACGACCGATGTTTACATTTTTGGTATGATCTTGCTTGAACTTTTAATGGGTTCCAAGGATAGAAAAAAGATTAAGGAAGAGCAAGGCTTAGTAGATTACTGGACCTCATCTTTCTTGCCAGATAATTATAAGATTGAGGAAATAATCGNTCCCCGTCTTGGGAGCGATTATTCTGCGAATGCGGCGACACAGATGGGCACACTCATCAACCGATGCACAGCGCATAATACAAAGAAACGGCCATTGATGCAACAAGTATTGGATGGNCTTAATCATATTGCAGNGATTAAGGACTAA
>6221
ATGGGAAACTGTCTAAAGCATTTCAAACAACAACTNCCTTCAATTGCNCCNAAGCCTCTCATTATCCCNCCAATATTTTNAGTGGAGCCAGAAAACGAGAATCTGAGAGTCTTCAGATTCGCGGA-TTNAAGAAAGCGACAAAGAAATTCAGACAAGACAGGGTCGTAGAATGCGAGGATTACTCTGTTCGAAAATTCTACAAGGGCTACATAGATGAAACCACATTTGCACCATCAAGAGCTGGAACCGGAATCGCTGTTTCTGTCATGGAATGTGATAGTTCACGCTCTTTACAAGACTGGATGGCAGTAGTGAGGTCTCTTGGACAGTTGTCTCATCAGAATTTGGTCAATTTCTTGGGTTACTGTTGTGAAGACAACAAACCATTCTTCTTGGTATTTGAANACTCGCACAAAGGAAGTTTGGACAGTCACATTTTCGGAAAAGAAGAAGAGGCATTGCCATGGGAAATACGGGTTAAGATAGCCATTGGAACAGCTCAAGGTCTCGCGTTTCTTCACTCGATCAAGAACAGCCCCCTAAACCGAGAACTCAGGATGCATAACATTATGCTTGACGAGCAATACAATGCNAAANNTGTTCTATCTCGAACCAACCAAACGAAGCTTGGTAGATGAAGGTCTCAAGAGGGGAANATTTACATACCTATCTCCTGAATGGGGATCGTTAGGTATTTTGGATATGACGACCGATGTTTACATTTTTGGTATGATCTTGCTTGAACTTTTAATGGGTTCCAAGGATAGAAAAAAGATTAAGGAAGAGCAAGGCTTAGTAGATTACTGGACCTCATCTTTCTTGCCAGATAATTATAAGATTGAGGAAATAATCGNTCCCCGACTTGGGAGCGATTATTCTGCGAATGCGGCGACACAGATGGGCACACTCATCAACCGATGCACAGCGCATAATACAAAGAAACGGCCATTGATGCAACAAGTATTGGATGGTCTTAATCATATTGCAGANATTAAGGACTAA
>6231
ATGGGAAACTGTCTAAAGCATTTCAAACAACAACTTCCTTCAATTGCTCCCAAGCCTCTCATTATCCCNCCAATATTTTNAGTGGAGCCAGAAAACGAGAATCTGAGAGTCTTCAGATTCGCGGA-TTNAAGAAAGCGACAAAGAAATTCAGACAAGACAGGGTCGNAGAATGCGAGGATTACTCTGTTCGAAAATTCTACAAGGGCTACATAGATGAAACCACATTTGCACCATCAAGAGCTGGAACCGGAATCGCTGTTTCTGTCATGGAATGTGATAGTTCACGCTCTTTACAAGACTGGATGGCAGTAGTGAGGTCTCTTGGACAGTTGTCTCATCAGAATTTGGTCAATTTCTTGGGTTACTGTTGTGAAGACAACAAACCATTCTTCTTGGTATTTGAANACTCGCACAAAGGAAGTTTGGACAGTCACATTTTCGGAAAAGAAGAAGAGGCATTGCCATGGGAAATACGGGTTAAGATAGCCATTGGAACAGCTCAAGGTCTCGCGTTTCTTCACTCGATCAAGAACAGCCCCCTAAACCGAGAACTCAGGATGCATAACATTATGCTTGACGAGCAATACAATGCAAAA-CTGTTCTATCTCGAACCAACCAAACGAAGCTTGGTAGATGAAGGTCTCAAGAGGGGAANATTTACATACCTATCTCCTGAATGGGGATCGTTAGGTATTTTGGATATGACGACCGATGTTTACATTTTTGGTATGATCTTGCTTGAACTTTTAATGGGTTCCAAGGATAGAAAAAAGATTAAGGAAGAGCAAGGCTTAGTAGATTACTGGACCTCATCTTTCTTGCCAGATAATTATAAGATTGAGGAAATAATCGNTCCCCGACTTGGGAGCGATTATTCTGCGAATGCGGCGACACAGATGGGCACACNCATCAACCGATGCACAGCGCATAATACAAAGAAACGGCCATTGATGCANCAAGTATTGGATGGTCTTAATCATATTGCAGAGATTAAGGACTAA
>6235
ATGGGAAACTGTCTAAAGCATTTCAAACAACAACTTCCTTCAATTGCTCCCAAGCCTCTCATTATCCCNCCAATATTTTNAGTGGAGCCAGAAAACGAGAATCTGAGAGTCTTCAGATTCGCGGATTTGAAGAAAGCGACAAAGAAATTCAGACAAGACAGGGTCGTAGAATGCGAGGATTACTCTGTTCGAAAATTCTACAAGGGCTACATAGATGAAACCACATTTGCACCATCAAGAGCTGGAACCGGAATCGCTGTTTCTGTCATGGAATGTGATAGTTCACGCTCTTTACAAGACTGGATGGCAGTAGTGAGGTCTCTTGGACAGTTGTCTCATCAGAATTTGGTCAATTTCTTGGGTTACTGTTGTGAAGACAACAAACCATTCTTCTTGGTATTTGAANACTCGCACAAAGGAAGTTTGGACAGTCACATTTTCGGAAAAGAAGAAGAGGCATTGCCATGGGAAATACGGGTTAAGATAGCCATTGGAACAGCTCAAGGTCTCGCGTTTCTTCACTCGATCAAGAACAGCCCCCTAAACCGAGAACTCAGGATGCATAACATTATGCTTGACGAGCAATACAATGCAAAA-CTGTTCTATCTCGAACCAACCTAACGAAGCTTGGTAGATGAAGGTCTCAAGAGGGGAANATTTACATACCTATCTCCTGAATGGGGATCGTTAGGTATTTTGGATATGACGACCGATGTTTACATTTTTGGTATGATCTTGCTTGAACTTTTAATGGGTTCCAAGGATAGAAAAAAGATTAAGGAAGAGCAAGGCTTAGTAGATTACTGGACCTCATCTTTCTTGCCAGATAATTATAAGATTGAGGAAATAATCGNTCCCCGTCTTGGGAGCGATTATTCTGCGAATGCGGCGACACAGATGGGCACACTCATCAACCGATGCACAGCGCATAATACAAAGAAACGGCCATTGATGCAACAAGTATTGGATGGNNTTNATCNTATTNCNGAGATTAAGGACTAA
>6237
ATGGGAAACTGTCTAAAGCATTTCAAACAACAACTTCCTTCAATTGCTCCCAAGCCTCTCATTATCCCNCCAATATTTTNAGTGGAGCCAGAAAACGAGAATCTGAGNGTCTTCAGATTCGCGGA-TTNAANAAAGCGACAAANAAATTCNNNNNAGACAGGNNNNNNNAATGCGAGGATTACTCTGTTCGAAAATTCTACAAGGGCTACATAGATGANACCACATTTGCACCATCAAGAGCTGGAACCGGAATCGCTGTTTCTGTCATGGAATGTGATANTTCACGCTCTTTACNAGACTGGATGGCAGTAGTGAGGTCTCTTGGACAGTTGTCTCATCAGAATTTGGTCAATTTCTTGGGTTACTGTTGTGAAGACAACAAACCATTCTNCTTGGNATTTGAANACTCGCACAAAGGAAGTTTGGACNGTCACATTTTCGGAAAAGAAGAAGAGGCATTGCCATGGNAAATACGGGTTAAGANAGNCATNGGAACAGCTNAAGGTCTCGCGTTTCTTCACTCGANCAAGAACAGCCCCCTAANNCGAGAACTCANGATGCATAACATTATGCTTGACGAGCAATACAATGCAANANNTGTTCTATCTNGAACCAACCTAACGAAGCTTGGTAGATGAAGGTCTCAANAGGGGAANATTTACATACCTATCTCCTGAATNGGGATCGTTNGGTATTTTGGATATGACGACCGATGTTTACATTTTTGGTATGATCTTGCTTGAACTTTTAATGGGTTCCAAGGATAGNAAAAAGATTAAGGAAGAGCAANGCTTAGTAGATTACTGGACCTCATCTTTCTTGCCAGATAANTATAAGATTGAGGAAANAATCGNTCCNCGTCTTGGGAGCGATTNTTCTGCNAATGNGGCGACNCAGATGGGCNNACTCATCAACCGATGCACAGNGCNTAATACAAAGAAACGGCCATTGATGCAACAANTATTGGATGGNCTTNNNCANATTGCAGAGATTAAGGACTAA
>6238
ATGGGAAACTGTCTAAAGCATTTCAAACAACAACTTCCTTCAATTGCTCCCAAGCCTCTCATTATCCCNCCAATATTTTNAGTGGAGCCAGAAAACGAGAATCTGAGAGTCTTCAGATTCGCGGATTTGAAGAAAGCGACAAAGAAATTCAGACAAGACAGGGTCGTAGAATGCGAGGATTACTCTGTTCGAAAATTCTACAAGGGCTACATAGATGAAACCACATTTGCACCATCAAGAGCTGGAACCGGAATCGCTGTTTCTGTCATGGAATGTGATAGTTCACGCTCTTTACAAGACTGGATGGCAGTAGTGAGGTCTCTTGGACAGTTGTCTCATCAGAATTTGGTCAATTTCTTGGGTTACTGTTGTGAAGACAACAAACCATTCTTCTTGGTATTTGAANACTCGCACAAAGGAAGTTTGGACAGTCACATTTTCGGAAAAGAAGAAGAGGCATTGCCATGGGAAATACGGGTTAAGANAGCCATTGGAACAGCTCAAGGTCTCGCGTTTCTTCACTCGATCAAGAACAGCCCCCTAAACCGAGAACTCAGGATGCATAACATTATGCTTGACGAGCAATACAATGCNAAANNTGTTCTATCTCGAACCAACCTAACGAAGCTTGGTAGATGAAGGTCTCAAGAGGGGAANATTTACATACCTATCTCCTGAATGGGGATCGTTAGGTATTTTGGATATGACGACCGATGTTTACATTTTTGGTATGATCTTGCTTGAACTTTTAATGGGTTCCAAGGATAGAAAAAAGATTAAGGAAGAGCAAGGCTTAGTAGATTACTGGACCTCATCTTTCTTGCCAGATAATTATAAGATTGAGGAAATAATCGNTCCCCGTCTTGGGAGCGATTATTCTGCGAATGCGGCGACACAGATGGGCACACTCATCAACCGATGCACAGCGCATAATACAAAGAAACGGCCATTGATGCAACAAGTATTGGATGGTCTTAATCATATTGCAGAGATTAAGGACTAA
>6240
ATGGGAAACTGTCTAANGCATTTCNANCAACANNTTNCTTCAATTGCTCCCAAGCCTCTCATTATCCCNCCAATATTTTNAGTGGAGCCAGAAAACGAGAATCTGAGAGTCTTCAGATTCGCGGATTTGAAGAAAGCGACAAAGAAATTCAGACAAGACAGGGTCGTAGAATGCGAGGATTACTCTGTTCGAAAATTCNACAAGGGCTACATAGATGAAACCACATTTGCACCATCAAGAGCTGGAACCGGAATCGCTGTTTCTGTCATGGAATGTGATAGTTCACGCTCTTTACAAGACTGGATGGCAGTAGTGAGGTCTCTTGGACAGTTGTCTCATCAGAATTTGGTCAATTTCTTGGGTTACTGTTGTGAAGACAACAAACCATTCTTCTTGGTATTTGAANACTCGCACAAAGGAAGTTTGGACAGTCACATTTTCGGAAAAGAAGAAGAGGCATTGCCATGGGAAATACGGGTTAAGATAGCCATTGGAACAGCTCAAGGTCTCGCGTTTCTTCACTCGATCAAGAACAGCCCCCTAAACCGAGAACTCAGGATGCATAACATTATGCTTGACGAGCAATACAATGCAAAANNTGTTCTATCTCGAACCAACCTAACGAAGCTTGGTAGATGAAGGTCTCAAGAGGGGAANATTTACATACCTATCTCCTGAATGGGGATCGTTAGGTATTTTGGATATGACGACCGATGTTTACATTTTTGGTATGATCTTGCTTGAACTTTTAATGGGTTCCAAGGATAGAAAAAAGATTAAGGAAGAGCAAGGCTTAGTAGATTACTGGACCTCATCTTTCTTGCNNGATAATTATAAGATTGAGGAAATAATCGNTCCCCGTCTTGGGAGCGATTATTCTGCGAATGCGGCGACACAGATGGGCACACTCATCAACCGATGCACAGCGCATAATACAAAGAAACGGCCATTGATGCAACAAGTATTGGATGGTCTTAATCATATTGCAGAGATTAAGGACTAA
>6241
ATGGGAAACTNNCTAAAGCATTNNNNNNNNNNNNNNNNNNNNNNNNNNNNNNNNNNNNNCATTATCNCNCCAATATTTTNAGTGGAGCCAGAAAACGAGAATCNGAGAGTCTTCAGATTCGCGGATTTGAAGAAAGCGACAAAGAAANTCAGACAAGACAGGGTCGTAGAATGCGAGGATTACTCTGTTCGAAAATTCTACAAGGGCTACATAGATGAAACCACATTTGCACCATCAAGAGCTGGAACCGGAATCGCTGTTTCTGTCATGGAATGTGANAGTTCACGCTCTTTACAAGACTGGATGGCAGTAGTGAGGTCTCTTGGACAGTTGTCTCATCAGAATTTGGTCAATTTCTTGNGTTACTGTTGTGAAGACAACAAACCATTCTTCTTGGTATTTGAANACTCGCACAAAGGANNTTTGNNCANTCACATTTTCGNAAAAGAAGAAGAGGCATTGCCATGGGAAANACGGGTTAAGATAGCCATTGGAACAGCTCAAGGTCTCGCGTTTCTTCACTCGATCAANAACNGCCCCCTAAACCGAGAACTCAGGATGCATAACATTATGCTTGACGAGCAATACAATGCAAAANNTGTTCTATCTCGAACCAACCTAACGAAGCTTGGTAGATGAAGGTCTCAAGAGGGNAANATTTACATACCTATCTNCTGAATGGGGATCGTTAGGTATTTTGGATATGACGACCGATGTTTACATTTTTGGTATGATCTTGCTTGAACTTTTAATGGGTTCCAAGGATAGAAAAAAGATTAAGGAAGAGCAAGGCTTAGTAGATTACTGGACCTCATCTTTCTTGCCAGATAATTATAAGATTGAGGAAATAATCGNTCCCCGTCTTGGGAGCGATTATTCTGCGAATGCGGCGACACAGATGGGCACACTCNTCAANCGATGCACAGCGCATAATACAAAGAAACGGCCATTGATGCAACAAGTATTGGATGGTCTTAATCATATTGCAGAGATTAAGNNCTAA
>6242
ATGGGAAACTGTCTAAAGCATTTCAAACAACAACTTCCTTCAATTGCTCCCAAGCCTCTCATTATCCCNCCAATATTTTNAGTGGAGCCAGAAAACGAGAATCTGAGAGTCTTCAGATTCGCGGA-TTNAAGAAAGCGACAAAGAAATTCAGACAAGACAGGGTCGTAGAATGCGAGGATTACTCTGTTCGAAAATTCTACAAGGGCTACATAGATGAAACCACATTTGCACCATCAAGAGCTGGAACCGGAATCGCTGTTTCTGTCATGGAATGTGATAGTTCACGCTCTTTACAAGACTGGATGGCAGTAGTGAGGTCTCTTGGACAGTTGTCTCATCAGAATTTGGTCAATTTCTTGGGTTACTGTTGTGAAGACAACAAACCATTCTTCTTGGTATTTGAANACTCGCACAAAGGAAGTTTGGACAGTCACATTTTCGGAAAAGAAGAAGAGGCATTGCCATGGGAAATACGGGTTAAGATAGCCATTGGAACAGCTCAAGGTCTCGCGTTTCTTCACTCGATCAAGAACAGCCCCCTAAACCGAGAACTCAGGATGCATAACATTATGCTTGACGAGCAATACAATGCAAAAANTGTTCTATCTCGAACCAACCNAACGAAGCTTGGTAGATGAAGGTCTCAAGAGGGGAANATTTACATACCTATCTCCTGAATGGGGATCGTTAGGTATTTTGGATATGACGGCCGATGTTTACATTTTTGGTATGATCTTGCTTGAACTTTTAATGGGTTCCAAGGATAGAAAAAAGATTAAGGAAGAGCAAGGCTTAGTAGATTACTGGACCTCATCTTTCTTGCCAGATAATTATAAGATTGAGGAAATAATCGNTCCCCGACTTGGGAGCGATTATTCTGCGAATGCGGCGACACAGATGGGCACACTCATCAACCGATGCACAGCGCATAATACAAAGAAACGGCCATTGATGCAACAAGTATTGGATGGTCTTAATCATATTGCNGANANTAANGACTAA
>6243
ATGGGAAACTGTCTAAAGCATTTCAAACAACAACTTCCTTCAATTGCTCCCAAGCCTCTCATTATCCCNCCAATATTTTNAGTGGAGCCAGAAAACGAGAATCTGAGAGTCTTCAGATTCGCGGA-TTNAAGAAAGCGACAAAGAAATTCAGACAAGACAGGGTCGTAGAATGCGAGGATTACTCTGTTCGAAAATTCTACAAGGGCTACATAGATGAAACCACATTTGCACCATCAAGAGCTGGAACCGGAATCGCTGTTTCTGTCATGGAATGTGATAGTTCACGCTCTTTACAAGACTGGATGGCAGTAGTGAGGTCTCTTGGACAGTTGTCTCATCAGAATTTGGTCAATTTCTTGGGTTACTGTTGTGAAGACAACAAACCATTCTTCTTGGTATTTGAANACTCGCACAAAGGAAGTTTGGACAGTCACATTTTCGGAAAAGAAGAAGAGGCATTGCCATGGGAAATACGGGTTAAGATAGCCATTGGAACAGCTCAAGGTCTCGCGTTTCTTCACTCGATCAAGAACAGCCCCCTAAACCGAGAACTCAGGATGCATAACATTATGCTTGACGGGCAATACAATGCAAAANNTGTTCTATCTCGAACCAACCAAACGAAGCTTGGTAGATGAAGGTCTCAAGAGGGGAANATTTACATACCTATCTCCTGAANNGGGATCGTTAGGTATTTTGGATATGACGACCGATGTTTACATTTTTGGTATGATCTTGCTTGAACTTTTAATGGGTTCCAAGGATAGAAAAAAGATTAAGGAAGAGCAAGGCTTAGTAGATTACTGGACCTCATCTTTCTTGCCAGATAATTATAAGATTGAGGAAATAATCGNTCCCCGACTTGGGAGCGATTATTCTGCGAATGCGGCGACACAGATGGGCACACTCATCAACCGATGCACAGCGCATAATACAAAGAAACGGCCATTGATGCAACAAGTATTGGATGGTCTTAATCATATTGCAGAGATTAAGGACTAA
>6244
ATGGGAAACTGTCTAAAGCATTTCAAACAACAACTTCCTTCAATTGCTCCCAAGCCTCTCATTATCCCNCCAATATTTTNAGTGGAGCCAGAANACGAGAATCTGAGAGTCTTCAGATTCGCGGATTTGAAGAAAGCGACAAAGAAATTCAGACAAGACAGGGTCGTAGAATGCGAGGATTACTCTGTTCGAAAATTNTACAAGGGCTACATAGATGAAACCACATTTGCACCATCAAGAGCTGGAACCGGAATCGCTGTTTCTGTCATGGAATGTGATAGTTCACGCTCTTTACAAGACTGGATGGCAGTAGTGAGGTCTCTTGGACAGTTGTCTCATCAGAATTTGGTCAATTTCTTGGGTTACTGTNGNGAAGACAACAAACCATTCTTCTTGGTATTTGAANACTCGCACAAAGGAAGTTTGGACAGTCACATTTTCGGAAAAGAAGAAGAGGCATTGCCATGGGAAATACGGGTTAAGATAGCCATTGGAACAGCTCAAGGTCTCGCGTTTCTTCACTCGATCAAGAACAGCCCCCTAAACCGAGAACTCAGGATGCATAACATTATGCTTGACGAGCAATACAATGCAAAA-CTGTTCTATCTCGAACCAACCTAACGAAGCTTGGTAGATGAAGGTCTCAAGAGGGGAANATTTACATACCTATCTCCTGAATGGGGATCGTTAGGTATTTTGGATATGACGNCCGATGTTTACATTTTTGGTATGATCTTGCTTGAACTTTTAATGGGTTCCAAGGATAGAAAAAAGATTAAGGAAGAGCAAGGCTTAGTAGATTACTGGACCTCATCTTTCTTGCCAGATAATTATAAGATTGAGGAAATAANCGNTCCCCGTCTTGGGAGCGATTATTCTGCGAATGCGGCGACACAGATGGGCACACTCATCAACCGATGCACAGCGCATAATACAAAGAAACGGCCATTGATGCAACAAGTATTGGATGGTCTTAATCATATTGCAGAGATTAAGGACTAA
>6252
ATGGGAAACTGTCTAAAGCNTTTCAAACAACAACTNCCTNCAATTGCNCCCAAGCCTCTCATTATCCCNCCAATATTTTNAGTGGAGCCAGAAAACGAGAATCTGAGAGTCTTCAGATTCGCGGA-TTNAAGAAAGCGACAAAGAAATTCAGACAAGACAGGGTCGNAGAATGCGAGGATTACTCTGTTCGAAAATTCTACAAGGGCTACATAGATGAAACCACATTTGCACCATCAAGAGCTGGAACCGGAATCGCTGTTTCTGTCATGGAATGTGATAGTTCACGCTCTTTACAAGACTGGATGGCAGTAGTGAGGTCTCTTGGACAGTTGTCTCATCAGAATTTGGTCAATTTCTTGGGTTACTGTTGTGAAGACAACAAACCATTCTTCTTGGTATTTGAANACTCGCACAAAGGAAGTTTGGACAGTCACATTTTCGGAAAAGAAGAAGAGGCATTGCCATGGGAAATACGGGTTAAGATAGCCATTGGAACAGCTCAAGGTCTCGCGTTTCTTCACTCGATCAAGAACAGCCCCCTAAACCGAGAACTCAGGATGCATAACATTATGCTTGACGAGCAATACAATGCAAAAANTGTTCTATCTCGAACCAACCAAACGAAGCTTGGTAGATGAAGGTCTCAAGAGGGGAANATTTACATACCTATCTCCTGAATGGGGATCGTTAGGTATTTTGGATATGACGACCGATGTTTACATTTTTGGTATGATCTTGCTTGAACTTTTAATGGGTTCCAAGGATAGAAAAAAGATTAAGGAAGAGCAAGGCTTAGTAGATTACTGGACCTCATCTTTCTTGCCAGATAATTATAAGATTGAGGAAATAATCGNTCCCCGACTTGGGAGCGATTATTCTGCGAATGCGGCGACACAGATGGGCACACTCATCAACCGATGCACAGCGCATAATACAAAGAAACGGCCATTGATGCAACAAGTATTGGATGGNNTTAATCATATTGCAGAGATTAAGGACTAA
>6255
ATGGGAAACTGTCTAAAGCATTTCAAACAACAACTTCCTTCAATTGCTCCCAAGCCTCTCATTNTCCCNCCAATATTTTNAGTGGAGCCAGAAAACGAGANTCTGAGAGTCTTCANATTCGCGGA-TTNAAGAAAGCGACAAAGAAANTCAGACAAGACAGGGTCGTAGAATGCGANGATTACTCTGTTCGAAAATTCTACAAGGGCTACATAGATGAAACCACATTTGCACCATCAAGAGCTGGAACCGGAATCGCTGTTTCTGTCATGGAATGTGATAGNNNACGCTCTTTACAAGANTGGATGGCAGTAGTGAGGTCTCTTGGACAGTTGTCTCATCAGAATTTGGTCAATTTCTTGGGTTACTGTTGTGAAGACAACAAACCATTCTTCTTGGTATTTGAANACTCGCACAAAGGAAGTTTGGACAGTCACATTTTCGGAAAAGAAGAAGAGGCATTGCCATGGGAAATACGGGTTAAGATAGCCATTGGAACAGCTCAAGGTCTCGCGTTTCTTCACTCGATCAAGAACAGCCCCCTAAACCGAGAACTCAGGATGCATAACATTATGCTTGACGAGCAATACAATGCAAAAANTGTTCTATCTCGAACCAACCAAACGAAGCTTGGTAGATGAAGGTCTCAAGAGGGGAANATTTACATACCTATCTCCTGAATGGGGATCGTTAGGTATTTTGGATATGACGACCGATGTTTACNTTTTTGGTATGATCTTGCTTGAACTTTTNATGGGTTCCAAGGATAGAAAAAAGATTAAGGAAGAGCAAGGCTTAGTAGATTACTGGACCTCATCTTTCTTGCCAGATAATTATAAGATTGAGGAAATAATCGNTCCCCGACTTGGGNGCGATTATTCTGCNAATGNGGCGACACAGATGGGCACACTCATCAACCGATGCACAGCGCATAATACAAAGAAACGGCCATTGANGCAACAAGTATTGGATGGTCTTAATCATATTGCAGAGATTAAGGACTAA
>6258
ATGGGAAACTGTCTAAAGCATTTCAAACAACAACTTCCTTCAATTGCTCCCAAGCCTCTCATTATCCCNCCAATATTTTNAGTGGAGCCAGAAAACGAGAATCTGAGAGTCTTCAGATTCGCGGA-TTNAAGAAAGCGACAAAGAAATTCAGACAAGACAGGGTCGTAGAATGCGAGGATTACTCTGTTCGAAAATTCTACAAGGGCTACATAGATGAAACCACATTTGCACCATCAAGAGCTGGAACCGGAATCGCTGTTTCTGTCATGGAATGTGATAGTTCACGCTCTTTACAAGACTGGATGGCAGTAGTGAGGTCTCTTGGACAGTTGTCTCATCAGAATTTGGTCAATTTCTTGGGTTACTGTTGTGAAGACAACAAACCATTCTTCTTGGTATTTGAANACTCGCACAAAGGAAGTTTGGACAGTCACATTTTCGGAAAAGAAGAAGAGGCATTGCCATGGGAAATACGGGTTAAGATAGCCATTGGAACAGCTCAAGGTCTCGCGTTTCTTCACTCGATCAAGAACAGCCCCCTAAACCGAGAACTCAGGATGCATAACATTATGCTTGACGAGCAATACAATGCAAAANNTGTTCTATCTCGAACCAACCAAACGAAGCTTGGTAGATGAAGGTCTCAAGAGGGGAANATTTACATACCTATCTCCTGAATGGGGATCGTTAGGTATTTTGGATATGACGACCGATGTTTACATTTTTGGTATGATCTTGCTTGAACTTTTAATGGGTTCCAAGGATAGAAAAAAGATTAAGGAAGAGCAAGGCTTAGTAGATTACTGGACCTCATCTTTCTTGCCAGATAATTATAAGATTGAGGAAATAATCGNTCCCCGACTTGGGAGCGATTATTCTGCGAATGCGGCGACACAGATGGGCACACTCATCAACCGATGCACAGCGCATAATACAAAGAAACGGCCATTGATGCAACAAGTATTGGATGGTCTTAATCATATTGCAGAGATTAAGGACTAA
>6268
ATGGGAAACTGTCTAAAGCATTTCAAACAACAACTTCCTTCAATTGCTCCCAAGCCTCTCATTATCCCNCCAATATTTTNAGTGGAGCCAGAAAACGAGAATCTGAGAGTCTTCAGATTCGCGGA-TTNAAGAAAGCGACAAAGAAATTCAGACAAGACAGGGTCGTAGAATGCGAGGATTACTCTGTTCGAAAATTCTACAAGGGCTACATAGATGAAACCACATTTGCACCATCAAGAGCTGGAACCGGAATCGCTGTTTCTGTCATGGAATGTGATAGTTCACGCTCTTTACAAGACTGGATGGCAGTAGTGAGGTCTCTTGGACAGTTGTCTCATCAGAATTTGGTCAATTTCTTGGGTTACTGTTGTGAAGACAACAAACCATTCTTCTTGGTATTTGAANACTCGCACAAAGGAAGTTTGGACAGTCACATTTTCGGAAAAGAAGAAGAGGCATTGCCATGGGAAATACGGGTTAAGATAGCCATTGGAACAGCTCAAGGTCTCGCGTTTCTTCACTCGATCAAGAACAGCCCCCTAAACCGAGAACTCAGGATGCATAACATTATGCTTGACGAGCAATACAATGCAAAAANTGTTCTATCTCGAACCAACCAAACGAAGCTTGGTAGATGAAGGTCTCAAGAGGGGAANATTTACATACCTATCTCCTGAATGGGGATCGTTAGGTATTTTGGATATGACGACCGATGTTTACATTTTTGGTATGATCTTGCTTGAACTTTTAATGGGTTCCAAGGATAGAAAAAAGATTAAGGAAGAGCAAGGCTTAGTAGATTACTGGACCTCATCTTTCTTGCCAGATAATTATAAGATTGAGGAAATAATCGNTCCCCGACTTGGGAGCGATTATTCTGCGAATGCGGCGACACAGATGGGCACACTCATCAACCGATGCACAGCGCATAATACAAAGAAACGGCCATTGATGCAACAAGTATTGGATGGNCTTAATCATATTGCAGAGATTAAGGACTAA
>6276
ATGGGAAACTGTCTAAAGCATTTCAAACAACAACTTCCTTCAATTGCTCCCAAGCCTCTCATTATCCCNCCAATATTTTNAGTGGAGCCAGAAAACGAGAATCTGAGAGTCTTCAGATTCGCGGA-TTNAAGAAAGCGACAAAGAAATTCAGACAAGACAGGGTCGTAGAATGCGAGGATTACTCTGTTCGAAAATTCTACAAGGGCTACATAGATGAAACCACATTTGCACCATCAAGAGCTGGAACCGGAATCGCTGTTTCTGTCATGGAATGTGATAGTTCACGCTCTTTACAAGACTGGATGGCAGTAGTGAGGTCTCTTGGACAGTTGTCTCATCAGAATTTGGTCAATTTCTTGGGTTACTGTTGTGAAGACAACAAACCATTCTTCTTGGTATTTGAANACTCGCACAAAGGAAGTTTGGACAGTCACATTTTCGGAAAAGAAGAAGAGGCATTGCCATGGGAAATACGGGTTAAGATAGCCATTGGAACAGCTCAAGGTCTCGCGTTTCTTCACTCGATCAAGAACAGCCCCCTAAACCGAGAACTCAGGATGCATAACATTATGCTTGACGAGCAATACAATGCAAAAANTGTTCTATCTCGAACCAACCAAACGAAGCTTGGTAGATGAAGGTCTCAAGAGGGGAANATTTACATACCTATCTCCTGAATGGGGATCGTTAGGTATTTTGGATATGACGACCGATGTTTACATTTTTGGTATGATCTTGCTTGAACTTTTAATGGGTTCCAAGGATAGAAAAAAGATTAAGGAAGAGCAAGGCTTAGTAGATTACTGGACCTCATCTTTCTTGCCAGATAATTATAAGATTGAGGAAATAATCGNTCCCCGACTTGGGAGCGATTATTCTGCGAATGCGGCGACACAGATGGGCACACTCATCAACCGATGCACAGCGCATAATACAAAGAAACGGCCATTGATGCAACAAGTATTGGATGGNCTTAATCATATTGCAGAGATTAAGGACTAA
>6284
ATGGGAAACTGTCNAAAGCATTTCAAACAACAACTTCCTTCAATTGCTCCCAAGCCTCTCATTATCCCNCCAATATTTTNAGTGGAGCCAGAAAACGAGAATCTGAGAGTCTTCAGATTCGCGGA-TTNAAGAAAGCGACAAAGAAATTCAGACAAGACAGGGTCGTAGAATGCGAGGATTACTCTGTTCGAAAATTCTACAAGGGCTACATAGATGAAACCACATTTGCACCATCAAGAGCTGGAACCGGAATCGCTGTTTCTGTCATGGAATGTGATAGTTCACGCTCTTTACAAGACTGGATGGCAGTAGTGAGGTCTCTTGGACAGTTGTCTCATCAGAATTTGGTCAATTTCTTGGGTTACTGTTGTGAAGACAACAAACCATTCTTCTTGGTATTTGAANACTCGCACAAAGGAAGTTTGGACAGTCACATTTTCGGAAAAGAAGAAGAGGCATTGCCATGGGAAATACGGGTTAAGATAGCCATTGGAACAGCTCAAGGTCTCGCGTTTCTTCACTCGATCAAGAACAGCCCCCTAAACCGAGAACTCAGGATGCATAACATTATGCTTGACGAGCAATACAATGCAAAA-CTGTTCTATCTCGAAACAACCAAACGAAGCTTGGTAGATGAAGGTCTCAAGAGGGGAANATTTACATACCTATCTCCTGAATGGGGATCGTTAGGTATTTTGGATATGACGACCGATGTTTACATTTTTGGTATGATCTTGCTTGAACTTTTAATGGGTTCCAAGGATAGAAAAAAGATTAAGGAAGAGCAAGGCTTAGTAGATTACTGGACCTCATCTTTCTTGCCAGATAATTATAAGATTGAGGAAATAATCGNTCCCCGACTTGGGAGCGATTATTCTGCGAATGCGGCGACACAGATGGGCACACTCATCAACCGATGCACAGCGCATAATACAAAGAAACGGCCATTGATGCAACAAGTATTGGATGGTCTTAATCATATTGCAGAGATTAAGGACTAA
>6296
ATGGGAAACTGTCTAAAGCATTTCAAACNACAACTTCCTTCAATTGCNCCCAAGCCTCTCATTATCCNNCCAATATTTTNAGTGGAGCCAGAAAACGAGAATCNGAGAGTCTTCAGATTNGCGGA-TTNANGAAAGCGACAAAGAAATTCAGACAAGACAGGGNCGTAGAATGCGAGGATTACTCTNTTCGAAAATTTTACAAGGGCTACATAGATGAAACCACATTTGCACCATCAAGAGCTGGAACCGGAATCGCTGNTTCTGTCATGGAATGTGATAGTTCACGCTCTTTACAAGACTGGATGGCAGTAGTGAGGNCTCTTGGACAGTTGTCTNATCAGAATTTGGTCAATTTCTTGGGTTACTGTTGTGAAGACANCAAACCATTCTTCTTGGTATTTGAANNCTCGCACAAAGGAAGTTTGGACAGTCACATTTTCGGAAAAGAANAAGAGGCATTNCCATGGGAAATACGGGTTAAGATAGCCATTGGAACAGCTCAAGGNCTCGCGTTTCTTCACTCGATCAAGAACAGCCCCCTAAACCGAGAACTCAGGATGCATAACATTATGCTTGANGAGCAATACAATGCAAAA-CTGTTCTATCTCGAAACAACCAAACGAAGCTTGGTAGATGAAGGTCTCAAGAGGGGAANATTTACATACCTATCTCCTGAATGGGGATCGTTAGGTATTTTGGATATGACGACCGATGTTTACATTTTNGGTATGATCTTGCTTGAACTTTTAATGGGTTCCAAGGATAGAAAAAAGATNANGGAAGAGCAAGGCTTAGTAGATTNCTGGNCCTCATCTTTCTTGCCAGATAATTATAAGATTGAGGAAATAATCGNTCCCCGACTTGGGAGCGATTATTCTGCGAATGCGGCGACACAGATGGGCACACTCATCAACCGATGCACAGCGCATAATACAAAGAAACGGCCATTGATGCAACAAGTATTGGATGGTCTTAATCATATTGNAGAGATTAAGGACTAA
>6390
ATGGGAANCNGTCTAAAGCATTTCAAACAACAACTTCCTTCAATTGCTCCCAAGCCTCTCATTATCCCNCCAATATTTTNAGTGGAGCCAGAAAACGAGAATCTGAGAGTCTTCAGATTCGCGGA-TTNAAGAAAGCGACAAAGAAATTCAGNCAAGACAGGGTCGTAGAATGCGAGGATTACTCTGTTCGAAAATTCTACAAGGGCTACATAGATGAAACCACATTTGCNCCATCAAGAGCTGGNACNGGANTCGCTGTTTCTGTCATGGAATGTGATAGTTCACGCTCTTTACAAGACTGGATGGCAGTAGTGAGGNCTCTTGGACAGTTGTCTCATCAGAATTTGGTCAATTTCTTGGGTTACTGTTGTGAAGACAACAAACCATTCTTCTTGGTATTTGAANACTCGCACAAAGGAAGTTTGGACAGTCACATTTTCGGAAAAGANGAAGAGGCATTGCCATGGGAANTACGGGTTAAGATAGCCATTGGNACAGCTCAAGGTCNCGCGTTTCTTCACTCGATCAAGAACAGCCCCCTAAACCGAGAACTCAGGATGCGTAACATTATGCTTGACGGGCAATACAATGCAAAA-CTGTTCTATCTCGAACCAACCAAACGAAGCTTGGTAGATGAAGGTCTCAAGAGGGGAANNTTTACATACCTATCTCCTGAATGGGGATCGTTAGGTATTTTGGATATGACGACCGATGTTTACATTTTTGNTATGATCTTGCTTGAACTTTTNATGGGTTCNAAGGANAGAAAAAAGATTAAGGAAGNGCAAGGCTNAGTAGATTACTGGACCTCATCTTTCTTGCCAGATAATTATAAGNTTGAGGAAATAATCGNTCCCCGACTTGGGAGCGATTATTCTGCGAATGCGGCGACACAGATGGGCACACTCATCAACCGATGCACAGCGCATAATACAAAGAAACNGCCATTGANGCAACAAGTATTGGATGGTCTTAATCATATTGCAGAGATTAAGGACTAA
>6396
ATGGGAAACTGTCTAAAGCATTTNAAACAACAACTTCCTTCAATTGCTCCNAAGCCTCTCATTATCCCNNNNNTATTTTNAGTGNAGCCAGAAAACGAGAATCTGAGAGTCTTCAGATTCGCGGA-TTNAAGAAAGCGACAAAGAAATTCAGACAAGACAGGGTCGTAGANTGCGAGGATTACTCTGTTNGAAAATTCTACAAGGGCTACATAGATGAAACCANATTTGCACCANCAAGAGCTGGAACCGGAATCGCTGTTTCTGTCATGGAATGTGATAGTTCACGCTCTTTACAAGACTGGATGGCAGTAGTGAGGTCTCTTGGACAGTTGTCTCATCAGAATTTGGTCAATTTCTTGGGTTACTGNTGTGAAGACAACAAACCATTCTTCTTGGTATTTGAANACTCGCACAAAGGAAGTTTGGACAGTCACATTTTCGGAAAAGAAGAAGAGGCANTGCCANNGGAANTACGNGTTAAGATAGCCATTGGAACAGCTCAAGGTCTCGCGTTTCTTCNCTCGATCAAGAACAGCCCCCTANACCGAGAACTCAGGATGCATAACATTATGCTTGACGGGCNNNNCAATGCAAAANNTGTTCTATCTCGAACCAACCAAACGAAGCTTGGTAGATGAAGGTCTCAAGAGGGGAANATTTACATACCTATCTCCTGAATGGGGNTCGTTAGGTATTTTGGATATGACGACCGATGTTTACATTTTTGGTATGATCTTGCTTGAACTTTTAATGGGTTCCAAGGATAGAAAAAAGATTAAGGAAGAGCAAGGCTTAGTAGATTACTGGACCTCATCTTTCTTGCCAGATAATTATAAGATTGAGGAAANAATCGNTCCCCGACTTGGGAGCGATTATTCTGCGAATGCGGCGACACAGATGGGCACACTCATCAACCGATGCACAGCGCATAATACAAAGAAACGGCCATTGATGCAACAAGTATTGGATGGTCTTAATCATATTGCAGAGATTAAGGACTAA
>6413
ANGGGAAACTGTCTAAANCATTTCAAACANCANCNTCCTNCANTNGCNCCNAAGCCTCTCATTATCCCNCCAATATTTTNAGTGGAGCCAGAAAACGAGAATCTGAGAGTCTTCAGATNCGCGGA-NTNAAGAAAGCGACAAANAAATTCAGACAAGACAGGGTCGTAGAATGCGAGGATTACTCTGTTCGAAAATTCTACAAGGGCTACATAGATGAAACCACATTTGCACCATCAAGAGCTGGAACCGGAATCGCTGTTTCTGTCATGGAATGTGATAGTTCNCGCTNTTTACAAGACTGGATGGCAGTAGNGAGGNCTCTTGGACAGTTGTCTCATNAGAATTTGGTCAATTTCTTGGGTTNNTGTTGTGAAGACAACAAACCNTTCTTCTTGGTATTTGAANNCTCGCACAANGGAAGTTTGGACAGTCACATTTTCNGAAAANAAGAAGANGCATTGCCATGGNAAATACGGGTNNAGATAGCCATTGNAACAGCNTAAGGTCTCGCGTTTCTTNACTCGATCAAGAACAGCCCCCTAAACCGAGAACTCAGGATGCATAACATTATGCTTGACGAGCAATACAATGCAAAANNTGTTCTATCTCGAACCAACCAAACGAAGCTTGGNAGATGAAGGNCTCAAGAGGGGG--ATTTACATACCTATCNCCTGAATGGGGATCGTTAGGTATTTTGGATATGACGACCGATGTTTACATTTTTGGNATGATCTTGCTTGAANTTTTAATGGGTTCCAAGGATAGAAAAAAGATTAAGGAAGAGCAANGCTTAGTAGATTACTGGACCTCATCTTTCTTGCCAGATAATTATAAGATTGAGGAAATAATCGNTCCCCGACTTGGGAGCGATTNTTCNGCGAATGCGGCGNCNNAGNNGGNCACNNNCANCAACCGATNCACAGNNCATAATNNAAANANNCGGNCANTGATGCAACAAGTATTGGATGGNCTTAATCATATTGCAGAGANTAAGGNCTAA
>6424
ATGGGAAACTGTCTAAAGCATTTCNAACAACAACTTCCTTCAATTGCTCCCAAGCCNCTCATTATCCCNNCNATANTTTNAGTGGANCCAGAAAACGAGAATCTGAGAGTCTTCAGATTCGCGGA-TTNAAGAAAGCGANAAAGAAATTCAGACAAGANAGGGTCGNAGAATGCGAGGATTACTCTGTTCGAAAATTCTACAAGGGCTACATAGATGAAACCACATTTGCACCATCAAGAGCTGGAACCGGAATCGCTGTTTCTGTCATGGAATGTGATAGTTCACGCTCTTTACAAGACTGGATGGCAGTAGTGAGGTCTCTTGGACAGTTGTNTCATCAGAATTTGGTCAATTTCTTGGGTTACTGTTGTGAAGACAANAAACCATTCTTCTTGGTATTTGAANACTCGCACAAAGGAAGTTTGGACAGTCACATTTTCGGAAAAGAAGAAGAGGCANTGCCATGGGAAATACGGGTTAAGATAGCCATTGGANCAGCTCAAGGTCTCGCGTTTCTTCACTCGATCAAGAACAGCCCCCTNAACCGAGAACTCAGGATGCATAACATTATGCTTGACGGGCAATACAATGCAAAA-CTGTTCTATCTCGAACCAACCAAACGAAGCTTGGTAGATGAAGNTCTCAAGAGGGGANNNNNNNNNTACCTATCTCCTGAATGGGGNTCGTTAGGTATTTTGGATATGACGACCGATGTTTACATTTTTGGTATGATCTTGCTTGANCTTTTAATGGGTTCCAAGGATAGAAAAAAGATTAAGGAAGAGCAAGGCTTAGTAGATTACTGGACCTCATCTTTCTTGCCAGATAATTATAAGATTGAGNAAATAATCGNTCCCCGACTTGGGAGCGATTATTCTGCGAATGCGGCGACACAGATGGGCACACTCATCAACCGATGCACAGCGCATAATACAAAGAAACGGCCATTGATGCAACAAGTATTGGATGGTCTTAATCATATTGCAGAGATTAAGGACTAA
>6434
ATGGGAAACTGTCTAAAGCATTTCNANCAACAACTTCCTTCAANTGCTCCCAAGCCTCTCATTATCCCNCCAATATTTTNAGTGGAGCCANAAAACGAGAATCTGAGAGTCTTCAGATTCGCGGA-TTNAAGAAAGCGACAAAGAANNTCNNACAAGACAGGGNCGTAGAATGCGAGGATTNCTCTGTTCGAAAATTCTACAAGGGCTACATAGATGAAACCACATTTGCACCATCAAGAGCTGGAACCGGAATCGCTGTTTCTGTCATGGAATGTGATAGTTCACGCTCTTTACAAGACTGGATGGCAGTAGNGAGGNCTCTTGGACAGTTGTNTCATCANNATTNNGTCAATTTCTTGGGTTNCTGTNGTGAAGACAACANACCATTCTTCTTGGTATTTGAANACTCGCACAAAGGAAGTTTGGACAGTCACATTTTCGGAAAAGAAGANNNGGCATTGCCATGGGAAATACGGGTTAAGATAGCCATTGGAACAGCTCAAGGTCTCGCGTTTCTTCACTCGATCAAGAACAGCCCCCTAAACCGAGAACNCAGGATGCATAACATTATGCTTGACGAGCAATACAATGCAAAANNTGTTCTATCTCGAAACAACCAAACGAAGCTTGGTAGATGAAGGTCTCAAGAGGGGAANATTTACATACCTATCTCCTGAATGGGGATCGTTAGGTATTTTGGATATGACGACCGATGTTTACATTTTTGGTATGATCTTGCTTGAACTTTTAATGGGTTCCAAGGATAGAAAAAAGATTAAGGAAGAGCAAGGCTTAGTAGATTACTGGACCTCATCTTTCTTGCCAGATAATTATAAGATTGAGGAAATAATCGNTCCCCGACTTGGGAGCGATTATTCTGCGAATGNGGCGACACAGATGGGCACACTCATCAACCGATGCACAGCGCATAATACAAAGAAACGGCCATTGATGCAACAAGTATTGGATGGTCTTAATCATATTGCAGAGATTAAGGACTAA
>6445
ATGGGAAACTGTCTAAAGCATTTCAAACAACAACTTCCTTCAATTGCNCCCAAGCCTCTCATTATCCCNCCAATATTTTNAGNNNNNNNNNNNNNNNNNNNNNNNNNNNNNNNNNNNNNCGCGGA-TTNAAGAAAGCGACAAAGAAATTCAGACAAGACAGGGTCGTAGAATGCGAGGATTACTCTGTTCGAAAATTCTACAAGGGCTACATAGATGAAACCACATTTGCACCATCNAGAGCTGGAACCGGAATCGCTGTTTCTGTCATGGAATGTGATAGTTCACGCTCTTTACAAGACTGGATGGCAGTAGNGAGGTCTCTTGGACAGTTGTCTCATCAGAATTTGGTCAATTTCTTGGGTTACTGTTGTGAAGACAACAAACCATTCTTCTNNNNNTTTGAANACTCGCACAAAGGAAGTTTNGACANTCNCATTNTCGGAAAAGAAGAAGAGGCATTGCNATGGGAAATACGGGNTAAGATAGCCATTGGAANAGCTCAAGGTCTCGCGTTTCNNNNNTCGATCAAGAACAGCCCCCTAAACCGAGAACTCAGGATGCATAACATTATGNTTGACGGGCAATACAATGCANNA-CTGTTCTATCTCNAACCAACCAAACGAAGCTTGGTAGATGAAGGTCTCAAGAGGGGAANATTTACATACCTATCTCCTGAATGGGGATCGTTAGGTATTTTGGATNTGACGACCGATGTTTACATTTTNGGTATGATCTTGCTTNAACTTNTAATGGGTTCCNAGGATAGAAAAAAGATTAAGGAAGNGCAAGGCTTAGTAGATTACTGGACCTCATCTTTCTTGCCAGATAATTATAAGATTGAGGAAATAATCGNTCCCCGACTTGGGAGCGATTATTCTGCGAATGCGGCGACACAGATGGGCACACTCATCAACCGATGCACAGCGCATAATACAAAGAAACGGCCATTGATGCAACAAGTATTGGATGGTNTTAATCATATTGCAGAGATTAAGGANTAA
>6680
ATGGGAAACTGTCTAAAGCATTTCAAACAACAACTTCCTTCAATTGCTCCCAAGCCTCTCATTATCCCNCCAATATTTTNAGTGGAGCCAGAAAACGAGAATCTGAGAGTCTTCAGATTCGCGGA-TTNAAGAAAGCGACAAAGAAATTCAGACAAGACAGGGTCGTAGAATGCGAGGATTACTCTGTTCGAAAATTCTACAAGGGCTACATAGATGAAACCACATTTGCACCATCAAGAGCTGGAACCGGAATCGCTGTTTCTGTCATGGAATGTGATAGTTCACGCTCTTTACAAGACTGGATGGCAGTAGTGAGGTCTCTTGGACAGTTGTCTCATCAGAATTTGGTCAATTTCTTGGGTTACTGTTGTGAAGACAACAAACCATTCTTCTTGGTATTTGAANACTCGCACAAAGGAAGTTTGGACAGTCACATTTTCGGAAAAGAAGAAGAGGCATTGCCATGGGAAATACGGGTTAAGATAGCCATTGGAACAGCTCAAGGTCTCGCGTTTCTTCACTCGATCAAGAACAGCCCCCTAAACCGAGAACTCAGGATGCATAACATTATGCTTGACGAGCAATACAATGCAAAA-CTGTTCTATCTCGAACCAACCAAACGAAGCTTGGTAGATGAAGGTCTCAAGAGGGGAANATTTACATACCTATCTCCTGAATGGGGATCGTTAGGTATTTTGGATATGACGACCGATGTTTACATTTTTGGTATGATCTTGCTTGANCTTTTAATGGGTTCCAAGGATAGAAAAAAGATTAAGGAAGAGCAAGGCTTAGTAGATTACTGGACCTCATCTTTCTTGCCAGATAATTATAAGATTGAGGAAATAATCGNTCCCCGACTTGGGAGCGATTATTCTGCGAATGCGGCGACACAGATGGGCACACTCATCAACCGATGCACAGCGCATAATACAAAGAAACGGCCATTGATGCAACAAGTATTGGATGGTCTTAATCATATTGCAGAGATTAAGGACTAA
>6739
ATGGGAAACTGTCTAAAGCATTTCAAACAACAACTTCCTTCAATTGCTCCCAAGCCTCTCATTATCCCNCCAATATTTTNAGTGGAGCCAGAAAACGAGAATCTGAGAGTCTTCAGATTCGCGGA-TTNAAGAAAGCGACAAAGAAATTCAGACAAGACAGGGTCGTAGAATGCGAGGATTACTCTGTTCGAAAATTCTACAAGGGCTACATAGATGAAACCACATTTGCACCATCAAGAGCTGGAACCGGAATCGCTGTTTCTGTCATGGAATGTGATAGTTCACGCTCTTTACAAGACTGGATGGCAGTAGTGAGGTCTCTTGGACAGTTGTCTCATCAGAATTTGGTCAATTTCTTGGGTTACTGTTGTGAAGACAACAAACCATTCTTCTTGGTATTTGAANACTCGCACAAAGGAAGTTTGGACAGTCACATTTTCGGAAAAGAAGAAGAGGCATTGCCATGGGAAATACGGGTTAAGATAGCCATTGGAACAGCTCAAGGTCTCGCGTTTCTTCACTCGATCAAGAACAGCCCCCTAAACCGAGAACTCAGGATGCATAACATTATGCTTGACGAGCAATACAATGCAAAAANTGTTCTATCTCGAACCAACCAAACGAAGCTTGGTAGATGAAGGTCTCAAGAGGGGAANATTTACATACCTATCTCCTGAATGGGGATCGTTAGGTATTTTGGATATGACGACCGATGTTTACATTTTTGGTATGATCTTGCTTGAACTTTTAATGGGTTCCAAGGATAGAAAAAAGATTAAGGAAGAGCAAGGCTTAGTAGATTACTGGACCTCATCTTTCTTGCCAGATAATTATAAGATTGAGGAAATAATCGNTCCCCGACTTGGGAGCGATTATTCTGCGAATGCGGCGACACAGATGGGCACACTCATCAACCGATGCACAGCGCATAATACAAAGAAACGGCCATTGATGCAACAAGTATTGGATGGTCTTAATCATATTGCAGAGATTAAGGACTAA
>6740
ATGGGAAACTGTCTAAAGCATTTCAAACAACAACTTCCTTCAATTGCTCCCAAGCCTCTCATTATCCCNCCAATATTTTNAGTGGAGCCAGAAAACGAGAATCTGAGAGTCTTCAGATTCGCGGA-TTNAAGAAAGCGACAAAGAAATTCAGACAAGACAGGGTCGTAGAATGCGAGGATTACTCTGTTCGAAAATTCTACAAGGGCTACATAGATGAAACCACATTTGCACCATCAAGAGCTGGAACCGGAATCGCTGTTTCTGTCATGGAATGTGATAGTTCACGCTCTTTACAAGACTGGATGGCAGTAGTGAGGTCTCTTGGACAGTTGTCTCATCAGAATTTGGTCAATTTCTTGGGTTACTGTTGTGAAGACAACAAACCATTCTTCTTGGTATTTGAANACTCGCACAAAGGAAGTTTGGACAGTCACATTTTCGGAAAAGAAGAAGAGGCATTGCCATGGGAAATACGGGTTAAGATAGCCATTGGAACAGCTCAAGGTCTCGCGTTTCTTCACTCGATCAAGAACAGCCCCCTAAACCGAGAACTCAGGATGCATAACATTATGCTTGACGAGCAATACAATGCAAAAANTGTTCTATCTCGAACCAACCAAACGAAGCTTGGTAGATGAAGGTCTCAAGAGGGGAANATTTACATACCTATCTCCTGAATGGGGATCGTTAGGTATTTTGGATATGACGACCGATGTTTACATTTTTGGTATGATCTTGCTTGAACTTTTAATGGGTTCCAAGGATAGAAAAAAGATTAAGGAAGAGCAAGGCTTAGTAGATTACTGGACCTCATCTTTCTTGCCAGATAATTATAAGATTGAGGAAATAATCGNTCCCCGACTTGGGAGCGATTATTCTGCGAATGCGGCGACACAGATGGGCACACTCATCAACCGATGCACAGCGCATAATACAAAGAAACGGCCATTGATGCAACAAGTATTGGATGGTCTTAATCATATTGCAGAGATTAAGGACTAA
>6744
ATGGGAAACTGTCGAAAGCATTTCAAACAACAACTTCCTTCNNNNNNNNNNNNNCCTCTCATTATCCCNCCAATATTTTNAGTGGAGCCAGAAAACGAGAATCTNAGAGTCTTCAGATTCGCGGATTTGANNAAAGCGACAAAGAAATTCAGACAAGACAGGGTCGTNGAATGCGAGGATTACTCTGTTCGAAAATTCTACAANNNNNACNTAGATGAAACCACATTTGCACCATCAAGAGCTGGAACCGGAATCGCTGTTTCTGTCATGGAATGTGATAGTTCACGCTCTTTACAAGACTGGATGGCAGTAGTGAGGTCTCTTGGACAGTTGTCTCATCAGAATTTGGTCAATTTCTTGGGTTACTGTTGTGAAGACAACAAACCATTCTTCTTGGTATTTGAANACTCGCACAAAGGAAGTTTGGANAGTCACANTTTNGGAANAGAAGANNNGGCATTGCCATGGGAAATACGGGTTAAGATAGCCATTGGAACAGCTCAAGGTCTCGCGTTTCTTCACTCGATCAAGAACAGCCCCCTAAACCGAGAACTCAGGATGCATAACATTATGCTNGACGAGCAATACAATGCAAAANNTGTTCTATCTCGAACCAACCTAACGAAGCTTGGNAGANGAAGGTCTCAAGAGGGGAANATTTACATACCTATCTCCTGAATGGGGATCGTTAGGTATTTTGGATATGACGACCGATGTTTACATTTTTGGTATGATCTTGCTTGAACTTTTAATGGGTNCCAAGGNTAGNNNNNNNNNNNAGGAAGAGCAAGGCTTAGTAGATTACTGGACCTCATCTTTCTTGCCAGATAATTATAAGATTGAGGAAATAATCGNTCCCCGTCTTGGGAGCGNTTATTCTGCGNANGCGGCGNCACAGATGGGCACACTCATCAACCGANGCACAGCGCATAATACAAAGAAACGGCCATTGATGCAACAAGTANTGGATGGTCTTAATCATATTGCAGAGATTAAGGACTAA
>6749
ATGGGAAACTGTCTAAAGCATTTCAAACAACAACTTCCTTCAATTGCTCCCAAGCCTCTCATTATCCCNCCAATATTTTNAGTGGAGCCAGAAAACGAGAATCTGAGAGTCTTCAGATTCGCGGA-TTNAAGAAAGCGACAAAGAAATTCAGACAAGACAGGGTCGTAGAATGCGAGGATTACTCTGTTCGAAAATTCTACAAGGGCTACATAGATGAAACCACATTTGCACCATCAAGAGCTGGAACCGGAATCGCTGTTTCTGTCATGGAATGTGATAGTTCACGCTCTTTACAAGACTGGATGGCAGTAGTGAGGTCTCTTGGACAGTTGTCTCATCAGAATTTGGTCAATTTCTTGGGTTACTGTTGTGAAGACAACAAACCATTCTTCTTGGTATTTGAANACTCGCACAAAGGAAGTTTGGACAGTCACATTTTCGGAAAAGAAGAAGAGGCATTGCCATGGGAAATACGGGTTAAGATAGCCATTGGAACAGCTCAAGGTCTCGCGTTTCTTCACTCGATCAAGAACAGCCCCCTAAACCGAGAACTCAGGATGCATAACATTATGCTTGACGAGCAATACAATGCAAAAANTGTTCTATCTCGAACCAACCAAACGAAGCTTGGTAGATGAAGGTCTCAAGAGGGGAANATTTACATACCTATCTCCTGAATGGGGATCGTTAGGTATTTTGGATATGACGACCGATGTTTACATTTTTGGTATGATCTTGCTTGAACTTTTAATGGGTTCCAAGGATAGAAAAAAGATTAAGGAAGAGCAAGGCTTAGTAGATTACTGGACCTCATCTTTCTTGCCAGATAATTATAAGATTGAGGAAATAATCGNTCCCCGACTTGGGAGCGATTATTCTGCGAATGCGGCGACACAGATGGGCACACTCATCAACCGATGCACAGCGCATAATACAAAGAAACGGCCATTGATGCAACAAGTATTGGATGGTCTTAATCATATTGCAGAGATTAAGGACTAA
>6750
ATGGGAAACTGTCTAAAGCATTTCAAACAACAACTTCCTTCAATTGCTCCCAAGCCTCTCATTATCCCNCCAATATTTTNAGTGGAGCCAGAAAACGAGAATCTGAGAGTCTTCAGATTCGCGGA-TTNAAGAAAGCGACAAAGAAATTCAGACAAGACAGGGTCGTAGAATGCGAGGATTACTCTGTTCGAAAATTCTACAAGGGCTACATAGATGAAACCACATTTGCACCATCAAGAGCTGGAACCGGAATCGCTGTTTCTGTCATGGAATGTGATAGTTCACGCTCTTTACAAGACTGGATGGCAGTAGTGAGGTCTCTTGGACAGTTGTCTCATCAGAATTTGGTCAATTTCTTGGGTTACTGTTGTGAAGACAACAAACCATTCTTCTTGGTATTTGAANACTCGCACAAAGGAAGTTTGGACAGTCACATTTTCGGAAAAGAAGAAGAGGCATTGCCATGGGAAATACGGGTTAAGATAGCCATTGGAACAGCTCAAGGTCTCGCGTTTCTTCACTCGATCAAGAACAGCCCCCTAAACCGAGAACTCAGGATGCATAACATTATGCTTGACGAGCAATACAATGCAAAAANTGTTCTATCTCGAACCAACCAAACGAAGCTTGGTAGATGAAGGTCTCAAGAGGGGAANATTTACATACCTATCTCCTGAATGGGGATCGTTAGGTATTTTGGATATGACGACCGATGTTTACATTTTTGGTATGATCTTGCTTGAACTTTTAATGGGTTCCAAGGATAGAAAAAAGATTAAGGAAGAGCAAGGCTTAGTAGATTACTGGACCTCATCTTTCTTGCCAGATAATTATAAGATTGAGGAAATAATCGNTCCCCGACTTGGGAGCGATTATTCTGCGAATGCGGCGACACAGATGGGCACACTCATCAACCGATGCACAGCGCATAATACAAAGAAACGGCCATTGATGCAACAAGTATTGGATGGTCTTAATCATATTGCAGAGATTAAGGACTAA
>6805
ATGGGAAACTGTCTAAAGCATTTCAAACAACAACTTCCTTCAATTGCTCCCAAGCCTCTCATTATCCCNCCAATATTTTNAGTGGAGCCAGAAAACGAGAATCTGAGAGTCTTCAGATTCGCGGA-TTNAAGAAAGCGACAAAGAAATTCAGACAAGACAGGGTCGTAGAATGCGAGGATTACTCTGTTCGAAAATTCTACAAGGGCTACATAGATGAAACCACATTTGCACCATCAAGAGCTGGAACCGGAATCGCTGTTTCTGTCATGGAATGTGATAGTTCACGCTCTTTACAAGACTGGATGGCAGTAGTGAGGTCTCTTGGACAGTTGTCTCATCAGAATTTGGTCAATTTCTTGGGTTACTGTTGTGAAGACAACAAACCATTCTTCTTGGTATTTGAANACTCGCACAAAGGAAGTTTGGACAGTCACATTTTCGGAAAAGAAGAAGAGGCATTGCCATGGGAAATACGGGTTAAGATAGCCATTGGAACAGCTCAAGGTCTCGCGTTTCTTCACTCGATCAAGAACAGCCCCCTAAACCGAGAACTCAGGATGCATAACATTATGCTTGACGAGCAATACAATGCAAAAANTGTTCTATCTCGAACCAACCAAACGAAGCTTGGTAGATGAAGGTCTCAAGAGGGGAANATTTACATACCTATCTCCTGAATGGGGATCGTTAGGTATTTTGGATATGACGACCGATGTTTACATTTTTGGTATGATCTTGCTTGAACTTTTAATGGGTTCCAAGGATAGAAAAAAGATTAAGGAAGAGCAAGGCTTAGTAGATTACTGGACCTCATCTTTCTTGCCAGATAATTATAAGATTGAGGAAATAATCGNTCCCCGACTTGGGAGCGATTATTCTGCGAATGCGGCGACACAGATGGGCACACTCATCAACCGATGCACAGCGCATAATACAAAGAAACGGCCATTGATGCAACAAGTATTGGATGGTCTTAATCATATTGCAGAGATTAAGGACTAA
>6806
ATGGGAAACTGTCTAAAGCATTTCAAACAACAACTTCCTTCAATTGCTCCCAAGCCTCTCATTATCCCNCCAATATTTTNAGTGGAGCCAGAAAACGAGAATCTGAGAGTCTTCAGATTCGCGGA-TTNAAGAAAGCGACAAAGAAATTCAGACAAGACAGGGTCGTAGAATGCGAGGATTACTCTGTTCGAAAATTCTACAAGGGCTACATAGATGAAACCACATTTGCACCATCAAGAGCTGGAACCGGAATCGCTGTTTCTGTCATGGAATGTGATAGTTCACGCTCTTTACAAGACTGGATGGCAGTAGTGAGGTCTCTTGGACAGTTGTCTCATCAGAATTTGGTCAATTTCTTGGGTTACTGTTGTGAAGACAACAAACCATTCTTCTTGGTATTTGAANACTCGCACAAAGGAAGTTTGGACAGTCACATTTTCGGAAAAGAAGAAGAGGCATTGCCATGGGAAATACGGGTTAAGATAGCCATTGGAACAGCTCAAGGTCTCGCGTTTCTTCACTCGATCAAGAACAGCCCCCTAAACCGAGAACTCAGGATGCATAACATTATGCTTGACGAGCAATACAATGCAAAAANTGTTCTATCTCGAACCAACCAAACGAAGCTTGGTAGATGAAGGTCTCAAGAGGGGAANATTTACATACCTATCTCCTGAATGGGGATCGTTAGGTATTTTGGATATGACGACCGATGTTTACATTTTTGGTATGATCTTGCTTGAACTTTTAATGGGTTCCAAGGATAGAAAAAAGATTAAGGAAGAGCAAGGCTTAGTAGATTACTGGACCTCATCTTTCTTGCCAGATAATTATAAGATTGAGGAAATAATCGNTCCCCGACTTGGGAGCGATTATTCTGCGAATGCGGCGACACAGATGGGCACACTCATCAACCGATGCACAGCGCATAATACAAAGAAACGGCCATTGATGCAACAAGTATTGGATGGTCTTAATCATATTGCAGAGATTAAGGACTAA
>6814
ATGGGAAACTGTCTAAAGCATTTCAAACAACAACTTCCTTCAATTGCTCCCAAGCCTCTCATTATCCCNCCAATATTTTNAGTGGAGCCAGAAAACGAGAATCTGAGAGTCTTCAGATTCGCGGA-TTNAAGAAAGCGACAAAGAAATTCAGACAAGACAGGGTCGTAGAATGCGAGGATTACTCTGTTCGAAAATTCTACAAGGGCTACATAGATGAAACCACATTTGCACCATCAAGAGCTGGAACCGGAATCGCTGTTTCTGTCATGGAATGTGATAGTTCACGCTCTTTACAAGACTGGATGGCAGTAGTGAGGTCTCTTGGACAGTTGTCTCATCAGAATTTGGTCAATTTCTTGGGTTACTGTTGTGAAGACAACAAACCATTCTTCTTGGTATTTGAANACTCGCACAAAGGAAGTTTGGACAGTCACATTTTCGGAAAAGAAGAAGAGGCATTGCCATGGGAAATACGGGTTAAGATAGCCATTGGAACAGCTCAAGGTCTCGCGTTTCTTCACTCGATCAAGAACAGCCCCCTAAACCGAGAACTCAGGATGCATAACATTATGCTTGACGAGCAATACAATGCAAAAANTGTTCTATCTCGAACCAACCAAACGAAGCTTGGTAGATGAAGGTCTCAAGAGGGGAANATTTACATACCTATCTCCTGAATGGGGATCGTTAGGTATTTTGGATATGACGACCGATGTTTACATTTTTGGTATGATCTTGCTTGAACTTTTAATGGGTTCCAAGGATAGAAAAAAGATTAAGGAAGAGCAAGGCTTAGTAGATTACTGGACCTCATCTTTCTTGCCAGATAATTATAAGATTGAGGAAATAATCGNTCCCCGACTTGGGAGCGATTATTCTGCGAATGCGGCGACACAGATGGGCACACTCATCAACCGATGCACAGCGCATAATACAAAGAAACGGCCATTGATGCAACAAGTATTGGATGGTCTTAATCATATTGCAGAGATTAAGGACTAA
>6830
ATGGGAAACTGTCTAAAGCATTTCAAACAACAACTTCCTTCAATTGCTCCCAAGCCTCTCATTATCCCNCCAATATTTTNAGTGGAGCCAGAAAACGAGAATCTGAGAGTCTTCAGATTCGCGGA-TTNAAGAAAGCGACAAAGAAATTCAGACAAGACAGGGTCGTAGAATGCGAGGATTACTCTGTTCGAAAATTCTACAAGGGCTACATAGATGAAACCACATTTGCACCATCAAGAGCTGGAACCGGAATCGCTGTTTCTGTCATGGAATGTGATAGTTCACGCTCTTTACAAGACTGGATGGCAGTAGTGAGGTCTCTTGGACAGTTGTCTCATCAGAATTTGGTCAATTTCTTGGGTTACTGTTGTGAAGACAACAAACCATTCTTCTTGGTATTTGAANACTCGCACAAAGGAAGTTTGGACAGTCACATTTTCGGAAAAGAAGAAGAGGCATTGCCATGGGAAATACGGGTTAAGATAGCCATTGGAACAGCTCAAGGTCTCGCGTTTCTTCACTCGATCAAGAACAGCCCCCTAAACCGAGAACTCAGGATGCATAACATTATGCTTGACGAGCAATACAATGCAAAANNTGTTCTATCTCGAAACAACCAAACGAAGCTTGGTAGATGAAGGTCTCAAGAGGGGAANATTTACATACCTATCTCCTGAATGGGGATCGTTAGGTATTTTGGATATGACGACCGATGTTTACATTTTTGGTATGATCTTGCTTGAACTTTTAATGGGTTCCAAGGATAGAAAAAAGATTAAGGAAGAGCAAGGCTTAGTAGATTACTGGACCTCATCTTTCTTGCCAGATAATTATAAGATTGAGGAAATAATCGNTCCCCGACTTGGGAGCGATTATTCTGCGAATGCGGCGACACAGATGGGCACACTCATCAACCGATGCACAGCGCATAATACAAAGAAACGGCCATTGATGCAACAAGTATTGGATGGTCTTAATCATATTGCAGAGATTAAGGACTAA
>6897
ATGGGAAACTGTCTAAAGCATTTCAAACAACAACTTCCTTCAATTGCNCCCAAGCCTCTCATTATCCCNCCAATATTTTNAGTGGAGCCAGAAAACGAGAATCTGAGAGTCTTCAGATTCGCGNNTTTGAAGAAAGCGACAAAGAAATTCAGACAAGACAGGGTCGTAGAATGCGAGGATTACTCTGTTCGAAAATTCTACAAGGGCTACATAGATGAAACCACATTTGCACCATCAAGAGCTGGAACCGGAATCGCTGTTTCTGTCATGGAATGTGATAGTTCACGCTCTTTACAAGACTGGATGGCAGTAGTGAGGTCTCTTGGACAGTTGTCTCATCAGAATTTGGTCAATTTCTTGGGTTACTGTTGTGAAGACAACAAACCATTCTTCTTGGTATTTGAANACTCGCACAAAGGAAGTTTGGACAGTCACATTTTCGGAAAAGAAGAAGAGGCATTGCCATGGGAAATACGGGTTAAGATAGCCATTGGAACAGCTCAAGGTCTCGCGTTTCTTCACTCGATCAAGAACAGCCCCCTAAACCGAGAACTCAGGATGCATAACATTATGCTTGACGAGCAATACAATGCAAAA-CTGTTCTATCTCGAACCAACCTAACGAAGCTTGGTAGATGAAGGTCTCAAGAGGGGAANATTTACANANCTATCTCCTGAATGGGGATCGTTAGGTATTTTGGATATGACGACCGATGTTTACATTTTTGGTATGATCTTGCTTGAACTTTTAATGGGTTCCAAGGATAGAAAAAAGATTAAGGAAGAGCAAGGCTTAGTAGATTACTGGACCTCATCTTTCTTGCCAGATAATTATAAGATTGAGGAAATAATCGNTCCCCGTCTTGGGAGCGATTATTCTGCGAATGCGGCGACACAGATGGGCACACTCATCAACCGATGCACAGCGCATAATACAAAGAAACGGCCATTGATGNAACAAGTATTGGATGGNCTTNATCATATTGCAGAGATTAAGGACTAA
>6898
ATGGGAAACTGTCTAAAGCATTTCAAACAACAACTTCCTTCAATTGCTCCNAAGCCTCTCATTATCCCNCCAATATTTTNAGTGGAGCCAGAAAACGAGAATCTGAGAGTCTTCAGATTCGCGGA-TTNAAGAAAGCGACAAAGAAATTCAGACAAGACAGGGTCGTAGAATGCGAGGATTACTCTGTTCGAAAATTCTACAAGGGCTACATAGATGAAACCACATTTGCACCATCAAGAGCTGGAACCGGAATCGCTGTTTCTGTCATGGAATGTGATAGTTCACGCTCTTTACAAGACTGGATGGCAGTAGTGAGGTCTCTTGGACAGTTGTCTCATCAGAATTTGGTCAATTTCTTGGGTTACTGTTGTGAAGACAACAAACCATTCTTCTTGGTATTTGAANACTCGCACAAAGGAAGTTTGGACAGTCACATTTTCGGAAAAGAAGAAGAGGCATTGCCATGGGAAATACGGGTTAAGATAGCCATTGGAACAGCTCAAGGTCTCGCGTTTCTTCACTCGATCAAGAACAGCCCCCTAAACCGAGAACTCAGGATGCATAACATTATGCTTGACGAGCAATACAATGCAAAAANTGTTCTATCTCGAACCAACCAAACGAAGCTTGGTAGATGAAGGTCTCAAGAGGGGAANATTTACATACCTATCTCCTGAATGGGGATCGTTAGGTATTTTGGATATGACGACCGATGTTTACATTTTTGGTATGATCTTGCTTGAACTTTTAATGGGTTCCAAGGATAGAAAAAAGATTAAGGAAGAGCAAGGCTTAGTAGATTACTGGACCTCATCTTTCTTGCCAGATAATTATAAGATTGAGGAAATAATCGNTCCCCGACTTGGGAGCGATTATTCTGCGAATGCGGCGACACAGATGGGCACACTCATCAACCGATGCACAGCGCATAATACAAAGAAACGGCCATTNATGCAACAAGTATTGGATGGNCTTNATCATATTGCAGAGATTAAGGACTAA
>6900
ATGGGAAACTGTCTAAAGCATTTCAAACAACAACTTCCTTCAATTGCTCCCAAGCCTCTCATTATCCCNCCAATATTTTNNNTGGAGCCAGAAAACGAGAATCTGAGAGTCTTCAGATTCGCGGA-TTNAAGAAAGCGACAAAGAAATTCAGACAAGACAGGGTCGTAGAATGCGAGGATTACTCTGTTCGAAAATTCTACAAGGGCTACATAGATGAAACCACATTTGCACCATCAAGAGCTGGAACCGGAATCGCTGTTTCTGTCATGGAATGTGATAGTTCACGCTCTTTACAAGACTGGATGGCAGTAGNGAGGNCTCTTGGACAGTTGTCTCATCAGAATTTGGTCAATTTCTTGGGTTACTGTTGTGAAGACAACAAACCATTCTTCTTGGTATTTGAANACTCGCACAAAGGAAGTTTGGACAGTCACATTTTCGGAAAAGAAGAAGAGGCATTGCCATGGGAAATACGGGTTAAGATAGCCATTGGAACAGCTCAAGGTCTCGCGTTTCTTCACTCGATCAAGAACAGCCCCCTAAACCGAGAACTCAGGATGCATAACATTATGCTTGACGAGCAATACAATGCAAAANNTGTTCTATCTCGAACCAACCAAACGAAGCTTGGTAGATGAAGGTCTCAAGAGGGGAANATTTACATACCTATCTCCTGAATGGGGATCGTTAGGTATTTTGGATATGACGACCGATGTTTACATTTTTGGTATGATCTTGCTTGAACTTTTAATGGGTTCCAAGGATAGAAAAAAGATTAAGGAAGAGCAAGGCTTAGTAGATTACTGGNCCNCATCTTTCTTGCCAGATAATTATAAGATTGAGGAAATAATCGNTCCCCGACTTGGGAGCGATTATTCTGCGAATGCGGCGACACAGATGGGCACACTCATCAACCGATGCACAGCGCATAATACAAAGAAACGGCCATTGATGCAACAAGTATTGGATGGTCTTAATCATATTGCAGAGATTAAGGACTAA
>6901
ATGGGAAACTGTCTAAAGCATTTCAAACAACAACTTCCTTCAATTGCTCCCAAGCCTCTCATTATCNNNNNNNTATTTTNAGTGGAGCCAGAAAACGAGAATCTGAGAGTCTTCAGATTCGCGGA-TTNAAGAAAGCGACAAAGAAATTCAGACAAGACAGGGTCGTAGAATGCGAGGATTACTCTGTTCGAAAATTCTACAAGGGCTACATAGATGAAACCACATTTGCACCATCAAGAGCTGGAACCGGAATCGCTGTTTCTGTCATGGAATGTGATAGTTCACGCTCTTTACAAGACTGGATGGCAGTAGTGAGGTCTCTTGGACAGTTGTCTCATCAGAATTTGGTCAATTTCTTGGGTTACTGTTGTGAAGACAACAAACCATTCTTCTTGGTATTTGAANACTCGCACAAAGGAAGTTTGGACAGTCACATTTTCGGAAAAGAAGAAGAGGCATTGCCATGGGAAATACGGGTTAAGATAGCCATTGGAACAGCTCAAGGTCTCGCGTTTCTTCACTCGATCAAGAACAGCCCCCTAAACCGAGAACTCAGGATGCATAACATTATGCTTGACGAGCAATACAATGCAAAA-CTGTTCTATCTCGAACCAACCAAACGAAGCTTGGTAGATGAAGGTCTCAAGAGGGGAANATTTACATACCTATCTCCTGAATGGGGATCGTTAGGTNTTTTGGATATGACGACCGATGTTTACATTTTTGGTATGATCTTGCTTGAACTTTTAATGGGTTCCAAGGATAGAAAAAAGATTAAGGAAGAGCAAGGCTTAGTAGATTACTGGACCTCATCTTTCTTGCCAGATAATTATAAGATNGAGGAAATANTCGNTCCCNGACTTGGGAGCGATTATTCTGCGAATGCGGCGACACAGATGGGCACACTCATCAACCGATGCACAGCGCATAATACAAAGAAACGGCCATTGATGCAACAAGTATTGNATGGTCTTAATCATATTGCAGAGATTAAGGACTAA
>6903
ATGGGAAACTGTCTAAAGCATTTCAAACAACAACTTCCTTCAATTGCTCCCAAGCCTCTCATTATCCCNCCAATATTTTNAGTGGAGCCAGAAAACGAGAATCTGAGAGTCTTCAGATTCGCGGA-TTNAAGAAAGCGACAAAGAAATTCAGACAAGACAGGGTCGTAGAATGCGAGGATTACTCTGTTCGAAAATTTTACAAGGGCTACATAGATGAAACCACATTTGCACCATCAAGAGCTGGAACCGGAATCGCTGTTTCTGTCATGGAATGTGATAGTTCACGCTCTTTACAAGACTGGATGGCAGTAGTGAGGTCTCTTGGACAGTTGTCTCATCAGAATTTGGTCAATTTCTTGGGTTACTGTTGTGAAGACAACAAACCATTCTTCTTGGTATTTGAANACTCGCACAAAGGAAGTTTGGACAGTCACATTTTCGGAAAAGAAGAAGAGGCATTGCCATGGGAAATACGGGTTAAGATAGCCATTGGAACAGCTCAAGGTCTCGCGTTTCTTCACTCGATCAAGAACAGCCCCCTAAACCGAGAACTCAGGATGCATAACATTATGCTTGACGAGCAATACAATGCAAAA-CTGTTCTATCTCGAAACAACCAAACGAAGCTTGGTAGATGAAGGTCTCAAGAGGGGAANATTTACATACCTATCTCCTGAATGGGGATCGTTAGGTATTTTGGATATGACGACCGATGTTTACATTTTTGGTATGATCTTGCTTGAACTTTTAATGGGTTCCAAGGATAGAAAAAAGATTAAGGAAGAGCAAGGCTTAGTAGATTACTGGACCTCATCTTTCTTGCCAGATAATTATAAGATTGAGGAAATAATCGNTCCCCGACTTGGGAGCGATTATTCTGCGAATGNGGCGACACAGATGGGCACACTCATCAACCGATGCACAGCGCATAATACAAAGAAACGGCCATTGATGCAACAAGTATTGGATGGNCTTAATCATATTGCAGAGATTAAGGACTAA
>6904
ATGGGAAACTGTCTAAAGCATTTCAAACAACAACTTCCTTCAATTGCTCCCAAGCCTCTCATTATCCCNCCAATATTTTNAGTGGAGCCAGAAAACGAGAATCTGAGAGTCTTCAGATTCGCGGATTTGAAGAAAGCGACAAAGAAATTCAGACAAGACAGGGTCGTAGAATGCGAGGATTACTCTGTTCGAAAATTCTACAAGGGCTACATAGATGAAACCACATTTGCACCATCAAGAGCTGGAACCGGAATCGCTGTTTCTGTCATGGAATGTGATAGTTCACGCTCTTTACAAGACTGGATGGCAGTAGTGAGGTCTCTTGGACAGTTGTCTCATCAGAATTTGGTCAATTTCTTGGGTTACTGTTGTGAAGACAACAAACCATTCTTCTTGGTATTTGAANACTCGCACAAAGGAAGTTTGGACAGTCACATTTTCGGAAAAGAAGAAGAGGCATTGCCATGGGAAATACGGGTTAAGATAGCCATTGGAACAGCTCAAGGTCTCGCGTTTCTTCACTCGATCAAGAACAGCCCCCTAAACCGAGAACTCAGGATGCATAACATTATGCTTGACGAGCAATACAATGCAAAANNTGTTCTATCTCGAACCAACCTAACGAAGCTTGGTAGATGAAGGTCTCAAGAGGGGAANATTTACATACCTATCTCCTGAATGGGGATCGTTAGGTATTTTGGATATGACGACCGATGTTTACATTTTTGGTATGATCTTGCTTGAACTTTTAATGGGTTCCAAGGATAGAAAAAAGATTAAGGAAGAGCAAGGCTTAGTAGATTACTGGACCTCATCTTTCTTGCCAGATAATTATAAGATTGAGGAAATAATCGNTCCCCGTCTTGGGAGCGATTATTCTGCGAATGCGGCGACACAGATGGGCACACTCATCAACCGATGCACAGCGCATAATACAAAGAAACGGCCATTGATGCAACAAGTATTGGATGGNCTTAATCATATTGCAGAGATTAAGGACTAA
>6907
ATGGGAAACTGTCTAAAGCATTTCAAACAACAACTTCCTTCAATTGCTCCCAAGCCTCTCATTATCCCNCCAATATTTTNAGTGGAGCCAGAAAACGAGAATCTGAGAGTCTTCAGATTCGCGGA-TTNAAGAAAGCGACAAAGAAATTCAGACAAGACAGGGTCGTAGAATGCGAGGATTACTCTGTTCGAAAATTCTACAAGGGCTACATAGATGAAANCACATTTGCNCCATCAAGAGCTGGAACCGGAATCGCTGTTTCTGTCATGGAATGTGATAGTTNACGCTCTTTACAAGACTGGATGNCAGTAGTGAGGTCTCTTGGACAGTTGTCTCATCAGAATTTGGTCAATTTCTTGGGTTACTGTTGTGAAGACAACAAACCATTCTTCTTGGTATTTGAANACTCGCACAAAGGAAGTTTGGACAGTCACATTTTCGGAAAAGAAGAAGAGGCATTGCCATGGGAAATACGGGTTAAGATAGCCATTGGAACAGCTCAAGGTCTCGCGTTTCTTCACTCGATCAAGAANAGCCCCCTAAACCGAGNACTCAGGATGCATAACATTATGCTTGACGAGCAATACAATGCAAAAANTGTTCTATCTCGAACCAACCAAACGAAGCTTGGTAGATGAAGGTCTCAAGAGGGGAANATTTACATACCTATCTCCTGAATGGGGATCGTTAGGTATTTTGGATATGACGACCGATGTTTACATTTTTGGTATGATNTTGNTTGANCTTTTAATGGGTTCNAAGGANAGAAAAAAGATNAAGNAAGAGCAAGGNTTAGTAGATTACTGNNCCTCATCTTTCTTGCCAGATAATTATAAGATTGAGGAAATAATCGNTCNCCGACNTNGGAGCGATTATTCNNCNANTGCGGNNACACANNTNGGCANACTNATCAACCGATGCACAGCGCATAATACAAAGAAACGGCCATTGATGCAACAAGTATTGGATGGTCTTAATCATATTGCAGAGATTAAGGACTAA
>6908
ATGGGAAACTGTCTAAAGCATTTCAAACAACAACTTCCTTCAATTGCTCCCAAGCCTCTCATTATCCCNCCAATATTTTNAGTGGAGCCAGAAAACGAGAATCTGAGAGTCTTCAGATTCGCGGA-TTNAAGAAAGCGACAAAGAAATTCAGACAAGACAGGGTCGTAGAATGCGAGGATTACTCTGTTCGAAAATTCTACAAGGGCTACATAGATGAAACCACATTTGCACCATCAAGAGCTGGAACCGGAATCGCTGTTTCTGTCATGGAATGTGATAGTTCACGCTCTTTACAAGACTGGATGGCAGTAGTGAGGTCTCTTGGACAGTTGTCTCATCAGAATTTGGTCAATTTCTTGGGTTACTGTTGTGAAGACAACAAACCATTCTTCTTGGTATTTGAANACTCGCACAAAGGAAGTTTGGACAGTCACATTTTCGGAAAAGAAGAAGAGGCATTGCCATGGGAAATACGGGTTAAGATAGCCATTGGAACAGCTCAAGGTCTCGCGTTTCTTCACTCGATCAAGAACAGCCCCCTAAACCGAGAACTCAGGATGCATAACATTATGCTTGACGAGCAATACAATGCAAAA-CTGTTCTATCTCGAACCAACCAAACGAAGCTTGGTAGATGAAGGTCTCAAGAGGGGAANATTTACATACCTATCTCCTGAATGGGGATCGTTAGGTATTTTGGATATGACGACCGATGTTTACATTTTTGGTATGATCTTGCTTGAACTTTTAATGGGTTCCAAGGATAGAAAAAAGATTAAGGAAGAGCAAGGCTTAGTAGATTACTGGACCTCATCTTTCTTGCCAGATAATTATAAGATTGAGGAAATAATCGNTCCCCGACTTGGGAGCGATTATTCTGCGAATGCGGCGACACAGATGGGCACACTCATCAACCGATGCACAGCGCATAATACAAAGAAACGGCCATTGATGCAACAAGTATTGGATGGTCTTAATCATATTGCAGAGATTAAGGACTAA
>6909
ANGGGAAACTGTCTAAAGCATTNCAANCNACNNCTNCCTTCAATNNCNCCNAAGCCTCTCATTATCCCNCCAATATTTTNAGTGGAGCCAGAAAACGAGANTCTNANAGTCTTCAGATTCGCGGA-TTNAAGAAAGCGACAAAGAAATTCAGNCAAGACAGGGTCGTAGAATGCGAGGATTACTCTGTTCGAAAATTCTACAAGGGCTACATAGATGAAACCACATTTGCACCATCAAGAGCTGGAACCGGAATCGCTGTTTCTGTCATGGAATGTGATAGTTCACGCTCTTTACAAGACTGGATGGCAGTAGNNAGGNCTCTTGGNCNGTTGNCTCATCAGAATTTGGTCNATTTCTTGGGTTACTGTTGTGAAGACAACAAACCNTTCTTCTTGGTATTTGAANACTCGCACAAAGGAAGTTTGGACAGTCACATTTTCGGAAAAGAAGAAGAGGCATTGCNATGGNANATACGGGTNAAGATAGCCATNGGAACAGCTCAAGGNCTCGCGTTTCTTCACTCGATCAAGAACAGCCCCCTAAACCGAGAACTCAGGATGCATAACATTATGCTTGACGAGCAATACAATGCAAAAANTGTTCTATCTCGAACCAACCAAACGAAGCTTGGTAGATGAAGGTCTCAAGAGGGGAANATTTACATACCTATCTCCTGAATGGGGATCGTTAGGTATTTTGGATATGACGACCGATGTNTNCATTTTTGGTATGATCTTGCTTGANCTTTTAATGGGTTCCAAGGATAGAAAAAAGATTAAGGAAGAGCAAGGCTTAGTAGATTACTGGACCTCATCTTTCTTGCCAGATAATTATAAGATTGAGGANATAATCGNTCCCCGACTTGGGAGCGATTATTCNGCGAATGCGGCGACACAGATGGGCACNCNCANCANCCGATGCACAGCGCATAATACAAAGAAACGGCCANTGATGCAACAAGTATTGGATGGNNTTNATCATATTNCAGAGATTAAGGNCTAA
>6911
ATGGGAAACTGTCTAAAGCATTTCAAACAACAACTTCCTTCAATTGCTCCCAAGCCTCTCATTATCCCNCCAATATTTTNAGTGGAGCCAGAAAACGAGAATCTGAGAGTCTTCAGATTCGCGGATTTGAAGAAAGCGACAAAGAAATTCAGACAAGACAGGGTCGTAGAATGCGAGGATTACTCTGTTCGAAAATTCTACAAGGGCTACATAGATGAANCCACATTTGCACCATCAAGAGCTGGAACCGGAATCGCTGTTTCTGTCATGGAATGTGATAGTTCACGCTCTTTACAAGACTGGATGGCAGTAGTGAGGTCTCTTGGACAGTTGTCTCATCAGAATTTGGTCAATTTCTTGGGTTACTGTTGTGAAGACAACAAACCATTCTTCTTGGTATTTGAANACTCGCACAAAGGAAGTTTGGACAGTCACATTTTCGGAAAAGAAGAAGAGGCATTGCCATGGGAAATACGGGTTAAGATAGCCATTGGAACAGCTCAAGGTCTCGCGTTTCTTCACTCGATCAAGAACAGCCCCCTAAACCGAGAACTCAGGATGCATAACATTATGCTTGACGNGCAATACAATGCAAAA-CTGTTCTATCTCGAACCAACCAAACGAAGCTTGGTAGATGAAGGTCTCAAGAGGGGAANATTTACATACCTATCTCCTGAATGGGGATCGTTAGGTATTTTGGATATGACGACCGATGTTTACATTTTTGGTATGATCTTGCTTGAACTTTTAATGGGTTCCAAGGATAGAAAAAAGATTAAGGAAGAGCAAGGCTTAGTAGATTACTGGACCTCATCTTTCTTGCCAGATAATTATAAGATTGAGGAAATAATCGNTCCCCGACTTGGGAGCGATTATTCTGCGAATGCGGCGACACAGATGGGCACACTCATCAACCGATGCACAGCGCATAATACAAAGAAACGGCCATTGATGCAACAAGTATTGGATGGTCTTAATCATATTGCAGAGATTAAGGACTAA
>6913
ATGGGAAACTGTCTAAANCATTTCAAACAACAACTTCCTTCAATTGCTCCCAAGCCTCTCATTATCCCNCCAATATTTTNAGTGGAGCCAGAAAACGAGAATCTGAGAGTCTTCAGATTCGCGGN-TTNAAGAAAGCGACAAAGAAATTCAGACAAGACAGGGTCGTAGAATGCGAGGATTACTCTGTTCGAAAATTCTACAAGGGCTACATAGATGAAACCACATTTGCACCATCAAGAGCTGGAACCGGAATCGCTGTTTCTGTCATGGAATGTGATAGTTCACGCTCTTTACAAGACTGGATGGCAGTAGTGAGGTCTCTTGGACAGTTGTCTCATCAGAATTTGGTCAATTTCTTGGGTTACTGTTGTGAAGACAACAAACCATTCTTCTTGGTATTTGAANACTCGCACAAAGGAAGTTTGGACAGTCACATTTTCGGAAAAGAAGAAGAGGCATTGCCATGGGAAATACGGGTTAAGATAGCCATTGGAACAGCTCAAGGTCTCGCGTTTCTTCACTCGATCAAGAACAGCCCCCTAAACCGAGAACTCAGGATGCATAACATTATGCTTGACGAGCAATACAATGCAAAA-CTGTTCTATCTCGAACCAACCTAACGAAGCTTGGTAGATGAAGGTCTCAAGAGGGGAANATTTACATACCTATCTCCTGAATGGGGATCGTTAGGTATTTTGGATATGACGACCGATGTTTACATTTTTGGTATGATCTTGCTTGAACTTTTAATGGGTTCCAAGGATAGAAAAAAGATTAAGGAAGAGCAAGGCTTAGTAGATTACTGGACCTCATCTTTCTTGCCAGATAATTATAAGATTGAGGAAATAATCGNTCCCCGTCTTGGGAGCGATTATTCTGCGAATGCGGCGACACAGATGGGCACACTCATCAACCGATGCACAGCGCATAATACAAAGAAACGGCCATTGATGCAACAAGTATTGGATGGTCTTAATCATATTGCAGAGATTAAGGACTAA
>6915
ATGGNAANCTNTCTAAAGCATTTCAAACAACAACTTCCTTCAATTGCTCCCAAGCCTCTCATTATCCCNCCAATATTTTNAGTGGAGCCAGAAAACGAGAATCTGAGAGTCTTCAGATTCGCGGA-TTNAAGAAAGCGACAAAGAAATTCAGACAAGACAGGGTCGTAGAATGCGAGGATTACTCTGTTCGAAAATTCTACAAGGGCTACATAGATGAAACCACNTTTGCACCATCAAGAGCTGGAACCGGAATCGCTGTTTCTGTCATGGAATGTGATAGTTCACGCTCTTTACAAGACTGGATNGCAGTAGTGAGGTCTCTTGGACAGTTGTCTCATCAGAATTTGGTCAATTTCTTGGGTTACTGTTGTGAAGACAACAAACCATTCTTCTTGGTATTTGAANACTCGCACAAAGGAAGTTTGGACAGTCACATTTTCGGAAAAGAAGAAGAGGCATTGCCATGGGAAATACGGGTTAAGATAGCCATTGGAACAGCTCAAGGTCTCGCGTTTCTTCACTCGATCAAGAACAGCCCCCTAAACCGAGAACTCAGGATGCATAACATTATGCTTGACGAGCAATACAATGNNAAANNTGTTCTATCTCGAACCAACCAAACGAAGCTTGGTAGATGAAGGTCTCAAGAGGGGAANATTTACATACCTATCTCCTGAATGGGGATCGTTAGGTATTTTGGATATGACGACCGATGTTTACATTTTTGGTATGATCTTGCTTGAACTTTTAATGGGTTCCAAGGATAGAAAAAAGATTAAGGAAGAGCAAGGCTTAGTAGATTACTGGACCTCATCTTTCTTGCCAGATAATTATAAGATTGAGGAAATAATCGNTCCCCGACTTGGGAGCGATTATTCTGCGAATGCGGCGACACAGATGGGCACACTCATCAACCGATGCACAGCGCATAATACAAAGAAACGGCCATTGATGCAACAAGTATTGGATGGTCTTAATCATATTGCAGAGATTAAGGACTAA
>6917
NNNNNNNNNNNNNNNNAGCATTTCAAACAACAACTTCCTTCAATTGCTCCCAAGCCTCTCATTATCCCNCCAATANTTTNAGNGGAGCCAGAAAACGAGAATCTGAGAGTCTTCAGATTCGCGGA-TTNAAGAAAGCGACAAAGAAATTCAGACAAGACAGGGTCGTAGAATGCGAGGATTACTCTGTTCGAAAATTCTACAAGGGCTACATAGATGAAACCACATTTGCNCCATCAAGAGCTGGAACCGGAATCGCTGTTTCTGTCATGGAATGTGATAGTTCACGCTCTTTACAAGACTGGATGGCAGTAGTGAGGTCTCTTGGACAGTTGTCTCATCAGAATTTGGTCAATTTCTTGGGTTACTGTTGTGAAGACAACAAACCATTCTTCTTGGTATTTGAANNCTNGCACAAAGGAAGTTTGGACAGTCACATTTTCGGAAAAGAAGAAGAGGCATTGCCATGGGAAATACGGGTTAAGATAGCCATTGGAACAGCTCAAGGTCTCGCGTTTCTTCACTCGATCAAGAACAGCCCCCTAAACCGAGAACTCAGGATGCATAACATTATGCTTGACGAGCAATNCAATGCAAAA-CTGTTCTATCTCGAACCAACCAAACGAAGCTTGGTAGATGAAGGTCTCAAGAGGGGAANATTTACATACCTATCTCCTGAATGGGGATCGTTAGGTATTTTGGATATGACGACCGATGTTTACATTTTTGGTATGATCTTGCTTGAACTTTTAATGGGTTCCAAGGATAGNAAAAAGATTAAGGAAGAGCAAGGCTTAGTAGATTACTGGACCTCATCTTTCTTGCCAGATAATTATAAGATTGAGGAAATAATCGNTCCCCGACTTGGGAGCGATTANTCTGCGAATGCGGCGACACAGATGGGCACNCTCANCAACCGATGCACAGCGCATAATACAAAGAANCGGCCATTGATGCAACAAGTATTGNATGGTCTTNATCATATTGCAGAGATTAAGGACTAA
>6918
ATGGGAAACTGTCTAAAGCATTTCAAACAACAACTTCCTTCAATTGCTCCCAAGCCTCTCATTATCNCNCCAATATTTTNAGTGGAGCCAGAAAACGAGAATCTGAGAGTCTTCAGATTCGCGGA-TTNAAGAAAGCGACAAAGAAATTCAGACAAGACAGGGTCGTAGAATGCGAGGATTACTCTGTTCGAAAATTCTACAAGGGCTACATAGATGAAACCACATTTGCACCATCAAGAGCTGGAACCGGAATCGCTGTTTCTGTCATGGAATGTGATAGTTCACGCTCTTTACAAGACTGGATGGCAGTAGTGAGGTCTCTTGGACAGTTGTCTCATCAGAATTTGGTCAATTTCTTGGGTTACTGTTGTGAAGACAACAAACCATTCTTCTTGGTATTTGAANACTCGCACAAAGGAAGTTTGGACAGTCACATTTTCGGAAAAGAAGAAGAGGCATTGCCATGGGAAATACGGGTTAAGATAGCCATTGGAACAGCTCAAGGTCTCGCGTTTCTTCACTCGATCAAGAACAGCCCCCTAAACCGAGAACTCAGGATGCATAACATTATGCTTGACGAGCAATACAATGCAAAA-CTGTTCTATCTCGAACCAACCAAACGAAGCTTGGTAGATGAAGGTCTCAAGAGGGGAANATTTACATACCTATCTCCTGAATGGGGATCGTTAGGTATTTTGGATATGACGACCGATGTTTACATTTTTGGTATGATCTTGCTTGAACTTTTAATGGGTTCCAAGGATAGAAAAAAGATTAAGGAAGAGCAAGGCTTAGTAGATTACTGGACCTCATCTTTCTTGCCAGATAATTATAAGATTGAGGAAATAATCGNTCCCCGACTTGGGAGCGATTATTCTGCGAATGCGGCGACACAGATGGGCACACTCATCAACCGATGCACAGCGCATAATACAAAGAAACGGCCATTGATGCAACAAGTATTGGATGGTCTTAATCATATTGCAGAGATTAAGGACTAA
>6919
ATGGGAAACTGTCTAAAGCATTTCAAACAACAACTTCCTTCAATTGCTCCNAAGCCTCTCATTATCCCNCCAATATTTTNAGTGGAGCCAGAAAACGAGAATCTGAGAGTCTTCAGATTCGCGGN-TTNAAGAAAGCGACAAAGAAATTCAGACAAGACAGGGTCNTAGAATGCGAGGATTACTCTGTTCGAAAATTCTACAAGGGCTACATAGATGAAACCACATTTGCACCATCAAGAGCTGGAACCGGAATCGCTGTTTCTGTCATGGAATGTGATAGTTCACGCTCTTTACAAGACTGGATGGCAGTAGTGAGGTCTCTTGGACAGTTGTCTCATCAGAATTTGGTCAATTTCTTGGGTTACTGTTGTGAAGACAACAAACCATTCTTCTTGGTATTTGAANACTCGCACAAAGGAAGTTTGGACAGTCACATTTTCGGAAAAGAAGNAGAGGCATTGCCATGGGAAATACGGGTTAAGATAGCCATTGGAACAGCTCAAGGTCTCGCGTTTCTTCACTCGATCAAGAACAGCCCCCTAAACCGAGAACTCAGGATGCATAACATTATGCTTGACGGGCAATACAATGCAAAA-CTGTTCTATCTCGAACCAACCAAACGAAGCTTGGTAGATGAAGGTCTCAAGAGGGGAANATTTACATACCTATCTCCTGAATGGGGATCGTTAGGTATTTTGGATATGACGACCGATGTTTACATTTTTGGTATGATCTTGCTTGAACTTTTAATGGGTTCCAAGGATAGNAAAAAGATTAAGGAAGAGCAAGGCTTAGTAGATTACTGGACCTCATCTTTCTTGCCAGATAATTATAAGATTGAGGAAATAATCGNTCCCCGACTTGGGAGCGATTATTCTGCGAATGCGGCGACACAGATGGGCACACTCATNAACCGATGCACNGCGCATAATACAAAGAAACGGCCATTGATGCNACAAGTATTGGATGGNCTTAATCNTATTGCAGAGATTAAGGACTAA
>6920
ATGGGAAACTGTCTAAAGCATTTCAAACAACAACTTCCTTCAATTGCTCCCAAGCCTCTCATTATCCCNCCAATATTTTNAGTGGAGCCAGAAAACGAGAATCTGAGAGTCTTCAGATTCGCGGA-TTNAAGAAAGCGACAAAGAAATTCAGACAAGACAGGGTCGTAGAATGCGAGGATTACTCTGTTCGAAAATTCTACAAGGGCTACATAGATGAAACCACATTTGCACCATCAAGAGCTGGAACCGGAATCGCTGTTTCTGTCATGGAATGTGATAGTTCACGCTCTTTACAAGACTGGATGGCAGTAGTGAGGTCTCTTGGACAGTTGTCTCATCAGAATTTGGTCAATTTCTTGGGTTACTGTTGTGAAGACAACAAACCATTCTTCTTGGTATTTGAANACTCGCACAAAGGAAGTTTGGACAGTCACATTTTCGGAAAAGAAGAAGAGGCATTGCCATGGGAAATNCGGGTTAAGATAGCCATTGGAACAGCTCAAGGTCTCGCGTTTCTTCACTCNATCAAGAACAGCCCCCTAAACCGAGAACTCAGGATGCATAACATTATGCTTGACGAGCAATACAATNCAAAA-CTNTTCTATCTCGAACCAACCAAACGAAGCTTGGTAGATGAAGGTCTCAAGAGGGGAANATTTACATACCTATCTCCTGAATGGGGATCGTTAGGTATTTTGGATATGACGACCGATGTTTACATTTTTGGTATGATCTTGCTTGAACTTTTAATGGGTTCCAAGGATAGAAAAAAGATTAAGGAAGAGCAAGGCTTAGTAGATTACTGGACCTCATCTTTCTTGCCAGATATTTATAAGATTGAGGAAATAATCGNTCCCCGACTTGGGAGCGATTATTCTGCGAATGCGGCGACACAGATGGGCACACTCATCAACCGATGCACAGCGCATAATACAAAGAAACGGCCATTGATGCAACAAGTATTGGATGGTCTTAATCATATTGCAGAGATTAAGGACTAA
>6922
ATGGGAAACTGTCTAAAGCATTTCAAACAACAACTTCCTTCAATTGCTCCCAAGCCTCTCATTATCCCNCCAATATTTTNAGTGGAGCCAGAAAACGAGAATCTGAGAGTCTTCAGATTCGCGGATTTGAAGAAAGCGACAAAGAAATTCAGACAAGACAGGGTCGTAGAATGCGAGGATTACTCTGTTCGAAAATTCTACAAGGGCTACATAGATGAAACCACATTTGCACCATCAAGAGCTGGAACCGGAATCGCTGTTTCTGTCATGGAATGTGATAGTTCACGCTCTTTACAAGACTGGATGGCAGTAGTGAGGTCTCTTGGACAGTTGTCTCATCAGAATTTGGTCAATTTCTTGGGTTACTGTTGTGAAGACAACAAACCATTCTTCTTGGTATTTGAANACTCGCACAAAGGAAGTTTGGACAGTCACATTTTCGGAAAAGAAGAAGAGGCATTGCCATGGGAAATACNGGTTAAGATAGCCATTGGAACAGCTCAAGGTCTCGCGTTTCTTCACTCGATCAAGAACAGCCCCCTAAACCGAGAACTCAGGATGCATAACATTATGCTTGACGAGCAATACAATGCAAAA-CTGTTCTATCTCGAACCAACCTAACGAAGCTTGGTAGATGAAGGTCTCAAGAGGGGAANATTTACATACCTATCTCCTGAATGGGGATCGTTAGGTATTTTGGATATGACGACCGATGTTTACATTTTTGGTATGATCTTGCTTGAACTTTTAATGGGTTCCAAGGATAGAAAAAAGATTAAGGAAGAGCAAGGCTTAGTAGATTACTGGACCTCATCTTTCTTGCCAGATAATTATAAGATTGAGGAAATAATCGNTCCCCGTCTTGGGAGCGATTATTCTGCGAATGCGGCGACACAGATGGGCACACTCATCAACCGATGCACAGCGCATAATACAAAGAAACGGCCATTGATGCAACAAGTATTGGATGGNCTTAATCATATTGCAGAGATTAAGGACTAA
>6923
ATGGGAAACTGTCTAAAGCATTTCAAACAACAACTTCCTTCAATTGCTCCNAAGCCTCTCATTATCCCNCCAATATTTNNAGTGGAGCCAGAAAACGAGAATCTGAGAGTCTTCAGATTCGCGGA-TTNAAGAAAGCGACAAAGAAATTCAGACAAGACAGGGTCGTAGAANGCGAGGATTACTCTGTTCGAAAATTCTACAAGGGCTACATAGATGAAACCACATTTGCACCATCAAGAGCTGGAACCGGAATCGCTGTTTCTGTCATGGAATGTGATAGTTCACGCTCTTTACAAGACTNGATGGCAGTAGTNAGNTCTCTTGGACAGTTNTCTCATCAGAATTTGGTCAATTTCTTGGGTTACTGTTGTGAAGACAANAAACCATTCTTCTTGGTATTTGAANACTCGCACAAAGGAAGTTTGGACAGTCACATTTTCGGAAAAGAAGAAGAGGCATTGCCATGGGAAATACGGGTTAAGATAGCCATTGGAACAGCTCAAGGTCTCGCGTTTCTTCACTCGATCAAGAACAGCCCCCTAAACCGAGAACTCAGGATGCATAACATTATGCTTGACGAGCAATACAATGCANAA-CTNTTNTATNTCNAACCAACCAAACGAAGCTTGGTAGATGAAGGTCTCAAGAGGGGAANATTTACATACCTATCTCCTGAATGGGGATCGTTAGGTATTTTGGATATGANGACCGATGTTTANATTTTTGGTATGATNTTGCTTGAACTTTTAATGGGTTCCAAGGATAGAAAAAAGATTAAGGAAGAGCAAGGCTTAGTAGATTACTGGACCTCATCTTTCTTGCCAGATAATTATAAGATTGAGGAAATAATCGNTCCCCGACTTGGGAGCGATTATTCTGCGAATGCGGCGACACAGATGGGCACACTCATCAACCGATGCACAGCGCATAATACAAAGAAACGGCCATTGATGCANCAAGTATTGGATGGTCTTAATCATATTGCAGAGATTAAGGACTAA
>6924
ATNNNNNNNNNNNNNNNNNNNNNNNNNNNNNNNNNNNNNNNNNNNNNNNNNNNNNCTCTCATTATCCCNCCAATATTTTNAGTGGAGCCAGAAAACGAGAATCTGAGAGTCTTCAGATTCGCGGA-TTNAAGAAAGCGACAAAGAAATTCANNCAAGACAGGGTCGTAGAATGNGAGGATTACTCTGTTCGAAAATTCTACAAGGGCTACATAGATGAAACCACATTTGCACCATCAAGAGCTGGAACCGGAATCGCTGTTTCTGTCATGGAATGTGATAGTTCACGCTCTTTACAAGACTGGATGGCAGTAGTGAGGTCTCTTGGACAGTTGTCTNNNNNNNNNNTGGTCAATTTCTTGGGTTACTGTTGTGAAGACAACAAACCATTCTTCTTGGTATTTGAANACTCGCACAAAGGAAGTTTGGACAGTCACATTTTCGGAAAAGAAGAAGAGGCATTGCCATGGGAAATACGGGTTAAGATAGCCATTGGAACAGCTCAAGGTCTCGCGTTTCTTCACTCGATCAAGAACAGCCCCCTAAACCGAGAACTCAGGATGCATAACATTATGCTTGACGAGCAATACAATGCAAAA-CTGTTCTATCTCGAACCAACCAAACGAAGCTTGGTAGATGAAGGTCTCAAGAGGGGAANATTTACATACCTATCTCCTGAATGGGGATCGTTAGGTNTTTTGGATATGACGACCGATGTTTACATTTTTGGNATGATCTTGCTTGAACTTTTAATGGGTTCCNAGGATAGNAAAAAGATTAAGGAAGAGCAAGGCTTAGTAGATTACTGGACCTCATCTTTCTTGCCAGATAATTATAAGATTGAGGAAATAATCGNTCCCCGACTTGGGAGCGATTATTCTGCGAATGCGGCGACACAGATGGGCACACTCATCAACCGATGCACAGCGCATAATACAAAGAAACGGCCATTGATGCAACAAGTATTGGATGGNCTTNATCATATTGCAGAGATTAAGGACTAA
>6926
ATGGNAAACTGTCTAAAGCATTTCAAACAACAACTTCCTTCAATTGCTCCCAAGCCTCTCATTATCCCNCCAATATTTTNAGTGGAGCCAGAAAACGAGAATCTGAGAGTCTTCAGATTCGCGGATTTGAAGAAAGCGACAAAGAAATTCAGACAAGACAGGGTCGNAGAATGCGAGGATTACTCTGTTCGAAAATTCTACAAGGGCTACATAGATGAAACCACATTTGCACCATCAAGAGCTGGAACCGGAATCGCTGTTTCTGTCATGGAATGTGATAGTTCACGCTCTTTACAAGACTGGATGGCAGTAGTGAGGTCTCTTGGACAGTTGTCTCATCAGAATTTGGTCAATTTCTTGGGTTACTGTTGTGAAGACAACAAACCATTCTTCTTGGTATTTGAANACTCGCACAAAGGAAGTTTGGACAGTCACATTTTCGGAAAAGAAGAAGAGGCATTGCCATGGGAAATACGGGTTAAGATAGCCATTGGAACAGCTCAAGGTCTCGCGTTTCTTCACTCGATCAAGAACAGCCCCCTAAACCGAGAACTCAGGATGCATAACATTATGCTTGACGAGCAATACAATGNNAAANNTGTTCTATCTCGAACCAACCTAACGAAGCTTGGTAGATGAAGGTCTCAAGAGGGGAANATTTACATACCTATCTCCTGAATGGGGATCGTTAGGTATTTTGGATATGACGACCGATGTTTACATTTTTGGTATGNTCTTGCTTGAACNTTNAATGGGTTCNAAGGNTAGAAAAAAGATTAAGGAAGAGCAAGGCTTAGTAGATTACTGGACCTCATCTTTCTTGCCAGATAATTATAAGATTGAGGAAATAATCGNTCCCCGTCTTGGGAGCGATTATTCTGCGAATGCGGCGNCACAGATGGGCACACTCATCAACCGATGCACAGCGCATAATACAAAGAAACGGCCATTNNTGNNACAAGNNTNGGATGGTNTTANTCATNTTNCAGNGATTAAGGACTAA
>6927
ATGGGAAACTGTCTAAAGCATTTCAAACAACAACTTCCTTCAATTGCTCCCAAGCCTCTCATTATCCCNCCAATATTTTNAGTGGAGCCAGAAAACGAGAATCTGAGAGTCTTCAGATTCGCGGA-TTNAAGAAAGCGACAAAGAAATTCAGACAAGACAGGGTCGTAGAATGCGAGGATTACTCTGTTCGAAAATTCTACAAGGGCTACATAGATGAAACCACATTTGCACCATCAAGAGCTGGAACCGGAATCGCTGTTTCTGTCATGGAATGTGATAGTTCACGCTCTTTACAAGACTGGATGGCAGTAGTGAGGTCTCTTGGACAGTTGTCTCATCAGAATTTGGTCAATTTCTTGGGTTACTGTTGTGAAGACAACAAACCATTCTTCTTGGTATTTGAANACTCGCACAAAGGAAGTTTGGACAGTCACATTTTCGGAAAAGAAGAAGAGGCATTGCCATGGGAAATACGGGTTAAGATAGCCATTGGAACAGCTCAAGGTCTCGCGTTTCTTCACTCGATCAAGAACAGCCCCCTAAACCGAGAACTCAGGATGCATAACATTATGCTTGACGAGCAATACAATGCAAAAANTGTTCTATCTCGAACCAACCAAACGAAGCTTGGTAGATGAAGGTCTCAAGAGGGGAANATTTACATACCTATCTCCTGAATGGGGATCGTTAGGTATTTTGGATATGACGACCGATGTTTACATTTTTGGTATGATCTTGCTTGAACTTTTAATGGGTTCCAAGGATAGAAAAAAGATTAAGGAAGAGCAAGGCTTAGTAGATTACTGGACCTCATCTTTCTTGCCAGATAATTATAAGATTGAGGAAATAATCGNTCCCCGACTTGGGAGCGATTATTCTGCGAATGCGGCGACACAGATGGGCACACTCATCAACCGATGCACAGCGCATAATACAAAGAAACGGCCATTGATGCAACAAGTATTGGATGGTCTTAATCATATTGCAGAGATTAAGGACTAA
>6929
ANGGGAAACTGTCTAAAGCATTTCAAACAACAACTTCCTTCAATTGCTCCCAAGCCTCTCATTATCCCNCCAATATTTTNAGTGGAGCCAGAAAACGAGAATCTGAGAGTCTTCAGATTCGCGGA-TTNAAGAAAGCGACAAAGAAATTCAGACAAGACAGGGTCGTAGAATGCGAGGATTACTCTGTTCGAAAATTCTACAAGGGCTACATAGATGAAACCACATTTGCACCATCAAGAGCTGGAACCGGAATCGCTGTTTCTGTCATGGAATGTGATAGTTCACGCTCTTTACAAGACTGGATGGCAGTAGTGAGGTCTCTTGGACAGTTGTCTCATCAGAATTTGGTCAATTTCTTGGGTTACTGTTGTGAAGACAACAAACCATTCTTCTTGGTATTTGAANACTCGCACAAAGGAAGTTTGGACAGTCACATTTTCGGAAAAGAAGAAGAGGCATTGCCATGGGAAATACGGGTTAAGATAGCCATTGGAACAGCTCAAGGTCTCGCGTTTCTTCACTCGATCAAGAACAGCCCCCTAAACCGAGAACTCAGGATGCATAACATTATGCTTGACGAGCAATACAATGCAAAA-CTGTTCTATCTCGAAACAACCAAACGAAGCTTGGTAGATGAAGGTCTCAAGAGGGGAANATTTACATACCTATCTCCTGAATGGGGATCGTTAGGTATTTTGGATATGACGACCGATGTTTACATTTTTGGTATGATCTTGCTTGAACTTTTAATGGGTTCCAAGGATAGAAAAAAGATTAAGGAAGAGCAAGGCTTAGTAGATTACTGNACCTCATCTTNCNTNCCAGATAATTATAAGATTGAGGAAATAATCGNTCCCCGACTTGGGAGCGATTATTCTGCGAATGCGGCGACACAGATGGGCACACTCATCAACCGATGCACAGCGCATAATACAAAGAAACGGCCATTGATGCAACAAGTATTGGATGGNCTTAATCATATTGCAGAGATTAAGGACTAA
>6931
ATGGGAAACTGTCTAAAGCATTTCAAACAACANCTTCCTTCAATTGCTCCCAAGCCTCTCATTATCCCNCCAATATTTTNAGTGGAGCCAGAAAACGAGAATCTGAGAGTCTTCAGATTCGCGGA-TTNAAGAAAGCGACAAAGAAATTCAGACAAGACAGGGTCGTAGAATGCGAGGATTACTCTGTTCGAAAATTCTACAAGGGCTACATAGATGAAACCACATTTGCACCATCAAGAGCTGGAACCGGAATCGCTGTTTCTGTCATGGAATGTGATAGTTCACGCTCTTTACAAGACTGGATGGCAGTAGTGAGGTCTCTTGGACAGTTGTCTCATCAGAATTTGGTCAATTTCTTGGGTTACTGTTGTGAAGACAACAAACCATTCTTCTTGGTATTTGAANACTCGCACAAAGGAAGTTTGGACAGTCACATTTTCGGAAAAGAAGAAGAGGCATTGCCATGGGAAATACGGGTTAAGATAGCCATTGGAACAGCTCAAGGTCTCGCGTTTCTTCACTCGATCAAGAACAGCCCCCTAAACCGAGAACTCAGGATGCATAACATTATGCTTGACGAGCAATACAATGCAAAA-CTGTTCTATCTCGAAACAACCAAACGAAGCTTGGTAGATGAAGGTCNCAAGAGGGGAANATTTACATACCTATCTCCTGAATGGGGATCGTTAGGTATTTTGGATATGACGACCGATGTTTACATTTTTGGTATGATCTTGCTTGAACTTTTAATGGGTTCCAAGGATAGAAAAAAGATTAAGGAAGAGCAAGGCTTAGTAGATTACTGGACCTNATCTTTCTTGCCAGATAATTATAAGATTGAGGAAATAATCGNTCCCCGACTTGGGAGCGATTATTCTGNGAATGCGGCGACACAGATGGGCACACTCATCAACCGATGCACAGCGCATAATACAAAGAAACGGCCATTGATGCAACAAGTATTGGATGGTCTTAATCATATTGCAGAGATTAAGGACTAA
>6932
ATGGGAAACTGTCTAAAGCATTTCAAACAACAACTTCCTTCAATTGCTCCCAAGCCTCTCATTATCCCNCCAATATTTTNAGTGGAGCCAGAAAACGAGAATCTGAGAGTCTTCAGATTCGCGGA-TTNAAGAAAGCGACAAAGAAATTCAGACAAGACAGGGTCGTAGAATGCGAGGATTACTCTGTTCGAAAATTCTACAAGGGCTACATAGATGAAACCACATTTGCACCATCAAGAGCTGGAACCGGAATCGCTGTTTCTGTCATGGAATGTGATAGTTCACGCTCTTTACAAGACTGGATGGCAGTAGTGAGGTCTCTTGGACAGTTGTCTCATCAGAATTTGGTCAATTTCTTGGGTTACTGTTGTGAAGACAACAAACCATTCTTCTTGGTATTTGAANACTCGCACAAAGGAAGTTTGGACAGTCACATTTTCGGAAAAGAAGAAGAGGCATTGCCATGGGAAATACGGGTTAAGATAGCCATTGGAACAGCTCAAGGTCTCGCGTTTCTTCACTCGATCAAGAACAGCCCCCTAAACCGAGAACTCAGGATGCATAACATTATGCTTGACGAGCAATACAATGCAAAA-CTGTTCTATCTCGAAACAACCAAACGAAGCTTGGTAGATGAAGGTCTCAAGAGGGGAANATTTACATACCTATCTCCTGAATGGGGATCGTTAGGTATTTTGGATATGACGACCGATGTTTACATTTTTGGTATGATCTTGCTTGAACTTTTAATGGGTTCCAAGGATAGAAAAAAGATTAAGGAAGAGCAAGGCTTAGTAGATTACTGGACCTCATCTTTCTTGCCAGATAATTATAAGATTGAGGAAATAATCGNTCCCCGACTTGGGAGCGATTATTCTGCGAATGCGGCGACACAGATGGGCACACTCATCAACCGATGCACAGCGCATAATACAAAGAAACGGCCATTGATGCAACAAGTATTGGATGGTCTTAATCATATTGCAGAGATTAAGGACTAA
>6933
ATGGGAAACTGTCTAAAGCATTTCAAACAACAACTTCCTTCAATTGCTCCCAAGCCTCTCATTATCCCNCCAATATTTTNAGTGGAGCCAGAAAACGAGAATCTGAGAGTCTTCAGATTCGCGGA-TTNAAGAAAGCGACAAAGAAATTCAGACAAGACAGGGTCGTAGAATGCGAGGATTACTCTGTTCGAAAATTCTACAAGGGCTACATAGATGAAACCACATTTGCACCATCAAGAGCTGGAACCGGAATCGCTGTTTCTGTCATGGAATGTGATAGTTCACGCTCTTTACAAGACTGGATGGCAGTAGTGAGGTCTATTGGACAGTTGTCTCATCAGAATTTGGTCAATTTCTTGGGTTACTGTTGTGAAGACAACAAACCATTCTTCTTGGTATTTGAANACTCGCACAAAGGAAGTTTGGACAGTCACATTTTCGGAAAAGAAGAAGAGGCATTGCCATGGGAAATACGGGTTAAGATAGCCATTGGAACAGCTCAAGGTCTCGCGTTTCTTCACTCGATCAAGAACAGCCCCCTAAACCGAGAACTCAGGATGCATAACATTATGCTTGACGAGCAATACAATGCAAAA-CTGTTCTATCTCGAACCAACCAAACGAAGCTTGGTAGATGAAGGTCTCAAGAGGGGAANATTTACATACCTATCTCCTGAATGGGGATCGTTAGGTATTTTGGATATGACGACCGATGTTTACATTTTTGGTATGATCTTGCTTGAACTTTTAATGGGTTCCAAGGATAGAAAAAAGATTAAGGAAGAGCAAGGCTTAGTAGATTACTGGACCTCATCTTTCTTGCCAGATATTTATAAGATTGAGGAAATAATCGNTCCCCGACTTGGGAGCGATTATTCTGCGAATGCGGCGACACAGATGGGCACACTCATCAACCGATGCACAGCGCATAATACAAAGAAACGGCCATTGATGCAACAAGTATTGGATGGTCTTAATCATATTGCAGAGATTAAGGACTAA
>6938
ATGGGAAACTGTCTAAAGCATTTCAAACAACAACTTCCTTCAANNGCTCCCAAGCCTCTCATTATCCCNCCAATATTTTNAGTGGAGCCAGAAAACGAGAATCTGAGAGTCTTCAGATTCGCGGA-TTNAAGAAAGCGACAAAGAAATTCAGACAAGACAGGGTCGTAGAATGCGAGGATTACTCTGTTCGAAAATTCTACAAGGGCTACATAGATGAAACCACATTTGCACCATCAAGAGCTGGAACCGGAATCGCTGTTTCTGTCATGGAATGTGATAGTTCACGCTCTTTACAAGACTGGATGGCAGTAGTGAGGTCTCTTGGACAGTTGTCTCATCAGAATTTGGTCAATTTCTTGGGTTACTGTTGTGAAGACAACAAACCATTCTTCTTGGTATTTGAANACTCGCACAAAGGAAGTTTGGACAGTCACATTTTCGGAAAAGAAGAAGAGGCATTGCCATGGGAAATACGGGTTAAGATAGCCATTGGAACAGCTCAAGGTCTCGCGTTTCTTCACTCGATCAAGAACAGCCCCCTAAACCGAGAACTCAGGATGCATAACATTATGCTTGACGAGCAATACAATGCAAAA-CTGTTCTATCTCGAAACAACCAAACGAAGCTTGGTAGATGAAGGTCTCAAGAGGGGAANATTTACATACCTATCTCCTGAATGGGGATCGTTAGGTATTTTGGATATGACGACCGATGTTTACATTTTTGGTATGATCTTGCTTGAACTTTTAATGGGTTCCAAGGATAGAAAAAAGATTAAGGAAGAGCAAGGCTTAGTAGATTACTGGACCTCATCTTTCTTGCCAGATAATTATAAGATTGAGGAAATAATCGNTCCCCGACTTGGGAGCGATTATTCTGCGAATGCGGCGACACAGATGGGCACACTCATCAACCGATGCACAGCGCATAATACAAAGAAACGGCCATTGATGCAACAAGTATTGGATGGNCTTAATCATATTGCAGAGATTAAGGACTAA
>6940
ATGGGAAACTGTCTANAGCATTTCAAACAACAACTTCCTTCAATTGCTCCCAAGCCTCTCATTATCCCNCCAATATTTTNAGTGGAGCCAGAAAACGAGAATCTGAGAGTCTTCAGATTCGCGGA-TTNAAGAAAGCGACAAAGAAATTCAGACAAGACAGGGTCGTAGAATGCGAGGATTACTCTGTTCGAAAATTCTACAAGGGCTACATAGATGAAACCACATTTGCACCATCAAGAGCTGGAACCGGAATCGCTGTTTCTGTCATGGAATGTGATAGTTCACGCTCTTTACAANACTGGATGGCAGTAGTGAGGTCTCTTGGACAGTTGTCTCATCAGAATTTGGTCAATTTCTTGGGTTACTGTTGTGAAGACAACAAACCATTCTTCTTGGTATTTGAANACTCGCACAAAGGAAGTTTGGACAGTCACATTTTCGGAAAAGAAGAAGAGGCATTGCCATGGGAAATACGGGTTAAGATAGCCATTGGAACAGCTCAAGGTCTCGCGTTTCTTCACTCGATCAAGAACAGCCCCCTAAACCGAGAACTCAGGATGCATAACATTATGCTTGACGAGCAATACAATGCAAAAANTGTTCTATCTCGAACCAACCAAACGAAGCTTGGTAGATGAAGGTCTCAAGAGGGGAANATTTACATACCTATCTCCTGAATGGGGATCGTTAGGTATTTTGGATATGACGACCGATGTTTACATTTTTGGTATGATCTTGCTTGAACTTTTAATGGGTTCCAAGGATAGAAAAAAGATTAAGGAAGAGCAAGGCTTAGTAGATTACTGGACCTCATCTTTCTTGCCAGATAATTATAAGATTGAGNAAATAATCGNTCCCCGACTTGGGAGCGATTATTCTGCGAATGCGGCGACACAGATGGGCACACTCATCAACCGATGCACAGCGCATANTACAAAGAAACGGCCATTGATGCAACAAGTATTGGATGGNCTTAATCATATTGCAGAGATTAAGGACTAA
>6943
ATGGGAAACTGTCTAAAGCATTTCAAACAACAACTTCCTTCAATTGCTCCCAAGCCTCTCATTATCCCNCCAATATTTTNAGTGGAGCCAGAAAACGAGAATCTGAGAGTCTTCAGATTCGCGGATTTGAAGAAAGCGACAAAGAAATTCAGACAAGACAGGGTCGTAGAATGCGAGGATTACTCTGTTCGAAAATTCTACAAGGGCTACATAGATGAAACCACATTTGCACCATCAAGAGCTGGAACCGGAATCGCTGTTTCTGTCATGGAATGTGATAGTTCACGCTCTTTACAAGACTGGATGGCAGTAGTGAGGTCTCTTGGACAGTTGTCTCATCAGAATTTGGTCAATTTCTTGGGTTACTGTTGTGAAGACAACAAACCATTCTTCTTGGTATTTGAANACTCGCACAAAGGAAGTTTGGACAGTCACATTTTCGGAAAAGAAGAAGAGGCATTGCCATGGGAAATACGGGTTAAGATAGCCATTGGAACAGCTCAAGGTCTCGCGTTTCTTCACTCGATCAAGAACAGCCCCCTAAACCGAGAACTCAGGATGCATAACATTATGCTTGACGAGCAATACAATGCAAAA-CTGTTCTATCTCGAACCAACCTAACGAAGCTTGGTAGATGAAGGTCTCAAGAGGGGAANATTTACATACCTATCTCCTGAATGGGGATCGTTAGGTATTTTGGATATGACGACCGATGTTTACATTTTTGGTATGATCTTGCTTGAACTTTTAATGGGTTCCAAGGATAGAAAAAAGATTAAGGAAGAGCAAGGCTTAGTAGATTACTGGACCTCATCTTTCTTGCCAGATAATTATAAGATTGAGGAAATAATCGNTCCCCGTCTTGGGAGCGATTATTCTGCGAATGCGGCGACACAGATGGGCACACTCATCAACCGATGCACAGCGCATAATACAAAGAAACGGCCATTGATGCAACAAGTATTGGATGGTCTTAATCATATTGCAGAGATTAAGGACTAA
>6944
ATGGGAAACTGTCTAAAGCATTTCAAACAACAACTTCCTTCAATTGCTCCCAAGCCTCTCATTATCCCNCCAATATTTTNAGTGGAGCCAGAAAACGAGAATCTGAGAGTCTTCAGATTCGCGGA-TTNAAGAAAGCGACAAAGAAATTCAGACAAGACAGGGTCGTAGAATGCGAGGATTACTCTGTTCGAAAATTCTACAAGGGCTACATAGATGAAACCACATTTGCACCATCAAGAGCTGGAACCGGAATCGCTGTTTCTGTCATGGAATGTGATAGTTCACGCTCTTTACAAGACTGGATGGCAGTAGTGAGGTCTCTTGGACAGTTGTCTCATCAGAATTTGGTCAATTTCTTGGGTTACTGTTGTGAAGACAACAAACCATTCTTCTTGGTATTTGAANACTCGCACAAAGGAAGTTTGGACAGTCACATTTTCGGAAAAGAAGAAGAGGCATTGCCATGGGAAATACGGGTTAAGATAGCCATTGGAACAGCTCAAGGTCTCGCGTTTCTTCACTCGATCAAGAACAGCCCCCTAAACCGAGAACTCAGGATGCATAACATTATGCTTGACGAGCAATACAATGCAAAANNTGTTCTATCTCGAACCAACCAAACGAAGCTTGGTAGATGAAGGTCTCAAGAGGGGAANATTTACATACCTATCTCCTGAATGGGGATCGTTAGGTATTTTGGATATGACGACCGATGTTTACATTTTTGGTATGATCTTGCTTGAACTTTTAATGGGTTCCAAGGATAGAAAAAAGATTAAGGAAGAGCAAGGCTTAGTAGATTACTGGACCTCATCTTTCTTGCCAGATAATTATAAGATTGAGGAAATAATCGNTCCCCGACTTGGGAGCGATTATTCTGCGAATGCGGCGACACAGATGGGCACACTCATCAACCGATGCACAGCGCATAATACAAAGAAACGGCCATTGATGCAACAAGTATTGGATGGTCTTAATCATATTGCAGAGATTAAGGACTAA
>6945
ATGGGAAACTGTCTAAAGCATTTCAAACAACAACTTCCTTCAATTGCNCCCAAGCCTCTCATTATCCCNCCAATATTTTNAGNGGAGCCAGAAAACGAGAATCTGAGAGTCTTCAGATTCGCGGA-TTNAAGAAAGCGACAAAGAAATTCAGACAAGACAGGGTCGTAGAATGCGAGGATTACTCTGTTCGAAAATTCTACAAGGGCTACATAGATGAAACCACATTTGCACCATCAAGAGCTGGAACCGGAATCGCTGTTTCTGTCATGGAATGTGATAGTTCACGCTCTTTACAAGACTGGATGGCAGTAGTGAGGTCTCTTGGACAGTTGTCTCATCAGAATTTGGTCAATTTCTTGGGTTACTGTTGTGAAGACAACAAACCATTCTTCTTGGTATTTGAANACTCGCACAAAGGAAGTTTGGACAGTCACATTTTCGGAAAAGAAGAAGAGGCATTGCCATGGGAAATACGGGTTAAGATAGCCATTGGAACAGCTCAAGGTCTCGCGTTTCTTCACTCGATCAAGAACAGCCCCCTAAACCGAGAACTCAGGATGCATAACATTATGCTTGACGAGCAATACAATGCAAAANNTGTTCTATCTCGAACCAACCAAACGAAGCTTGGTAGATGAAGGTCTCAAGAGGGGAANATTTACATACCTATCTCCTGAATGGGGATCGTTAGGTATTTTGGATATGACGACCGATGTTTACATTTTTGGTATGATCTTGCTTGAACTTTTAATGGGTTCCAAGGATAGAAAAAAGATTAAGGAAGAGCAAGGCTTAGTAGATTACTGGACCTCATCTTTCTTGCCAGATAATTATAAGATTGAGGAAATAATCGNTCCCCGACTTGGGAGCGATTATTCTGCGAATGCGGCGACACAGATGGGCACACTCATCAACCGATGCACAGCGCATAATACAAAGAAACGGCCATTGATGCAACAAGTATTGGATGGNCTTAATCATATTGCAGAGATTAAGGACTAA
>6951
ATGGGAAACTGTCTAAAGCATTTCAAACAACAACTTCCTTCAATTGCTCCCAAGCCTCTCATTATCCCNCCAATATTTTNAGTGGAGCCAGAAAACGAGAATCTGAGAGTCTTCAGATTCGCGGA-TTNAAGAAAGCGACAAAGAAATTCAGACAAGACAGGGTCGTAGAATGCGAGGATTACTCTGTTCGAAAATTTTACAAGGGCTACATAGATGAAACCACATTTGCACCATCAAGAGNTGGAACCGGAATCGCTGTTTCTGTCATGGAATGTGATAGTTCACGCTCTTTACAAGACTGGATGGCAGTAGTGAGGTCTCTTGGACAGTTGTCTCATCAGAATTTGGTCAATTTCTTGGGTTACTGTTGTGAAGACAACAAACCATTCTTCTTGGTATTTGAANACTCGCACAAAGGAAGTTTGGACAGTCACATTTTCGGAAAAGAAGAAGAGGCATTGCCATGGGAAATACGGGTTAAGATAGCCATTGGAACAGCTCAAGGTCTCGCGTTTCTTCACTCGATCAAGAACAGCCCCCTAAACCGAGAACTCAGGATGCATAACATTATGCTTGACGAGCAATACAATGCAAAANNTGTTCTATCTCGAAACAACCAAACGAAGCTTGGTAGATGAAGGTCTCAAGAGGGGAANATTTACATACCTATCTCCTGAATGGGGATCGTTAGGTATTTTGGATATGACGACCGATGTTTACATTTTTGGNATGATCTTGCTTGAACTTTTAATGGGTTCCAAGGATAGAAAAAAGATTAAGGAAGAGCAAGGCTTAGTAGATTACTGGACCTCATCTTTCTTGCCAGATAATTATAAGATTGAGGAAATAATCGNTCCCCGACTTGGGAGCGATTATTCTGCGAATGCGGCGACACAGATGGGCACACTCATCAACCGATGCACAGCGCATAATACAAAGAAACGGCCATTGATGCAACAAGTATTGGATGGNCTTAATCATATTGCAGAGATTAAGGACTAA
>6956
ATGGGAAACTGTCTAAAGCATTTCAAACAACAACTTCCTTCAATTGCTCCCAAGCCTCTCATTATCCCNCCAATATTTTNAGTGGAGCCAGAAAACGAGAATCTGAGAGTCTTCAGATTCGCGGA-TTNAAGANAGCGACAAAGAAATTCAGACAAGACAGGGTCGTAGAATGCGAGGATTACTCTGTTCGAAAATTCTACAAGGGCTACATAGATGAAACCACATTTGCACCATCAAGAGCTGGAACCGGAATCGCTGTTTCTGTCATGGAATGTGATAGTTCACGCTCTTTACAAGACTGGATGGCAGTAGTGAGGTCTCTTGGACAGTTGTCTCATCAGAATTTGGTCAATTTCTTGGGTTACTGTTGTGAAGACAACAAACCATTCTTCTTGGTATTTGAANACTCGCACAAAGGAAGTTTGGACAGTCACATTTTCGGAAAAGAAGAAGAGGCATTGCCATGGGAAATACGGGTTAAGATAGCCATTGGAACAGCTCAAGGTCTCGCGTTTCTTCACTCGATCAAGAACAGCCCCCTAAACCGAGAACTCAGGATGCATAACATTATGCTTGACGAGCAATACAATGCAAAANNTGTTCTATCTCGAACCAACCAAACGAAGCTTGGTAGATGAAGGTCTCAAGAGGGGAANATTTACATACCTATCTCCTGAATGGGGATCGTTAGGTATTTTGGATATGACGACCGATGTTTACATTTTTGGTATGATCTTGCTTGAACTTTTAATGGGTTCCAAGGATAGAAAAAAGATTAAGGAAGAGCAAGGCTTAGTAGATTACTGGACCTCATCTTTCTTGCCAGATAATTATAAGATTGAGGAAATAATCGNTCCCCGACTTGGGAGCGATTATTCTGCGAATGCGGCGACACAGATGGGCACACTCATCAACCGATGCACAGCGCATAATACAAAGAAACGGCCATTGATGCAACAAGTATTGGATGGNCTTAATCATATTGCAGAGATTAAGGACTAA
>6957
ATGGGAAACTGTCTAAAGCATTTCAAACAACAACTTCCTTCAATTGCTCCCAAGCCTCTNATTATCCCNCNAATATTTTNAGTGGAGCCAGAAAACNANAATNTGAGAGTCTTCAGATTCGCGGA-TTNAAGAAAGCGACAAAGAAATTCAGACAAGACAGGGTCGTAGAATGCGAGNANNACTCTGTTNGAANANTCTANANNNGCTANANAGATGAAANCACANTTGCACCATCNAGAGCTGNANCCGGAATCNCTGTTTCTGTCANNGAATNTGATAGTTCACGCTCNTTACAAGNCTGGNTGGCAGTAGTGAGGTCTCTTGGACAGTTGTCTCATCAGAATTTGGTNAATTTCTTGGGTTNCTNTTGTGAAGACAACNAACNATTNTTNTTGGTATTTGAANNCTCGCACAAAGGAAGTTTGGACAGTCACATTTTCGGAAAAGAAGAAGAGGCATTGCCATNNGAAATACNNGTTAAGATAGCCATTGGAACNNCTCAAGGTCNCGCGTTTNTTCACTCGATCAAGAACAGCNCCCTAANNCGAGAACTCNGGATGCATNANATTATGCTTGACGAGCNATACAATGCAAANNNTNNTNTATNTCNAANNAACCAAANGAAGNTTGGTAGATGNNGGTNTCAAGAGNGGAANATTTACATACCTATNTCCTGAATGGGGATCNTTAGGTATTTTGGATATGACGACCGATGTTTACATTTTTGGTATGATNTTGNTTGAANTTTTAATGGGTTCCAAGGATNGAANAAAGATTAAGGAAGAGCAAGGCTTAGTAGATTACTGGACNTCATCTTTCTTGCNAGATAATTATAANANTGAGNAAANAATCGNTNNNNGANTNNNGAGCNATNATTNTGNGAATGNGGCNACACAGATGGNNNCACTCATCAACCGATGCACAGCGCATAATACAAAGAAACGNCCATTGATGCAACAAGTATTGGATGNTNTTANTCATATTNCAGAGATTAAGGACTAA
>6958
ATGGGAAACTGTCTAAAGCATTTCAAACAACAACTTCCTTCAATTGCTCCCAAGCCTCTCATTATCCCNCCAATATTTTNAGTGGAGCCAGAAAACGAGAATCTGAGAGTCTTCAGATTCGCGGA-TTNAAGAAAGCGACAAAGAAATTCAGACAAGACAGGGTCGTAGAATGCGAGGATTACTCTGTTCGAAAATTCTACAAGGGCTACATAGATGAAACCACATTTGCACCATCAAGAGCTGGAACCGGAATCGCTGTTTCTGTCATGGAATGTGATAGTTCACGCTCTTTACAAGACTGGATGGCAGTAGTGAGGTCTCTTGGACAGTTGTCTCATCAGAATTTGGTCAATTTCTTGGGTTACTGTTGTGAAGACAACAAACCATTCTTCTTGGTATTTGAANACTCGCACAAAGGAAGTTTGGACAGTCACATTTTCGGAAAAGAAGAAGAGGCATTGCCATGGGAAATACGGGTTAAGATAGCCATTGGAACAGCTCAAGGTCTCGCGTTTCTTCACTCGATCAAGAACAGCCCCCTAAACCGAGAACTCAGGATGCATAACATTATGCTTGACGAGCAATACAATGCAAAANNTGTTCTATCTCGAACCAACCAAACGAAGCTTGGTAGATGAAGGTCTCAAGAGGGGAANATTTACATACCTATCTCCTGAATGGGGATCGTTAGGTATTTTGGATATGACGACCGATGTTTACATTTTTGGTATGATCTTGCTTGAACTTTTAATGGGTTCCAAGGATAGAAAAAAGATTAAGGAAGAGCAAGGCTTAGTAGATTACTGGACCTCATCTTTCTTGCCAGATAATTATAAGATTGAGGAAATAATCGNTCCCCGACTTGGGAGCGATTATTCTGCGAATGCGGCGACACAGATGGGCACACTCATCAACCGATGCACAGCGCATAATACAAAGAAACGGCCATTGATGCAACAAGTATTGGATGGTCTTAATCATATTGCAGAGATTAAGGACTAA
>6959
ATGGGAAACTGTCTAAAGCATTTCAAACAACAACTTCCTTCAATTGCTCCCAAGCCTCTCATTATCCCNCCAATATTTTNAGTGGAGCCAGAAAACGAGAATCTGAGAGTCTTCAGATTCGCGGATTTGAAGAAAGCGACAAAGAAATTCAGACAAGACAGGGTCGTAGAATGCGAGGATTACTCTGTTCGAAAATTCTACAAGGGCTACATAGATGAAACCACATTTGCACCATCAAGAGCTGGAACCGGAATCGCTGTTTCTGTCATGGAATGTGATAGTTCACGCTCTTTACAAGACTGGATGGCAGTAGTGAGGTCTCTTGGACAGTTGTCTCATCAGAATTTGGTCAATTTCTTGGGTTACTGTTGTGAAGACAACAAACCATTCTTCTTGGTATTTGAANACTCGCACAAAGGAAGTTTGGACAGTCACATTTTCGGAAAAGAAGAAGAGGCATTGCCATGGGAAATACGGGTTAAGATAGCCATTGGAACAGCTCAAGGTCTCGCGTTTCTTCACTCGATCAAGAACAGCCCCCTAAACCGAGAACTCAGGATGCATAACATTATGCTTGACGAGCAATACAATGCAAAA-CTGTTCTATCTCGAACCAACCTAACGAAGCTTGGTAGATGAAGGNCTCAAGAGGGNAANATTTACATACCTATCTCCTGAATGGGGATCGTTAGGTATTTTGGATATGACGACCGATGTTTACATTTTTGGTATGATCTTGCTTGAACTTTTAATGGGTTCCAAGGATAGAAAAAAGATTAAGGAAGAGCAAGGCTTAGTAGATTACTGGACCTCATCTTTCTTGCCAGATAATTATAAGATTGAGGAAATAATCGNTCCCCGTCTTGGGAGCGATTATTCTGCGAATGCGGCGACACAGATGGGCACACTCATCAACCGATGCACAGCGCATAATACAAAGAAACGGCCATTGATGCAACAAGTATTGGATGGTCTTAATCATATTGCAGAGATTAAGGACTAA
>6960
ATGGGAAACTGTCTAAAGCATTTCAAACAACAACTTCCTTCAATTGCTCCCAAGCCTCTCATTATCCCNCCAATATTTTNAGTGGAGCCAGAAAACGAGAATCTGAGAGTCTTCAGATTCGCGGATTTGAAGAAAGCGACAAAGAAATTCAGACAAGACAGGGTCGTAGAATGCGAGGATTACTCTGTTCGAAAATTCTACAAGGGCTACATAGATGAAACCACATTTGCACCATCAAGAGCTGGAACCGGAATCGCTGTTTCTGTCATGGAATGTGATAGTTCACGCTCTTTACAAGACTGGATGGCAGTAGTGAGGTCTCTTGGACAGTTGTCTCATCAGAATTTGGTCAATTTCTTGGGTTACTGTTGTGAAGACAACAAACCATTCTTCTTGGTATTTGAANACTCGCACAAAGGAAGTTTGGACAGTCACATTTTCGGAAAANAAGAAGAGGCATTGCCATGGGAAATACGGGTNAAGATAGCCATTGGAACAGCTCAAGGTCTCGCGTTTCTTCACTCGATCAAGAACAGCCCCCTAAACCGAGAACTCAGGATGCATAACATTATGCTTGACGAGCAATACAATGCAAAA-CTGTTCTATCTCGAACCAACCTANCGAAGCTTGGTAGATGAAGGTCTCAAGAGGGGAANATTTACATACCTATCTCCTGAATGGGGATCGTTAGGTATTTTGGATATGACGACCGATGTTTACATTTTTGGTATGATCTTGCTTGAACTTTTAATGGGTTCCAAGGATAGAAAAAAGATTAAGGAAGAGCAAGGCTTAGTAGATTACTGGACCTCATCTTTCTTGCCAGATAATTATAAGATTGAGGAAATAATCGNTCCCCGTCTTGGNAGCGATNATNCTNNNAATGCNNCNNCACANNTGGGCNCACTCATNAACCGATGCACAGCGCNTAATACAAAGAAACGGCCATTGATGCAACAAGTATTGGATGGTCTTAATCATATTGCAGAGATTAAGGACTAA
>6961
ATGGGAAACTGTCTAAAGCATTTCAAACAACAACTTCCTTCAATTGCTCCCAAGCCTCTCATTATCCCNCCAATATTTTNAGTGGAGCCAGAAAACGAGAATCTGAGAGTCTTCAGATTCGCGGA-TTNAAGAAAGCGACAAAGAAATTCAGACAAGACAGGGTCGTAGAANGCGAGGATTACTCTGTTCGAAAATTCTACAAGGGCTACATAGATGAAACCACATTTGCACCATCAAGAGCTGGAACCGGAATCGCTGTTTCTGTCATGGAATGTGATAGTTCACGCTCTTTACAAGACTGGATGGCAGTAGTGAGGTCTCTTGGACAGTTGTCTCATCAGAATTTGGTCAATTTCTTGGGTTACTGTTGTGAAGACAACAAACCATTCTTCTTGGTATTTGAANACTCGCACAAAGGAAGTTTGGACAGTCACATTTTCGGAAAAGAAGAAGAGGCATTGCCATGGGAAATACGGGTTAAGATAGCCATTGGAACAGCTCAAGGTCTCGCGTTTCTTCACTCGATCAAGAACAGCCCCCTAAACCGAGAACTCAGGATGCATAACATTATGCTTGACGNGCAATACAATGCAAAA-CTGTTCTATCTCGAACCAACCAAACGAAGCTTGGTAGATGAAGGTCTCAAGAGGGGAANATTTACATACCTATCTCCTGAATGGGGATCGTTAGGTATTTTGGATATGACGACCGATGTTTACATTTTTGGTATGATCTTGCTTGAACTTTTAATGGGTTCCAAGGATAGAAAAAAGATTAAGGAAGAGCAAGGCTTAGTAGATTACTGGACCTCATCTTTCTTGCCAGATAATTATAAGATTGAGGAAATAATCGNTCCCCGACTTGGGAGCGATTATTCTGCGAATGCGGCGACACAGATGGGCACACTCATCAACCGATGCACAGCGCATAATACAAAGAAACGGCCATTGATGCAACAAGTATTGGATGGTCTTAATCATATTGCAGAGATTAAGGACTAA
>6963
ATGGGNAACTGTCTAAAGCATTTCAAACAACAACTTCCTTNANTTGCTCCCAAGCCTCTCATTATCCCNCCAATATTTTNAGTGGAGCCAGAAAACGAGAATCTGAGAGTCTTCAGATTCGCGGA-TTNAAGAAAGCGACAAAGAAATTCAGACAAGACAGGGTCGTAGAATGCGAGGATTACTCTGTTCGAAAATTCTACAAGGGCTACATAGATGAAACCACATTTGCACCATCAAGAGCTGGAACCNGNANCGCTGNTTCTGTCATGGAATNTGATAGTTCACGCTCTTTACAAGACTGGATGGCAGTAGTGAGGTCTCTTGGACAGTTGTCTCATCAGAATTTGGTCAATTTCTTGGGTTACTGTTGTGAAGACAACAAACCATTCTTCTTGGTATTTGAANACTCGCACAAAGGAAGTTTGGACAGTCACATTTTCGGAAAAGAAGAAGAGGCATTGCCATGGNAAATACGGGTTAAGATAGCCATTGGAACAGCTNAAGGTCTCGCGTTTCTTCNCTCGATCNAGAACAGCCCCCTAAACCGAGAACTCAGGATGCATAACATTATGCTTGNCGAGCAATACAATGCAAAA-CTGTTCTATCTCGAAACAACCAAACGAAGCTTGGTAGATGAAGGTCTCAAGAGGGGAANATTTACATACCTATCTCCTGAATGGGGATCGTTAGGTATTTTGGATATGACGACCGATGTTTACATTTTTGGTATGATCTTGCTTGAACTTTTAATGGGTTCCAAGGATAGAAAAAAGATTAAGGAAGAGCAAGGCTTAGTAGATTACTGGACCTCATCTTTCTTGCCAGATAATTATAAGATTGAGGAAATAATCGNTCCCCGACTTGGGAGCGATTATTCTGCGAATGCGGCGACACAGATGGGCACACTCATCAACCGATGCACAGCGCATAATACAAAGAAACGGCCATTGATGCAACAAGTATTGGATGGNNTTAATCATATTGCAGAGATTAAGGACTAA
>6966
ATGGGAAACTGTCTAAAGCATTTCAAACAACAANTTCNNTCAATTGCNCCCAAGCCTCTCATTATCCCNCCAATATTTTNAGTGGAGCCAGAAAACGAGAATCTGAGAGTCTTCAGATTCGCGGA-TTNAAGAAAGCGACAAAGAAATTCAGACAAGACAGGGTCGTAGAATGCGAGGATTACTCTGTTCGAAAATTCTACAAGGGCTACATAGATGAAACCACATTTGCACCATCAAGAGCTGGAACCGGAATCGCTGTTTCTGTCATGGAATGTGATAGTTCACGCNCTTTANAAGACTGNATGGCAGTAGTGAGGTCTCTTGGACAGTTGTCTCATCAGAATTTGGTCAATTTCTTGGGTTACTGTTGTGNAGACAACAAACCATTCTTCTTGGTATTTGAANACTCGCACAAAGGAAGTTTGGACAGTCACATTTTCGGAAAAGAAGANGAGGCATTGCCATGGGAAATACGGGTTAAGATAGCCATTGGAACAGCTCAAGGTCTCGCGTTTCTTCACTCGATCAAGAACAGCCCCCTAAACCGAGAACTCAGGATGCATAACATTATGCTTGACGAGCAATACAATGCNAAANNTGTTCTATCTCGAACCAACCAAACGAAGCTTGGTAGATGAAGGTCTCAAGAGGGGAANATTTACATACCTATCTCCTGAATNGGGATCGTTAGGNATTTTGGATATGACGACCGATGTTTACNTTTTTGGNATGATCTTGCTTGAACTTTTAATGGNTTCCAAGGATAGAAAAAAGATTAAGGANGAGCAAGGCTTAGTAGATTACTGGACCTCATCTTTCTTGCCAGATAATTATAAGATTGAGGAAATAATCGNTCCCCGACTTGGGAGCGATTATTCTGCGAATGCGGCGACACAGATGGGCACACTCATCAACCGATGCACAGCGCATAATACAAAGAAACGGCCATTGATGCAACAAGTATTGGATGGTCTTAATCATATTGCAGAGATTAAGGNCTAA
>6967
ATGGGAAACTGTCTAAAGCATTTCAAACAACAACTTCCTTCAATTGCTCCCAAGCCTCTCATTATCCCNCCAATATTTTNAGTGGAGCCAGAAAACGAGAATCTGAGAGTCTTCAGATTCGCGGA-TTNAAGAAAGCGACAAAGAAATTCAGACAAGACAGGGTCGTAGAATGCGAGGATTACTCTGTTCGAAAATTCTACAAGGGCTACATAGATGAAACCACATTTGCACCATCAAGAGCTGGAACCGGAATCGCTGTTTCTGTCATGGAATGTGATAGTTCACGCTCTTTACAAGACTGGATGGCAGTAGTGAGGTCTCTTGGACAGTTGTCTCATCAGAATTTGGTCAATTTCTTGGGTTACTGTTGTGAAGACAACAAACCATTCTTCTTGGTATTTGAANACTCGCACAAAGGAAGTTTGGACAGTCACATTTTCGGAAAAGAAGAAGAGGCATTGCCATGGGAAATACGGGTTAAGATAGCCATTGGAACAGCTCAAGGTCTCGCGTTTCTTCACTCGATCAAGAACAGCCCCCTAAACCGAGAACTCAGGATGCATAACATTATGCTTGACGAGCAATACAATGCAAAAANTGTTCTATCTCGAACCAACCAAACGAAGCTTGGTAGATGAAGGTCTCAAGAGGGGAANATTTACATACCTATCTCCTGAATGGGGATCGTTAGGTATTTTGGATATGACGACCGATGTTTACATTTTTGGTATGATCTTGCTTGAACTTTTAATGGGTTCCAAGGNTAGAAAAAAGATTAAGGAAGAGCAAGGCTTAGTAGATTACTGGACCTCATCTTTCTTGCCAGATAATTATAAGATTGAGGAAATAATCGNTCCCCGACTTGGGAGCGATTATTCTGCGAATGCGGCGACACAGATGGGCACACTCATCAACCGATGCACAGCGCATAATACAAAGAAACGGCCATTGATGCAACAAGTATTGGATGGTCTTAATCATATTGCAGAGATTAAGGACTAA
>6968
ATGGGAAACNGTCTAAAGCATTTCAAACAACAACTTCCTTCAATTGCTCNNAAGNNNNNNNNNNNNNNNNNNNNNNNNNNNNNGGAGCCAGAAAACGAGAATCTGAGAGTCTNCAGATTCGCGGATTTGAAGAAAGCGACAAAGAAATTCAGACAAGACAGGGTCGTAGAATGCGAGGATTACTCTGTTCGAAAATTCTACAAGGGCTACATAGATGAAACCACATTTGCACCATCAAGAGCTGGAACCGGAATCGCTGTTTCTGTCATGGAATGTGATAGTTCACGCNCNTTACAAGACTGGATGGCAGTAGTGAGGTCTCTTGGACAGTTGTCTCATCAGAATTTGGTCAATTTCTTGGGTTACTGTTGTGAAGACAACAAACCATTCTTCTTGGTATTTGAANACTCGCACAAAGGAAGTTTGGACAGTCACATTTTCGGAAAAGAAGAAGAGGCATTGCCATGGGAAATACGGNTTAAGATAGCCATTGGANCAGCTCAAGGTCTCGCGTTTCTTCACTCGATCAAGANCAGCCCCCNAAACCGAGNACTCAGGATGCATAACATTATGCTTGACGAGCANTACAATGCAAAN-CTGTTNTATCTCGAACCAACCTAACGAAGCTTGGTAGATGAAGGTCTCAAGAGGGGAANATTTACATACCTATCTCCTGAATGGGGATCGTTAGGTATTTTGGATATGACGACCGATGTTTACATTNTTGGTATGATCTTGCTTGNNCTTTTAATGGGTTCNAAGGATAGAAAAAAGATTAAGGAAGAGCAAGGCTTAGTAGATTACTGGACCTCATCTTTCTTGCCAGATAATTATAAGATTGAGGAAATAATCGNTCCCCGTCTTGGGAGCGATTATTCTGCGAATGCGGCGACACAGATGGGCACACTCATCAACCGANGCACAGCGCATAATNCAAANNNNNNNNNNNTGATGCAACAAGTATTGGATGGTCTTAATCATATTGCAGAGATTAAGGACTAA
>6969
ATNGNAAANTNTCNAAAGCNTTTCAAACAACAACTTCCTTCAATTGCTCCCAAGCCTCTCATTNTNCCNCCAATATTTTNAGTGGAGCCAGAAAACGAGAATCTGAGAGTCTTCAGATTCGCGGATTTGAAGAAAGCGACAAAGAAATTCAGACAAGACAGGGTCGTAGAATGCGAGGATTACTCTGTTCGAAAATTCTACAAGGGCTACATAGATGAAACCACATTTGCACCATCAAGAGCTGGANCCGGAATCGCTGTTTCTGTCATGGAATGTGATAGTTCACGCTCTTTACAAGACTGGATGGCAGTAGNGAGGTCTCTTGGNCAGTTGNCTCATCAGAATTTGGTCAATTTCTTGGGTTNCTGTTGTGAAGACAACAAACCATTCTTCTTGGTATTTGAANANTNGCACAAAGGAAGNTTGGACAGTCACATTTTCGGAAAAGAAGAAGAGGCATTGCCATGGGAAATANGGGTTAAGATAGCCATTGGAACAGCTCAAGGTCTCGCGTTTCTTCACTCGATNAAGAACAGCCCCCTAAACCGAGAACTCAGGATGCATAACATTATGCTTGACGAGCAATACAATGCAAAA-CTGTTCTATCTCGAACCAACCTAACGAAGCTTGGTAGATGAAGGTCTCAAGAGGGGAANATTTACATACCTATCTCCTGAATGGGGATCGTTAGGTATTTTGGATATGACGACCGATGTTTACNTTTTTGGTATGATCTTGCTTGAACTTTTAATGGGTTCCAAGGATAGAAAAAAGATTAAGGAAGAGCAAGGCTTAGTAGNTTACTGGNCCTCATCTTTCTTGCCAGATAATTATAAGATTGAGGAAATAATCGNTCCCCGTCTNGGGAGCGATTATNNTGNGAATGCGGCGACACAGATGGGCACACTCATCAACCGATGCACAGCGCATAATACAAAGAAACGGCCATTGATGCAACAAGTATTGGATGGTCTTAATCATATTGCAGAGATTAAGGACTAA
>6970
NNNNNNNNCTGTCTAAAGCATTTCAAACAACAACTTCCTTCAATTGCTCCCAAGCCTCTCATTATNCCNCCAANATTTTNAGTGGAGCCAGAAAACGAGAATCTGAGAGTCTTCAGATTCGCGGA-TTNAAGAAAGCGACAAAGAAATTCAGACAAGACAGGGTCGTAGAATGCGAGGATTANTCTGTTCGAAAATTCTACAAGGGCTACATAGATGAAACCACATTTGCACCATCAAGAGCTGGAACCGGAATCGCTGTTTCTGTCATGGAATGTGATAGTTCACGCTCTTTACAAGACTGGATGGCAGTAGTGAGGTCTATTGGACAGTTGTCTCATCAGAATTTGGTCAATTTCTTGGGTTACTGTTGTGAAGACAACAAACCATTCTTCTTGGTATTTGAANACTCGCACAAAGGAAGTTTGGACAGTCACATTTTCGGAAAAGAAGAAGAGGCATTGCCATGGGAAATACGGGTTAAGATAGCCATTGGAACAGCTCAAGGTCTCGCGTTTCTTCACTCGATCAAGAACAGCCCCCTAAACNGAGAACTCAGGATGCATAACATTATGCTTGACGAGCAATACAATGCNAAANNTGTTCTATCTCGAACCAACCAAACGAAGCTTGGTAGATGAAGGTCTCAAGAGGGGAANATTTACATNCCTATCTCCTGAATGGGNATCGTTAGGTATTTTGGATATGACGACCGATGTTTACATTTTTGGTATGATCTTGCTTGAACTTTTAATGGGTTCCAAGGATAGAAAAAAGATTAAGGAAGAGCAAGGCTTAGTAGATTACTGGACCTCATCTTTCTTGCCAGATATTTATAAGATTGAGGAAATAATCGNTCCCCGACTTGGGAGCGATTATTCTGCGAATGCGGCGACACAGATGGGCANACTCATCAACCGATGCACAGCGCATAATACAAAGAAACGGCCATTGATGCAACAAGTATTGGATGGTCTTAATCATATTGCAGAGATTAAGGACTAA
>6971
ANGGGAAACTGTCTAAAGCATTTCAAACAACAACTTCCTTCAATTGCNCCCAAGCCTCTCATTATCCCNCCAATATTTTNAGTGGAGCCAGAAAANGAGAATCTGAGAGTCTTCAGATTCGCGGA-TTNAAGAAAGCGACAAAGAAATTCAGACAAGACAGGGTNGTAGAATGCGAGGATTACTCTGTTCGAAAATTCTACAAGGGCTACATAGATGAAACCACATTTGCACCATCAAGAGCTGGAACCGGAATCGCTGTTTCTGTCATGGAATGTGATAGTTCACGCTCTTTACAAGACTGGATGGCAGTAGTGAGGTCTATTGGACAGTTGTCTCATCAGAATTTGGTCAATTTCTTGGGTTACTGTTGTGAAGACAACAAACCATTCTTCTTGGTATTTGAANACTCGCACAAAGGAAGTTTGGACAGTCACATTTTCGGAAAAGAAGAAGAGGCATTGCCATGGGAAATACGGGTTAAGATAGCCATTGGAACAGCTCAAGGTCTCGCGTTTCTTCACTCGATCAAGAACAGCCCCCTAAACCGAGAACTCAGGATGCATAACATTATGCTTGACGAGCAATACAATGCAAAANNTGTTCTATCTCGAACCAACCAAACGAAGCTTGGTAGATGAAGGTCTCAAGAGGGGAANATTTACATACCTATCTCCTGAATGGGGATCGTTAGGTATTTTGGATATGACGACCGATGTTTACATTTTTGGTATGATCTTGCTTGAACTTTTAATGGGTTCCAAGGATAGAAAAAAGATTAAGGAAGAGCAANGCTTAGTAGATTACTNGACCTCATCTTTCTTGCCAGATANTTATAAGATTGAGGAAATAATCGNTCCCCGACTTGGGAGCGATTATTCTGNGAATGCGGCGACACAGATGGGCACACTCATCAACCGATGCACAGCGCNTAATACAAAGAAACGGCCATTGANGCAACNAGTATTNGNTGGTCTTAATCATATTGCAGAGATTAAGGACTAA
>6973
ATGGGAAACTGTCTAAAGCATTTCAAACAACAACTTCCTTCAATTGCTCCCAAGCCTCTCATTATCCCNCCAATATTTTNAGTGGAGCCAGAAAACGAGAATCTGAGAGTCTTCAGATTCGCGGA-TTNAAGAAAGCGACAAAGAAANTCAGACAAGACAGGGTCGTAGAATGCGAGGATTACTCTGTTCGAAAATTCTACAAGGGCTACATAGATGAAACCACATTTGCACCATCAAGAGCTGGAACCGGAATCGCTGTTTCTGTCATGGAATGTGATAGTTCACGCTCTTTACAAGACTGGATGGCAGTAGTGAGGTCTCTTGGACAGTTGTCTCATCAGAATTTGGTCAATTTCTTGGGTTACTGTTGTGAAGACAACAAACCATTCTTCTTGGTATTTGAANACTCGCACAAAGGAAGTTTGGACAGTCACATTTTCGGAAAAGAAGAAGAGGCATTGCCATGGGAAATACGGGTTAAGATAGCCATTGGAACAGCTCAAGGTCTCGCGNTTCTTCACTCGATCAAGAACAGCCCCCTAAACCGAGAACTCAGGATGCATAACATTATGCTTGACGAGCAATACAATGCAAAAANTGTTCTATCTCGAACCAACCAAACGAAGCTTGGTAGATGAAGGTCTCAAGAGGGGAANATTTACATACCTATCTCCTGAATGGGGATCGTTAGGTATTTTGGATATGACGACCGATGTTTACATTTTTGGTATGATCTTGCTTGAACTTTTAATGGGTTCCAAGGATAGAAAAAAGATTAAGGAAGAGCAAGGCTTAGTAGATTACTGGACCTCATCTTTCTTGCCAGATAATTATAAGATTGAGGAAATAATCGNTCCCCGACTTGGGAGCGATTATTNTGCGAATGCGGCGACACAGATGGGCACACTCATCAACCGATGCACAGCGCATAATACAAAGAAACGGCCATTGATGCAACAAGTATTGGATGGTCTTAATCATATTGCAGAGATTAAGGACTAA
>6974
ATGGGAAACTGTCTAAAGCATTTCAAACAACAACTTCCTTCAATTGCTCCCAAGCCTCTCATTATCCCNCCAATATTTTNAGTGGAGCCAGAAAACGAGAATCTGAGAGTCTTCAGATTCGCGGA-TTNAAGAAAGCGACAAAGAAATTCAGACAAGACAGGGTCGTAGAATGCGAGGATTACTCTGTTCGAAAATTCTACAAGGGCTACATAGATGAAACCACATTTGCACCATCAAGAGCTGGAACCGGAATCGCTGTTTCTGTCATGGAATGTGATAGTTCACGCTCTTTACAAGACTGGATGGCAGTAGTGAGGTCTCTTGGACAGTTGTCTCATCAGAATTTGGTCAATTTCTTGGGTTACTGTTGTGAAGACAACAAACCATTCTTCTTGGTATTTGAANACTCGCACAAAGTAAGTTTGGACAGTCACATTTTCGGAAAAGAAGAAGAGGCATTGCCATGGGNNNNNNNNNNTAAGATAGCNATTGGAACAGCTCAAGGTCTCGCGTTTCTTCACTCGATCAAGANCAGCCCCCTAAACCGAGAACTCAGGATGCATAACATTATGCTTGACGAGCAATACAATGCAAAA-CTGTTCTATCTCGAACCAACCAAACGAAGCTNGGTANNNNNNNNNNNNNNNNNNNNAANATTTACATACCTATCTCCTGAATGGGGATCGTTAGGTATTTTGGATATGACGACCGATGTTTACATTTTTGGTATGATCTTGCTTGAACTTTTAATGGGTTCCAAGGATAGAAAAAAGATTAAGGAAGAGCAAGGCTTAGTAGATTACTGGACCTCANCTTTCTTNCCAGATANTTANNAGATNNAGGAAATANNCGNTCCCCGACTTGGGAGCNNTNATTCTGCGAATGNNGCGACNCAGANGGGCACACNCANCANCCGATGCACAGCGCATAATACAAAGAAACGGCCATTGANGCAACAAGTATTGGATGGTCTTAATCATATTGCAGAGATTAAGGACTAA
>6975
ATGGGAAACTGTCTAAAGCATTTCAANCAACAACTTCCNNNNNNNNNNCCCAAGCCTCTCNTTATCCCNCCAATATTTTNAGTGGAGCCAGAAAACGAGAATCTGAGAGTCTTCAGATTCGCGGA-TTNAAGAAAGCGACAAAGAAATTCAGACAAGACAGGGTCGTAGAATGCGAGGATTACTCTGTTCGAAAATTCTACAAGGGCTACATAGATGAAACCACATTTGCACCATCAAGAGCTGGAACCGGAATCGCTGTTTCTGTCATGGAATGTGATAGTTCACGCTCTTTACAAGACTGGATGGCAGTAGTGAGGTCTCTTGGACAGTTGTCTCATCAGAATTTGGTCAATTTCTTGGGTTACTGTTGTGAAGACAACAAACCATTCTTCTTGGTATTTGAANACTCGCACAAAGGAAGTTTGGACAGTCACATTTTCGGAAAAGAAGAAGAGGCATTGCCATGGGAAATACGGGTTAAGATAGCCATTGGAACAGCTCAAGGTCTCGCGTTTCTTCACTCGATCAAGAACAGCCCCCTAAACCGAGAACTCAGGATGCATAACATTATGCTTGACGAGCAATACAATGCAAAAANTGTTCTATCTCGAACCAACCAAACGAAGCTTGGTAGATGAAGGTCTCAAGAGGGGAANATTTACATACCTATCTCCTGAATGGGGATCGTTAGGTATTTTGGATATGACGACCGATGTTTACATTTTTGGTATGATCTTGCTTGAACTTTTAATGGGTTCCAAGGATAGAAAAAAGATTAAGGAAGAGCAAGGCTTAGNAGATTANTNGACCTCATCTTTCTTGCCAGATAATTATNAGATTGAGGANATAATCGNTNCCCGACTTGGGAGCGATTATTCTGCGAATGCGGCGACACAGATGGGCACACTCNTNAACCGATGCNCAGCGCATAATNCAAAGAAACGGCCATTGATGCAACAAGTATTGGATGGNCTTAATCATATTGCAGAGATTAAGGACTAA
>6976
ATGGGAAACTGTCTAAAGCATTTCAAACAACAACTTCCTTCAATTGCNCCCAAGCCTCTCATTATCCCNCCAATATTTTNAGTGGAGCCAGAAAACGAGAATCTGAGAGTCTTCAGATTCGCGGA-TTNAAGAAAGCGACAAAGAAATTCAGACAAGACAGGGTCGTAGAATGCGAGGATTACTCTGTTCGAAAATTCTACAAGGGCTACATAGATGAAACCACATTTGCACCATCAAGAGCTGGAACCGGAATCGCTGTTTCTGTCATGGAATGTGATAGTTCACGCTCTTTACAAGACTGGATGGCAGTAGTGAGGTCTCTTGGACAGTTGTCTCATCAGAATTTGGTCAATTTCTTGGGTTACTGTTGTGAAGACAACAAACCATTCTTCTTGGTATTTGAANACTCGCACAAAGGAAGTTTGGACAGTCACATTTTCGGAAAAGAAGAAGAGGCATTGCCATGGGAAATACGGGTTAAGATAGCCATTGGAACAGCTCAAGGTCTCGCGTTTCTTCACTCGATCAAGAACAGCCCCCTAAACCGAGAACTCAGGATGCATAACATTATGCTTGACGAGCAATACAATGCAAAA-CTGTTCTATCTCGAAACAACCAAACGAAGCTTGGTAGATGAAGGTCTCAAGAGGGGAANATTTACATACCTATCTCCTGANTGGGGATCGTTAGGTATTTTGGATATGACGACCGATGTTTACATTTTTGGTATGATCTTGCTTGAACTTTTAATGGGTTCCAAGGATAGAAAAAAGATTAAGGAAGAGCAAGGCTTAGTAGATTACTGGACCTCATCTTTCTTGCCAGATAATTATAAGATTGAGGAAATAATCGNTCCCCGACTTGGGAGCGATTATTCTGCGAATGCGGCGACACAGATGGGCACACTCATCAACCGATGCACAGCGCATAATACAAAGAAACGGCCATTGATGCAACAAGTATTGGATGGTCTTAATCATATTGCAGAGATTAAGGACTAA
>6979
ATGGGAAACTGTCTAAAGCATNTCAAACAACAACTTCCTNCAATNGCTCCCAAGCCTCTCATTATCCCNCCAATATTTTNAGTGGAGCCAGAAAACGAGAATCTGAGAGTCTTCAGATTCGCGGA-TTNAAGAAAGCGACAAAGAAATTCAGACAAGACAGGGTCGTAGAATGCGAGGATTACTCTGTTCGAAAATTCTACAAGGGCTACATAGATGAAACCACATTTGCACCATCAAGAGCTGGAACCGGAATCGCTGTTTCTGTCATGGAATGTGATAGTTCACGCTCTTTACAAGACTGGATGGCAGTAGTGAGGTCTCTTGGACAGTTGTCTCATCAGAATTTGGTCAATTTCTTGGGTTACTGTTGTGAAGACAACAAACCATTCTTCTTGGTATTTGAANACTCGCACAAAGGAAGTTTGGACAGTCACATTTTCGGAAAAGAAGAAGAGGCATTGCCATGGGAAATACGGGTTAAGATAGCCATTGGAACAGCTCAAGGTCTCGCGTTTCTTCACTCGATCAAGAACAGCCCCCTAAACCGAGAACTCAGGATGCATAACATTATGCTTGACGAGCAATACAATGCAAAA-CTGTTCTATCTCGAACCAACCAAACGAAGCTTGGTAGATGAAGGTCTCAAGAGGGGAANATTTACATACCTATCTCCTGAATGGGGATCGTTAGGTATTTTGGATATGACGACCGATGTTTACATTTTTGGTATGATCTTGCTTGAACTTTTAATGGGTTCCAAGGATAGAAAAAAGATTAAGGAAGAGCAAGGCTTAGTAGATTACTGGACCTCATCTTTCTTGCCAGATAATTATAAGATTGAGGAAATAATCGNTCCCCGACTTGGGAGCGATTATTCTGCGAATGCGGCGACACAGATGGGCACACTCATCAACCGATGCACAGCGCATAATACAAAGAAACGGCCATTGATGCAACAAGTATTGGATGGTCTTAATCATATTGCAGAGATTAAGGACTAA
>6981
ATGGGAAACTGTCTNAAGCATTTCAAACAACANCTTCCTTCAATTGCTCCCAAGCCTCTCANTATCCCNCCAATATTTTNAGTGGAGCCAGAAAACGAGAATCTGAGAGTCTTCAGATTCGCGGA-TTNAAGAAAGCGACAAAGAAATTCAGACAAGACAGGGTCGTAGAATGCGAGGATTACTCTGTTCGAAAATTCTACAAGGGCTACATAGATGAAACCACATTTGCACCATCAAGAGCTGGAACCGGAATCGCTGTTTCTGTCATGGAATGTGATAGTTCACGCTCTTTACAAGACTGGATGGCAGNAGTGAGGTCTCTTGGACAGNTGTCTNATCAGAATTTNGTCAATTTCTTGGGTTACTGTTGTGAAGACAACAAACCATTCTTCTTGGTATTTGAANACTCGCACAAAGGAAGTTTGGACAGTCACATTTTCGGAAAAGAAGAAGAGGCATTGCCATGGGAAATACGGGTTAAGATAGCCATTGGAACAGCTCAAGGTCTCGCGTTTCTTCACTCGATCAAGAACAGCCCCCTAAACCGAGAACTCAGGATGCATAACATTATGCTTGACGAGCAATACAATGCAAAA-CTGTTCTATCTCGAACCAACCAAACGAAGCTTGGTAGATGAAGGTCTCAAGAGGGGAANATTTACATACCTATCTCCTGAATGGGGATCGTTAGGTATTTTGGATATGACGACCGATGTTTACATTTTTGGTATGATCTTGCTTGAACTTTTAATGGGTTCCAAGGATAGAAAAAAGATTAAGGAAGAGCAAGGCTTAGTAGATTACTGGACCTCATCTTTCTTGCCAGATAATTATAAGATTGAGGAAATAATCGNTCCCCGACTTGGGAGCGATTATTCTGCGAATGCGGCGACACAGATGGGCACACTCATCAACCGATGCACAGCGCATAANACAAAGAAANGGCCANTGATGCAANAAGNATTGGATNGNNTNNATNNTATTGNANANNNTAAGGACTAA
>6982
ANGGGAAACTGNNNAAAGCATTTCAAACAACAACTTCCTTCAATTGCTCCCAAGCCTCTCATTATCCCNCCAATATTTTNANTGGAGCCAGAAAACGAGAATCTGAGAGTCTTCAGATTCGCGGA-TTNAAGAAAGCGACAAAGAAATTCAGACAAGANAGGGTCGTAGAATGCGAGGATTACTCTGTTCGAAAATTCTACAAGGGCTACATAGATGAAACCACATTTGCACCATCAAGAGCTGGAACCGGAATCGCTGTTTCTGTCATGGAATGTGATAGTTCACGCTCTTTACAAGACTGGATGGCAGTAGTGAGGTCTCTTGGACAGTTGTCTCATCAGAATTTGGTCAATTTCTTGGGTTACTGTTGTGAAGACAACAAACCATTCTTCTTGGTATTTGAANACTCGCACAAAGGAAGTTTGGACAGTCACATTTTCGGAANAGAAGAAGAGGCATTGCCATGGGAAATACGGGTTAAGATAGCCATTGGAACAGCTCAAGGTCTCGCGTTTCTTCACTCGATCAAGAACAGCCCCCTAAACCGAGAACTCAGGATGCATAACATTATGCTTGACGAGCAATACAATGCAAAA-CTGTTCTATCTCGAACCAACCAAACGAAGCTTGGTAGATGAAGGTCTCAAGAGGGGAANATTTACATACCTATCTCCTGAATGGGGATCGTTAGGTATTTTGGATATGACGNCCGATGTTTACATTTTTGGTATGATCTTGCTTGAACTTTTAATGGGTTCCAAGGATAGAAAAAAGATTAAGGAAGAGCAAGGCTTAGTNGATTACTGGACCTCATCTTTCTTGCCAGATANTTATAAGATTGAGGAAATAANCGNTCCCNGACTTGGGAGCGATTNTTCTGCGAATGCGGCGACACAGATGGGCACACTCATCAACCGATGCACAGCGCATAATACAAAGAAACGGCCATTNATGCAACAAGTATTGGATGGTCTTAATCATATTGCAGAGATTAAGGACTAA
>6984
ATGGGAAACTGTCTAAAGCATTTCAAACAACAACTTCCTTCAATTGCTCCCAAGCCTCTCATTATCCCNCCAATATTTTNAGTGGAGCCAGAAAACGAGAATCTGAGAGTCTTCAGATTCGCGGA-TTNAAGAAAGCGACAAAGAAATTCAGACAAGACAGGGTCGTAGAATGCGAGGATTACTCTGTTCGAAAATTCTACAAGNGCTACATAGATGAAACCACATTTGCACCATCAAGAGCTGGAACCGGAATCGCTGTTTCTGTCATGGAATGTGATAGTTCACGCTCTTTACAAGACTGGATGGCAGTAGTGAGGTCTCTTGGACAGTTGTCTCATCAGAATTTGGTCAATTTCTTGGGTTACTGTTGTGAAGACAACAAACCATTCTTCTTGGTATTTGAANACTCGCACAAAGGAAGTTTGNNNNNNNNNATTTTCGGAAAAGAAGAAGAGGCATTGCCATGGGAAATACGGGTTAAGATAGCCATTGGAACAGCTCAAGGTCTCGCGTTTCTTCACTCGATCAAGAACAGCCCCCTAAACCGAGAACTCAGGATGCATAACATTATGCTTGACGGGCAATACAATGCAAAA-CTGTTCTATCTCGAACCAACCAAACGAAGCTTGGNAGATGAAGGTCTCAAGAGGGGAANATTTACATACCTATCTCCTGAATGGGGATCGTTAGGTATTTTGGATATGACGACCGATGTTTACATTTTTGGTATGATCTTGCTTGAACTTTTAATGGGTTCCAAGGATAGAAAAAAGATTAAGGAAGAGCAAGGCTTAGTAGATTACTGGNCCTCATCTTTCTTGCCAGATAATTATAAGATTGAGGAAATAATCGNTCCCCGACTTGGGAGCGATTATTCTGCGAATGCGGCGACACAGATGGGCACACTCATCAACCGATNNNCAGCGCATAATACAAAGAAACGGCCATTGATGCAACAAGTATTGGATGGTCTTAATCATATTGCAGAGATTAAGGACTAA
>6986
ATGGGAAACTGTCTAAAGCATTTCAAACAACAACTTCCTTCAATTGCNCCCAAGCCTCTCATTATCCCNCCAATATTTTNAGTGGAGCCAGAAAACGAGAATCTGAGAGTCTTCAGATTCGCGGATTTGAAGAAAGCGACAAAGAAATTCAGACAAGACAGGGTCGTAGAATGCGAGGATTACTCTGTTCGAAAATTCTACAAGGGCTACATAGATGAAACCACATTTGCACCATCAAGAGCTGGAACCGGAATCGCTGTTTCTGTCATGGAATGTGATAGTTCACGCTCTTTACAAGACTGGATGGCAGTAGTGAGGTCTCTTGGACAGTTGTCTCATCAGAATTTGGTCAATTTCTTGGGTTACTGTTGTGAAGACAACAAACCATTCTTCTTGGTATTTGAANACTCGCACAAAGGAAGTTTGGACAGTCACATTTTCGGAAAAGAAGAAGAGGCATTGCCATGGGAAATACGGGTTAAGATAGCCATTGGAACAGCTCAAGGTCTCGCGTTTCTTCACTCGATCAAGAACAGCCCCCTAAACCGAGAACTCAGGATGCATAACATTATGCTTGACGAGCAATACAATGCAAAANNTGTTCTATCTCGAACCAACCTAACGAAGCTTGGTAGATGAAGGTCTCAAGAGGGGAANATTTACATACCTATCTCCTGAATGGGGATCGTTAGGTATTTTGGATATGACGACCGATGTTTACATTTTTGGTATGATCTTGCTTGAACTTTTAATGGGTTCCAAGGATAGAAAAAAGATTAAGGAAGAGCAAGGCTTAGTAGATTACTGGACCTCATCTTTCTTGCCAGATAATTATAAGATTGAGGAAATAATCGNTCCCCGTCTTGGGAGCGATTATTCTGCGAATGCGGCGACACAGATGGGNACACTCATCAACCGATGCACAGCGCATAATANAAAGAAACGGCCATTGATGCAACAAGTATTGGATGGNCTTAATCATATTGCAGAGATTAAGGACTAA
>6987
ATGGGAAACTGTCTAAAGCATTTCAAACAACAACTTCCTTCAATTGNTCCCAAGCCTCTCATTATCCCNCCAATATTTTNAGTGGNGCCAGAAAACGAGAATCTGAGAGTCTTCAGATTCGCGGA-TTNAAGAAAGCGACAAAGAAATTCAGACAAGACAGGGTCGTAGAATGCGAGGATTACTCTGTTCGAAAATTCTACAAGGGCTACATAGATGAAACCACATNNGCACCATCAAGAGCTGGAACCGGAATCGCTGTTTCTGTCATGGAATGTGATAGTTCACGCTCTTTACAAGACTGGATGGCAGTAGNGAGGNCTCTTGGACAGTTGNCTCATCAGNATTTGGTCAATTTCTTGGGTTACTGTTGTGAAGACAACAAACCATTCTTCTTGGTATTTGAANACTCGCACAAAGGAAGTTTGGACAGTCACATTTTCGGAAAAGAAGAAGAGGCATTGCCATGGGAAATACGGGTTAAGATAGCCATTGGAACAGCTCAAGNTCTNGCGNTTCTTCACTCGATCAAGAACAGCCCCCTAAACCGAGAACTCAGGATGCATAACATTATGCTTGACGGGCAATACAATGCAAAA-CTGTTCTATCTCGAACCAACCAAACGAAGCTTGGTAGATGAAGGNCTCAAGAGNGGAANATTTACATACCTATCTCCTNAATGGGGATCGTTAGGTATTTTGGATATGACGACCGATGTTTACATTTTTGGTATGATCTTGCTTGAACTTTTAATGGGTTCCAAGGATAGANAAAAGATTAAGGAAGAGCAAGGCTTAGNAGATTACTGGACCTCATCTTTCTTGCCAGATAATTATAAGATTGAGGAAATAATCGNTCCCCGACTTGGGAGCGATTATTCTGCGAATGCGGCGACACAGATGGGCACACTCATCAACCGATGCACAGCGCATAATACAAAGAAACGGCCATTGATGCAACAAGTATTGGATGGNCTTAATCATATTGCAGAGATTAAGGNCTAA
>6989
ATGGGAAACTGTCTAAAGCATTTCAAACAACAACTTCCTTCAATTGCTCCNAAGCCTCTCATTATCCCNCCAATATTTTNAGTGGAGCCAGAAAACGAGAATCTGAGAGTCTTCAGATTCGCGGA-TTNAAGAAAGCGACAAAGAAATTCAGACAAGACAGGGTCGTAGAATGCGAGGATTACTCTGTTCGAAAATTCTACAAGGGCTACATAGATGAAACCACATTTGCACCATCAAGAGCTGGAACCGGAATCGCTGTTTCTGTCATGGAATGTGATAGTTCACGCTCTTTACAAGACTGGATGGCAGTAGTGAGGTCTCTTGGACAGTTGTCTCATCAGAATTTGGTCAATTTCTTGGGTTACTGTTGTGAAGACAACAAACCATTCTTCTTGGTATTTGAANACTCGCACAAAGGAAGTTTGGACAGTCACATTTTCGGAAAAGAAGAAGAGGCATTGCCATGGGAAATACGGGTTAAGATAGCNATTGGAACAGCTCAAGGTCTCGCGTTTCTTCNCTCGATCAAGAACAGCCCCCTAAACCGAGAACTCAGGATGCATAACATTATGCTTGANGAGCAATACAATGCAAAA-CTGTTCTATCTCGAACCAACCAAACGAAGCTTGGTAGATGAAGGTCTCAAGAGGGGAANATTTACATACCTATCTCCTGAATGGGGATCGTTAGGTATTTTGGATATGACGACCGATGTTTACATTTTTGGTATGATCTTGCTTGAACTTTTAATGGGTTCCAAGGATAGAAAAAAGATTAAGGAAGAGCAAGGCTTAGTAGATTACTGGACCTCATCTTNCTTGCCAGATAATTATAAGATTGAGGAAATAATCGNNCCCCGACTTGGGAGCGATTATTCTGCGAATGCGGCGACACAGATGGGCACACTCATCAACCGATGCACAGCGCATAATACAAAGAAACGGCCATTGATGCAACAAGTATTGGATGGTCTTAATCATATTGCAGAGATTAAGGACTAA
>6990
ATGGGAAACTGTCTAAAGCATTTCAAACAACAACTTCCTTCAATTGCTCCCAAGCCTCTCATTATCCCNCCAATATTTTNAGTGGAGCCAGAAAACGAGAATCTGAGNGTCTTCAGATTCGCGGA-TTNAAGAAAGCGACAAAGAAATTCAGACAAGACAGGGTCGTAGAATGCGAGGATTACTCTGTTCGAAAATTCTACAAGGGCTACATAGATGAAACCACATTTGCACCATCAAGAGCTGGAACCGGAATCGCTGTTTCTGTCATGGAATGTGATAGTTCACGCTCTTTACAAGACTGGATGGCAGTAGTGAGGTCTCTTGGACAGTTGTCTCATCAGAATTTGGTCAATTTCTTGGGTTACTGTTGTGAAGACAACAAACCATTCTTCTTGGTATTTGAANACTCGCACAAAGGAAGTTTGGACAGTCACATTTTCGGAAAAGAAGAAGAGGCATTGCCATGGGAAATACGGGTTAAGATAGCCATTGGAACAGCTCAAGGTCTCGCGTTTCTTCACTCGATCAAGAACAGCCCCCTAAACCGAGAACTCAGGATGCATAACATTATGCTTGACGGGCAATACAATGCAAAA-CTGTTCTATCTCGAACCAACCAAACGAAGCTTGGTAGATGAAGGTCTCAAGAGGGGAANATTTACATACCTATCTCCTGAATGGGGATCGTTAGGTATTTTGGATATGACGACCGATGTTTACATTTTTGGTATGATCTTGCTTGAACTTTTAATGGGTTCCAAGGATAGAAAAAAGATTAAGGAAGAGCAAGGCTTAGTAGATTACTGGACCTCATCTTTCTTGCCAGATAATTATAAGATTGAGGAAATAATCGNTCCCCGACTTGGGAGCGATTATTCTGCGAATGCGGCGACACAGATGGGCACACTCATCAACCGATGCACAGCGCATAATACAAAGAAACGGCCATTGATGCAACAAGTATTGGATGGNCTTAATCATATTGCAGAGATTAAGGACTAA
>6992
ATGGGAAACTGTCTAAAGCATTTCAAACAACAACTTCCTTCAATTGCTCCCAAGCCTCTCATTATCCCNCCAATATTTTNAGTGGAGCCAGAAAACGAGAATCTGAGAGTCTTCAGATTCGCGGA-TTNAAGAAAGCGACAAAGAAATTCAGACAAGACAGGGTCGTAGAATGCGAGGATTACTCTGTTCGAAAATTCTACAAGGGCTACATAGATGAAACCACATTTGCACCATCAAGAGCTGGAACCGGAATCGCTGTTTCTGTCATGGAATGTGATAGTTCACGCTCTTTACAAGACTGGATGGCAGTAGTGAGGTCTCTTGGACAGTTGTCTCATCAGAATTTGGTCAATTTCTTGGGTTACTGTTGTGAAGACAACAAACCATTCTTCTTGGTATTTGAANNCTCGCACAAAGGAAGTTTGGACAGTCACATTTTCGGAAAAGAAGAAGAGGCATTGCCATGGGAAATACGGGTTAAGATAGCCATTGGAACAGCTCAAGGTCTCGCGTTTCTTCACTCGATCAAGAACAGCCCCCTAAACCGAGAACTCAGGATGCATAACATTATGCTTGACGAGCAATNCAATNNNAAANNTGTTCTATCTCGAAACAACCAAACGAAGCTTGGTAGATGAAGGTCTCAAGAGGGGAANATTTACATACCTATCTCCTGAATGGGGATCGTTAGGTATTTTGGATATGACGACCGATGTTTACATTTTTGGTATGATCTTGCTTGAACTTTTAATGGGTTCCAAGGATAGAAAAAAGATTAAGGAAGAGCAAGGCTTAGTAGATTACTGGACCTCATCTTTCTTGCCAGATAATNATAAGATTGAGGAAATAATCGNTCCCCGACTTGGGAGCGATTATTCTGCGAATGCGGCGACACAGATGGGCACACTCATCAACCGATGCACAGCGCATAATACNAAGAAACNGCCATTGATGCAACAAGTATTNGATGGTCTTAATNATATTGCAGAGATTAAGGACTAA
>6997
ANGGGAANCTGTCTAAAGCATTTCAAACAACANCTTCCTTCAATTGCTCCCAAGCCTCTCATTATCCCNCCAATATTTTNAGTGGAGCCAGAAAACGAGAATCTGAGAGTCTTCAGATTCGCGGA-TTNAAGAAAGCGACAAAGAAATTCAGACAAGACAGGGTCGTAGAATGCGAGGATTACTCTGTTCGAAAATTCTACAAGGGCTACATAGATGAAACCACATTTGCACCATCAAGAGCTGGAACCGGAATCGCTGTTTCTGTCATGGAATGTGATAGTTCACGCTCTTTACAAGACTGGATGGCAGTAGTGAGGTCTCTTGGACAGTTGTCTCATCAGAATTTGGTCAATTTCTTGGGTTACTGTTGTGAAGACAACAAACCATTCTTCTTGGTATTTGAANACTCGCACAAAGGAANNTTGGACAGTCACATTTTCGGAAAAGAAGAAGAGGCATTGCCATGGGAAATACGGGTTAAGATAGCCATTGGAACAGCTCAAGGTCTCGCGTTTCTTCACTCGATCAAGAACAGCCCCCTAAACCGAGAACTCAGGATGCATAACATTATGCTTGACGAGCAATACAATGCAAAANNTGTTCTATCTCGAACCAACCAAACGAAGCTTGGTAGATGAAGGTCTCAAGAGGGGAANATTTACATACCTATCTCCTGAATGGGGATCGTTAGGTATTTTGGATATGACGACCGATGTTTACATTTTTGGTATGATCTTGCTTGAACTTTTAATGGGTTCCAAGGATAGAAAAAAGATTAAGGAAGAGCAAGGCTTAGTAGATTACTGGACCTCATCTTTCTTGCCAGATAATTATAAGATTGAGGAAATAATCGNTCCCCGACTTGGGAGCGATTATTCTGCGAATGCGGCGACACAGATGGGCACACTCATCAACCGATGCACAGCGCATAATACAAAGAAACGGCCATTGATGCAACAAGTATTGGATGGNCTTAATCATATTGCAGAGATTAAGGACTAA
>7000
ATGGGAAACTGTCTAAAGCATTTCAAACAACAACTTCCTTCAATTGCTCCCAAGCCTCTCATTATCCCNCCAATATTTTNAGTGGAGCCAGAAAACGAGAATCTGAGAGTCTTCAGATTCGCGGA-TTNAAGAAAGCGACAAAGAAATTCAGACAAGACAGGGTCGTAGAATGCGAGGATTACTCTGTTCGAAAATTCTACAAGGGCTACATAGATGAAACCACATTTGCACCATCAAGAGCTGGAACCGGAATCGCTGTTTCTGTCATGGAATGTGATAGTTCACGCTCTTTACAAGACTGGATGGCAGTAGTGAGGTCTNNTGGACAGTTGNCTCATCAGAATTTGGTNAATTTCTTGGGTTACTGTTGTGAAGACAACAAACCATTCTTCTTGGTATTTGAANACTCGCACAAAGGAAGTTTGGACAGTCACATTTTCGGAAAAGAAGAAGAGGCATTGCCATGGGAAATACGGGTTAAGATAGCCATTGGAACAGCTCAAGGTCTCGCGTTTCTTCACTCGATCAAGAACAGCCCCCTAAACCGAGAACTCAGGATGCATAACATTATGCTTGACGANCAATACAATGCAAAAANTGTTCTATCTCGAACCAACCAAACGAAGCTTGGTAGATGAAGGTCTCAAGAGGGGAANATTTACATACCTATCTCCTGAATGGGGATCGTTAGGTATTTTGGATATGACGACCGATGTTTACATTTTTGGTATGATCTTGCTTGAACTTTTAATGGGTTCCAAGGATAGAAAAAAGATTAAGGAAGAGCAAGGCTTAGTAGATTACTGGACCTCATCTTTCTTGCCAGATAATTATAAGATTGNGGAAATAATCGNTCCCCGACTTGGGAGCGATTATTCTGCGAATGCGGCGACACAGATGGGCACACTCATCAACNGATGCACANCGCATAATACAAAGAAACGGCCATTGATGCAACAAGTATTGGATGGNNTTAATCATATTGCAGAGATTAAGGACTAA
>7002
ATGGGAAACTGTCTAAAGCATTTCAAACAACAACTTCCTTCAATTGCTCCCAAGCCTCTCATTATCCCNCCAATATTTTNAGTGGAGCCAGAAAACGAGAATCTGAGAGTCTTCAGATTCGCGGA-TTNAAGAAAGCGACAAAGAAATTCAGACAAGACAGGGTCGTAGAATGCGAGGATTACTCTGTTCGAAAATTCTACAAGGGCTACATAGATGAAACCACATTTGCACCATCAAGAGCTGGAACCGGAATCGCTGTTTCTGTCATGGAATGTGATAGTTCACGCTCTTTACAAGACTGGATGGCAGTAGTGAGGTCTCTTGGACAGTTGTCTCATCAGAATTTGGTCAATTTCTTGGGTTACTGTTGTGAAGACAACAAACCATTCTTCTTGGTATTTGAANACTCGCACAAAGGAAGTTTGGACAGTCACATTTTCGGAAAAGAAGAAGAGGCATTGCCATGGGAAATACGGGTTAAGATAGCCATTGGAACAGCTCAAGGTCTCGCGTTTCTTCACTCGATCAAGAACAGCCCCCTAAACCGAGAACTCAGGATGCATAACATTATGCTTGACGAGCAATACAATGCAAAANNTGTTCTATCTCGAACCAACCAAACGAAGCTTGGTAGATGAAGGTCTCAAGAGGGGAANATTTACATACCTATCTCCTGAATGGGGATCGTTAGGTATTTTGGATATGACGACCGATGTTTACATTTTTGGTATGATCTTGCTTGAACTTTTAATGGGTTCCAAGGATAGAAAAAAGATTAAGGAAGAGCAAGGCTTAGTAGATTACTGGACCTCATCTTTCTTGCCAGATAATTATAAGATTGAGGAAATAATCGNTCCCCGACTTGGGAGCGATTATTCTGCGAATGCGGCGACACAGATGGGCACACTCATCAACCGATGCACAGCGCATAATACAAAGAAACGGCCATTGATGCAACAAGTATTGGATGGNCTTAATCATATTGCAGAGATTAAGGACTAA
>7003
ATGGGAAACTGTCTAAANNATTTCAAACANCAACTTCCTTCAATNNCNCCNAAGCCTCTCATTATCCCNCCAATATTTTNAGTGGAGCCAGAAAACGAGAATCTGAGAGTCTTCAGATTCGCGGA-TTNAAGAAAGCGACAAAGAAATTCAGACAAGACAGGGTCGTAGAATGCGAGGATTACTCTGTTCGAAAATTCTACAAGGGCTACATAGATGAAACCACATTTGCACCATCAAGAGCTGGAACCGGAATCGCTGTTTCTGTCATGGAATGTGATAGTTCACGCTCTTTACAAGACTGGATGGCAGTAGTGAGGTCTCTTGGACAGTTGTCTCATCAGAATTTGGTCAATTTCTTGGGTTACTGTTGTGAAGACAACAAACCATTCTTCTTGGTATTTGAANACTCGCACAAAGGAAGTTTGGACAGTCACATTTTCGGAAAAGAAGAAGAGGCATTGCCATNGGAAATACGGGTTAAGATAGCCATTGGAACAGCTCAAGGNCTCGCGNTTCTTCACTCGATCAAGAACAGCCCCCTAAACCGAGAACTCAGGATGCATAACATTATGCTTGACGGGCAATACAATGCAAAANNTGTTCTATCTCGAACCAACCAAACGAAGCTTGGTAGATGAAGGTCTCAAGAGGGGAANATTTACATACCTATCTCCTGAATGGGGATCGTTAGGTATTTTGGATATGACGACCGATGTTTACATTTTTGGTATGATCTTGCTTGAACTTTTAATGGGTTCCAAGGATAGAAAAAAGATTAAGGAAGAGCAAGGCTTAGTAGATTACTGGACCTCATCTTTCTTGCCAGATAATTATAAGATTGAGGAAATAATCGNTCCCCGACTTGGGAGCGATTATTCTGCGAATGCGGCGACACAGATGGGCACACTCATCAACCGATGCACAGCGCATAATACAAAGAAACGGNCATTGATNCAACAAGNATTGGATGGNCTTAATCNTATTGCAGAGATTAAGGACTAA
>7008
ATGGGAAACTGNCTAAAGCATTTCAAACAACAACTTCCTTCAATTGCTCCNAAGCCTCTCATTATCCCNCCAATATTTTNAGNGGAGCNAGAAAACGAGAATCTGAGAGTCTTCAGATNCGCGGA-TTNAAGAAAGCNACANAGAAATNCAGACAAGACNGGNTCGTAGAATNCGAGGATTACTCTGTTNGAAAATTCTACAAGGGCTACATAGATGAAACCACATTTGCACCATCAAGAGCTGGAACCGGAATCGCTGTTTCTGTCATGGAATGTGATAGTTCACGCTCTTTACAAGACTGGATGGCAGNAGTGAGGTCTCTTGGACAGTTGTCTCATCAGAATTTGGTCAATTTCTTGGGTTACTGTTGTGAAGACAACAAACCATTCTTCTTGGTATTTGAANACTCGCACAAAGGAAGTTTGGACAGTCACATTTTCGGAAAAGAAGAAGAGGCATTGCCATGGGAAATACGGGTTAAGATAGCCATTGGAACAGCTCAAGGTCTCGCGTTTCTTCACTCGATCAAGAACAGCCCCCTAAACCGAGAACTCAGGATGCATAACATTATGCTTGACGAGCAANACAATGCAAAAANTGTTCTATCTCGAACCAACCAAACGAAGCTTGGTAGATGAAGGTCTCAAGAGGGGAANATTTACATACCTATCTCCTGAATGGGGATCGTTAGGTATTTTGGATATGACGACCGATGTTTACATTTTTGGTATGATCTTGCTTGAACTTTTAATGGGTTCCAAGGATAGAAAAAAGATTAAGGAAGAGCAAGGCTTAGTAGATTACTGGACCTCATCTTTCTTGCCAGATANTTATAAGATTGAGGAAATAATCGNTCNNCGACTTGGGAGCGATTATTCTGCGAATGCGGCGACACAGATGGGCACACTCATCAACCGATGCACAGCGCATAATACAAAGAAACGGCCATTGATGCAACAAGTATTGGATGGNCTTAATCATATTGCAGAGATTAAGGACTAA
>7013
ATGGGAAACTGTCTAAAGCATTTCAAACAACAACTTCCTTCAATTGCTCCCAAGCCTCTCATTATCCCNCCAATATTTTNAGTGGAGCCAGAAAACGAGAATCTGAGAGTCTTCAGATTCGCGGA-TTNAAGAAAGCGACAAAGAAATTCAGACAAGACAGGGTCGTAGAATGCGAGGATTACTCTGTTCGAAAATTCTACAAGGGCTACATAGATGAAACCACATTTGCACCATCAAGAGCTGGAACCGGAATCGCTGTTTCTGTCATGGAATGTGATAGTTCACGCTCTTTACAAGACTGGATGGCAGTAGTGAGGTCTCTTGGACAGTTGTCTCATCAGAATTTGGTCAATTTCTTGGGTTACTGTTGTGAAGACAACAAACCATTCTTCTTGGTATTTGAANACTCGCACAAAGGAAGTTTGGACAGTCACATTTTCGGAAAAGAAGAAGAGGCATTGCCATGGGAAATACGGGTTAAGATAGCCATTGGAACAGCTCAAGGTCTCGCGTTTCTTCACTCGATCAAGAACAGCCCCCTAAACCGAGAACTCAGGATGCATAACATTATGCTTGACGAGCAATACAATGCAAAANNTGTTCTATCTCGAAACAACCAAACGAAGCTTGGTAGATGAANGTCTCAAGAGGGGAANATTTACATACCTATCTCCTGAATGGGGATCGTTAGGTATTTTGGATATGACGACCGATGTTTACATTTTTGGTATGATCTTGCTTGAACTTTTAATGGGTTCCAAGGATAGAAAAAAGATTAAGGAAGAGCAAGGCTTAGTAGATTACTGGACCTCATCTTTCTTGCCAGATAATTATAAGATTGAGGAAATAATCGNTCCCCGACTTGGGAGCGATTATTCTGCGAATGCGGCGACACAGATGGGCACACTCATCAACCGATGCACAGCGCATAATACAAAGAAACGGCCATTGATGCAACAAGNATTGGATGGNCTTAATCATATTGCAGAGATTAAGGACTAA
>7014
ATGGGAAACTGTCTAAAGCATTTCAAACAACAACTTCCTTCAATTGCTCCCAAGCCTCTCATTATCCCNCCAATATTTTNAGTGGAGCCAGAAAACGAGAATCTGAGAGTCTTCAGATTCGCGGA-TTNAAGAAAGCGACAAAGAAATTCAGACAAGACAGGGTCGTAGAATGCGAGGATTACTCTGTTCGAAAATTCTACAAGGGCTACATAGATGAAACCACATTTGCACCATCAAGAGCTGGAACCGGAATCGCTGTTTCTGTCATGGAATGTGATAGTTCACGCTCTTTACAAGACTGGATGGCAGTAGTGAGGTCTCTTGGACAGTTGTCTCATCAGAATTTGGTCAATTTCTTGGGTTACTGTTGTGAAGACAACAAACCATTCTTCTTGGTATTTGAANACTCGCACAAAGGAAGTTTGGACAGTCACATTTTCGGAAAAGAAGAAGAGGCATTGCCATGGGAAATACGGGTTAAGATAGCCATTGGAACAGCTCAAGGTCTCGCGTTTCTTCACTCGATCAAGAACAGCCCCCTAAACCGAGAACTCAGGATGCATAACATTATGCTTGACGAGCAATACAATGCAAAAANTGTTCTATCTCGAACCAACCAAACGAAGCTTGGTAGATGAAGGTCTCAAGAGGGGAANATTTACATACCTATCTCCTGAATGGGGATCGTTAGGTATTTTGGATATGACGACCGATGTTTACATTTTTGGTATGATCTTGCTTGAACTTTTAATGGGTTCCAAGGATAGAAAAAAGATTAAGGAAGAGCAAGGCTTAGTAGATTACTGGACCTCATCTTTCTTGCCAGATAATTATAAGATTGAGGAAATAATCGNTCCCCGACTTGGGAGCGATTATTCTGCGAATGCGGCGACACAGATGGGCACACTCATCAACCGATGCACAGCGCATAATACAAAGAAACGGCCATTGATGCAACAAGTATTGGATGGNCTTAATCATATTGCAGAGATTAAGGACTAA
>7025
ATGGGAAACTGTCTAAAGCATTTCAAACAACAACTTCCTTCAATTGCTCCCAAGCCTCTCATTATCCCNCCAATATTTTNAGNGGAGCCAGAAAACGAGAATCTGAGAGTCTNCAGATTCGCGGA-TTNAAGAAAGCGACAAAGAAATTCAGACAAGACAGGGTCGTAGAATGCGAGGATTACTCTGTTCGAAAATTCTACAAGGGCTACATAGATGAAACCACATTTGCACCATCAAGAGCTGGAACCGGAATCGCTGTTTCTGTCATGGAATGTGATAGTTCACGCTCTTTACAAGACTGGATGGCAGTAGTGAGGTCTCTTGGACAGTTGTCTCATCAGAATTTGGTCAATTTCTTGGGTTACTGTTGTGAAGACAACAAACCATTCTTCTTGGTATTTGAANACTCGCACAAAGGAAGTTTGGACAGTCACATTTTCGGAAAAGAAGAAGAGGCATTGCCATGGGAAATACGGGTTAAGATAGCCATTGGAACAGCTCAAGGTCTCGCGTTTCTTCACTCGATCAAGAACAGCCCCCTAAACCGAGAACTCAGGATGCATAACATTATGCTTGACGGGCAATACAATGCAAAA-CTGTTCTATCTCGAACCAACCAAACGAAGCTTGGTAGATGAAGGTCTCAAGAGGGGAANATTTACATACCTATCTCCTGAATGGGGATCGTTAGGNATTTTGGATATGACGACCGATGTTTACATTTTTGGTATGATCTTGCTTGAACTTTTNATGGGTTCCAAGGATAGAAAAAAGATTAAGGAAGAGCAAGGCTTAGTAGATTACTGGACCTCATCTTTCTTGCCAGATAATTATAAGATTGAGGAAATAATCGNTCCCCGACTTGGGAGCGATTATTCTGCGAATGCGGCGACACAGATGGGCACACTCATCAACCGATGCACAGCGCATAATACAAAGAAACGGCCATTGATGCAACAAGTATTGGATGGNCTTAATCATATTGCAGAGATTAAGGACTAA
>7026
ATGGGAAACTGTCTAAAGCATTTCAAACAACAACTTCCTTCAATTGCTCCCAAGCCTCTCATTATCCCNCCAATATTTTNAGTGGAGCCAGAAAACGAGAATCTGAGAGTCTTCAGATTCGCGGATTTGAAGAAAGCGACAAAGAAATTCAGACAAGACAGGGTCGTAGAATGCGAGGATTACTCTGTTCGAAAATTCTACAAGGGCTACATAGATGAAACCACATTTGCACCATCAAGAGCTGGAACCGGAATCGCTGTTTCTGTCATGGAATGTGATAGTTCACGCTCTTTACAAGACTGGATGGCAGTAGTGAGGTCTCTTGGACAGTTGTCTCATCAGAATTTGGTCAATTTCTTGGGTTACTGTTGTGAAGACAACAAACCATTCTTCTTGGTATTTGAANACTCGCACAAAGGAAGTTTGGACAGTCACATTTTCGGAAAAGAAGAAGAGGCATTGCCATGGGAAATACGGGTTAAGATAGCCATTGGAACAGCTCAAGGTCTCGCGTTTCTTCACTCGATCAAGAACAGCCCCCTAAACCGAGAACTCAGGATGCATAACATTATGCTTGACGAGCAATNCAATGCAAAANNTGTTCTATCTCGAACCAACCNAACGAAGCTTGGTAGATGAAGGNCTCAAGAGGGGAANATTTACATACCTATCNCCTGAATGGGGATCGTTAGGTATTTTGGATATGACGACCGATGTTTACATTTTTGGTATGATCTTGCTTGAACTTTTAATGGGTTCCAAGGATAGAAAAAAGATTAAGGAAGAGCAAGGCTTAGTAGATTACTGGACCTCATCTTTCTTGCCAGATAATTATAAGATTGAGGAAATAATCGNTCCCCGTCTTGGGAGCGATTATTCTGCGAATGCGGCGACACAGATGGGCACACTCATCAACCGATGCACAGCGCATAATACAAAGAAACGGCCATTGATGCAACAAGTATTGGATGGTCTTAATCATATTGCAGAGATTAAGGACTAA
>7028
ATGGGAAACTGTCTAAANCATTTCAAACAACAACTTCCTTCAATTGCTCCCAAGCCTCTCATTATCCCNCCAATATTTTNAGTGGAGCCAGAAAACGAGAATCTGAGAGTCTTCAGATTCGCGGA-TTNAAGAAAGCGACAAAGAAATTCAGACAAGACAGGGTCGTAGAATGCGAGGATTACTCTGTTCGAAAATTCTACAAGGGCTACATAGATGAAACCACATTTGCACCATCAAGAGCTGGAACCGGAATCGCTGTTTCTGTCATGGAATGTGATAGTTCACGCTCTTTACAAGACTGGATGGCAGTAGTGAGGTCTCTTGGACAGTTGTCTCATCAGAATTTGGTCAATTTCTTGGGTTACTGTTGTGAAGACAACAAACCATTCTTCTTGGTATTTGAANACTCGCACAAAGGAAGTTTGGACAGTCACATTTTCGGAAAAGAAGAAGAGGCANTGCCANGGGAAATACGGGTTAAGATAGCCATTGGAACAGCTCAAGGTCTCGCGTTTCTTCACTCGATCAAGAACAGCCCCCTAAACCGAGAACTCAGGATGCATAACATTATGCTTGACGAGCAATANAATGCAAAAANTGTTCTATCTCGAACCAACCAAACGAAGCTTGGTAGATGAAGGTCTCAAGAGGGGAANATTTACATACCTATCTCCTGAATGGGGATCGTTAGGTATTTTGGATATGACGACCGATGTTTACATTTTTGGTATGATCTTGCTTGAACTTTTAATGGGTTCCAAGGATAGAAAAAAGATTAAGGAAGAGCAAGGCTTAGTAGATTACTGGACCTCATCTTTCTTGCCAGATAATTATAAGATTGAGGAAATAATCGNTCCCCGACTTGGGAGCGATTATTCTGCGAATGCGGCGACACAGATGGGCACACTCATCAACCGATGCACAGCGCATAATACAAAGAAACGGCCATTGATGCAACAAGTATTGGATGGTCTTAATCATATTGCAGAGATTAAGGACTAA
>7031
ATGGNNNNNNNNNNNNNNNNNNNNNNNNNNNNNNNNNNNNNNATTGCTCCNAAGCCTCTCATTATCCCNCCAATATTTTNAGNNNAGCCAGAAAACGAGAATCTGAGAGTCTTCAGATTCGCGGA-TTNAAGAAAGCGACAAAGAAATTCAGACAAGACAGGGTCGTAGAATGCGAGGATTACTCTGTTCGAAAATTCTACAAGGGCTACATAGATGAAACCACATTTGCACCATCAAGAGCTGGAACCGGAATCGCTGTTTCTGTCATGGAATGTGATAGTTCACGCTCTTTACAAGACTGGATGGCAGTAGTGAGGTCTCTTGGACAGTTGTCTCATCAGAATTTGGTCAATTTCTTGGGTTACTGTTGTGAAGACAACAAACCATTCTTCTTGGTATTTGAANACTCGCACAAAGGAAGTTTGGACAGTCACATTTTCGGAAAAGAAGANGAGGCATTGCCATGGGAAATACGGGTTAAGATAGCCATTGGAACAGCTCAAGGTCTCGCGTTTCTTCACTCGATCAAGAACAGCCCCCTAAACCGAGAACTNAGGATGCATAACATTATGCTTGACGAGCAATACAATGCAAAAANTGTTCTATCTCGAACCAACCAAACGAAGCNTGGTAGATGAAGGTCTCAAGAGGGGAANATTTACATNCCTATCTCCTGAATGGGGATCGTTAGGTATTTTGGATATGACGACCGATGTTTACATTTTTGGTATGATCTTGCTTGAACTTTTAATGGGTTCCAAGGATAGAAAAAAGATTAAGGAAGAGCAAGGCTTAGTAGATTACTGGACCTCATCTTTCTTGCCAGATAATTATAAGATTGAGGAAATAATCGNTCCCCGACTTGGNAGCGNTTATTCTGCGAATGCGGCGACACAGATGGGCACACTCATCAACCGATGCACAGCGCATAATACAAAGAAACGGCNATTGATGCAACAAGTATTGGATGGNCTTAATCATATTGNAGAGATTAAGGACTAA
>7033
NTGGGAAACTGTCTAAAGCATTTCAAACAACAACTTCCTTNAATTGCNCCCAAGCCTCTCATTATCCCNCCAATATTTTNAGTGGAGCCAGAAAACGAGAATCTGAGAGTNTTCANATTCGCGGA-TTNAAGAAAGCGANAAAGAAATTCAGACAAGACAGGGNCGTAGAATGCGAGGATTACTCTGTTCGAAAATTCTACAAGGGCTACATAGATGAAACCACATTTGCACCATCAAGAGCTGGAACCGGAATCGCTGTTTCTGTCATGGAATGTGATAGTTCNCGCTCTTTACAAGACTGGATGGCAGNAGTGAGGTCTCTTGGACAGTTGTCTCATNAGAATTTNGTCAATTTCTTGGGTTACTGTTGTGAAGACAACAAACCATTCTTCTTGGTATTTGAANACTCGCACAAAGGAAGTTTGGACAGTCACATTTTCGGAAAAGAAGAAGAGGCATTGCCATGGGAAATACGGGTTAAGATAGCCATTGGAACAGCTCAAGGTCTCGCGTTTCTTCACTCGATCAAGAACAGCCCCCTAAACCGAGAACTCAGGATGCATAACANTATGCTTGACGAGNAATACNATGNAAAANNTGNTNNANNTNNAANCAACCAAACGAAGCTTGGTAGATGAAGGTCTCAAGAGGGGAANATTTACATNCCTATCTCCTGAATGGGGATCGTTAGGTATTTTGGATATGACGACCGATGTTTACATTTTTGGTATGATCTTGCTTGAACTTTTAATGGGTTCCAAGGATAGAAAAANNATTAAGGAAGAGCAAGGCTTAGNAGANTANNGGANCTCATCTTTCTTGCCAGANAATTATAAGATTNNNNAAATAATCGNTCCCCNACTTNNGAGCGATTATTCTGCGAATGCGGCNANANAGATGGGCANANNCATNNACCGATGCACAGCGCATAATACAAAGANACGGCCANTGATGCAANAAGNATTGGATGGNCTNANNCATATTGCAGAGATTAAGGACTAA
>7036
ATGGGAAACTGTCTAAAGCATTTCAAACAACAACTTCCTTCAATTGCTCCCAAGCCTCTCATTATCCCNCCAATATTTTNAGTGGAGCCAGAAAACGAGAATCTGAGAGTCTTCAGATTCGCGGATTTGAAGAAAGCGACAAAGAAATTCAGACAAGACAGGGTCGTAGAATGCGAGGATTACTCTGTTCGAAAATTCTACAAGGGCTACATAGATGAAACCACATTTGCACCATCAAGAGCTGGAACCGGAATCGCTGTTTCTGTCATGGAATGTGATAGTTCACGCTCTTTACAAGACTGGATGGCAGTAGTGAGGTCTCTTGGACAGTTGTCTCATCAGAATTTGGTCAATTTCTTGGGTTACTGTTGTGAAGACAACAAACCATTCTTCTTGGTATTTGAANACTCGCACAAAGGAAGTTTGGACAGTCACATTTTCGGAAAAGAAGAAGAGGCATTGCCATGGGAAATACGGGTTAAGATAGCCATTGGAACAGCTCAAGGTCTCGCGTTTCTTCACTCGATCAAGAACAGCCCCCTAAACCGAGAACTCAGGATGCATAACATTATGCTTGACGAGCAATACAATGCAAAA-CTGTTCTATCTCGAACCAACCTAACGAAGCTTGGTAGATGAAGGTCTCAAGAGGGGAANATTTACATACCTATCTCCTGAATGGGGATCGTTAGGTATTTTGGATATGACGACCGATGTTTACATTTTTGGTATGATCTTGCTTGAACTTTTAATGGGTTCCAAGGATAGAAAAAAGATTAAGGAAGAGCAAGGCTTAGTAGATTACTGGACCTCATCTTTCTTGCCAGATAATTATAAGATTGAGGAAATAATCGNTCCCCGTCTTGGGAGCGATTATTCTGCGAATGCGGCGACACAGATGGGCACACTCATCAACCGATGCACAGCGCATAATACAAAGAAACGGCCATTGATGCAACAAGTATTGGATGGTCTTAATCATATTGCAGAGATTAAGGACTAA
>7058
ATGGGAAACTGTCTAAAGCATTTCAAACAACAACTTCCTTCAATTGCTCCCAAGCCTCTCATTATCCCNCCAATATTTTNAGTGGAGCCAGAAAACGAGAATCTGAGAGTCTTCAGATTCGCGGA-TTNAAGAAAGCGACAAAGAAATTCAGACAAGACAGGGTCGTAGAATGCGAGGATTACTCTGTTCGAAAATTCTACAAGGGCTACATAGATGAAACCACATTTGCACCATCAAGAGCTGGAACCGGAATCGCTGTTTCTGTCATGGAATGTGATAGTTCACGCTCTTTACAAGACTGGATGGCAGTAGTGAGGTCTCTTGGACAGTTGTCTCATCAGAATTTGGTCAATTTCTTGGGTTACTGTTGTGAAGACAACAAACCATTCTTCTTGGTATTTGAANACTCGCACAAAGGAAGTTTGGACAGTCACATTTTCGGAAAAGAAGAAGAGGCATTGCCATGGGAAATACGGGTTAAGATAGCCATTGGAACAGCTCAAGGTCTCGCGTTTCTTCACTCGATCAAGAACAGCCCCCTAAACCGAGAACTCAGGATGCATAACATTATGCTTGACGAGCAATACAATGCAAAANNTGTTCTATCTCGAACCAACCAAACGAAGCTTGGTAGATGAAGGTCTCAAGAGGGGAANATTTACATACCTATCTCCTGAATGGGGATCGTTAGGTATTTTGGATATGACGACCGATGTTTACATTTTTGGTATGATCTTGCTTGAACTTTTAATGGGTTCCAAGGATAGAAAAAAGATTAAGGAAGAGCAAGGCTTAGTAGATTACTGGACCTCATCTTTCTTGCCAGATAATTATAAGATTGAGGAAATAATCGNTCCCCGACTTGGGAGCGATTATTCTGCGAATGCGGCGACACAGATGGGCACACTCATCAACCGATGCACAGCGCATAATACAAAGAAACGGCCATTGATGCAACAAGTATTGGATGGNCTTAATCATATTGCAGAGATTAAGGACTAA
>7061
ATGGGAAACTGTCTAAAGCATTTCAAACAACAACTTCCTTCAATTGCTCCCAAGCCTCTCATTATCCCNCCAATATTTTNAGTGGAGCCAGAAAACGAGAATCTGAGAGTCTTCAGATTCGCGGA-TTNAAGAAAGCGACAAAGAAATTCAGACAAGACAGGGTCGTAGAATGCGAGGATTACTCTGTTCGAAAATTCTACAAGGGCTACATAGATGAAACCACATTTGCACCATCAAGAGCTGGAACCGGAATCGCTGTTTCTGTCATGGAATGTGATAGTTCACGCTCTTTACAAGACTGGATGGCAGTAGTGAGGTCTCTTGGACAGTTGTCTCATCAGAATTTGGTCAATTTCTTGGGTTACTGTTGTGAAGACAACAAACCATTCTTCTTGGTATTTGAANACTCGCACAAAGGAAGTTTGGACAGTCACATTTTCGGAAAAGAAGAAGAGGCATTGCCATGGGAAATACGGGTTAAGATAGCCATTGGAACAGCTCAAGGTCTCGCGTTTCTTCACTCGATCAAGAACAGCCCCCTAAACCGAGAACTCAGGATGCATAACATTATGCTTGACGAGCAATACAATGCAAAA-CTGTTCTATCTCGAACCAACCAAACGAAGCTTGGTAGATGAAGGTCTCAAGAGGGGAANATTTACATACCTATCTCCTGAATGGGGATCGTTAGGTATTTTGGATATGACGACCGATGTTTACATTTTTGGTATGATCTTGCTTGAACTTTTAATGGGTTCCAAGGATAGAAAAAAGATTAAGGAAGAGCAAGGCTTAGTAGATTACTGGACCTCATCTTTCTTGCCAGATAATTATAAGATTGAGGAAATAATCGNTCCCCGACTTGGGAGCGATTATTCTGCGAATGCGGCGACACAGATGGGCACACTCATCAACCGATGCACAGCGCATAATACAAAGAAACGGCCATTGATGCAACAAGTATTGGATGGNCTTAATCATATTGCAGAGATTAAGGACTAA
>7062
ATGGGAAACTGTCTAAAGCATTTCAAACAACAACTTCCTTCAATTGCTCCCAAGCCTCTCATTATCCCNCCAATATTTTNAGTGGAGCCAGAAAACGAGAATCTGAGAGTCTTCAGATTCGCGGA-TTNAAGAAAGCGACAAAGAAATTCAGACAAGACAGGGTCGTAGAATGCGAGGATTACTCTGTTCGAAAATTCTACAAGGGCTACATAGATGAAACCACATTTGCACCATCAAGAGCTGGAACCGGAATCGCTGTTTCTGTCATGGAATGTGATAGTTCACGCTCTTTACAAGACTGGATGGCAGTAGTGAGGTCTCTTGGACAGTTGTCTCATCAGAATTTGGTCAATTTCTTGGGTTACTGTTGTGAAGACAACAAACCATTCTTCTTGGTATTTGAANACTCGCACAAAGGAAGTTTGGACAGTCACATTNTCGGAAAAGAAGAAGAGGCATTGCCATGGGAAATACGGGTTAAGATAGCCATTGGAACAGCTCAAGGTCTCGCGTTTCTTCACTCGATCAAGAACAGCCCCCTAAACCGAGAACTCAGGATGCATAACATTATGCTTGACGAGCAATACAATGCAAAAANTGTTCTATCTCGAACCAACCAAACGAAGCTTGGTAGATGAAGGTCTCAAGAGGGGAANATTTACATACCTATCTCCTGAATGGGGATCGTTAGGTATTTTGGATATGACGACCGATGTTTACATTTTTGGTATGATCTTGCTTGAACTTTTAATGGGTTCCAAGGATAGAAAAAAGATTAAGGAAGAGCAAGGCTTAGTAGATTACTGGACCTCATCTTTCTTGCCAGATAATTATAAGATTGAGGAAATAATCGNTCCCCGACTTGGGAGCGATTATTCTGCGAATGCGGCGACACAGATGGGCACACTCATCAACCGATGCACAGCGCATAATACAAAGAAACGGCCATTGATGCAACAAGTATTGGATGGNCTTAATCATATTGCAGAGATTAAGGACTAA
>7063
ATGGGAAACTGTCTAAAGCATTTCAAACAACAACTTCCTTCAATTGCTCCCAAGCCTCTCATTATCCCNCCAATATTTTNAGTGGAGCCAGAAAACGAGAATCTGAGAGTCTTCAGATTCGCGGNTTTGAAGAAAGCGACAAAGAAATTCAGACAAGACAGGGTCGTAGAATGCGAGGATTACTCTGTTCGAAAATTCTACAAGGGCTACATAGATGAAACCACATTTGCACCATCAAGAGCTGGAACCGGAATCGCTGTTTCTGTCATGGAATGTGATAGTTCACGCTCTTTACAAGACTGGATGGCAGTAGTGAGGTCTCTTGGACAGTTGTCTCATCAGAATTTGGTCAATTTCTTGGGTTACTGTTGTGAAGACAACAAACCATTCTTCTTGGTATTTGAANACTCGCACAAAGGAAGTTTGGACAGTCACATTTTCGGAAAAGAAGAAGAGGCATTGCCATGGGAAATACGGGTTAAGATAGCCATTGGAACAGCTCAAGGTCTCGCGTTTCTTCACTCGATCAAGAACAGCCCCCTAAACCGAGAACTCAGGATGCATAACATTATGCTTGACGTGCAATACAATGCNAAANNTGTTCTATCTCGAACCAACCAAACGAAGCTTGGTAGATGAAGGTCTCAAGAGGGGAANATTTACATACCTATCTCCTGAATGGGGATCGTTAGGTATTTTGGATATGACGACCGATGTTTACATTTTTGGTATGATCTTGCTTGAACTTTTAATGGGTTCCAAGGATAGAAAAAAGATTAAGGAAGAGCAAGGCTTAGTAGATTACTGGACCTCATCTTTCTTGCCAGATAATTATAAGATTGAGGAAATAATCGNTCCCCGACTTGGGAGCGATTATTCTGCGAATGCGGCGACACAGATGGGCACACTCATCAACCGATGCACAGCGCATAATACAAAGAAACGGCCATTGATGCAACAAGTATTGGATGGTCTTAATCATATTGCAGAGATTAAGGACTAA
>7064
ATGGGAAACTGTCTAAAGCATTTCAAACAACAACTTCCTTCAATTGCTCCCAAGCCTCTCATTATCCCNCCAATATTTTNAGTGGAGCCAGAAAACGAGAATCTGAGAGTCTTCAGATTCGCGGA-TTNAAGAAAGCGACAAAGAAATTCAGACAAGNCAGGGTCGTAGAATGCGAGGATTACTCTGTTCGAAAATTCTACAAGGGCTACATAGATGAAACCACATTTGCACCATCAAGAGCTGGAACCGGAATCGCTGTTTCTGTCATGGAATGTGATAGTTCACGCTCTTTACAAGACTGGATGGCAGTAGTGAGGTCTCTTGGACAGTTGTCTCATCAGAATTTGGTCAATTTCTTGGGTTACTGTTGTGAAGACAACAAACCATTCTTCTTGGTATTTGAANACTCGCACAAAGGAAGTTTGGACAGTCACATTTTCGGAAAAGAAGAAGAGGCATTGCCATGGGAAATACGGGTTAAGATAGCCATTGGAACAGCTCAAGGTCTCGCGTTTCTTCACTCGATCAAGAACAGCCCCCTAAACCGAGAACTCAGGATGCATAACATTATGCTTGACGAGCAATACAATGCAAAA-CTGTTCTATCTCGAACCAACCAAACGAAGCTTGGTAGATGAAGGNCTCAAGAGGGGAANATTTACATACCTATCTCCTGAATGGGGATCGNTAGGTATTTTGGATATGACGACCGATGTTTACNTTTTTGGTATGATCTTGCTTGNACTTTTAATGGGTTCCAAGGATAGAAAAAAGATTAAGGAAGAGCAAGGCTTAGTAGATTACTGGACCTCATCTTTCTTGCCAGATAATTATAAGATTGAGGAAATAANCGNTCCCCGACTTGGGAGCGATTATTCTGCGAATGCGGCGACACAGATGGGCACACTCATCAACCGATGCACAGCGCATAATACAAAGAAACGGCCATTGANGCAANAAGTATTGGATGGNNTTNATCATATTGCAGAGATTAAGGACTAA
>7067
ATGGGAAACTGTCTAAAGCATTTCAAACAACAACTTCCTTCAATTGCTCCCAAGCCTCTCATTATCCCNCCAATATTTTNAGTGGAGCCAGAAAACGAGAATCTGAGAGTCTTCAGATTCGCGGA-TTNAAGAAAGCGACAAAGAAATTCAGACAAGACAGGGTCGTAGAATGCGAGGATTACTCTGTTCGAAAATTCTACAAGGGCTACATAGATGAAACCACATTTGCACCATCAAGAGCTGGAACCGGAATCGCTGTTTCTGTCATGGAATGTGATAGTTCACGCTCTTTACAAGACTGGATGGCAGTAGTGAGGTCTCTTGGACAGTTGTCTCATCAGAATTTGGTCAATTTCTTGGGTTACTGTTGTGAAGACAACAAACCATTCTTCTTGGTATTTGAANACTCGCACAAAGGAAGTTTGGACAGTCACATTTTCGGAAAAGAAGAAGAGGCATTGCCATGGGAAATACGGGTTAAGATAGCCATTGGAACAGCTCAAGGTCTCGCGTTTCTTCACTCGATCAAGAACAGCCCCCTAAACCGAGAACTCAGGATGCATAACATTATGCTTGACGAGCAATACAATGCAAAA-CTGTTCTATCTCGAAACAACCAAACGAAGCTTGGTAGATGAAGGTCTCAAGAGGGGAANATTTACATACCTATCTCCTGAATGGGGATCGTTAGGTATTTTGGATATGACGACCGATGTTTACATTTTTGGTATGATCTTGCTTGAACTTTTAATGGGTTCCAAGGATAGAAAAAAGATTAAGGAAGAGCAAGGCTTAGTAGATTACTGGACCTCATCTTTCTTGCCAGATAATTATAAGATTGAGGAAATAATCGNTCCCCGACTTGGGAGCGATTATTCTGCGAATGCGGCGACACAGATGGGCACACTCATCAACCGATGCACAGCGCATAATACAAAGAAACGGCCATTGATGCAACAAGTATTGGATGGTCTTAATCATATTGCAGAGATTAAGGACTAA
>7068
NNNNNNNNNNNNNNNNNNNNNNNNNNNNNNNNNNNNNNNNNNNNNNNNNNNNNNNNNNNNNNNNNNNNNCCAATATTTTNAGTNGAGCCAGAAAACGAGAATCTGAGAGTCTTCAGATTCGCGGA-TTNAAGAAAGCGACAAAGAAATTCAGACAAGACAGGGTCGTAGAATGCGAGGATTACTCTGTTCNGAAATTCTACAAGGGCTACATAGATGAAACCACATTTGCACCATCAAGAGCTGGAACCGGAATCGCTGTTTCTGTCATGGAATGTGATAGTTCACGCTCTTTACAAGACTGGATGGCAGTAGTGAGGTCTCTTGGACAGTTGTCTCATCAGAATTTGGTCAATTTCTTGGGTTACTGTTGTGAAGACAACAAACCATTCTTCTTGGTATTTGAANACTCGCACAAAGGAAGTTTGGACAGTCACATTTTCGGAAAAGAAGAAGAGGCATTGCCATGGGAAATACGGGTTAAGATAGCCATTGGAACAGCTCAAGGTCTCGCGTTTCTTCACTCGATCAAGAACAGCCCCCTAAACCGAGAACTCAGGATGCATAACATTATNNNNNNNNNNCAATACAATNNNAAANNTGTTCTATCTCGAACCAACCAAACGAAGCTTGGTAGATGAAGGTCTCAAGAGGGGAANATTTACATACCTATCTCCTGAATGGGGATCGTTAGGTATTTTGGATATGACGACCGATGTTTACATTTTTGNNNTGATCTTGCTTGAACTTTTAATGGGTTCCAAGGATAGAAAAAAGATTAAGGAAGAGCAAGGCTTAGTAGATTACTGGACCTCATCTTTCTTGCCAGATAATTATAAGATTGAGGAAATAATCGNTCCCCGACTTGGGAGCGATTATTCTGCGAATGCGGCGACACAGATGGGCACACTCATCAACCGATGCACAGCGCATAATACAAAGAAACGGCCATTGATGCAACAAGTATTGGATGGTCTTAATCATATTGCAGAGATTAAGGACTAA
>7071
ATGGGAAACTGTCTAAAGCATTTCAAACAACAACTTCCTTCAATTGCTCCCAAGCCTCTCATTATCCCNCCAATATTTTNAGTGGAGCCAGAAAACGAGAATCTGAGAGTCTTCAGATTCGCGGA-TTNNAGAAAGCGACAAAGAAATTCAGACAAGACAGGGTCGTAGAATGCGAGGATTACTCTGTTCGAAAATTCTACAAGGGCTACATAGATGAAACCACATTTGCACCATCAAGAGCTGGAACCGGAATCGCTGTTTCTGTCATGGAATGTGATAGTTCACGCTCTTTACAAGACTGGATGGCAGTAGTGAGGTCTCTTGGACAGTTGTCTCATCAGAATTTGGTCAATTTCTTGGGTTACTGTTGTGAAGACAACAAACCATTCTTCTTGGTATTTGAANACTCGCACAAAGGAAGTTTGGACAGTCACATTTTCGGAAAAGAAGAAGAGGCATTGCCATGGGAAATACGGGTTAAGATAGCCATTGGAACAGCTCAAGGTCTCGCGTTTCTTCACTCGATCAAGAACAGCCCCCTAAACCGAGAACTCAGGATGCATAACATTATGCTTGACGAGCAATACAATGCAAAA-CTGTTCTATCTCGAACCAACCTAACGAAGCTTGGTAGATGAAGGTCTCAAGAGGGGAANATTTACATACCTATCTCCTGAATGGGGATCGTTAGGTATTTTGGATATGACGACCGATGTTTACATTTTTGGTATGATCTTGCTTGAACTTTTAATGGGTTCCAAGGATAGAAAAAAGATTAAGGAAGAGCAAGGCTTAGTAGATTACTGGACCTCATCTTTCTTGCCAGATAATTATAAGATTGAGGAAATAATCGNTCCCCGTCTTGGGAGCGATTATTCTGCGAATGCGGCGACACAGATGGGCACACTCATCAACCGATGCACAGCGCATAATACAAAGAAACGGCCATTGATGCAACAAGTATTGGATGGNCTTAATCATATTGCAGAGATTAAGGACTAA
>7072
ATGGGAAACTGTCTAAAGCATTTCAAACAACAACTTCCTTCAATTGCTCCCAAGCCTCTCATTATCCCNCCAATATTTTNAGTGGAGCCAGAAAACGAGAATCTGAGAGTCTTCAGATTCGCGGA-TTNAAGAAAGCGACAAAGAAATTCAGACAAGACAGGGNCGTAGAATGCGANGATTACTCTGTTCGANAATNCTACAAGGGCTACATAGATGAAACCACATTTGCACCATCAAGAGCTGGAACCGGAATCGCTGTTTCTGTCATGGAATGTGATAGTTCACGCTCTTTACAAGACTGGATGGCAGTAGTGAGGTCTCTTGGACAGTTGTCTCATCAGAATTTGGTCAATTTCTTGGGTTACTGTTGTGAAGACAACAAACCATTCTTCTTGGTATTTGAANACTCGCACAAAGGAAGTTTGGACAGTCACATTTTCGGAAAAGAAGAAGANGCATTGNCATGGGAAATACGGGTTAAGATAGCCATNGGAACAGCTCAAGGTCTCGCGTTTCTTCACTCGATCAAGAACAGCCCCCTAAACCGAGAACTCAGGATGCATAACATTATGCTTGACGAGCAATACAATGCAAAA-CTGTTCTATCTCGAAACAACCAAACGAAGCTTGGTAGATGAAGGTCTCAAGAGGGGAANATTTACATACCTATCTCCTGAATGGGGATCGTTAGGTATTTTGGATATGACGACCGATGTTTACATTTTTGGTATGATCTTGCTTGAACTTTTAATGGGTTCCAAGGATAGAAAAAAGATTAAGGAAGAGCAAGGCTTAGTAGATTACTGGACCTCATCTTTCTTGCCAGATAATTATAAGATTGAGGAAATAATCGNTCCCCGACTTGGGAGCGATTATTCTGCGAATGCGGCGACACAGATGGGCACACTCATCAACCGATGCACAGCGCATAATACAAAGAAACGGCCATTGATGCAACAAGTATTGGATGGNCTTAATCATATTGCAGAGATTAAGGACTAA
>7077
ATGGGAAACTGTCNNNAGCATTTCAAACAACAACTTCCTTCAATTNCNCCNAAGCCTCTCATTATCCCNCCAATATTTTNAGTGGAGCCAGAAAACGAGAATCTGAGAGNCTTCAGATTCGCGGA-TTNAAGAAAGCGACAAAGAAATTCAGACAAGACAGGGTCGTAGAATGCGAGGATTACTCTGTTCGAAAATTCTACANGGGCTACATAGATGAAACCACATTTGCACCATCAAGAGCTGGAACCGGAATCGCTGTTTCTGTCATGGAATGTGATAGTTCACGCTCTTTACAAGACTGGATGGCAGTAGTGAGGTCTCTTGNACANTTGTCTCATCAGAATTTGGTCAATTTCTTNGGTTACTGTTGTGAAGACAACAAACCATTCTTCTTGGTATTTGAANACTCGCACAAAGGAAGTTTGGACAGTCACATTTTCGGAAAAGNAGAAGAGGCATTGCCATGGGAAATACGGGTTAAGATAGCCATTGGAACAGCTCAAGGTCTCGCGTTTCTTCACTCGATCAAGAACAGCCCCCTAAACCGAGAACTCAGGATGCATAACATTATGCTTGACGAGCAATACAATGCAAAANNTGTTCTATCTCGAACCAACCAAACGAAGCTTGGTAGATGAAGGTCTCAAGAGGGGAANATTTACATACCTATCTCCTGAATGGGGATCGTTAGGTATTTTGGATATGACGACCGATGTTTACATTTTTGGTATGATCTTGCTTGAACTTTTAATGGGTTCCAAGGATAGAAAAAAGATTAAGGAAGAGCAAGGCTTAGTAGATTACTGGACCTCATCTTTCTTGCCAGATAATTATAAGATTGAGGAAATAATCGNTCCCCGACTTGGGAGCGATTATTCTGCGAATGCGGCGACACAGATGGGNACACTCATCAACCGATGCACAGCGCATAATACAAAGAAANGGCCANTGATGCAACAAGTATTGGATGGNCTTAATCATATTGCAGAGATTAAGGACTAA
>7081
[truncated: 748,439 more chars]
