# Supplementary material for: Investigations into a putative role for the novel BRASSIKIN pseudokinases in compatible pollen-stigma interactions in Arabidopsis thaliana
Source: BMC Plant Biol. 2019 Dec 11;19:549. doi: 10.1186/s12870-019-2160-9 (PMC6907349; doi:10.1186/s12870-019-2160-9)
Supplement: Supplementary file 6 — Additional file 6. RLCK Amino acid sequences for Additional; file 1: Fig. S7 phylogenetic tree [file 12870_2019_2160_MOESM6_ESM.txt]

>Hh0
ATGGGAAACTGTCTAAAGCATTTCAAACAACAACTTCCTTCAATTGCTCCCAAGCCTCTCATTATCCCTCCAATATTTTCAGTGGAGCCAGAAAACGAGAATCTGAGAGTCTTCAGATTCGCGGATTTGAAGAAAGCGACAAAGAAATTCAGACAAGACAGGGTCGTAGAATGCGAGGATTACTCTGTTCGAAAATTCTACAAGGGCTACATAGATGAAACCACATTTGCACCATCAAGAGCTGGAACCGGAATCGCTGTTTCTGTCATGGAATGTGATAGTTCACGCTCTTTACAAGACTGGATGGCAGTAGTGAGGTCTCTTGGACAGTTGTCTCATCAGAATTTGGTCAATTTCTTGGGTTACTGTTGTGAAGACAACAAACCATTCTTCTTGGTATTTGAATACTCGCACAAAGGAAGTTTGGACAGTCACATTTTCGGAAAAGAAGAAGAGGCATTGCCATGGGAAATACGGGTTAAGATAGCCATTGGAACAGCTCAAGGTCTCGCGTTTCTTCACTCGATCAAGAACAGCCCCCTAAACCGAGAACTCAGGATGCATAACATTATGCTTGACGTGCAATACAATGC-AAAACTGTTCTATCTCGAACCAACCAAACGAAGCTTGGTAGATGAAGGTCTCAAGAGGGGAAGATTTACATACCTATCTCCTGAATGGGGATCGTTAGGTATTTTGGATATGACGACCGATGTTTACATTTTTGGTATGATCTTGCTTGAACTTTTAATGGGTTCCAAGGATAGAAAAAAGATTAAGGAAGAGCAAGGCTTAGTAGATTACTGGACCTCATCTTTCTTGCCAGATAATTATAAGATTGAGGAAATAATCGATCCCCGACTTGGGAGCGATTATTCTGCGAATGCGGCGACACAGATGGGCACACTCATCAACCGATGCACAGCGCATAATACAAAGAAACGGCCATTGATGCAACAAGTATTGGATGGTCTTAATCATATTGCAGAGATTAAGGACTAA
>Col0
ATGGGAAACTGTCTAAAGCATTTCAAACAACAACTTCCTTCAATTGCTCCCAAGCCTCTCATTATCCCTCCAATATTTTCAGTGGAGCCAGAAAACGAGAATCTGAGAGTCTTCAGATTCGCGGA-TTGAAGAAAGCGACAAAGAAATTCAGACAAGACAGGGTCGTAGAATGCGAGGATTACTCTGTTCGAAAATTCTACAAGGGCTACATAGATGAAACCACATTTGCACCATCAAGAGCTGGAACCGGAATCGCTGTTTCTGTCATGGAATGTGATAGTTCACGCTCTTTACAAGACTGGATGGCAGTAGTGAGGTCTCTTGGACAGTTGTCTCATCAGAATTTGGTCAATTTCTTGGGTTACTGTTGTGAAGACAACAAACCATTCTTCTTGGTATTTGAATACTCGCACAAAGGAAGTTTGGACAGTCACATTTTCGGAAAAGAAGAAGAGGCATTGCCATGGGAAATACGGGTTAAGATAGCCATTGGAACAGCTCAAGGTCTCGCGTTTCTTCACTCGATCAAGAACAGCCCCCTAAACCGAGAACTCAGGATGCATAACATTATGCTTGACGAGCAATACAATGCAAAAACTGTTCTATCTCGAACCAACCAAACGAAGCTTGGTAGATGAAGGTCTCAAGAGGGGAAGATTTACATACCTATCTCCTGAATGGGGATCGTTAGGTATTTTGGATATGACGACCGATGTTTACATTTTTGGTATGATCTTGCTTGAACTTTTAATGGGTTCCAAGGATAGAAAAAAGATTAAGGAAGAGCAAGGCTTAGTAGATTACTGGACCTCATCTTTCTTGCCAGATAATTATAAGATTGAGGAAATAATCGATCCCCGACTTGGGAGCGATTATTCTGCGAATGCGGCGACACAGATGGGCACACTCATCAACCGATGCACAGCGCATAATACAAAGAAACGGCCATTGATGCAACAAGTATTGGATGGTCTTAATCATATTGCAGAGATTAAGGACTAA
>11C1.9503.MONMPI
ATGGGAAACTGTCTAAAGCATTTCAAACAACAACTTCCTTCAATTGCTCCCAAGCCTCTCATTATCCCTCCAATATTTTCAGTGGAGCCAGAAAACGAGAATCTGAGAGTCTTCAGATTCGCGGA-TTGAAGAAAGCGACAAAGAAATTCAGACAAGACAGGGTCGTAGAATGCGAGGATTACTCTGTTCGAAAATTCTACAAGGGCTACATAGATGAAACCACATTTGCACCATCAAGAGCTGGAACCGGAATCGCTGTTTCTGTCATGGAATGTGATAGTTCACGCTCTTTACAAGACTGGATGGCAGTAGTGAGGTCTCTTGGACAGTTGTCTCATCAGAATTTGGTCAATTTCTTGGGTTACTGTTGTGAAGACAACAAACCATTCTTCTTGGTATTTGAATACTCGCACAAAGGAAGTTTGGACAGTCACATTTTCGGAAAAGAAGAAGAGGCATTGCCATGGGAAATACGGGTTAAGATAGCCATTGGAACAGCTCAAGGTCTCGCGTTTCTTCACTCGATCAAGAACAGCCCCCTAAACCGAGAACTCAGGATGCATAACATTATGCTTGACGAGCAATACAATGC-AAAACTGTTCTATCTCGAACCAACCTAACGAAGCTTGGTAGATGAAGGTCTCAAGAGGGGAAGATTTACATACCTATCTCCTGAATGGGGATCGTTAGGTATTTTGGATATGACGACCGATGTTTACATTTTTGGTATGATCTTGCTTGAACTTTTAATGGGTTCCAAGGATAGAAAAAAGATTAAGGAAGAGCAAGGCTTAGTAGATTACTGGACCTCATCTTTCTTGCCAGATAATTATAAGATTGAGGAAATAATCGATCCCCGTCTTGGGAGCGATTATTCTGCGAATGCGGCGACACAGATGGGCACACTCATCAACCGATGCACAGCGCATAATACAAAGAAACGGCCATTGATGCAACAAGTATTGGATGGTCTTAATCATATTGCAGAGATTAAGGACTAA
>ARGE115.9911.MONMPI
ATGGGAAACTGTCTAAAGCATTTCAAACAACAACTTCCTTCAATTGCTCCCAAGCCTCTCATTATCCCTCCAATATTTTCAGTGGAGCCAGAAAACGAGAATCTGAGAGTCTTCAGATTCGCGGA-TTGAAGAAAGCGACAAAGAAATTCAGACAAGACAGGGTCGTAGAATGCGAGGATTACTCTGTTCGAAAATTCTACAAGGGCTACATAGATGAAACCACATTTGCACCATCAAGAGCTGGAACCGGAATCGCTGTTTCTGTCATGGAATGTGATAGTTCACGCTCTTTACAAGACTGGATGGCAGTAGTGAGGTCTCTTGGACAGTTGTCTCATCAGAATTTGGTCAATTTCTTGGGTTACTGTTGTGAAGACAACAAACCATTCTTCTTGGTATTTGAATACTCGCACAAAGGAAGTTTGGACAGTCACATTTTCGGAAAAGAAGAAGAGGCATTGCCATGGGAAATACGGGTTAAGATAGCCATTGGAACAGCTCAAGGTCTCGCGTTTCTTCACTCGATCAAGAACAGCCCCCTAAACCGAGAACTCAGGATGCATAACATTATGCTTGACGAGCAATACAATGC-AAAACTGTTCTATCTCGAACCAACCAAACGAAGCTTGGTAGATGAAGGTCTCAAGAGGGGAAGATTTACATACCTATCTCCTGAATGGGGATCGTTAGGTATTTTGGATATGACGACCGATGTTTACATTTTTGGTATGATCTTGCTTGAACTTTTAATGGGTTCCAAGGATAGAAAAAAGATTAAGGAAGAGCAAGGCTTAGTAGATTACTGGACCTCATCTTTCTTGCCAGATAATTATAAGATTGAGGAAATAATCGATCCCCGACTTGGGAGCGATTATTCTGCGAATGCGGCGACACAGATGGGCACACTCATCAACCGATGCACAGCGCATAATACAAAGAAACGGCCATTGATGCAACAAGTATTGGATGGTCTTAATCATATTGCAGAGATTAAGGACTAA
>ARR17.9927.MONMPI
ATGGGAAACTGTCTAAAGCATTTCAAACAACAACTTCCTTCAATTGCTCCCAAGCCTCTCATTATCCCTCCAATATTTTCAGTGGAGCCAGAAAACGAGAATCTGAGAGTCTTCAGATTCGCGGA-TTGAAGAAAGCGACAAAGAAATTCAGACAAGACAGGGTCGTAGAATGCGAGGATTACTCTGTTCGAAAATTCTACAAGGGCTACATAGATGAAACCACATTTGCACCATCAAGAGCTGGAACCGGAATCGCTGTTTCTGTCATGGAATGTGATAGTTCACGCTCTTTACAAGACTGGATGGAAGTAGTGAGGTCTCTTGGACAGTTGTCTCATCAGAATTTGGTCAATTTCTTGGGTTACTGTTGTGAAGACAACAAACCATTCTTCTTGGTATTTGAATACTCGCACAAAGGAAGTTTGGACAGTCACATTTTCGGAAAAGAAGAAGAGGCATTGCCATGGGAAATACGGGTTAAGATAGCCATTGGAACAGCTCAAGGTCTCGCGTTTCTTCACTCGATCAAGAACAGCCCCCTAAACCGAGAACTCAGGATGCATAACATTATGCTTGACGAGCAATACAATGCAAAAACTGTTCTATCTCGAACCAACCAAACGAAGCTTGGTAGATGAAGGTCTCAAGAGGGGAAGATTTACATACCTATCTCCTGAATGGGGATCGTTAGGTATTTTGGATATGACGACCGATGTTTACATTTTTGGTATGATCTTGCATGAACTTTTAATGGGTTCCAAGGATAGAAAAAAGATTAAGGAAGAGCAAGGCTTAGTAGATTACTGGACCTCATCTTTCTTGCCAGATAATTATAAGATTGAGGAAATAATCGATCCCCGACTTGGGAGCGATTATTCTGCGAATGCGGCGACACAGATGGGCACACTCATCAACCGATGCACAGCGCATAATACAAAGAAACGGCCATTGATGCAACAAGTATTGGATGGTCTTAATCATATTGCAGAGATTAAGGACTAA
>Aa_0.SALK
ATGGGAAACTGTCTAAAGCATTTCAAACAACAACTTCCTTCAATTGCTCCCAAGCCTCTCATTATCCCTCCAATATTTTCAGTGGAGCCAGAAAACGAGAATCTGAGAGTCTTCAGATTCGCGGA-TTGAAGAAAGCGACAAAGAAATTCAGACAAGACAGGGTCGTAGAATGCGAGGATTACTCTGTTCGAAAATTCTACAAGGGCTACATAGATGAAACCACATTTGCACCATCAAGAGCTGGAACCGGAATCGCTGTTTCTGTCATGGAATGTGATAGTTCACGCTCTTTACAAGACTGGATGGCAGTAGTGAGGTCTCTTGGACAGTTGTCTCATCAGAATTTGGTCAATTTCTTGGGTTACTGTTGTGAAGACAACAAACCATTCTTCTTGGTATTTGAATACTCGCACAAAGGAAGTTTGGACAGTCACATTTTCGGAAAAGAAGAAGAGGCATTGCCATGGGAAATACGGGTTAAGATAGCCATTGGAACAGCTCAAGGTCTCGCGTTTCTTCACTCGATCAAGAACAGCCCCCTAAACCGAGAACTCAGGATGCATAACATTATGCTTGACGAGCAATACAATGCAAAAACTGTTCTATCTCGAACCAACCAAACGAAGCTTGGTAGATGAAGGTCTCAAGAGGGGAAGATTTACATACCTATCTCCTGAATGGGGATCGTTAGGTATTTTGGATATGACGACCGATGTTTACATTTTTGGTATGATCTTGCTTGAACTTTTAATGGGTTCCAAGGATAGAAAAAAGATTAAGGAAGAGCAAGGCTTAGTAGATTACTGGACCTCATCTTTCTTGCCAGATAATTATAAGATTGAGGAAATAATCGATCCCCGACTTGGGAGCGATTATTCTGCGAATGCGGCGACACAGATGGGCACACTCATCAACCGATGCACAGCGCATAATACAAAGAAACGGCCATTGATGCAACAAGTATTGGATGGTCTTAATCATATTGCAGAGATTAAGGACTAA
>Abd_0.SALK
ATGGGAAACTGTCTAAAGCATTTCAAACAACAACTTCCTTCAATTGCTCCCAAGCCTCTCATTATCCCTCCAATATTTTCAGTGGAGCCAGAAAACGAGAATCTGAGAGTCTTCAGATTCGCGGATTTGAAGAAAGCGACAAAGAAATTCAGACAAGACAGGGTCGTAGAATGCGAGGATTACTCTGTTCGAAAATTCTACAAGGGCTACATAGATGAAACCACATTTGCACCATCAAGAGCTGGAACCGGAATCGCTGTTTCTGTCATGGAATGTGATAGTTCACGCTCTTTACAAGACTGGATGGCAGTAGTGAGGTCTCTTGGACAGTTGTCTCATCAGAATTTGGTCAATTTCTTGGGTTACTGTTGTGAAGACAACAAACCATTCTTCTTGGTATTTGAATACTCGCACAAAGGAAGTTTGGACAGTCACATTTTCGGAAAAGAAGAAGAGGCATTGCCATGGGAAATACGGGTTAAGATAGCCATTGGAACAGCTCAAGGTCTCGCGTTTCTTCACTCGATCAAGAACAGCCCCCTAAACCGAGAACTCAGGATGCATAACATTATGCTTGACGAGCAATACAATGC-AAAACTGTTCTATCTCGAACCAACCTAACGAAGCTTGGTAGATGAAGGTCTCAAGAGGGGAAGATTTACATACCTATCTCCTGAATGGGGATCGTTAGGTATTTTGGATATGACGACCGATGTTTACATTTTTGGTATGATCTTGCTTGAACTTTTAATGGGTTCCAAGGATAGAAAAAAGATTAAGGAAGAGCAAGGCTTAGTAGATTACTGGACCTCATCTTTCTTGCCAGATAATTATAAGATTGAGGAAATAATCGATCCCCGTCTTGGGAGCGATTATTCTGCGAATGCGGCGACACAGATGGGCACACTCATCAACCGATGCACAGCGCATAATACAAAGAAACGGCCATTGATGCAACAAGTATTGGATGGTCTTAATCATATTGCAGAGATTAAGGACTAA
>Adam1.9609.MONMPI
ATGGGAAACTGTCTAAAGCATTTCAAACAACAACTTCCTTCAATTGCTCCCAAGCCTCTCATTATCCCTCCAATATTTTCAGTGGAGCCAGAAAACGAGAATCTGAGAGTCTTCAGATTCGCGGA-TTGAAGAAAGCGACAAAGAAATTCAGACAAGACAGGGTCGTAGAATGCGAGGATTACTCTGTTCGAAAATTCTACAAGGGCTACATAGATGAAACCACATTTGCACCATCAAGAGCTGGAACCGGAATCGCTGTTTCTGTCATGGAATGTGATAGTTCACGCTCTTTACAAGACTGGATGGCAGTAGTGAGGTCTCTTGGACAGTTGTCTCATCAGAATTTGGTCAATTTCTTGGGTTACTGTTGTGAAGACAACAAACCATTCTTCTTGGTATTTGAATACTCGCACAAAGGAAGTTTGGACAGTCACATTTTCGGAAAAGAAGAAGAGGCATTGCCATGGGAAATACGGGTTAAGATAGCCATTGGAACAGCTCAAGGTCTCGCGTTTCTTCACTCGATCAAGAACAGCCCCCTAAACCGAGAACTCAGGATGCATAACATTATGCTTGACGAGCAATACAATGCAAAAACTGTTCTATCTCGAAACAACCAAACGAAGCTTGGTAGATGAAGGTCTCAAGAGGGGAAGATTTACATACCTATCTCCTGAATGGGGATCGTTAGGTATTTTGGATATGACGACCGATGTTTACATTTTTGGTATGATCTTGCTTGAACTTTTAATGGGTTCCAAGGATAGAAAAAAGATTAAGGAAGAGCAAGGCTTAGTAGATTACTGGACCTCATCTTTCTTGCCAGATAATTATAAGATTGAGGAAATAATCGATCCCCGACTTGGGAGCGATTATTCTGCGAATGCGGCGACACAGATGGGCACACTCATCAACCGATGCACAGCGCATAATACAAAGAAACGGCCATTGATGCAACAAGTATTGGATGGTCTTAATCATATTGCAGAGATTAAGGACTAA
>Aedal1.GMI
ATGGGAAACTGTCTAAAGCATTTCAAACAACAACTTCCTTCAATTGCTCCCAAGCCTCTCATTATCCCTCCAATATTTTCAGTGGAGCCAGAAAACGAGAATCTGAGAGTCTTCAGATTCGCGGA-TTGAAGAAAGCGACAAAGAAATTCAGACAAGACAGGGTCGTAGAATGCGAGGATTACTCTGTTCGAAAATTCTACAAGGGCTACATAGATGAAACCACATTTGCACCATCAAGAGCTGGAACCGGAATCGCTGTTTCTGTCATGGAATGTGATAGTTCACGCTCTTTACAAGACTGGATGGCAGTAGTGAGGTCTCTTGGACAGTTGTCTCATCAGAATTTGGTCAATTTCTTGGGTTACTGTTGTGAAGACAACAAACCATTCTTCTTGGTATTTGAATACTCGCACAAAGGAAGTTTGGACAGTCACATTTTCGGAAAAGAAGAAGAGGCATTGCCATGGGAAATACGGGTTAAGATAGCCATTGGAACAGCTCAAGGTCTCGCGTTTCTTCACTCGATCAAGAACAGCCCCCTAAACCGAGAACTCAGGATGCATAACATTATGCTTGACGAGCAATACAATGCAAAAACTGTTCTATCTCGAACCAACCAAACGAAGCTTGGTAGATGAAGGTCTCAAGAGGGGAAGATTTACATACCTATCTCCTGAATGGGGATCGTTAGGTATTTTGGATATGACGACCGATGTTTACATTTTTGGTATGATCTTGCTTGAACTTTTAATGGGTTCCAAGGATAGAAAAAAGATTAAGGAAGAGCAAGGCTTAGTAGATTACTGGACCTCATCTTTCTTGCCAGATAATTATAAGATTGAGGAAATAATCGATCCCCGACTTGGGAGCGATTATTCTGCGAATGCGGCGACACAGATGGGCACACTCATCAACCGATGCACAGCGCATAATACAAAGAAACGGCCATTGATGCAACAAGTATTGGATGGTCTTAATCATATTGCAGAGATTAAGGACTAA
>Aedal3.GMI
ATGGGAAACTGTCTAAAGCATTTCAAACAACAACTTCCTTCAATTGCTCCCAAGCCTCTCATTATCCCTCCAATATTTTCAGTGGAGCCAGAAAACGAGAATCTGAGAGTCTTCAGATTCGCGGA-TTGAAGAAAGCGACAAAGAAATTCAGACAAGACAGGGTCGTAGAATGCGAGGATTACTCTGTTCGAAAATTCTACAAGGGCTACATAGATGAAACCACATTTGCACCATCAAGAGCTGGAACCGGAATCGCTGTTTCTGTCATGGAATGTGATAGTTCACGCTCTTTACAAGACTGGATGGCAGTAGTGAGGTCTCTTGGACAGTTGTCTCATCAGAATTTGGTCAATTTCTTGGGTTACTGTTGTGAAGACAACAAACCATTCTTCTTGGTATTTGAATACTCGCACAAAGGAAGTTTGGACAGTCACATTTTCGGAAAAGAAGAAGAGGCATTGCCATGGGAAATACGGGTTAAGATAGCCATTGGAACAGCTCAAGGTCTCGCGTTTCTTCACTCGATCAAGAACAGCCCCCTAAACCGAGAACTCAGGATGCATAACATTATGCTTGACGAGCAATACAATGCAAAAACTGTTCTATCTCGAACCAACCTAACGAAGCTTGGTAGATGAAGGTCTCAAGAGGGGAAGATTTACATACCTATCTCCTGAATGGGGATCGTTAGGTATTTTGGATATGACGACCGATGTTTACATTTTTGGTATGATCTTGCTTGAACTTTTAATGGGTTCCAAGGATAGAAAAAAGATTAAGGAAGAGCAAGGCTTAGTAGATTACTGGACCTCATCTTTCTTGCCAGATAATTATAAGATTGAGGAAATAATCGATCCCCGTCTTGGGAGCGATTATTCTGCGAATGCGGCGACACAGATGGGCACACTCATCAACCGATGCACAGCGCATAATACAAAGAAACGGCCATTGATGCAACAAGTATTGGATGGTCTTAATCATATTGCAGAGATTAAGGACTAA
>Ag_0.SALK
ATGGGAAACTGTCTAAAGCATTTCAAACAACAACTTCCTTCAATTGCTCCCAAGCCTCTCATTATCCCTCCAATATTTTCAGTGGAGCCAGAAAACGAGAATCTGAGAGTCTTCAGATTCGCGGATTTGAAGAAAGCGACAAAGAAATTCAGACAAGACAGGGTCGTAGAATGCGAGGATTACTCTGTTCGAAAATTCTACAAGGGCTACATAGATGAAACCACATTTGCACCATCAAGAGCTGGAACCGGAATCGCTGTTTCTGTCATGGAATGTGATAGTTCACGCTCTTTACAAGACTGGATGGCAGTAGTGAGGTCTCTTGGACAGTTGTCTCATCAGAATTTGGTCAATTTCTTGGGTTACTGTTGTGAAGACAACAAACCATTCTTCTTGGTATTTGAATACTCGCACAAAGGAAGTTTGGACAGTCACATTTTCGGAAAAGAAGAAGAGGCATTGCCATGGGAAATACGGGTTAAGATAGCCATTGGAACAGCTCAAGGTCTCGCGTTTCTTCACTCGATCAAGAACAGCCCCCTAAACCGAGAACTCAGGATGCATAACATTATGCTTGACGAGCAATACAATGC-AAAACTGTTCTATCTCGAACCAACCTAACGAAGCTTGGTAGATGAAGGTCTCAAGAGGGGAAGATTTACATACCTATCTCCTGAATGGGGATCGTTAGGTATTTTGGATATGACGACCGATGTTTACATTTTTGGTATGATCTTGCTTGAACTTTTAATGGGTTCCAAGGATAGAAAAAAGATTAAGGAAGAGCAAGGCTTAGTAGATTACTGGACCTCATCTTTCTTGCCAGATAATTATAAGATTGAGGAAATAATCGATCCCCGTCTTGGGAGCGATTATTCTGCGAATGCGGCGACACAGATGGGCACACTCATCAACCGATGCACAGCGCATAATACAAAGAAACGGCCATTGATGCAACAAGTATTGGATGGTCTTAATCATATTGCAGAGATTAAGGACTAA
>Agu1.MPI
ATGGGAAACTGTCTAAAGCATTTCAAACAACAACTTCCTTCAATTGCTCCCAAGCCTCTCATTATCCCTCCAATATTTTCAGTGGAGCCAGAAAACGAGAATCTGAGAGTCTTCAGATTCGCGGA-TTGAAGAAAGCGACAAAGAAATTCAGACAAGACAGGGTCGTAGAATGCGAGGATTACTCTGTTCGAAAATTCTACAAGGGCTACATAGATGAAACCACATTTGCACCATCAAGAGCTGGAACCGGAATCGCTGTTTCTGTCATGGAATGTGATAGTTCACGCTCTTTACAAGACTGGATGGCAGTAGTGAGGTCTCTTGGACAGTTGTCTCATCAGAATTTGGTCAATTTCTTGGGTTACTGTTGTGAAGACAACAAACCATTCTTCTTGGTATTTGAATACTCGCACAAAGGAAGTTTGGACAGTCACATTTTCGGAAAAGAAGAAGAGGCATTGCCATGGGAAATACGGGTTAAGATAGCCATTGGAACAGCTCAAGGTCTCGCGTTTCTTCACTCGATCAAGAACAGCCCCCTAAACCGAGAACTCAGGATGCATAACATTATGCTTGACGAGCAATACAATGC-AAAACTGTTCTATCTCGAACCAACCAAACGAAGCTTGGTAGATGAAGGTCTCAAGAGGGGAAGATTTACATACCTATCTCCTGAATGGGGATCGTTAGGTATTTTGGATATGACGACCGATGTTTACATTTTTGGTATGATCTTGCTTGAACTTTTAATGGGTTCCAAGGATAGAAAAAAGATTAAGGAAGAGCAAGGCTTAGTAGATTACTGGACCTCATCTTTCTTGCCAGATAATTATAAGATTGAGGAAATAATCGATCCCCGACTTGGGAGCGATTATTCTGCGAATGCGGCGACACAGATGGGCACACTCATCAACCGATGCACAGCGCATAATACAAAGAAACGGCCATTGATGCAACAAGTATTGGATGGTCTTAATCATATTGCAGAGATTAAGGACTAA
>Aiell1.9646.MONMPI
ATGGGAAACTGTCTAAAGCATTTCAAACAACAACTTCCTTCAATTGCTCCCAAGCCTCTCATTATCCCTCCAATATTTTCAGTGGAGCCAGAAAACGAGAATCTGAGAGTCTTCAGATTCGCGGA-TTGAAGAAAGCGACAAAGAAATTCAGACAAGACAGGGTCGTAGAATGCGAGGATTACTCTGTTCGAAAATTCTACAAGGGCTACATAGATGAAACCACATTTGCACCATCAAGAGCTGGAACCGGAATCGCTGTTTCTGTCATGGAATGTGATAGTTCACGCTCTTTACAAGACTGGATGGCAGTAGTGAGGTCTATTGGACAGTTGTCTCATCAGAATTTGGTCAATTTCTTGGGTTACTGTTGTGAAGACAACAAACCATTCTTCTTGGTATTTGAATACTCGCACAAAGGAAGTTTGGACAGTCACATTTTCGGAAAAGAAGAAGAGGCATTGCCATGGGAAATACGGGTTAAGATAGCCATTGGAACAGCTCAAGGTCTCGCGTTTCTTCACTCGATCAAGAACAGCCCCCTAAACCGAGAACTCAGGATGCATAACATTATGCTTGACGAGCAATACAATGCAAAAACTGTTCTATCTCGAACCAACCAAACGAAGCTTGGTAGATGAAGGTCTCAAGAGGGGAAGATTTACATACCTATCTCCTGAATGGGGATCGTTAGGTATTTTGGATATGACGACCGATGTTTACATTTTTGGTATGATCTTGCTTGAACTTTTAATGGGTTCCAAGGATAGAAAAAAGATTAAGGAAGAGCAAGGCTTAGTAGATTACTGGACCTCATCTTTCTTGCCAGATATTTATAAGATTGAGGAAATAATCGATCCCCGACTTGGGAGCGATTATTCTGCGAATGCGGCGACACAGATGGGCACACTCATCAACCGATGCACAGCGCATAATACAAAGAAACGGCCATTGATGCAACAAGTATTGGATGGTCTTAATCATATTGCAGAGATTAAGGACTAA
>Aitba1.9606.MONMPI
ATGGGAAACTGTCTAAAGCATTTCAAACAACAACTTCCTTCAATTGCTCCCAAGCCTCTCATTATCCCTCCAATATTTTCAGTGGAGCCAGAAAACGAGAATCTGAGAGTCTTCAGATTCGCGGA-TTGAAGAAAGCGACAAAGAAATTCAGACAAGACAGGGTCGTAGAATGCGAGGATTACTCTGTTCGAAAATTCTACAAGGGCTACATAGATGAAACCACATTTGCACCATCAAGAGCTGGAACCGGAATCGCTGTTTCTGTCATGGAATGTGATAGTTCACGCTCTTTACAAGACTGGATGGCAGTAGTGAGGTCTCTTGGACAGTTGTCTCATCAGAATTTGGTCAATTTCTTGGGTTACTGTTGTGAAGACAACAAACCATTCTTCTTGGTATTTGAATACTCGCACAAAGGAAGTTTGGACAGTCACATTTTCGGAAAAGAAGAAGAGGCATTGCCATGGGAAATACGGGTTAAGATAGCCATTGGAACAGCTCAAGGTCTCGCGTTTCTTCACTCGATCAAGAACAGCCCCCTAAACCGAGAACTCAGGATGCATAACATTATGCTTGACGAGCAATACAATGC-AAAACTGTTCTATCTCGAACCAACCAAACGAAGCTTGGTAGATGAAGGTCTCAAGAGGGGAAGATTTACATACCTATCTCCTGAATGGGGATCGTTAGGTATTTTGGATATGACGACCGATGTTTACATTTTTGGTATGATCTTGCTTGAACTTTTAATGGGTTCCAAGGATAGAAAAAAGATTAAGGAAGAGCAAGGCTTAGTAGATTACTGGACCTCATCTTTCTTGCCAGATAATTATAAGATTGAGGAAATAATCGATCCCCGACTTGGGAGCGATTATTCTGCGAATGCGGCGACACAGATGGGCACACTCATCAACCGATGCACAGCGCATAATACAAAGAAACGGCCATTGATGCAACAAGTATTGGATGGTCTTAATCATATTGCAGAGATTAAGGACTAA
>Ak_1.SALK
ATGGGAAACTGTCTAAAGCATTTCAAACAACAACTTCCTTCAATTGCTCCCAAGCCTCTCATTATCCCTCCAATATTTTCAGTGGAGCCAGAAAACGAGAATCTGAGAGTCTTCAGATTCGCGGA-TTGAAGAAAGCGACAAAGAAATTCAGACAAGACAGGGTCGTAGAATGCGAGGATTACTCTGTTCGAAAATTCTACAAGGGCTACATAGATGAAACCACATTTGCACCATCAAGAGCTGGAACCGGAATCGCTGTTTCTGTCATGGAATGTGATAGTTCACGCTCTTTACAAGACTGGATGGCAGTAGTGAGGTCTCTTGGACAGTTGTCTCATCAGAATTTGGTCAATTTCTTGGGTTACTGTTGTGAAGACAACAAACCATTCTTCTTGGTATTTGAATACTCGCACAAAGGAAGTTTGGACAGTCACATTTTCGGAAAAGAAGAAGAGGCATTGCCATGGGAAATACGGGTTAAGATAGCCATTGGAACAGCTCAAGGTCTCGCGTTTCTTCACTCGATCAAGAACAGCCCCCTAAACCGAGAACTCAGGATGCATAACATTATGCTTGACGGGCAATACAATGC-AAAACTGTTCTATCTCGAACCAACCAAACGAAGCTTGGTAGATGAAGGTCTCAAGAGGGGAAGATTTACATACCTATCTCCTGAATGGGGATCGTTAGGTATTTTGGATATGACGACCGATGTTTACATTTTTGGTATGATCTTGCTTGAACTTTTAATGGGTTCCAAGGATAGAAAAAAGATTAAGGAAGAGCAAGGCTTAGTAGATTACTGGACCTCATCTTTCTTGCCAGATAATTATAAGATTGAGGAAATAATCGATCCCCGACTTGGGAGCGATTATTCTGCGAATGCGGCGACACAGATGGGCACACTCATCAACCGATGCACAGCGCATAATACAAAGAAACGGCCATTGATGCAACAAGTATTGGATGGTCTTAATCATATTGCAGAGATTAAGGACTAA
>Alc0.JGI
ATGGGAAACTGTCTAAAGCATTTCAAACAACAACTTCCTTCAATTGCTCCCAAGCCTCTCATTATCCCTCCAATATTTTCAGTGGAGCCAGAAAACGAGAATCTGAGAGTCTTCAGATTCGCGGA-TTGAAGAAAGCGACAAAGAAATTCAGACAAGACAGGGTCGTAGAATGCGAGGATTACTCTGTTCGAAAATTCTACAAGGGCTACATAGATGAAACCACATTTGCACCATCAAGAGCTGGAACCGGAATCGCTGTTTCTGTCATGGAATGTGATAGTTCACGCTCTTTACAAGACTGGATGGCAGTAGTGAGGTCTCTTGGACAGTTGTCTCATCAGAATTTGGTCAATTTCTTGGGTTACTGTTGTGAAGACAACAAACCATTCTTCTTGGTATTTGAATACTCGCACAAAGGAAGTTTGGACAGTCACATTTTCGGAAAAGAAGAAGAGGCATTGCCATGGGAAATACGGGTTAAGATAGCCATTGGAACAGCTCAAGGTCTCGCGTTTCTTCACTCGATCAAGAACAGCCCCCTAAACCGAGAACTCAGGATGCATAACATTATGCTTGACGAGCAATACAATGCAAAAACTGTTCTATCTCGAACCAACCAAACGAAGCTTGGTAGATGAAGGTCTCAAGAGGGGAAGATTTACATACCTATCTCCTGAATGGGGATCGTTAGGTATTTTGGATATGACGACCGATGTTTACATTTTTGGTATGATCTTGCTTGAACTTTTAATGGGTTCCAAGGATAGAAAAAAGATTAAGGAAGAGCAAGGCTTAGTAGATTACTGGACCTCATCTTTCTTGCCAGATAATTATAAGATTGAGGAAATAATCGATCCCCGACTTGGGAGCGATTATTCTGCGAATGCGGCGACACAGATGGGCACACTCATCAACCGATGCACAGCGCATAATACAAAGAAACGGCCATTGATGCAACAAGTATTGGATGGTCTTAATCATATTGCAGAGATTAAGGACTAA
>AleStenar444.GMI
ATGGGAAACTGTCTAAAGCATTTCAAACAACAACTTCCTTCAATTGCTCCCAAGCCTCTCATTATCCCTCCAATATTTTCAGTGGAGCCAGAAAACGAGAATCTGAGAGTCTTCAGATTCGCGGA-TTGAAGAAAGCGACAAAGAAATTCAGACAAGACAGGGTCGTAGAATGCGAGGATTACTCTGTTCGAAAATTCTACAAGGGCTACATAGATGAAACCACATTTGCACCATCAAGAGCTGGAACCGGAATCGCTGTTTCTGTCATGGAATGTGATAGTTCACGCTCTTTACAAGACTGGATGGCAGTAGTGAGGTCTCTTGGACAGTTGTCTCATCAGAATTTGGTCAATTTCTTGGGTTACTGTTGTGAAGACAACAAACCATTCTTCTTGGTATTTGAATACTCGCACAAAGGAAGTTTGGACAGTCACATTTTCGGAAAAGAAGAAGAGGCATTGCCATGGGAAATACGGGTTAAGATAGCCATTGGAACAGCTCAAGGTCTCGCGTTTCTTCACTCGATCAAGAACAGCCCCCTAAACCGAGAACTCAGGATGCATAACATTATGCTTGACGGGCAATACAATGCAAAAACTGTTCTATCTCGAACCAACCAAACGAAGCTTGGTAGATGAAGGTCTCAAGAGGGGAAGATTTACATACCTATCTCCTGAATGGGGATCGTTAGGTATTTTGGATATGACGACCGATGTTTACATTTTTGGTATGATCTTGCTTGAACTTTTAATGGGTTCCAAGGATAGAAAAAAGATTAAGGAAGAGCAAGGCTTAGTAGATTACTGGACCTCATCTTTCTTGCCAGATAATTATAAGATTGAGGAAATAATCGATCCCCGACTTGGGAGCGATTATTCTGCGAATGCGGCGACACAGATGGGCACACTCATCAACCGATGCACAGCGCATAATACAAAGAAACGGCCATTGATGCAACAAGTATTGGATGGTCTTAATCATATTGCAGAGATTAAGGACTAA
>AleStenar5614.GMI
ATGGGAAACTGTCTAAAGCATTTCAAACAACAACTTCCTTCAATTGCTCCCAAGCCTCTCATTATCCCTCCAATATTTTCAGTGGAGCCAGAAAACGAGAATCTGAGAGTCTTCAGATTCGCGGA-TTGAAGAAAGCGACAAAGAAATTCAGACAAGACAGGGTCGTAGAATGCGAGGATTACTCTGTTCGAAAATTCTACAAGGGCTACATAGATGAAACCACATTTGCACCATCAAGAGCTGGAACCGGAATCGCTGTTTCTGTCATGGAATGTGATAGTTCACGCTCTTTACAAGACTGGATGGCAGTAGTGAGGTCTCTTGGACAGTTGTCTCATCAGAATTTGGTCAATTTCTTGGGTTACTGTTGTGAAGACAACAAACCATTCTTCTTGGTATTTGAATACTCGCACAAAGGAAGTTTGGACAGTCACATTTTCGGAAAAGAAGAAGAGGCATTGCCATGGGAAATACGGGTTAAGATAGCCATTGGAACAGCTCAAGGTCTCGCGTTTCTTCACTCGATCAAGAACAGCCCCCTAAACCGAGAACTCAGGATGCATAACATTATGCTTGACGGGCAATACAATGCAAAAACTGTTCTATCTCGAACCAACCAAACGAAGCTTGGTAGATGAAGGTCTCAAGAGGGGAAGATTTACATACCTATCTCCTGAATGGGGATCGTTAGGTATTTTGGATATGACGACCGATGTTTACATTTTTGGTATGATCTTGCTTGAACTTTTAATGGGTTCCAAGGATAGAAAAAAGATTAAGGAAGAGCAAGGCTTAGTAGATTACTGGACCTCATCTTTCTTGCCAGATAATTATAAGATTGAGGAAATAATCGATCCCCGACTTGGGAGCGATTATTCTGCGAATGCGGCGACACAGATGGGCACACTCATCAACCGATGCACAGCGCATAATACAAAGAAACGGCCATTGATGCAACAAGTATTGGATGGTCTTAATCATATTGCAGAGATTAAGGACTAA
>AleStenar6424.GMI
ATGGGAAACTGTCTAAAGCATTTCAAACAACAACTTCCTTCAATTGCTCCCAAGCCTCTCATTATCCCTCCAATATTTTCAGTGGAGCCAGAAAACGAGAATCTGAGAGTCTTCAGATTCGCGGA-TTGAAGAAAGCGACAAAGAAATTCAGACAAGACAGGGTCGTAGAATGCGAGGATTACTCTGTTCGAAAATTCTACAAGGGCTACATAGATGAAACCACATTTGCACCATCAAGAGCTGGAACCGGAATCGCTGTTTCTGTCATGGAATGTGATAGTTCACGCTCTTTACAAGACTGGATGGCAGTAGTGAGGTCTCTTGGACAGTTGTCTCATCAGAATTTGGTCAATTTCTTGGGTTACTGTTGTGAAGACAACAAACCATTCTTCTTGGTATTTGAATACTCGCACAAAGGAAGTTTGGACAGTCACATTTTCGGAAAAGAAGAAGAGGCATTGCCATGGGAAATACGGGTTAAGATAGCCATTGGAACAGCTCAAGGTCTCGCGTTTCTTCACTCGATCAAGAACAGCCCCCTAAACCGAGAACTCAGGATGCATAACATTATGCTTGACGGGCAATACAATGCAAAAACTGTTCTATCTCGAACCAACCAAACGAAGCTTGGTAGATGAAGGTCTCAAGAGGGGAAGATTTACATACCTATCTCCTGAATGGGGATCGTTAGGTATTTTGGATATGACGACCGATGTTTACATTTTTGGTATGATCTTGCTTGAACTTTTAATGGGTTCCAAGGATAGAAAAAAGATTAAGGAAGAGCAAGGCTTAGTAGATTACTGGACCTCATCTTTCTTGCCAGATAATTATAAGATTGAGGAAATAATCGATCCCCGACTTGGGAGCGATTATTCTGCGAATGCGGCGACACAGATGGGCACACTCATCAACCGATGCACAGCGCATAATACAAAGAAACGGCCATTGATGCAACAAGTATTGGATGGTCTTAATCATATTGCAGAGATTAAGGACTAA
>Algutsrum.GMI
ATGGGAAACTGTCTAAAGCATTTCAAACAACAACTTCCTTCAATTGCTCCCAAGCCTCTCATTATCCCTCCAATATTTTCAGTGGAGCCAGAAAACGAGAATCTGAGAGTCTTCAGATTCGCGGA-TTGAAGAAAGCGACAAAGAAATTCAGACAAGACAGGGTCGTAGAATGCGAGGATTACTCTGTTCGAAAATTCTACAAGGGCTACATAGATGAAACCACATTTGCACCATCAAGAGCTGGAACCGGAATCGCTGTTTCTGTCATGGAATGTGATAGTTCACGCTCTTTACAAGACTGGATGGCAGTAGTGAGGTCTCTTGGACAGTTGTCTCATCAGAATTTGGTCAATTTCTTGGGTTACTGTTGTGAAGACAACAAACCATTCTTCTTGGTATTTGAATACTCGCACAAAGGAAGTTTGGACAGTCACATTTTCGGAAAAGAAGAAGAGGCATTGCCATGGGAAATACGGGTTAAGATAGCCATTGGAACAGCTCAAGGTCTCGCGTTTCTTCACTCGATCAAGAACAGCCCCCTAAACCGAGAACTCAGGATGCATAACATTATGCTTGACGAGCAATACAATGCAAAAACTGTTCTATCTCGAACCAACCAAACGAAGCTTGGTAGATGAAGGTCTCAAGAGGGGAAGATTTACATACCTATCTCCTGAATGGGGATCGTTAGGTATTTTGGATATGACGACCGATGTTTACATTTTTGGTATGATCTTGCTTGAACTTTTAATGGGTTCCAAGGATAGAAAAAAGATTAAGGAAGAGCAAGGCTTAGTAGATTACTGGACCTCATCTTTCTTGCCAGATAATTATAAGATTGAGGAAATAATCGATCCCCGACTTGGGAGCGATTATTCTGCGAATGCGGCGACACAGATGGGCACACTCATCAACCGATGCACAGCGCATAATACAAAGAAACGGCCATTGATGCAACAAGTATTGGATGGTCTTAATCATATTGCAGAGATTAAGGACTAA
>Alst_1.SALK
ATGGGAAACTGTCTAAAGCATTTCAAACAACAACTTCCTTCAATTGCTCCCAAGCCTCTCATTATCCCTCCAATATTTTCAGTGGAGCCAGAAAACGAGAATCTGAGAGTCTTCAGATTCGCGGA-TTGAAGAAAGCGACAAAGAAATTCAGACAAGACAGGGTCGTAGAATGCGAGGATTACTCTGTTCGAAAATTCTACAAGGGCTACATAGATGAAACCACATTTGCACCATCAAGAGCTGGAACCGGAATCGCTGTTTCTGTCATGGAATGTGATAGTTCACGCTCTTTACAAGACTGGATGGCAGTAGTGAGGTCTCTTGGACAGTTGTCTCATCAGAATTTGGTCAATTTCTTGGGTTACTGTTGTGAAGACAACAAACCATTCTTCTTGGTATTTGAATACTCGCACAAAGGAAGTTTGGACAGTCACATTTTCGGAAAAGAAGAAGAGGCATTGCCATGGGAAATACGGGTTAAGATAGCCATTGGAACAGCTCAAGGTCTCGCGTTTCTTCACTCGATCAAGAACAGCCCCCTAAACCGAGAACTCAGGATGCATAACATTATGCTTGACGAGCAATACAATGC-AAAACTGTTCTATCTCGAACCAACCAAACGAAGCTTGGTAGATGAAGGTCTCAAGAGGGGAAGATTTACATACCTATCTCCTGAATGGGGATCGTTAGGTATTTTGGATATGACGACCGATGTTTACATTTTTGGTATGATCTTGCTTGAACTTTTAATGGGTTCCAAGGATAGAAAAAAGATTAAGGAAGAGCAAGGCTTAGTAGATTACTGGACCTCATCTTTCTTGCCAGATAATTATAAGATTGAGGAAATAATCGATCCCCGACTTGGGAGCGATTATTCTGCGAATGCGGCGACACAGATGGGCACACTCATCAACCGATGCACAGCGCATAATACAAAGAAACGGCCATTGATGCAACAAGTATTGGATGGTCTTAATCATATTGCAGAGATTAAGGACTAA
>Alt1.9774.MONMPI
ATGGGAAACTGTCTAAAGCATTTCAAACAACAACTTCCTTCAATTGCTCCCAAGCCTCTCATTATCCCTCCAATATTTTCAGTGGAGCCAGAAAACGAGAATCTGAGAGTCTTCAGATTCGCGGA-TTGAAGAAAGCGACAAAGAAATTCAGACAAGACAGGGTCGTAGAATGCGAGGATTACTCTGTTCGAAAATTCTACAAGGGCTACATAGATGAAACCACATTTGCACCATCAAGAGCTGGAACCGGAATCGCTGTTTCTGTCATGGAATGTGATAGTTCACGCTCTTTACAAGACTGGATGGCAGTAGTGAGGTCTCTTGGACAGTTGTCTCATCAGAATTTGGTCAATTTCTTGGGTTACTGTTGTGAAGACAACAAACCATTCTTCTTGGTATTTGAATACTCGCACAAAGGAAGTTTGGACAGTCACATTTTCGGAAAAGAAGAAGAGGCATTGCCATGGGAAATACGGGTTAAGATAGCCATTGGAACAGCTCAAGGTCTCGCGTTTCTTCACTCGATCAAGAACAGCCCCCTAAACCGAGAACTCAGGATGCATAACATTATGCTTGACGAGCAATACAATGCAAAAACTGTTCTATCTCGAACCAACCAAACGAAGCTTGGTAGATGAAGGTCTCAAGAGGGGAAGATTTACATACCTATCTCCTGAATGGGGATCGTTAGGTATTTTGGATATGACGACCGATGTTTACATTTTTGGTATGATCTTGCTTGAACTTTTAATGGGTTCCAAGGATAGAAAAAAGATTAAGGAAGAGCAAGGCTTAGTAGATTACTGGACCTCATCTTTCTTGCCAGATAATTATAAGATTGAGGAAATAATCGATCCCCGACTTGGGAGCGATTATTCTGCGAATGCGGCGACACAGATGGGCACACTCATCAACCGATGCACAGCGCATAATACAAAGAAACGGCCATTGATGCAACAAGTATTGGATGGTCTTAATCATATTGCAGAGATTAAGGACTAA
>Altai_5.SALK
ATGGGAAACTGTCTAAAGCATTTCAAACAACAACTTCCTTCAATTGCTCCCAAGCCTCTCATTATCCCTCCAATATTTTCAGTGGAGCCAGAAAACGAGAATCTGAGAGTCTTCAGATTCGCGGA-TTGAAGAAAGCGACAAAGAAATTCAGACAAGACAGGGTCGTAGAATGCGAGGATTACTCTGTTCGAAAATTCTACAAGGGCTACATAGATGAAACCACATTTGCACCATCAAGAGCTGGAACCGGAATCGCTGTTTCTGTCATGGAATGTGATAGTTCACGCTCTTTACAAGACTGGATGGCAGTAGTGAGGTCTCTTGGACAGTTGTCTCATCAGAATTTGGTCAATTTCTTGGGTTACTGTTGTGAAGACAACAAACCATTCTTCTTGGTATTTGAATACTCGCACAAAGGAAGTTTGGACAGTCACATTTTCGGAAAAGAAGAAGAGGCATTGCCATGGGAAATACGGGTTAAGATAGCCATTGGAACAGCTCAAGGTCTCGCGTTTCTTCACTCGATCAAGAACAGCCCCCTAAACCGAGAACTCAGGATGCATAACATTATGCTTGACGAGCAATACAATGC-AAAACTGTTCTATCTCGAAACAACCAAACGAAGCTTGGTAGATGAAGGTCTCAAGAGGGGAAGATTTACATACCTATCTCCTGAATGGGGATCGTTAGGTATTTTGGATATGACGACCGATGTTTACATTTTTGGTATGATCTTGCTTGAACTTTTAATGGGTTCCAAGGATAGAAAAAAGATTAAGGAAGAGCAAGGCTTAGTAGATTACTGGACCTCATCTTTCTTGCCAGATAATTATAAGATTGAGGAAATAATCGATCCCCGACTTGGGAGCGATTATTCTGCGAATGCGGCGACACAGATGGGCACACTCATCAACCGATGCACAGCGCATAATACAAAGAAACGGCCATTGATGCAACAAGTATTGGATGGTCTTAATCATATTGCAGAGATTAAGGACTAA
>Amel_1.SALK
ATGGGAAACTGTCTAAAGCATTTCAAACAACAACTTCCTTCAATTGCTCCCAAGCCTCTCATTATCCCTCCAATATTTTCAGTGGAGCCAGAAAACGAGAATCTGAGAGTCTTCAGATTCGCGGA-TTGAAGAAAGCGACAAAGAAATTCAGACAAGACAGGGTCGTAGAATGCGAGGATTACTCTGTTCGAAAATTCTACAAGGGCTACATAGATGAAACCACATTTGCACCATCAAGAGCTGGAACCGGAATCGCTGTTTCTGTCATGGAATGTGATAGTTCACGCTCTTTACAAGACTGGATGGCAGTAGTGAGGTCTCTTGGACAGTTGTCTCATCAGAATTTGGTCAATTTCTTGGGTTACTGTTGTGAAGACAACAAACCATTCTTCTTGGTATTTGAATACTCGCACAAAGGAAGTTTGGACAGTCACATTTTCGGAAAAGAAGAAGAGGCATTGCCATGGGAAATACGGGTTAAGATAGCCATTGGAACAGCTCAAGGTCTCGCGTTTCTTCACTCGATCAAGAACAGCCCCCTAAACCGAGAACTCAGGATGCATAACATTATGCTTGACGAGCAATACAATGCAAAAACTGTTCTATCTCGAACCAACCAAACGAAGCTTGGTAGATGAAGGTCTCAAGAGGGGAAGATTTACATACCTATCTCCTGAATGGGGATCGTTAGGTATTTTGGATATGACGACCGATGTTTACATTTTTGGTATGATCTTGCTTGAACTTTTAATGGGTTCCAAGGATAGAAAAAAGATTAAGGAAGAGCAAGGCTTAGTAGATTACTGGACCTCATCTTTCTTGCCAGATAATTATAAGATTGAGGAAATAATCGATCCCCGACTTGGGAGCGATTATTCTGCGAATGCGGCGACACAGATGGGCACACTCATCAACCGATGCACAGCGCATAATACAAAGAAACGGCCATTGATGCAACAAGTATTGGATGGTCTTAATCATATTGCAGAGATTAAGGACTAA
>An_1.SALK
ATGGGAAACTGTCTAAAGCATTTCAAACAACAACTTCCTTCAATTGCTCCCAAGCCTCTCATTATCCCTCCAATATTTTCAGTGGAGCCAGAAAACGAGAATCTGAGAGTCTTCAGATTCGCGGA-TTGAAGAAAGCGACAAAGAAATTCAGACAAGACAGGGTCGTAGAATGCGAGGATTACTCTGTTCGAAAATTCTACAAGGGCTACATAGATGAAACCACATTTGCACCATCAAGAGCTGGAACCGGAATCGCTGTTTCTGTCATGGAATGTGATAGTTCACGCTCTTTACAAGACTGGATGGCAGTAGTGAGGTCTCTTGGACAGTTGTCTCATCAGAATTTGGTCAATTTCTTGGGTTACTGTTGTGAAGACAACAAACCATTCTTCTTGGTATTTGAATACTCGCACAAAGGAAGTTTGGACAGTCACATTTTCGGAAAAGAAGAAGAGGCATTGCCATGGGAAATACGGGTTAAGATAGCCATTGGAACAGCTCAAGGTCTCGCGTTTCTTCACTCGATCAAGAACAGCCCCCTAAACCGAGAACTCAGGATGCATAACATTATGCTTGACGAGCAATACAATGCAAAAACTGTTCTATCTCGAACCAACCAAACGAAGCTTGGTAGATGAAGGTCTCAAGAGGGGAAGATTTACATACCTATCTCCTGAATGGGGATCGTTAGGTATTTTGGATATGACGACCGATGTTTACATTTTTGGTATGATCTTGCTTGAACTTTTAATGGGTTCCAAGGATAGAAAAAAGATTAAGGAAGAGCAAGGCTTAGTAGATTACTGGACCTCATCTTTCTTGCCAGATAATTATAAGATTGAGGAAATAATCGATCCCCGACTTGGGAGCGATTATTCTGCGAATGCGGCGACACAGATGGGCACACTCATCAACCGATGCACAGCGCATAATACAAAGAAACGGCCATTGATGCAACAAGTATTGGATGGTCTTAATCATATTGCAGAGATTAAGGACTAA
>Ang_0.SALK
ATGGGAAACTGTCTAAAGCATTTCAAACAACAACTTCCTTCAATTGCTCCCAAGCCTCTCATTATCCCTCCAATATTTTCAGTGGAGCCAGAAAACGAGAATCTGAGAGTCTTCAGATTCGCGGA-TTGAAGAAAGCGACAAAGAAATTCAGACAAGACAGGGTCGTAGAATGCGAGGATTACTCTGTTCGAAAATTCTACAAGGGCTACATAGATGAAACCACATTTGCACCATCAAGAGCTGGAACCGGAATCGCTGTTTCTGTCATGGAATGTGATAGTTCACGCTCTTTACAAGACTGGATGGCAGTAGTGAGGTCTCTTGGACAGTTGTCTCATCAGAATTTGGTCAATTTCTTGGGTTACTGTTGTGAAGACAACAAACCATTCTTCTTGGTATTTGAATACTCGCACAAAGGAAGTTTGGACAGTCACATTTTCGGAAAAGAAGAAGAGGCATTGCCATGGGAAATACGGGTTAAGATAGCCATTGGAACAGCTCAAGGTCTCGCGTTTCTTCACTCGATCAAGAACAGCCCCCTAAACCGAGAACTCAGGATGCATAACATTATGCTTGACGAGCAATACAATGC-AAAACTGTTCTATCTCGAAACAACCAAACGAAGCTTGGTAGATGAAGGTCTCAAGAGGGGAAGATTTACATACCTATCTCCTGAATGGGGATCGTTAGGTATTTTGGATATGACGACCGATGTTTACATTTTTGGTATGATCTTGCTTGAACTTTTAATGGGTTCCAAGGATAGAAAAAAGATTAAGGAAGAGCAAGGCTTAGTAGATTACTGGACCTCATCTTTCTTGCCAGATAATTATAAGATTGAGGAAATAATCGATCCCCGACTTGGGAGCGATTATTCTGCGAATGCGGCGACACAGATGGGCACACTCATCAACCGATGCACAGCGCATAATACAAAGAAACGGCCATTGATGCAACAAGTATTGGATGGTCTTAATCATATTGCAGAGATTAAGGACTAA
>Anholt_1.SALK
ATGGGAAACTGTCTAAAGCATTTCAAACAACAACTTCCTTCAATTGCTCCCAAGCCTCTCATTATCCCTCCAATATTTTCAGTGGAGCCAGAAAACGAGAATCTGAGAGTCTTCAGATTCGCGGA-TTGAAGAAAGCGACAAAGAAATTCAGACAAGACAGGGTCGTAGAATGCGAGGATTACTCTGTTCGAAAATTCTACAAGGGCTACATAGATGAAACCACATTTGCACCATCAAGAGCTGGAACCGGAATCGCTGTTTCTGTCATGGAATGTGATAGTTCACGCTCTTTACAAGACTGGATGGCAGTAGTGAGGTCTCTTGGACAGTTGTCTCATCAGAATTTGGTCAATTTCTTGGGTTACTGTTGTGAAGACAACAAACCATTCTTCTTGGTATTTGAATACTCGCACAAAGGAAGTTTGGACAGTCACATTTTCGGAAAAGAAGAAGAGGCATTGCCATGGGAAATACGGGTTAAGATAGCCATTGGAACAGCTCAAGGTCTCGCGTTTCTTCACTCGATCAAGAACAGCCCCCTAAACCGAGAACTCAGGATGCATAACATTATGCTTGACGGGCAATACAATGC-AAAACTGTTCTATCTCGAACCAACCAAACGAAGCTTGGTAGATGAAGGTCTCAAGAGGGGAAGATTTACATACCTATCTCCTGAATGGGGATCGTTAGGTATTTTGGATATGACGACCGATGTTTACATTTTTGGTATGATCTTGCTTGAACTTTTAATGGGTTCCAAGGATAGAAAAAAGATTAAGGAAGAGCAAGGCTTAGTAGATTACTGGACCTCATCTTTCTTGCCAGATAATTATAAGATTGAGGAAATAATCGATCCCCGACTTGGGAGCGATTATTCTGCGAATGCGGCGACACAGATGGGCACACTCATCAACCGATGCACAGCGCATAATACAAAGAAACGGCCATTGATGCAACAAGTATTGGATGGTCTTAATCATATTGCAGAGATTAAGGACTAA
>Ann_1.SALK
ATGGGAAACTGTCTAAAGCATTTCAAACAACAACTTCCTTCAATTGCTCCCAAGCCTCTCATTATCCCTCCAATATTTTCAGTGGAGCCAGAAAACGAGAATCTGAGAGTCTTCAGATTCGCGGA-TTGAAGAAAGCGACAAAGAAATTCAGACAAGACAGGGTCGTAGAATGCGAGGATTACTCTGTTCGAAAATTCTACAAGGGCTACATAGATGAAACCACATTTGCACCATCAAGAGCTGGAACCGGAATCGCTGTTTCTGTCATGGAATGTGATAGTTCACGCTCTTTACAAGACTGGATGGCAGTAGTGAGGTCTCTTGGACAGTTGTCTCATCAGAATTTGGTCAATTTCTTGGGTTACTGTTGTGAAGACAACAAACCATTCTTCTTGGTATTTGAATACTCGCACAAAGGAAGTTTGGACAGTCACATTTTCGGAAAAGAAGAAGAGGCATTGCCATGGGAAATACGGGTTAAGATAGCCATTGGAACAGCTCAAGGTCTCGCGTTTCTTCACTCGATCAAGAACAGCCCCCTAAACCGAGAACTCAGGATGCATAACATTATGCTTGACGAGCAATACAATGC-AAAACTGTTCTATCTCGAACCAACCAAACGAAGCTTGGTAGATGAAGGTCTCAAGAGGGGAAGATTTACATACCTATCTCCTGAATGGGGATCGTTAGGTATTTTGGATATGACGACCGATGTTTACATTTTTGGTATGATCTTGCTTGAACTTTTAATGGGTTCCAAGGATAGAAAAAAGATTAAGGAAGAGCAAGGCTTAGTAGATTACTGGACCTCATCTTTCTTGCCAGATAATTATAAGATTGAGGAAATAATCGATCCCCGACTTGGGAGCGATTATTCTGCGAATGCGGCGACACAGATGGGCACACTCATCAACCGATGCACAGCGCATAATACAAAGAAACGGCCATTGATGCAACAAGTATTGGATGGTCTTAATCATATTGCAGAGATTAAGGACTAA
>Anz_0.SALK
ATGGGAAACTGTCTAAAGCATTTCAAACAACAACTTCCTTCAATTGCTCCCAAGCCTCTCATTATCCCTCCAATATTTTCAGTGGAGCCAGAAAACGAGAATCTGAGAGTCTTCAGATTCGCGGA-TTGAAGAAAGCGACAAAGAAATTCAGACAAGACAGGGTCGTAGAATGCGAGGATTACTCTGTTCGAAAATTCTACAAGGGCTACATAGATGAAACCACATTTGCACCATCAAGAGCTGGAACCGGAATCGCTGTTTCTGTCATGGAATGTGATAGTTCACGCTCTTTACAAGACTGGATGGCAGTAGTGAGGTCTCTTGGACAGTTGTCTCATCAGAATTTGGTCAATTTCTTGGGTTACTGTTGTGAAGACAACAAACCATTCTTCTTGGTATTTGAATACTCGCACAAAGGAAGTTTGGACAGTCACATTTTCGGAAAAGAAGAAGAGGCATTGCCATGGGAAATACGGGTTAAGATAGCCATTGGAACAGCTCAAGGTCTCGCGTTTCTTCACTCGATCAAGAACAGCCCCCTAAACCGAGAACTCAGGATGCATAACATTATGCTTGACGAGCAATACAATGC-AAAACTGTTCTATCTCGAAACAACCAAACGAAGCTTGGTAGATGAAGGTCTCAAGAGGGGAAGATTTACATACCTATCTCCTGAATGGGGATCGTTAGGTATTTTGGATATGACGACCGATGTTTACATTTTTGGTATGATCTTGCTTGAACTTTTAATGGGTTCCAAGGATAGAAAAAAGATTAAGGAAGAGCAAGGCTTAGTAGATTACTGGACCTCATCTTTCTTGCCAGATAATTATAAGATTGAGGAAATAATCGATCCCCGACTTGGGAGCGATTATTCTGCGAATGCGGCGACACAGATGGGCACACTCATCAACCGATGCACAGCGCATAATACAAAGAAACGGCCATTGATGCAACAAGTATTGGATGGTCTTAATCATATTGCAGAGATTAAGGACTAA
>App112.GMI
ATGGGAAACTGTCTAAAGCATTTCAAACAACAACTTCCTTCAATTGCTCCCAAGCCTCTCATTATCCCTCCAATATTTTCAGTGGAGCCAGAAAACGAGAATCTGAGAGTCTTCAGATTCGCGGA-TTGAAGAAAGCGACAAAGAAATTCAGACAAGACAGGGTCGTAGAATGCGAGGATTACTCTGTTCGAAAATTCTACAAGGGCTACATAGATGAAACCACATTTGCACCATCAAGAGCTGGAACCGGAATCGCTGTTTCTGTCATGGAATGTGATAGTTCACGCTCTTTACAAGACTGGATGGCAGTAGTGAGGTCTCTTGGACAGTTGTCTCATCAGAATTTGGTCAATTTCTTGGGTTACTGTTGTGAAGACAACAAACCATTCTTCTTGGTATTTGAATACTCGCACAAAGGAAGTTTGGACAGTCACATTTTCGGAAAAGAAGAAGAGGCATTGCCATGGGAAATACGGGTTAAGATAGCCATTGGAACAGCTCAAGGTCTCGCGTTTCTTCACTCGATCAAGAACAGCCCCCTAAACCGAGAACTCAGGATGCATAACATTATGCTTGACGAGCAATACAATGCAAAAACTGTTCTATCTCGAAACAACCAAACGAAGCTTGGTAGATGAAGGTCTCAAGAGGGGAAGATTTACATACCTATCTCCTGAATGGGGATCGTTAGGTATTTTGGATATGACGACCGATGTTTACATTTTTGGTATGATCTTGCTTGAACTTTTAATGGGTTCCAAGGATAGAAAAAAGATTAAGGAAGAGCAAGGCTTAGTAGATTACTGGACCTCATCTTTCTTGCCAGATAATTATAAGATTGAGGAAATAATCGATCCCCGACTTGGGAGCGATTATTCTGCGAATGCGGCGACACAGATGGGCACACTCATCAACCGATGCACAGCGCATAATACAAAGAAACGGCCATTGATGCAACAAGTATTGGATGGTCTTAATCATATTGCAGAGATTAAGGACTAA
>App114.GMI
ATGGGAAACTGTCTAAAGCATTTCAAACAACAACTTCCTTCAATTGCTCCCAAGCCTCTCATTATCCCTCCAATATTTTCAGTGGAGCCAGAAAACGAGAATCTGAGAGTCTTCAGATTCGCGGA-TTGAAGAAAGCGACAAAGAAATTCAGACAAGACAGGGTCGTAGAATGCGAGGATTACTCTGTTCGAAAATTCTACAAGGGCTACATAGATGAAACCACATTTGCACCATCAAGAGCTGGAACCGGAATCGCTGTTTCTGTCATGGAATGTGATAGTTCACGCTCTTTACAAGACTGGATGGCAGTAGTGAGGTCTCTTGGACAGTTGTCTCATCAGAATTTGGTCAATTTCTTGGGTTACTGTTGTGAAGACAACAAACCATTCTTCTTGGTATTTGAATACTCGCACAAAGGAAGTTTGGACAGTCACATTTTCGGAAAAGAAGAAGAGGCATTGCCATGGGAAATACGGGTTAAGATAGCCATTGGAACAGCTCAAGGTCTCGCGTTTCTTCACTCGATCAAGAACAGCCCCCTAAACCGAGAACTCAGGATGCATAACATTATGCTTGACGAGCAATACAATGCAAAAACTGTTCTATCTCGAACCAACCTAACGAAGCTTGGTAGATGAAGGTCTCAAGAGGGGAAGATTTACATACCTATCTCCTGAATGGGGATCGTTAGGTATTTTGGATATGACGACCGATGTTTACATTTTTGGTATGATCTTGCTTGAACTTTTAATGGGTTCCAAGGATAGAAAAAAGATTAAGGAAGAGCAAGGCTTAGTAGATTACTGGACCTCATCTTTCTTGCCAGATAATTATAAGATTGAGGAAATAATCGATCCCCGTCTTGGGAGCGATTATTCTGCGAATGCGGCGACACAGATGGGCACACTCATCAACCGATGCACAGCGCATAATACAAAGAAACGGCCATTGATGCAACAAGTATTGGATGGTCTTAATCATATTGCAGAGATTAAGGACTAA
>App116.GMI
ATGGGAAACTGTCTAAAGCATTTCAAACAACAACTTCCTTCAATTGCTCCCAAGCCTCTCATTATCCCTCCAATATTTTCAGTGGAGCCAGAAAACGAGAATCTGAGAGTCTTCAGATTCGCGGA-TTGAAGAAAGCGACAAAGAAATTCAGACAAGACAGGGTCGTAGAATGCGAGGATTACTCTGTTCGAAAATTCTACAAGGGCTACATAGATGAAACCACATTTGCACCATCAAGAGCTGGAACCGGAATCGCTGTTTCTGTCATGGAATGTGATAGTTCACGCTCTTTACAAGACTGGATGGCAGTAGTGAGGTCTATTGGACAGTTGTCTCATCAGAATTTGGTCAATTTCTTGGGTTACTGTTGTGAAGACAACAAACCATTCTTCTTGGTATTTGAATACTCGCACAAAGGAAGTTTGGACAGTCACATTTTCGGAAAAGAAGAAGAGGCATTGCCATGGGAAATACGGGTTAAGATAGCCATTGGAACAGCTCAAGGTCTCGCGTTTCTTCACTCGATCAAGAACAGCCCCCTAAACCGAGAACTCAGGATGCATAACATTATGCTTGACGAGCAATACAATGCAAAAACTGTTCTATCTCGAACCAACCAAACGAAGCTTGGTAGATGAAGGTCTCAAGAGGGGAAGATTTACATACCTATCTCCTGAATGGGGATCGTTAGGTATTTTGGATATGACGACCGATGTTTACATTTTTGGTATGATCTTGCTTGAACTTTTAATGGGTTCCAAGGATAGAAAAAAGATTAAGGAAGAGCAAGGCTTAGTAGATTACTGGACCTCATCTTTCTTGCCAGATATTTATAAGATTGAGGAAATAATCGATCCCCGACTTGGGAGCGATTATTCTGCGAATGCGGCGACACAGATGGGCACACTCATCAACCGATGCACAGCGCATAATACAAAGAAACGGCCATTGATGCAACAAGTATTGGATGGTCTTAATCATATTGCAGAGATTAAGGACTAA
>Appt_1.SALK
ATGGGAAACTGTCTAAAGCATTTCAAACAACAACTTCCTTCAATTGCTCCCAAGCCTCTCATTATCCCTCCAATATTTTCAGTGGAGCCAGAAAACGAGAATCTGAGAGTCTTCAGATTCGCGGA-TTGAAGAAAGCGACAAAGAAATTCAGACAAGACAGGGTCGTAGAATGCGAGGATTACTCTGTTCGAAAATTCTACAAGGGCTACATAGATGAAACCACATTTGCACCATCAAGAGCTGGAACCGGAATCGCTGTTTCTGTCATGGAATGTGATAGTTCACGCTCTTTACAAGACTGGATGGCAGTAGTGAGGTCTCTTGGACAGTTGTCTCATCAGAATTTGGTCAATTTCTTGGGTTACTGTTGTGAAGACAACAAACCATTCTTCTTGGTATTTGAATACTCGCACAAAGGAAGTTTGGACAGTCACATTTTCGGAAAAGAAGAAGAGGCATTGCCATGGGAAATACGGGTTAAGATAGCCATTGGAACAGCTCAAGGTCTCGCGTTTCTTCACTCGATCAAGAACAGCCCCCTAAACCGAGAACTCAGGATGCATAACATTATGCTTGACGAGCAATACAATGC-AAAACTGTTCTATCTCGAACCAACCAAACGAAGCTTGGTAGATGAAGGTCTCAAGAGGGGAAGATTTACATACCTATCTCCTGAATGGGGATCGTTAGGTATTTTGGATATGACGACCGATGTTTACATTTTTGGTATGATCTTGCTTGAACTTTTAATGGGTTCCAAGGATAGAAAAAAGATTAAGGAAGAGCAAGGCTTAGTAGATTACTGGACCTCATCTTTCTTGCCAGATAATTATAAGATTGAGGAAATAATCGATCCCCGACTTGGGAGCGATTATTCTGCGAATGCGGCGACACAGATGGGCACACTCATCAACCGATGCACAGCGCATAATACAAAGAAACGGCCATTGATGCAACAAGTATTGGATGGTCTTAATCATATTGCAGAGATTAAGGACTAA
>11C1.9503.MONMPI(2)
ATGGGAAACTGTCTAAAGCATTTCAAACAACAACTTCCTTCAATTGCTCCCAAGCCTCTCATTATCCCTCCAATATTTTCAGTGGAGCCAGAAAACGAGAATCTGAGAGTCTTCAGATTCGCGGA-TTGAAGAAAGCGACAAAGAAATTCAGACAAGACAGGGTCGTAGAATGCGAGGATTACTCTGTTCGAAAATTCTACAAGGGCTACATAGATGAAACCACATTTGCACCATCAAGAGCTGGAACCGGAATCGCTGTTTCTGTCATGGAATGTGATAGTTCACGCTCTTTACAAGACTGGATGGCAGTAGTGAGGTCTCTTGGACAGTTGTCTCATCAGAATTTGGTCAATTTCTTGGGTTACTGTTGTGAAGACAACAAACCATTCTTCTTGGTATTTGAATACTCGCACAAAGGAAGTTTGGACAGTCACATTTTCGGAAAAGAAGAAGAGGCATTGCCATGGGAAATACGGGTTAAGATAGCCATTGGAACAGCTCAAGGTCTCGCGTTTCTTCACTCGATCAAGAACAGCCCCCTAAACCGAGAACTCAGGATGCATAACATTATGCTTGACGAGCAATACAATGC-AAAACTGTTCTATCTCGAACCAACCTAACGAAGCTTGGTAGATGAAGGTCTCAAGAGGGGAAGATTTACATACCTATCTCCTGAATGGGGATCGTTAGGTATTTTGGATATGACGACCGATGTTTACATTTTTGGTATGATCTTGCTTGAACTTTTAATGGGTTCCAAGGATAGAAAAAAGATTAAGGAAGAGCAAGGCTTAGTAGATTACTGGACCTCATCTTTCTTGCCAGATAATTATAAGATTGAGGAAATAATCGATCCCCGTCTTGGGAGCGATTATTCTGCGAATGCGGCGACACAGATGGGCACACTCATCAACCGATGCACAGCGCATAATACAAAGAAACGGCCATTGATGCAACAAGTATTGGATGGTCTTAATCATATTGCAGAGATTAAGGACTAA
>ARGE115.9911.MONMPI(2)
ATGGGAAACTGTCTAAAGCATTTCAAACAACAACTTCCTTCAATTGCTCCCAAGCCTCTCATTATCCCTCCAATATTTTCAGTGGAGCCAGAAAACGAGAATCTGAGAGTCTTCAGATTCGCGGA-TTGAAGAAAGCGACAAAGAAATTCAGACAAGACAGGGTCGTAGAATGCGAGGATTACTCTGTTCGAAAATTCTACAAGGGCTACATAGATGAAACCACATTTGCACCATCAAGAGCTGGAACCGGAATCGCTGTTTCTGTCATGGAATGTGATAGTTCACGCTCTTTACAAGACTGGATGGCAGTAGTGAGGTCTCTTGGACAGTTGTCTCATCAGAATTTGGTCAATTTCTTGGGTTACTGTTGTGAAGACAACAAACCATTCTTCTTGGTATTTGAATACTCGCACAAAGGAAGTTTGGACAGTCACATTTTCGGAAAAGAAGAAGAGGCATTGCCATGGGAAATACGGGTTAAGATAGCCATTGGAACAGCTCAAGGTCTCGCGTTTCTTCACTCGATCAAGAACAGCCCCCTAAACCGAGAACTCAGGATGCATAACATTATGCTTGACGAGCAATACAATGC-AAAACTGTTCTATCTCGAACCAACCAAACGAAGCTTGGTAGATGAAGGTCTCAAGAGGGGAAGATTTACATACCTATCTCCTGAATGGGGATCGTTAGGTATTTTGGATATGACGACCGATGTTTACATTTTTGGTATGATCTTGCTTGAACTTTTAATGGGTTCCAAGGATAGAAAAAAGATTAAGGAAGAGCAAGGCTTAGTAGATTACTGGACCTCATCTTTCTTGCCAGATAATTATAAGATTGAGGAAATAATCGATCCCCGACTTGGGAGCGATTATTCTGCGAATGCGGCGACACAGATGGGCACACTCATCAACCGATGCACAGCGCATAATACAAAGAAACGGCCATTGATGCAACAAGTATTGGATGGTCTTAATCATATTGCAGAGATTAAGGACTAA
>ARR17.9927.MONMPI(2)
ATGGGAAACTGTCTAAAGCATTTCAAACAACAACTTCCTTCAATTGCTCCCAAGCCTCTCATTATCCCTCCAATATTTTCAGTGGAGCCAGAAAACGAGAATCTGAGAGTCTTCAGATTCGCGGA-TTGAAGAAAGCGACAAAGAAATTCAGACAAGACAGGGTCGTAGAATGCGAGGATTACTCTGTTCGAAAATTCTACAAGGGCTACATAGATGAAACCACATTTGCACCATCAAGAGCTGGAACCGGAATCGCTGTTTCTGTCATGGAATGTGATAGTTCACGCTCTTTACAAGACTGGATGGAAGTAGTGAGGTCTCTTGGACAGTTGTCTCATCAGAATTTGGTCAATTTCTTGGGTTACTGTTGTGAAGACAACAAACCATTCTTCTTGGTATTTGAATACTCGCACAAAGGAAGTTTGGACAGTCACATTTTCGGAAAAGAAGAAGAGGCATTGCCATGGGAAATACGGGTTAAGATAGCCATTGGAACAGCTCAAGGTCTCGCGTTTCTTCACTCGATCAAGAACAGCCCCCTAAACCGAGAACTCAGGATGCATAACATTATGCTTGACGAGCAATACAATGCAAAAACTGTTCTATCTCGAACCAACCAAACGAAGCTTGGTAGATGAAGGTCTCAAGAGGGGAAGATTTACATACCTATCTCCTGAATGGGGATCGTTAGGTATTTTGGATATGACGACCGATGTTTACATTTTTGGTATGATCTTGCATGAACTTTTAATGGGTTCCAAGGATAGAAAAAAGATTAAGGAAGAGCAAGGCTTAGTAGATTACTGGACCTCATCTTTCTTGCCAGATAATTATAAGATTGAGGAAATAATCGATCCCCGACTTGGGAGCGATTATTCTGCGAATGCGGCGACACAGATGGGCACACTCATCAACCGATGCACAGCGCATAATACAAAGAAACGGCCATTGATGCAACAAGTATTGGATGGTCTTAATCATATTGCAGAGATTAAGGACTAA
>Aa_0.SALK(2)
ATGGGAAACTGTCTAAAGCATTTCAAACAACAACTTCCTTCAATTGCTCCCAAGCCTCTCATTATCCCTCCAATATTTTCAGTGGAGCCAGAAAACGAGAATCTGAGAGTCTTCAGATTCGCGGA-TTGAAGAAAGCGACAAAGAAATTCAGACAAGACAGGGTCGTAGAATGCGAGGATTACTCTGTTCGAAAATTCTACAAGGGCTACATAGATGAAACCACATTTGCACCATCAAGAGCTGGAACCGGAATCGCTGTTTCTGTCATGGAATGTGATAGTTCACGCTCTTTACAAGACTGGATGGCAGTAGTGAGGTCTCTTGGACAGTTGTCTCATCAGAATTTGGTCAATTTCTTGGGTTACTGTTGTGAAGACAACAAACCATTCTTCTTGGTATTTGAATACTCGCACAAAGGAAGTTTGGACAGTCACATTTTCGGAAAAGAAGAAGAGGCATTGCCATGGGAAATACGGGTTAAGATAGCCATTGGAACAGCTCAAGGTCTCGCGTTTCTTCACTCGATCAAGAACAGCCCCCTAAACCGAGAACTCAGGATGCATAACATTATGCTTGACGAGCAATACAATGCAAAAACTGTTCTATCTCGAACCAACCAAACGAAGCTTGGTAGATGAAGGTCTCAAGAGGGGAAGATTTACATACCTATCTCCTGAATGGGGATCGTTAGGTATTTTGGATATGACGACCGATGTTTACATTTTTGGTATGATCTTGCTTGAACTTTTAATGGGTTCCAAGGATAGAAAAAAGATTAAGGAAGAGCAAGGCTTAGTAGATTACTGGACCTCATCTTTCTTGCCAGATAATTATAAGATTGAGGAAATAATCGATCCCCGACTTGGGAGCGATTATTCTGCGAATGCGGCGACACAGATGGGCACACTCATCAACCGATGCACAGCGCATAATACAAAGAAACGGCCATTGATGCAACAAGTATTGGATGGTCTTAATCATATTGCAGAGATTAAGGACTAA
>Abd_0.SALK(2)
ATGGGAAACTGTCTAAAGCATTTCAAACAACAACTTCCTTCAATTGCTCCCAAGCCTCTCATTATCCCTCCAATATTTTCAGTGGAGCCAGAAAACGAGAATCTGAGAGTCTTCAGATTCGCGGATTTGAAGAAAGCGACAAAGAAATTCAGACAAGACAGGGTCGTAGAATGCGAGGATTACTCTGTTCGAAAATTCTACAAGGGCTACATAGATGAAACCACATTTGCACCATCAAGAGCTGGAACCGGAATCGCTGTTTCTGTCATGGAATGTGATAGTTCACGCTCTTTACAAGACTGGATGGCAGTAGTGAGGTCTCTTGGACAGTTGTCTCATCAGAATTTGGTCAATTTCTTGGGTTACTGTTGTGAAGACAACAAACCATTCTTCTTGGTATTTGAATACTCGCACAAAGGAAGTTTGGACAGTCACATTTTCGGAAAAGAAGAAGAGGCATTGCCATGGGAAATACGGGTTAAGATAGCCATTGGAACAGCTCAAGGTCTCGCGTTTCTTCACTCGATCAAGAACAGCCCCCTAAACCGAGAACTCAGGATGCATAACATTATGCTTGACGAGCAATACAATGC-AAAACTGTTCTATCTCGAACCAACCTAACGAAGCTTGGTAGATGAAGGTCTCAAGAGGGGAAGATTTACATACCTATCTCCTGAATGGGGATCGTTAGGTATTTTGGATATGACGACCGATGTTTACATTTTTGGTATGATCTTGCTTGAACTTTTAATGGGTTCCAAGGATAGAAAAAAGATTAAGGAAGAGCAAGGCTTAGTAGATTACTGGACCTCATCTTTCTTGCCAGATAATTATAAGATTGAGGAAATAATCGATCCCCGTCTTGGGAGCGATTATTCTGCGAATGCGGCGACACAGATGGGCACACTCATCAACCGATGCACAGCGCATAATACAAAGAAACGGCCATTGATGCAACAAGTATTGGATGGTCTTAATCATATTGCAGAGATTAAGGACTAA
>Adam1.9609.MONMPI(2)
ATGGGAAACTGTCTAAAGCATTTCAAACAACAACTTCCTTCAATTGCTCCCAAGCCTCTCATTATCCCTCCAATATTTTCAGTGGAGCCAGAAAACGAGAATCTGAGAGTCTTCAGATTCGCGGA-TTGAAGAAAGCGACAAAGAAATTCAGACAAGACAGGGTCGTAGAATGCGAGGATTACTCTGTTCGAAAATTCTACAAGGGCTACATAGATGAAACCACATTTGCACCATCAAGAGCTGGAACCGGAATCGCTGTTTCTGTCATGGAATGTGATAGTTCACGCTCTTTACAAGACTGGATGGCAGTAGTGAGGTCTCTTGGACAGTTGTCTCATCAGAATTTGGTCAATTTCTTGGGTTACTGTTGTGAAGACAACAAACCATTCTTCTTGGTATTTGAATACTCGCACAAAGGAAGTTTGGACAGTCACATTTTCGGAAAAGAAGAAGAGGCATTGCCATGGGAAATACGGGTTAAGATAGCCATTGGAACAGCTCAAGGTCTCGCGTTTCTTCACTCGATCAAGAACAGCCCCCTAAACCGAGAACTCAGGATGCATAACATTATGCTTGACGAGCAATACAATGCAAAAACTGTTCTATCTCGAAACAACCAAACGAAGCTTGGTAGATGAAGGTCTCAAGAGGGGAAGATTTACATACCTATCTCCTGAATGGGGATCGTTAGGTATTTTGGATATGACGACCGATGTTTACATTTTTGGTATGATCTTGCTTGAACTTTTAATGGGTTCCAAGGATAGAAAAAAGATTAAGGAAGAGCAAGGCTTAGTAGATTACTGGACCTCATCTTTCTTGCCAGATAATTATAAGATTGAGGAAATAATCGATCCCCGACTTGGGAGCGATTATTCTGCGAATGCGGCGACACAGATGGGCACACTCATCAACCGATGCACAGCGCATAATACAAAGAAACGGCCATTGATGCAACAAGTATTGGATGGTCTTAATCATATTGCAGAGATTAAGGACTAA
>Aedal1.GMI(2)
ATGGGAAACTGTCTAAAGCATTTCAAACAACAACTTCCTTCAATTGCTCCCAAGCCTCTCATTATCCCTCCAATATTTTCAGTGGAGCCAGAAAACGAGAATCTGAGAGTCTTCAGATTCGCGGA-TTGAAGAAAGCGACAAAGAAATTCAGACAAGACAGGGTCGTAGAATGCGAGGATTACTCTGTTCGAAAATTCTACAAGGGCTACATAGATGAAACCACATTTGCACCATCAAGAGCTGGAACCGGAATCGCTGTTTCTGTCATGGAATGTGATAGTTCACGCTCTTTACAAGACTGGATGGCAGTAGTGAGGTCTCTTGGACAGTTGTCTCATCAGAATTTGGTCAATTTCTTGGGTTACTGTTGTGAAGACAACAAACCATTCTTCTTGGTATTTGAATACTCGCACAAAGGAAGTTTGGACAGTCACATTTTCGGAAAAGAAGAAGAGGCATTGCCATGGGAAATACGGGTTAAGATAGCCATTGGAACAGCTCAAGGTCTCGCGTTTCTTCACTCGATCAAGAACAGCCCCCTAAACCGAGAACTCAGGATGCATAACATTATGCTTGACGAGCAATACAATGCAAAAACTGTTCTATCTCGAACCAACCAAACGAAGCTTGGTAGATGAAGGTCTCAAGAGGGGAAGATTTACATACCTATCTCCTGAATGGGGATCGTTAGGTATTTTGGATATGACGACCGATGTTTACATTTTTGGTATGATCTTGCTTGAACTTTTAATGGGTTCCAAGGATAGAAAAAAGATTAAGGAAGAGCAAGGCTTAGTAGATTACTGGACCTCATCTTTCTTGCCAGATAATTATAAGATTGAGGAAATAATCGATCCCCGACTTGGGAGCGATTATTCTGCGAATGCGGCGACACAGATGGGCACACTCATCAACCGATGCACAGCGCATAATACAAAGAAACGGCCATTGATGCAACAAGTATTGGATGGTCTTAATCATATTGCAGAGATTAAGGACTAA
>Aedal3.GMI(2)
ATGGGAAACTGTCTAAAGCATTTCAAACAACAACTTCCTTCAATTGCTCCCAAGCCTCTCATTATCCCTCCAATATTTTCAGTGGAGCCAGAAAACGAGAATCTGAGAGTCTTCAGATTCGCGGA-TTGAAGAAAGCGACAAAGAAATTCAGACAAGACAGGGTCGTAGAATGCGAGGATTACTCTGTTCGAAAATTCTACAAGGGCTACATAGATGAAACCACATTTGCACCATCAAGAGCTGGAACCGGAATCGCTGTTTCTGTCATGGAATGTGATAGTTCACGCTCTTTACAAGACTGGATGGCAGTAGTGAGGTCTCTTGGACAGTTGTCTCATCAGAATTTGGTCAATTTCTTGGGTTACTGTTGTGAAGACAACAAACCATTCTTCTTGGTATTTGAATACTCGCACAAAGGAAGTTTGGACAGTCACATTTTCGGAAAAGAAGAAGAGGCATTGCCATGGGAAATACGGGTTAAGATAGCCATTGGAACAGCTCAAGGTCTCGCGTTTCTTCACTCGATCAAGAACAGCCCCCTAAACCGAGAACTCAGGATGCATAACATTATGCTTGACGAGCAATACAATGCAAAAACTGTTCTATCTCGAACCAACCTAACGAAGCTTGGTAGATGAAGGTCTCAAGAGGGGAAGATTTACATACCTATCTCCTGAATGGGGATCGTTAGGTATTTTGGATATGACGACCGATGTTTACATTTTTGGTATGATCTTGCTTGAACTTTTAATGGGTTCCAAGGATAGAAAAAAGATTAAGGAAGAGCAAGGCTTAGTAGATTACTGGACCTCATCTTTCTTGCCAGATAATTATAAGATTGAGGAAATAATCGATCCCCGTCTTGGGAGCGATTATTCTGCGAATGCGGCGACACAGATGGGCACACTCATCAACCGATGCACAGCGCATAATACAAAGAAACGGCCATTGATGCAACAAGTATTGGATGGTCTTAATCATATTGCAGAGATTAAGGACTAA
>Ag_0.SALK(2)
ATGGGAAACTGTCTAAAGCATTTCAAACAACAACTTCCTTCAATTGCTCCCAAGCCTCTCATTATCCCTCCAATATTTTCAGTGGAGCCAGAAAACGAGAATCTGAGAGTCTTCAGATTCGCGGATTTGAAGAAAGCGACAAAGAAATTCAGACAAGACAGGGTCGTAGAATGCGAGGATTACTCTGTTCGAAAATTCTACAAGGGCTACATAGATGAAACCACATTTGCACCATCAAGAGCTGGAACCGGAATCGCTGTTTCTGTCATGGAATGTGATAGTTCACGCTCTTTACAAGACTGGATGGCAGTAGTGAGGTCTCTTGGACAGTTGTCTCATCAGAATTTGGTCAATTTCTTGGGTTACTGTTGTGAAGACAACAAACCATTCTTCTTGGTATTTGAATACTCGCACAAAGGAAGTTTGGACAGTCACATTTTCGGAAAAGAAGAAGAGGCATTGCCATGGGAAATACGGGTTAAGATAGCCATTGGAACAGCTCAAGGTCTCGCGTTTCTTCACTCGATCAAGAACAGCCCCCTAAACCGAGAACTCAGGATGCATAACATTATGCTTGACGAGCAATACAATGC-AAAACTGTTCTATCTCGAACCAACCTAACGAAGCTTGGTAGATGAAGGTCTCAAGAGGGGAAGATTTACATACCTATCTCCTGAATGGGGATCGTTAGGTATTTTGGATATGACGACCGATGTTTACATTTTTGGTATGATCTTGCTTGAACTTTTAATGGGTTCCAAGGATAGAAAAAAGATTAAGGAAGAGCAAGGCTTAGTAGATTACTGGACCTCATCTTTCTTGCCAGATAATTATAAGATTGAGGAAATAATCGATCCCCGTCTTGGGAGCGATTATTCTGCGAATGCGGCGACACAGATGGGCACACTCATCAACCGATGCACAGCGCATAATACAAAGAAACGGCCATTGATGCAACAAGTATTGGATGGTCTTAATCATATTGCAGAGATTAAGGACTAA
>Agu1.MPI(2)
ATGGGAAACTGTCTAAAGCATTTCAAACAACAACTTCCTTCAATTGCTCCCAAGCCTCTCATTATCCCTCCAATATTTTCAGTGGAGCCAGAAAACGAGAATCTGAGAGTCTTCAGATTCGCGGA-TTGAAGAAAGCGACAAAGAAATTCAGACAAGACAGGGTCGTAGAATGCGAGGATTACTCTGTTCGAAAATTCTACAAGGGCTACATAGATGAAACCACATTTGCACCATCAAGAGCTGGAACCGGAATCGCTGTTTCTGTCATGGAATGTGATAGTTCACGCTCTTTACAAGACTGGATGGCAGTAGTGAGGTCTCTTGGACAGTTGTCTCATCAGAATTTGGTCAATTTCTTGGGTTACTGTTGTGAAGACAACAAACCATTCTTCTTGGTATTTGAATACTCGCACAAAGGAAGTTTGGACAGTCACATTTTCGGAAAAGAAGAAGAGGCATTGCCATGGGAAATACGGGTTAAGATAGCCATTGGAACAGCTCAAGGTCTCGCGTTTCTTCACTCGATCAAGAACAGCCCCCTAAACCGAGAACTCAGGATGCATAACATTATGCTTGACGAGCAATACAATGC-AAAACTGTTCTATCTCGAACCAACCAAACGAAGCTTGGTAGATGAAGGTCTCAAGAGGGGAAGATTTACATACCTATCTCCTGAATGGGGATCGTTAGGTATTTTGGATATGACGACCGATGTTTACATTTTTGGTATGATCTTGCTTGAACTTTTAATGGGTTCCAAGGATAGAAAAAAGATTAAGGAAGAGCAAGGCTTAGTAGATTACTGGACCTCATCTTTCTTGCCAGATAATTATAAGATTGAGGAAATAATCGATCCCCGACTTGGGAGCGATTATTCTGCGAATGCGGCGACACAGATGGGCACACTCATCAACCGATGCACAGCGCATAATACAAAGAAACGGCCATTGATGCAACAAGTATTGGATGGTCTTAATCATATTGCAGAGATTAAGGACTAA
>Aiell1.9646.MONMPI(2)
ATGGGAAACTGTCTAAAGCATTTCAAACAACAACTTCCTTCAATTGCTCCCAAGCCTCTCATTATCCCTCCAATATTTTCAGTGGAGCCAGAAAACGAGAATCTGAGAGTCTTCAGATTCGCGGA-TTGAAGAAAGCGACAAAGAAATTCAGACAAGACAGGGTCGTAGAATGCGAGGATTACTCTGTTCGAAAATTCTACAAGGGCTACATAGATGAAACCACATTTGCACCATCAAGAGCTGGAACCGGAATCGCTGTTTCTGTCATGGAATGTGATAGTTCACGCTCTTTACAAGACTGGATGGCAGTAGTGAGGTCTATTGGACAGTTGTCTCATCAGAATTTGGTCAATTTCTTGGGTTACTGTTGTGAAGACAACAAACCATTCTTCTTGGTATTTGAATACTCGCACAAAGGAAGTTTGGACAGTCACATTTTCGGAAAAGAAGAAGAGGCATTGCCATGGGAAATACGGGTTAAGATAGCCATTGGAACAGCTCAAGGTCTCGCGTTTCTTCACTCGATCAAGAACAGCCCCCTAAACCGAGAACTCAGGATGCATAACATTATGCTTGACGAGCAATACAATGCAAAAACTGTTCTATCTCGAACCAACCAAACGAAGCTTGGTAGATGAAGGTCTCAAGAGGGGAAGATTTACATACCTATCTCCTGAATGGGGATCGTTAGGTATTTTGGATATGACGACCGATGTTTACATTTTTGGTATGATCTTGCTTGAACTTTTAATGGGTTCCAAGGATAGAAAAAAGATTAAGGAAGAGCAAGGCTTAGTAGATTACTGGACCTCATCTTTCTTGCCAGATATTTATAAGATTGAGGAAATAATCGATCCCCGACTTGGGAGCGATTATTCTGCGAATGCGGCGACACAGATGGGCACACTCATCAACCGATGCACAGCGCATAATACAAAGAAACGGCCATTGATGCAACAAGTATTGGATGGTCTTAATCATATTGCAGAGATTAAGGACTAA
>Aitba1.9606.MONMPI(2)
ATGGGAAACTGTCTAAAGCATTTCAAACAACAACTTCCTTCAATTGCTCCCAAGCCTCTCATTATCCCTCCAATATTTTCAGTGGAGCCAGAAAACGAGAATCTGAGAGTCTTCAGATTCGCGGA-TTGAAGAAAGCGACAAAGAAATTCAGACAAGACAGGGTCGTAGAATGCGAGGATTACTCTGTTCGAAAATTCTACAAGGGCTACATAGATGAAACCACATTTGCACCATCAAGAGCTGGAACCGGAATCGCTGTTTCTGTCATGGAATGTGATAGTTCACGCTCTTTACAAGACTGGATGGCAGTAGTGAGGTCTCTTGGACAGTTGTCTCATCAGAATTTGGTCAATTTCTTGGGTTACTGTTGTGAAGACAACAAACCATTCTTCTTGGTATTTGAATACTCGCACAAAGGAAGTTTGGACAGTCACATTTTCGGAAAAGAAGAAGAGGCATTGCCATGGGAAATACGGGTTAAGATAGCCATTGGAACAGCTCAAGGTCTCGCGTTTCTTCACTCGATCAAGAACAGCCCCCTAAACCGAGAACTCAGGATGCATAACATTATGCTTGACGAGCAATACAATGC-AAAACTGTTCTATCTCGAACCAACCAAACGAAGCTTGGTAGATGAAGGTCTCAAGAGGGGAAGATTTACATACCTATCTCCTGAATGGGGATCGTTAGGTATTTTGGATATGACGACCGATGTTTACATTTTTGGTATGATCTTGCTTGAACTTTTAATGGGTTCCAAGGATAGAAAAAAGATTAAGGAAGAGCAAGGCTTAGTAGATTACTGGACCTCATCTTTCTTGCCAGATAATTATAAGATTGAGGAAATAATCGATCCCCGACTTGGGAGCGATTATTCTGCGAATGCGGCGACACAGATGGGCACACTCATCAACCGATGCACAGCGCATAATACAAAGAAACGGCCATTGATGCAACAAGTATTGGATGGTCTTAATCATATTGCAGAGATTAAGGACTAA
>Ak_1.SALK(2)
ATGGGAAACTGTCTAAAGCATTTCAAACAACAACTTCCTTCAATTGCTCCCAAGCCTCTCATTATCCCTCCAATATTTTCAGTGGAGCCAGAAAACGAGAATCTGAGAGTCTTCAGATTCGCGGA-TTGAAGAAAGCGACAAAGAAATTCAGACAAGACAGGGTCGTAGAATGCGAGGATTACTCTGTTCGAAAATTCTACAAGGGCTACATAGATGAAACCACATTTGCACCATCAAGAGCTGGAACCGGAATCGCTGTTTCTGTCATGGAATGTGATAGTTCACGCTCTTTACAAGACTGGATGGCAGTAGTGAGGTCTCTTGGACAGTTGTCTCATCAGAATTTGGTCAATTTCTTGGGTTACTGTTGTGAAGACAACAAACCATTCTTCTTGGTATTTGAATACTCGCACAAAGGAAGTTTGGACAGTCACATTTTCGGAAAAGAAGAAGAGGCATTGCCATGGGAAATACGGGTTAAGATAGCCATTGGAACAGCTCAAGGTCTCGCGTTTCTTCACTCGATCAAGAACAGCCCCCTAAACCGAGAACTCAGGATGCATAACATTATGCTTGACGGGCAATACAATGC-AAAACTGTTCTATCTCGAACCAACCAAACGAAGCTTGGTAGATGAAGGTCTCAAGAGGGGAAGATTTACATACCTATCTCCTGAATGGGGATCGTTAGGTATTTTGGATATGACGACCGATGTTTACATTTTTGGTATGATCTTGCTTGAACTTTTAATGGGTTCCAAGGATAGAAAAAAGATTAAGGAAGAGCAAGGCTTAGTAGATTACTGGACCTCATCTTTCTTGCCAGATAATTATAAGATTGAGGAAATAATCGATCCCCGACTTGGGAGCGATTATTCTGCGAATGCGGCGACACAGATGGGCACACTCATCAACCGATGCACAGCGCATAATACAAAGAAACGGCCATTGATGCAACAAGTATTGGATGGTCTTAATCATATTGCAGAGATTAAGGACTAA
>Alc0.JGI(2)
ATGGGAAACTGTCTAAAGCATTTCAAACAACAACTTCCTTCAATTGCTCCCAAGCCTCTCATTATCCCTCCAATATTTTCAGTGGAGCCAGAAAACGAGAATCTGAGAGTCTTCAGATTCGCGGA-TTGAAGAAAGCGACAAAGAAATTCAGACAAGACAGGGTCGTAGAATGCGAGGATTACTCTGTTCGAAAATTCTACAAGGGCTACATAGATGAAACCACATTTGCACCATCAAGAGCTGGAACCGGAATCGCTGTTTCTGTCATGGAATGTGATAGTTCACGCTCTTTACAAGACTGGATGGCAGTAGTGAGGTCTCTTGGACAGTTGTCTCATCAGAATTTGGTCAATTTCTTGGGTTACTGTTGTGAAGACAACAAACCATTCTTCTTGGTATTTGAATACTCGCACAAAGGAAGTTTGGACAGTCACATTTTCGGAAAAGAAGAAGAGGCATTGCCATGGGAAATACGGGTTAAGATAGCCATTGGAACAGCTCAAGGTCTCGCGTTTCTTCACTCGATCAAGAACAGCCCCCTAAACCGAGAACTCAGGATGCATAACATTATGCTTGACGAGCAATACAATGCAAAAACTGTTCTATCTCGAACCAACCAAACGAAGCTTGGTAGATGAAGGTCTCAAGAGGGGAAGATTTACATACCTATCTCCTGAATGGGGATCGTTAGGTATTTTGGATATGACGACCGATGTTTACATTTTTGGTATGATCTTGCTTGAACTTTTAATGGGTTCCAAGGATAGAAAAAAGATTAAGGAAGAGCAAGGCTTAGTAGATTACTGGACCTCATCTTTCTTGCCAGATAATTATAAGATTGAGGAAATAATCGATCCCCGACTTGGGAGCGATTATTCTGCGAATGCGGCGACACAGATGGGCACACTCATCAACCGATGCACAGCGCATAATACAAAGAAACGGCCATTGATGCAACAAGTATTGGATGGTCTTAATCATATTGCAGAGATTAAGGACTAA
>AleStenar444.GMI(2)
ATGGGAAACTGTCTAAAGCATTTCAAACAACAACTTCCTTCAATTGCTCCCAAGCCTCTCATTATCCCTCCAATATTTTCAGTGGAGCCAGAAAACGAGAATCTGAGAGTCTTCAGATTCGCGGA-TTGAAGAAAGCGACAAAGAAATTCAGACAAGACAGGGTCGTAGAATGCGAGGATTACTCTGTTCGAAAATTCTACAAGGGCTACATAGATGAAACCACATTTGCACCATCAAGAGCTGGAACCGGAATCGCTGTTTCTGTCATGGAATGTGATAGTTCACGCTCTTTACAAGACTGGATGGCAGTAGTGAGGTCTCTTGGACAGTTGTCTCATCAGAATTTGGTCAATTTCTTGGGTTACTGTTGTGAAGACAACAAACCATTCTTCTTGGTATTTGAATACTCGCACAAAGGAAGTTTGGACAGTCACATTTTCGGAAAAGAAGAAGAGGCATTGCCATGGGAAATACGGGTTAAGATAGCCATTGGAACAGCTCAAGGTCTCGCGTTTCTTCACTCGATCAAGAACAGCCCCCTAAACCGAGAACTCAGGATGCATAACATTATGCTTGACGGGCAATACAATGCAAAAACTGTTCTATCTCGAACCAACCAAACGAAGCTTGGTAGATGAAGGTCTCAAGAGGGGAAGATTTACATACCTATCTCCTGAATGGGGATCGTTAGGTATTTTGGATATGACGACCGATGTTTACATTTTTGGTATGATCTTGCTTGAACTTTTAATGGGTTCCAAGGATAGAAAAAAGATTAAGGAAGAGCAAGGCTTAGTAGATTACTGGACCTCATCTTTCTTGCCAGATAATTATAAGATTGAGGAAATAATCGATCCCCGACTTGGGAGCGATTATTCTGCGAATGCGGCGACACAGATGGGCACACTCATCAACCGATGCACAGCGCATAATACAAAGAAACGGCCATTGATGCAACAAGTATTGGATGGTCTTAATCATATTGCAGAGATTAAGGACTAA
>AleStenar5614.GMI(2)
ATGGGAAACTGTCTAAAGCATTTCAAACAACAACTTCCTTCAATTGCTCCCAAGCCTCTCATTATCCCTCCAATATTTTCAGTGGAGCCAGAAAACGAGAATCTGAGAGTCTTCAGATTCGCGGA-TTGAAGAAAGCGACAAAGAAATTCAGACAAGACAGGGTCGTAGAATGCGAGGATTACTCTGTTCGAAAATTCTACAAGGGCTACATAGATGAAACCACATTTGCACCATCAAGAGCTGGAACCGGAATCGCTGTTTCTGTCATGGAATGTGATAGTTCACGCTCTTTACAAGACTGGATGGCAGTAGTGAGGTCTCTTGGACAGTTGTCTCATCAGAATTTGGTCAATTTCTTGGGTTACTGTTGTGAAGACAACAAACCATTCTTCTTGGTATTTGAATACTCGCACAAAGGAAGTTTGGACAGTCACATTTTCGGAAAAGAAGAAGAGGCATTGCCATGGGAAATACGGGTTAAGATAGCCATTGGAACAGCTCAAGGTCTCGCGTTTCTTCACTCGATCAAGAACAGCCCCCTAAACCGAGAACTCAGGATGCATAACATTATGCTTGACGGGCAATACAATGCAAAAACTGTTCTATCTCGAACCAACCAAACGAAGCTTGGTAGATGAAGGTCTCAAGAGGGGAAGATTTACATACCTATCTCCTGAATGGGGATCGTTAGGTATTTTGGATATGACGACCGATGTTTACATTTTTGGTATGATCTTGCTTGAACTTTTAATGGGTTCCAAGGATAGAAAAAAGATTAAGGAAGAGCAAGGCTTAGTAGATTACTGGACCTCATCTTTCTTGCCAGATAATTATAAGATTGAGGAAATAATCGATCCCCGACTTGGGAGCGATTATTCTGCGAATGCGGCGACACAGATGGGCACACTCATCAACCGATGCACAGCGCATAATACAAAGAAACGGCCATTGATGCAACAAGTATTGGATGGTCTTAATCATATTGCAGAGATTAAGGACTAA
>AleStenar6424.GMI(2)
ATGGGAAACTGTCTAAAGCATTTCAAACAACAACTTCCTTCAATTGCTCCCAAGCCTCTCATTATCCCTCCAATATTTTCAGTGGAGCCAGAAAACGAGAATCTGAGAGTCTTCAGATTCGCGGA-TTGAAGAAAGCGACAAAGAAATTCAGACAAGACAGGGTCGTAGAATGCGAGGATTACTCTGTTCGAAAATTCTACAAGGGCTACATAGATGAAACCACATTTGCACCATCAAGAGCTGGAACCGGAATCGCTGTTTCTGTCATGGAATGTGATAGTTCACGCTCTTTACAAGACTGGATGGCAGTAGTGAGGTCTCTTGGACAGTTGTCTCATCAGAATTTGGTCAATTTCTTGGGTTACTGTTGTGAAGACAACAAACCATTCTTCTTGGTATTTGAATACTCGCACAAAGGAAGTTTGGACAGTCACATTTTCGGAAAAGAAGAAGAGGCATTGCCATGGGAAATACGGGTTAAGATAGCCATTGGAACAGCTCAAGGTCTCGCGTTTCTTCACTCGATCAAGAACAGCCCCCTAAACCGAGAACTCAGGATGCATAACATTATGCTTGACGGGCAATACAATGCAAAAACTGTTCTATCTCGAACCAACCAAACGAAGCTTGGTAGATGAAGGTCTCAAGAGGGGAAGATTTACATACCTATCTCCTGAATGGGGATCGTTAGGTATTTTGGATATGACGACCGATGTTTACATTTTTGGTATGATCTTGCTTGAACTTTTAATGGGTTCCAAGGATAGAAAAAAGATTAAGGAAGAGCAAGGCTTAGTAGATTACTGGACCTCATCTTTCTTGCCAGATAATTATAAGATTGAGGAAATAATCGATCCCCGACTTGGGAGCGATTATTCTGCGAATGCGGCGACACAGATGGGCACACTCATCAACCGATGCACAGCGCATAATACAAAGAAACGGCCATTGATGCAACAAGTATTGGATGGTCTTAATCATATTGCAGAGATTAAGGACTAA
>Algutsrum.GMI(2)
ATGGGAAACTGTCTAAAGCATTTCAAACAACAACTTCCTTCAATTGCTCCCAAGCCTCTCATTATCCCTCCAATATTTTCAGTGGAGCCAGAAAACGAGAATCTGAGAGTCTTCAGATTCGCGGA-TTGAAGAAAGCGACAAAGAAATTCAGACAAGACAGGGTCGTAGAATGCGAGGATTACTCTGTTCGAAAATTCTACAAGGGCTACATAGATGAAACCACATTTGCACCATCAAGAGCTGGAACCGGAATCGCTGTTTCTGTCATGGAATGTGATAGTTCACGCTCTTTACAAGACTGGATGGCAGTAGTGAGGTCTCTTGGACAGTTGTCTCATCAGAATTTGGTCAATTTCTTGGGTTACTGTTGTGAAGACAACAAACCATTCTTCTTGGTATTTGAATACTCGCACAAAGGAAGTTTGGACAGTCACATTTTCGGAAAAGAAGAAGAGGCATTGCCATGGGAAATACGGGTTAAGATAGCCATTGGAACAGCTCAAGGTCTCGCGTTTCTTCACTCGATCAAGAACAGCCCCCTAAACCGAGAACTCAGGATGCATAACATTATGCTTGACGAGCAATACAATGCAAAAACTGTTCTATCTCGAACCAACCAAACGAAGCTTGGTAGATGAAGGTCTCAAGAGGGGAAGATTTACATACCTATCTCCTGAATGGGGATCGTTAGGTATTTTGGATATGACGACCGATGTTTACATTTTTGGTATGATCTTGCTTGAACTTTTAATGGGTTCCAAGGATAGAAAAAAGATTAAGGAAGAGCAAGGCTTAGTAGATTACTGGACCTCATCTTTCTTGCCAGATAATTATAAGATTGAGGAAATAATCGATCCCCGACTTGGGAGCGATTATTCTGCGAATGCGGCGACACAGATGGGCACACTCATCAACCGATGCACAGCGCATAATACAAAGAAACGGCCATTGATGCAACAAGTATTGGATGGTCTTAATCATATTGCAGAGATTAAGGACTAA
>Alst_1.SALK(2)
ATGGGAAACTGTCTAAAGCATTTCAAACAACAACTTCCTTCAATTGCTCCCAAGCCTCTCATTATCCCTCCAATATTTTCAGTGGAGCCAGAAAACGAGAATCTGAGAGTCTTCAGATTCGCGGA-TTGAAGAAAGCGACAAAGAAATTCAGACAAGACAGGGTCGTAGAATGCGAGGATTACTCTGTTCGAAAATTCTACAAGGGCTACATAGATGAAACCACATTTGCACCATCAAGAGCTGGAACCGGAATCGCTGTTTCTGTCATGGAATGTGATAGTTCACGCTCTTTACAAGACTGGATGGCAGTAGTGAGGTCTCTTGGACAGTTGTCTCATCAGAATTTGGTCAATTTCTTGGGTTACTGTTGTGAAGACAACAAACCATTCTTCTTGGTATTTGAATACTCGCACAAAGGAAGTTTGGACAGTCACATTTTCGGAAAAGAAGAAGAGGCATTGCCATGGGAAATACGGGTTAAGATAGCCATTGGAACAGCTCAAGGTCTCGCGTTTCTTCACTCGATCAAGAACAGCCCCCTAAACCGAGAACTCAGGATGCATAACATTATGCTTGACGAGCAATACAATGC-AAAACTGTTCTATCTCGAACCAACCAAACGAAGCTTGGTAGATGAAGGTCTCAAGAGGGGAAGATTTACATACCTATCTCCTGAATGGGGATCGTTAGGTATTTTGGATATGACGACCGATGTTTACATTTTTGGTATGATCTTGCTTGAACTTTTAATGGGTTCCAAGGATAGAAAAAAGATTAAGGAAGAGCAAGGCTTAGTAGATTACTGGACCTCATCTTTCTTGCCAGATAATTATAAGATTGAGGAAATAATCGATCCCCGACTTGGGAGCGATTATTCTGCGAATGCGGCGACACAGATGGGCACACTCATCAACCGATGCACAGCGCATAATACAAAGAAACGGCCATTGATGCAACAAGTATTGGATGGTCTTAATCATATTGCAGAGATTAAGGACTAA
>Alt1.9774.MONMPI(2)
ATGGGAAACTGTCTAAAGCATTTCAAACAACAACTTCCTTCAATTGCTCCCAAGCCTCTCATTATCCCTCCAATATTTTCAGTGGAGCCAGAAAACGAGAATCTGAGAGTCTTCAGATTCGCGGA-TTGAAGAAAGCGACAAAGAAATTCAGACAAGACAGGGTCGTAGAATGCGAGGATTACTCTGTTCGAAAATTCTACAAGGGCTACATAGATGAAACCACATTTGCACCATCAAGAGCTGGAACCGGAATCGCTGTTTCTGTCATGGAATGTGATAGTTCACGCTCTTTACAAGACTGGATGGCAGTAGTGAGGTCTCTTGGACAGTTGTCTCATCAGAATTTGGTCAATTTCTTGGGTTACTGTTGTGAAGACAACAAACCATTCTTCTTGGTATTTGAATACTCGCACAAAGGAAGTTTGGACAGTCACATTTTCGGAAAAGAAGAAGAGGCATTGCCATGGGAAATACGGGTTAAGATAGCCATTGGAACAGCTCAAGGTCTCGCGTTTCTTCACTCGATCAAGAACAGCCCCCTAAACCGAGAACTCAGGATGCATAACATTATGCTTGACGAGCAATACAATGCAAAAACTGTTCTATCTCGAACCAACCAAACGAAGCTTGGTAGATGAAGGTCTCAAGAGGGGAAGATTTACATACCTATCTCCTGAATGGGGATCGTTAGGTATTTTGGATATGACGACCGATGTTTACATTTTTGGTATGATCTTGCTTGAACTTTTAATGGGTTCCAAGGATAGAAAAAAGATTAAGGAAGAGCAAGGCTTAGTAGATTACTGGACCTCATCTTTCTTGCCAGATAATTATAAGATTGAGGAAATAATCGATCCCCGACTTGGGAGCGATTATTCTGCGAATGCGGCGACACAGATGGGCACACTCATCAACCGATGCACAGCGCATAATACAAAGAAACGGCCATTGATGCAACAAGTATTGGATGGTCTTAATCATATTGCAGAGATTAAGGACTAA
>Altai_5.SALK(2)
ATGGGAAACTGTCTAAAGCATTTCAAACAACAACTTCCTTCAATTGCTCCCAAGCCTCTCATTATCCCTCCAATATTTTCAGTGGAGCCAGAAAACGAGAATCTGAGAGTCTTCAGATTCGCGGA-TTGAAGAAAGCGACAAAGAAATTCAGACAAGACAGGGTCGTAGAATGCGAGGATTACTCTGTTCGAAAATTCTACAAGGGCTACATAGATGAAACCACATTTGCACCATCAAGAGCTGGAACCGGAATCGCTGTTTCTGTCATGGAATGTGATAGTTCACGCTCTTTACAAGACTGGATGGCAGTAGTGAGGTCTCTTGGACAGTTGTCTCATCAGAATTTGGTCAATTTCTTGGGTTACTGTTGTGAAGACAACAAACCATTCTTCTTGGTATTTGAATACTCGCACAAAGGAAGTTTGGACAGTCACATTTTCGGAAAAGAAGAAGAGGCATTGCCATGGGAAATACGGGTTAAGATAGCCATTGGAACAGCTCAAGGTCTCGCGTTTCTTCACTCGATCAAGAACAGCCCCCTAAACCGAGAACTCAGGATGCATAACATTATGCTTGACGAGCAATACAATGC-AAAACTGTTCTATCTCGAAACAACCAAACGAAGCTTGGTAGATGAAGGTCTCAAGAGGGGAAGATTTACATACCTATCTCCTGAATGGGGATCGTTAGGTATTTTGGATATGACGACCGATGTTTACATTTTTGGTATGATCTTGCTTGAACTTTTAATGGGTTCCAAGGATAGAAAAAAGATTAAGGAAGAGCAAGGCTTAGTAGATTACTGGACCTCATCTTTCTTGCCAGATAATTATAAGATTGAGGAAATAATCGATCCCCGACTTGGGAGCGATTATTCTGCGAATGCGGCGACACAGATGGGCACACTCATCAACCGATGCACAGCGCATAATACAAAGAAACGGCCATTGATGCAACAAGTATTGGATGGTCTTAATCATATTGCAGAGATTAAGGACTAA
>Amel_1.SALK(2)
ATGGGAAACTGTCTAAAGCATTTCAAACAACAACTTCCTTCAATTGCTCCCAAGCCTCTCATTATCCCTCCAATATTTTCAGTGGAGCCAGAAAACGAGAATCTGAGAGTCTTCAGATTCGCGGA-TTGAAGAAAGCGACAAAGAAATTCAGACAAGACAGGGTCGTAGAATGCGAGGATTACTCTGTTCGAAAATTCTACAAGGGCTACATAGATGAAACCACATTTGCACCATCAAGAGCTGGAACCGGAATCGCTGTTTCTGTCATGGAATGTGATAGTTCACGCTCTTTACAAGACTGGATGGCAGTAGTGAGGTCTCTTGGACAGTTGTCTCATCAGAATTTGGTCAATTTCTTGGGTTACTGTTGTGAAGACAACAAACCATTCTTCTTGGTATTTGAATACTCGCACAAAGGAAGTTTGGACAGTCACATTTTCGGAAAAGAAGAAGAGGCATTGCCATGGGAAATACGGGTTAAGATAGCCATTGGAACAGCTCAAGGTCTCGCGTTTCTTCACTCGATCAAGAACAGCCCCCTAAACCGAGAACTCAGGATGCATAACATTATGCTTGACGAGCAATACAATGCAAAAACTGTTCTATCTCGAACCAACCAAACGAAGCTTGGTAGATGAAGGTCTCAAGAGGGGAAGATTTACATACCTATCTCCTGAATGGGGATCGTTAGGTATTTTGGATATGACGACCGATGTTTACATTTTTGGTATGATCTTGCTTGAACTTTTAATGGGTTCCAAGGATAGAAAAAAGATTAAGGAAGAGCAAGGCTTAGTAGATTACTGGACCTCATCTTTCTTGCCAGATAATTATAAGATTGAGGAAATAATCGATCCCCGACTTGGGAGCGATTATTCTGCGAATGCGGCGACACAGATGGGCACACTCATCAACCGATGCACAGCGCATAATACAAAGAAACGGCCATTGATGCAACAAGTATTGGATGGTCTTAATCATATTGCAGAGATTAAGGACTAA
>An_1.SALK(2)
ATGGGAAACTGTCTAAAGCATTTCAAACAACAACTTCCTTCAATTGCTCCCAAGCCTCTCATTATCCCTCCAATATTTTCAGTGGAGCCAGAAAACGAGAATCTGAGAGTCTTCAGATTCGCGGA-TTGAAGAAAGCGACAAAGAAATTCAGACAAGACAGGGTCGTAGAATGCGAGGATTACTCTGTTCGAAAATTCTACAAGGGCTACATAGATGAAACCACATTTGCACCATCAAGAGCTGGAACCGGAATCGCTGTTTCTGTCATGGAATGTGATAGTTCACGCTCTTTACAAGACTGGATGGCAGTAGTGAGGTCTCTTGGACAGTTGTCTCATCAGAATTTGGTCAATTTCTTGGGTTACTGTTGTGAAGACAACAAACCATTCTTCTTGGTATTTGAATACTCGCACAAAGGAAGTTTGGACAGTCACATTTTCGGAAAAGAAGAAGAGGCATTGCCATGGGAAATACGGGTTAAGATAGCCATTGGAACAGCTCAAGGTCTCGCGTTTCTTCACTCGATCAAGAACAGCCCCCTAAACCGAGAACTCAGGATGCATAACATTATGCTTGACGAGCAATACAATGCAAAAACTGTTCTATCTCGAACCAACCAAACGAAGCTTGGTAGATGAAGGTCTCAAGAGGGGAAGATTTACATACCTATCTCCTGAATGGGGATCGTTAGGTATTTTGGATATGACGACCGATGTTTACATTTTTGGTATGATCTTGCTTGAACTTTTAATGGGTTCCAAGGATAGAAAAAAGATTAAGGAAGAGCAAGGCTTAGTAGATTACTGGACCTCATCTTTCTTGCCAGATAATTATAAGATTGAGGAAATAATCGATCCCCGACTTGGGAGCGATTATTCTGCGAATGCGGCGACACAGATGGGCACACTCATCAACCGATGCACAGCGCATAATACAAAGAAACGGCCATTGATGCAACAAGTATTGGATGGTCTTAATCATATTGCAGAGATTAAGGACTAA
>Ang_0.SALK(2)
ATGGGAAACTGTCTAAAGCATTTCAAACAACAACTTCCTTCAATTGCTCCCAAGCCTCTCATTATCCCTCCAATATTTTCAGTGGAGCCAGAAAACGAGAATCTGAGAGTCTTCAGATTCGCGGA-TTGAAGAAAGCGACAAAGAAATTCAGACAAGACAGGGTCGTAGAATGCGAGGATTACTCTGTTCGAAAATTCTACAAGGGCTACATAGATGAAACCACATTTGCACCATCAAGAGCTGGAACCGGAATCGCTGTTTCTGTCATGGAATGTGATAGTTCACGCTCTTTACAAGACTGGATGGCAGTAGTGAGGTCTCTTGGACAGTTGTCTCATCAGAATTTGGTCAATTTCTTGGGTTACTGTTGTGAAGACAACAAACCATTCTTCTTGGTATTTGAATACTCGCACAAAGGAAGTTTGGACAGTCACATTTTCGGAAAAGAAGAAGAGGCATTGCCATGGGAAATACGGGTTAAGATAGCCATTGGAACAGCTCAAGGTCTCGCGTTTCTTCACTCGATCAAGAACAGCCCCCTAAACCGAGAACTCAGGATGCATAACATTATGCTTGACGAGCAATACAATGC-AAAACTGTTCTATCTCGAAACAACCAAACGAAGCTTGGTAGATGAAGGTCTCAAGAGGGGAAGATTTACATACCTATCTCCTGAATGGGGATCGTTAGGTATTTTGGATATGACGACCGATGTTTACATTTTTGGTATGATCTTGCTTGAACTTTTAATGGGTTCCAAGGATAGAAAAAAGATTAAGGAAGAGCAAGGCTTAGTAGATTACTGGACCTCATCTTTCTTGCCAGATAATTATAAGATTGAGGAAATAATCGATCCCCGACTTGGGAGCGATTATTCTGCGAATGCGGCGACACAGATGGGCACACTCATCAACCGATGCACAGCGCATAATACAAAGAAACGGCCATTGATGCAACAAGTATTGGATGGTCTTAATCATATTGCAGAGATTAAGGACTAA
>Anholt_1.SALK(2)
ATGGGAAACTGTCTAAAGCATTTCAAACAACAACTTCCTTCAATTGCTCCCAAGCCTCTCATTATCCCTCCAATATTTTCAGTGGAGCCAGAAAACGAGAATCTGAGAGTCTTCAGATTCGCGGA-TTGAAGAAAGCGACAAAGAAATTCAGACAAGACAGGGTCGTAGAATGCGAGGATTACTCTGTTCGAAAATTCTACAAGGGCTACATAGATGAAACCACATTTGCACCATCAAGAGCTGGAACCGGAATCGCTGTTTCTGTCATGGAATGTGATAGTTCACGCTCTTTACAAGACTGGATGGCAGTAGTGAGGTCTCTTGGACAGTTGTCTCATCAGAATTTGGTCAATTTCTTGGGTTACTGTTGTGAAGACAACAAACCATTCTTCTTGGTATTTGAATACTCGCACAAAGGAAGTTTGGACAGTCACATTTTCGGAAAAGAAGAAGAGGCATTGCCATGGGAAATACGGGTTAAGATAGCCATTGGAACAGCTCAAGGTCTCGCGTTTCTTCACTCGATCAAGAACAGCCCCCTAAACCGAGAACTCAGGATGCATAACATTATGCTTGACGGGCAATACAATGC-AAAACTGTTCTATCTCGAACCAACCAAACGAAGCTTGGTAGATGAAGGTCTCAAGAGGGGAAGATTTACATACCTATCTCCTGAATGGGGATCGTTAGGTATTTTGGATATGACGACCGATGTTTACATTTTTGGTATGATCTTGCTTGAACTTTTAATGGGTTCCAAGGATAGAAAAAAGATTAAGGAAGAGCAAGGCTTAGTAGATTACTGGACCTCATCTTTCTTGCCAGATAATTATAAGATTGAGGAAATAATCGATCCCCGACTTGGGAGCGATTATTCTGCGAATGCGGCGACACAGATGGGCACACTCATCAACCGATGCACAGCGCATAATACAAAGAAACGGCCATTGATGCAACAAGTATTGGATGGTCTTAATCATATTGCAGAGATTAAGGACTAA
>Ann_1.SALK(2)
ATGGGAAACTGTCTAAAGCATTTCAAACAACAACTTCCTTCAATTGCTCCCAAGCCTCTCATTATCCCTCCAATATTTTCAGTGGAGCCAGAAAACGAGAATCTGAGAGTCTTCAGATTCGCGGA-TTGAAGAAAGCGACAAAGAAATTCAGACAAGACAGGGTCGTAGAATGCGAGGATTACTCTGTTCGAAAATTCTACAAGGGCTACATAGATGAAACCACATTTGCACCATCAAGAGCTGGAACCGGAATCGCTGTTTCTGTCATGGAATGTGATAGTTCACGCTCTTTACAAGACTGGATGGCAGTAGTGAGGTCTCTTGGACAGTTGTCTCATCAGAATTTGGTCAATTTCTTGGGTTACTGTTGTGAAGACAACAAACCATTCTTCTTGGTATTTGAATACTCGCACAAAGGAAGTTTGGACAGTCACATTTTCGGAAAAGAAGAAGAGGCATTGCCATGGGAAATACGGGTTAAGATAGCCATTGGAACAGCTCAAGGTCTCGCGTTTCTTCACTCGATCAAGAACAGCCCCCTAAACCGAGAACTCAGGATGCATAACATTATGCTTGACGAGCAATACAATGC-AAAACTGTTCTATCTCGAACCAACCAAACGAAGCTTGGTAGATGAAGGTCTCAAGAGGGGAAGATTTACATACCTATCTCCTGAATGGGGATCGTTAGGTATTTTGGATATGACGACCGATGTTTACATTTTTGGTATGATCTTGCTTGAACTTTTAATGGGTTCCAAGGATAGAAAAAAGATTAAGGAAGAGCAAGGCTTAGTAGATTACTGGACCTCATCTTTCTTGCCAGATAATTATAAGATTGAGGAAATAATCGATCCCCGACTTGGGAGCGATTATTCTGCGAATGCGGCGACACAGATGGGCACACTCATCAACCGATGCACAGCGCATAATACAAAGAAACGGCCATTGATGCAACAAGTATTGGATGGTCTTAATCATATTGCAGAGATTAAGGACTAA
>Anz_0.SALK(2)
ATGGGAAACTGTCTAAAGCATTTCAAACAACAACTTCCTTCAATTGCTCCCAAGCCTCTCATTATCCCTCCAATATTTTCAGTGGAGCCAGAAAACGAGAATCTGAGAGTCTTCAGATTCGCGGA-TTGAAGAAAGCGACAAAGAAATTCAGACAAGACAGGGTCGTAGAATGCGAGGATTACTCTGTTCGAAAATTCTACAAGGGCTACATAGATGAAACCACATTTGCACCATCAAGAGCTGGAACCGGAATCGCTGTTTCTGTCATGGAATGTGATAGTTCACGCTCTTTACAAGACTGGATGGCAGTAGTGAGGTCTCTTGGACAGTTGTCTCATCAGAATTTGGTCAATTTCTTGGGTTACTGTTGTGAAGACAACAAACCATTCTTCTTGGTATTTGAATACTCGCACAAAGGAAGTTTGGACAGTCACATTTTCGGAAAAGAAGAAGAGGCATTGCCATGGGAAATACGGGTTAAGATAGCCATTGGAACAGCTCAAGGTCTCGCGTTTCTTCACTCGATCAAGAACAGCCCCCTAAACCGAGAACTCAGGATGCATAACATTATGCTTGACGAGCAATACAATGC-AAAACTGTTCTATCTCGAAACAACCAAACGAAGCTTGGTAGATGAAGGTCTCAAGAGGGGAAGATTTACATACCTATCTCCTGAATGGGGATCGTTAGGTATTTTGGATATGACGACCGATGTTTACATTTTTGGTATGATCTTGCTTGAACTTTTAATGGGTTCCAAGGATAGAAAAAAGATTAAGGAAGAGCAAGGCTTAGTAGATTACTGGACCTCATCTTTCTTGCCAGATAATTATAAGATTGAGGAAATAATCGATCCCCGACTTGGGAGCGATTATTCTGCGAATGCGGCGACACAGATGGGCACACTCATCAACCGATGCACAGCGCATAATACAAAGAAACGGCCATTGATGCAACAAGTATTGGATGGTCTTAATCATATTGCAGAGATTAAGGACTAA
>App112.GMI(2)
ATGGGAAACTGTCTAAAGCATTTCAAACAACAACTTCCTTCAATTGCTCCCAAGCCTCTCATTATCCCTCCAATATTTTCAGTGGAGCCAGAAAACGAGAATCTGAGAGTCTTCAGATTCGCGGA-TTGAAGAAAGCGACAAAGAAATTCAGACAAGACAGGGTCGTAGAATGCGAGGATTACTCTGTTCGAAAATTCTACAAGGGCTACATAGATGAAACCACATTTGCACCATCAAGAGCTGGAACCGGAATCGCTGTTTCTGTCATGGAATGTGATAGTTCACGCTCTTTACAAGACTGGATGGCAGTAGTGAGGTCTCTTGGACAGTTGTCTCATCAGAATTTGGTCAATTTCTTGGGTTACTGTTGTGAAGACAACAAACCATTCTTCTTGGTATTTGAATACTCGCACAAAGGAAGTTTGGACAGTCACATTTTCGGAAAAGAAGAAGAGGCATTGCCATGGGAAATACGGGTTAAGATAGCCATTGGAACAGCTCAAGGTCTCGCGTTTCTTCACTCGATCAAGAACAGCCCCCTAAACCGAGAACTCAGGATGCATAACATTATGCTTGACGAGCAATACAATGCAAAAACTGTTCTATCTCGAAACAACCAAACGAAGCTTGGTAGATGAAGGTCTCAAGAGGGGAAGATTTACATACCTATCTCCTGAATGGGGATCGTTAGGTATTTTGGATATGACGACCGATGTTTACATTTTTGGTATGATCTTGCTTGAACTTTTAATGGGTTCCAAGGATAGAAAAAAGATTAAGGAAGAGCAAGGCTTAGTAGATTACTGGACCTCATCTTTCTTGCCAGATAATTATAAGATTGAGGAAATAATCGATCCCCGACTTGGGAGCGATTATTCTGCGAATGCGGCGACACAGATGGGCACACTCATCAACCGATGCACAGCGCATAATACAAAGAAACGGCCATTGATGCAACAAGTATTGGATGGTCTTAATCATATTGCAGAGATTAAGGACTAA
>App114.GMI(2)
ATGGGAAACTGTCTAAAGCATTTCAAACAACAACTTCCTTCAATTGCTCCCAAGCCTCTCATTATCCCTCCAATATTTTCAGTGGAGCCAGAAAACGAGAATCTGAGAGTCTTCAGATTCGCGGA-TTGAAGAAAGCGACAAAGAAATTCAGACAAGACAGGGTCGTAGAATGCGAGGATTACTCTGTTCGAAAATTCTACAAGGGCTACATAGATGAAACCACATTTGCACCATCAAGAGCTGGAACCGGAATCGCTGTTTCTGTCATGGAATGTGATAGTTCACGCTCTTTACAAGACTGGATGGCAGTAGTGAGGTCTCTTGGACAGTTGTCTCATCAGAATTTGGTCAATTTCTTGGGTTACTGTTGTGAAGACAACAAACCATTCTTCTTGGTATTTGAATACTCGCACAAAGGAAGTTTGGACAGTCACATTTTCGGAAAAGAAGAAGAGGCATTGCCATGGGAAATACGGGTTAAGATAGCCATTGGAACAGCTCAAGGTCTCGCGTTTCTTCACTCGATCAAGAACAGCCCCCTAAACCGAGAACTCAGGATGCATAACATTATGCTTGACGAGCAATACAATGCAAAAACTGTTCTATCTCGAACCAACCTAACGAAGCTTGGTAGATGAAGGTCTCAAGAGGGGAAGATTTACATACCTATCTCCTGAATGGGGATCGTTAGGTATTTTGGATATGACGACCGATGTTTACATTTTTGGTATGATCTTGCTTGAACTTTTAATGGGTTCCAAGGATAGAAAAAAGATTAAGGAAGAGCAAGGCTTAGTAGATTACTGGACCTCATCTTTCTTGCCAGATAATTATAAGATTGAGGAAATAATCGATCCCCGTCTTGGGAGCGATTATTCTGCGAATGCGGCGACACAGATGGGCACACTCATCAACCGATGCACAGCGCATAATACAAAGAAACGGCCATTGATGCAACAAGTATTGGATGGTCTTAATCATATTGCAGAGATTAAGGACTAA
>App116.GMI(2)
ATGGGAAACTGTCTAAAGCATTTCAAACAACAACTTCCTTCAATTGCTCCCAAGCCTCTCATTATCCCTCCAATATTTTCAGTGGAGCCAGAAAACGAGAATCTGAGAGTCTTCAGATTCGCGGA-TTGAAGAAAGCGACAAAGAAATTCAGACAAGACAGGGTCGTAGAATGCGAGGATTACTCTGTTCGAAAATTCTACAAGGGCTACATAGATGAAACCACATTTGCACCATCAAGAGCTGGAACCGGAATCGCTGTTTCTGTCATGGAATGTGATAGTTCACGCTCTTTACAAGACTGGATGGCAGTAGTGAGGTCTATTGGACAGTTGTCTCATCAGAATTTGGTCAATTTCTTGGGTTACTGTTGTGAAGACAACAAACCATTCTTCTTGGTATTTGAATACTCGCACAAAGGAAGTTTGGACAGTCACATTTTCGGAAAAGAAGAAGAGGCATTGCCATGGGAAATACGGGTTAAGATAGCCATTGGAACAGCTCAAGGTCTCGCGTTTCTTCACTCGATCAAGAACAGCCCCCTAAACCGAGAACTCAGGATGCATAACATTATGCTTGACGAGCAATACAATGCAAAAACTGTTCTATCTCGAACCAACCAAACGAAGCTTGGTAGATGAAGGTCTCAAGAGGGGAAGATTTACATACCTATCTCCTGAATGGGGATCGTTAGGTATTTTGGATATGACGACCGATGTTTACATTTTTGGTATGATCTTGCTTGAACTTTTAATGGGTTCCAAGGATAGAAAAAAGATTAAGGAAGAGCAAGGCTTAGTAGATTACTGGACCTCATCTTTCTTGCCAGATATTTATAAGATTGAGGAAATAATCGATCCCCGACTTGGGAGCGATTATTCTGCGAATGCGGCGACACAGATGGGCACACTCATCAACCGATGCACAGCGCATAATACAAAGAAACGGCCATTGATGCAACAAGTATTGGATGGTCTTAATCATATTGCAGAGATTAAGGACTAA
>Appt_1.SALK(2)
ATGGGAAACTGTCTAAAGCATTTCAAACAACAACTTCCTTCAATTGCTCCCAAGCCTCTCATTATCCCTCCAATATTTTCAGTGGAGCCAGAAAACGAGAATCTGAGAGTCTTCAGATTCGCGGA-TTGAAGAAAGCGACAAAGAAATTCAGACAAGACAGGGTCGTAGAATGCGAGGATTACTCTGTTCGAAAATTCTACAAGGGCTACATAGATGAAACCACATTTGCACCATCAAGAGCTGGAACCGGAATCGCTGTTTCTGTCATGGAATGTGATAGTTCACGCTCTTTACAAGACTGGATGGCAGTAGTGAGGTCTCTTGGACAGTTGTCTCATCAGAATTTGGTCAATTTCTTGGGTTACTGTTGTGAAGACAACAAACCATTCTTCTTGGTATTTGAATACTCGCACAAAGGAAGTTTGGACAGTCACATTTTCGGAAAAGAAGAAGAGGCATTGCCATGGGAAATACGGGTTAAGATAGCCATTGGAACAGCTCAAGGTCTCGCGTTTCTTCACTCGATCAAGAACAGCCCCCTAAACCGAGAACTCAGGATGCATAACATTATGCTTGACGAGCAATACAATGC-AAAACTGTTCTATCTCGAACCAACCAAACGAAGCTTGGTAGATGAAGGTCTCAAGAGGGGAAGATTTACATACCTATCTCCTGAATGGGGATCGTTAGGTATTTTGGATATGACGACCGATGTTTACATTTTTGGTATGATCTTGCTTGAACTTTTAATGGGTTCCAAGGATAGAAAAAAGATTAAGGAAGAGCAAGGCTTAGTAGATTACTGGACCTCATCTTTCTTGCCAGATAATTATAAGATTGAGGAAATAATCGATCCCCGACTTGGGAGCGATTATTCTGCGAATGCGGCGACACAGATGGGCACACTCATCAACCGATGCACAGCGCATAATACAAAGAAACGGCCATTGATGCAACAAGTATTGGATGGTCTTAATCATATTGCAGAGATTAAGGACTAA
>BEZ9.9928.MONMPI
ATGGGAAACTGTCTAAAGCATTTCAAACAACAACTTCCTTCAATTGCTCCCAAGCCTCTCATTATCCCTCCAATATTTTCAGTGGAGCCAGAAAACGAGAATCTGAGAGTCTTCAGATTCGCGGA-TTGAAGAAAGCGACAAAGAAATTCAGACAAGACAGGGTCGTAGAATGCGAGGATTACTCTGTTCGAAAATTCTACAAGGGCTACATAGATGAAACCACATTTGCACCATCAAGAGCTGGAACCGGAATCGCTGTTTCTGTCATGGAATGTGATAGTTCACGCTCTTTACAAGACTGGATGGCAGTAGTGAGGTCTCTTGGACAGTTGTCTCATCAGAATTTGGTCAATTTCTTGGGTTACTGTTGTGAAGACAACAAACCATTCTTCTTGGTATTTGAATACTCGCACAAAGGAAGTTTGGACAGTCACATTTTCGGAAAAGAAGAAGAGGCATTGCCATGGGAAATACGGGTTAAGATAGCCATTGGAACAGCTCAAGGTCTCGCGTTTCTTCACTCGATCAAGAACAGCCCCCTAAACCGAGAACTCAGGATGCATAACATTATGCTTGACGAGCAATACAATGCAAAAACTGTTCTATCTCGAACCAACCTAACGAAGCTTGGTAGATGAAGGTCTCAAGAGGGGAAGATTTACATACCTATCTCCTGAATGGGGATCGTTAGGTATTTTGGATATGACGACCGATGTTTACATTTTTGGTATGATCTTGCTTGAACTTTTAATGGGTTCCAAGGATAGAAAAAAGATTAAGGAAGAGCAAGGCTTAGTAGATTACTGGACCTCATCTTTCTTGCCAGATAATTATAAGATTGAGGAAATAATCGATCCCCGTCTTGGGAGCGATTATTCTGCGAATGCGGCGACACAGATGGGCACACTCATCAACCGATGCACAGCGCATAATACAAAGAAACGGCCATTGATGCAACAAGTATTGGATGGTCTTAATCATATTGCAGAGATTAAGGACTAA
>BI4.9813.MONMPI
ATGGGAAACTGTCTAAAGCATTTCAAACAACAACTTCCTTCAATTGCTCCCAAGCCTCTCATTATCCCTCCAATATTTTCAGTGGAGCCAGAAAACGAGAATCTGAGAGTCTTCAGATTCGCGGA-TTGAAGAAAGCGACAAAGAAATTCAGACAAGACAGGGTCGTAGAATGCGAGGATTACTCTGTTCGAAAATTCTACAAGGGCTACATAGATGAAACCACATTTGCACCATCAAGAGCTGGAACCGGAATCGCTGTTTCTGTCATGGAATGTGATAGTTCACGCTCTTTACAAGACTGGATGGCAGTAGTGAGGTCTCTTGGACAGTTGTCTCATCAGAATTTGGTCAATTTCTTGGGTTACTGTTGTGAAGACAACAAACCATTCTTCTTGGTATTTGAATACTCGCACAAAGGAAGTTTGGACAGTCACATTTTCGGAAAAGAAGAAGAGGCATTGCCATGGGAAATACGGGTTAAGATAGCCATTGGAACAGCTCAAGGTCTCGCGTTTCTTCACTCGATCAAGAACAGCCCCCTAAACCGAGAACTCAGGATGCATAACATTATGCTTGACGAGCAATACAATGCAAAAACTGTTCTATCTCGAACCAACCAAACGAAGCTTGGTAGATGAAGGTCTCAAGAGGGGAAGATTTACATACCTATCTCCTGAATGGGGATCGTTAGGTATTTTGGATATGACGACCGATGTTTACATTTTTGGTATGATCTTGCTTGAACTTTTAATGGGTTCCAAGGATAGAAAAAAGATTAAGGAAGAGCAAGGCTTAGTAGATTACTGGACCTCATCTTTCTTGCCAGATAATTATAAGATTGAGGAAATAATCGATCCCCGACTTGGGAGCGATTATTCTGCGAATGCGGCGACACAGATGGGCACACTCATCAACCGATGCACAGCGCATAATACAAAGAAACGGCCATTGATGCAACAAGTATTGGATGGTCTTAATCATATTGCAGAGATTAAGGACTAA
>BRE14.9919.MONMPI
ATGGGAAACTGTCTAAAGCATTTCAAACAACAACTTCCTTCAATTGCTCCCAAGCCTCTCATTATCCCTCCAATATTTTCAGTGGAGCCAGAAAACGAGAATCTGAGAGTCTTCAGATTCGCGGA-TTGAAGAAAGCGACAAAGAAATTCAGACAAGACAGGGTCGTAGAATGCGAGGATTACTCTGTTCGAAAATTCTACAAGGGCTACATAGATGAAACCACATTTGCACCATCAAGAGCTGGAACCGGAATCGCTGTTTCTGTCATGGAATGTGATAGTTCACGCTCTTTACAAGACTGGATGGCAGTAGTGAGGTCTCTTGGACAGTTGTCTCATCAGAATTTGGTCAATTTCTTGGGTTACTGTTGTGAAGACAACAAACCATTCTTCTTGGTATTTGAATACTCGCACAAAGGAAGTTTGGACAGTCACATTTTCGGAAAAGAAGAAGAGGCATTGCCATGGGAAATACGGGTTAAGATAGCCATTGGAACAGCTCAAGGTCTCGCGTTTCTTCACTCGATCAAGAACAGCCCCCTAAACCGAGAACTCAGGATGCATAACATTATGCTTGACGAGCAATACAATGCAAAAACTGTTCTATCTCGAAACAACCAAACGAAGCTTGGTAGATGAAGGTCTCAAGAGGGGAAGATTTACATACCTATCTCCTGAATGGGGATCGTTAGGTATTTTGGATATGACGACCGATGTTTACATTTTTGGTATGATCTTGCTTGAACTTTTAATGGGTTCCAAGGATAGAAAAAAGATTAAGGAAGAGCAAGGCTTAGTAGATTACTGGACCTCATCTTTCTTGCCAGATAATTATAAGATTGAGGAAATAATCGATCCCCGACTTGGGAGCGATTATTCTGCGAATGCGGCGACACAGATGGGCACACTCATCAACCGATGCACAGCGCATAATACAAAGAAACGGCCATTGATGCAACAAGTATTGGATGGTCTTAATCATATTGCAGAGATTAAGGACTAA
>BRI2.9910.MONMPI
ATGGGAAACTGTCTAAAGCATTTCAAACAACAACTTCCTTCAATTGCTCCCAAGCCTCTCATTATCCCTCCAATATTTTCAGTGGAGCCAGAAAACGAGAATCTGAGAGTCTTCAGATTCGCGGA-TTGAAGAAAGCGACAAAGAAATTCAGACAAGACAGGGTCGTAGAATGCGAGGATTACTCTGTTCGAAAATTCTACAAGGGCTACATAGATGAAACCACATTTGCACCATCAAGAGCTGGAACCGGAATCGCTGTTTCTGTCATGGAATGTGATAGTTCACGCTCTTTACAAGACTGGATGGCAGTAGTGAGGTCTCTTGGACAGTTGTCTCATCAGAATTTGGTCAATTTCTTGGGTTACTGTTGTGAAGACAACAAACCATTCTTCTTGGTATTTGAATACTCGCACAAAGGAAGTTTGGACAGTCACATTTTCGGAAAAGAAGAAGAGGCATTGCCATGGGAAATACGGGTTAAGATAGCCATTGGAACAGCTCAAGGTCTCGCGTTTCTTCACTCGATCAAGAACAGCCCCCTAAACCGAGAACTCAGGATGCATAACATTATGCTTGACGAGCAATACAATGC-AAAACTGTTCTATCTCGAACCAACCAAACGAAGCTTGGTAGATGAAGGTCTCAAGAGGGGAAGATTTACATACCTATCTCCTGAATGGGGATCGTTAGGTATTTTGGATATGACGACCGATGTTTACATTTTTGGTATGATCTTGCTTGAACTTTTAATGGGTTCCAAGGATAGAAAAAAGATTAAGGAAGAGCAAGGCTTAGTAGATTACTGGACCTCATCTTTCTTGCCAGATAATTATAAGATTGAGGAAATAATCGATCCCCGACTTGGGAGCGATTATTCTGCGAATGCGGCGACACAGATGGGCACACTCATCAACCGATGCACAGCGCATAATACAAAGAAACGGCCATTGATGCAACAAGTATTGGATGGTCTTAATCATATTGCAGAGATTAAGGACTAA
>Ba_1.SALK
ATGGGAAACTGTCTAAAGCATTTCAAACAACAACTTCCTTCAATTGCTCCCAAGCCTCTCATTATCCCTCCAATATTTTCAGTGGAGCCAGAAAACGAGAATCTGAGAGTCTTCAGATTCGCGGA-TTGAAGAAAGCGACAAAGAAATTCAGACAAGACAGGGTCGTAGAATGCGAGGATTACTCTGTTCGAAAATTCTACAAGGGCTACATAGATGAAACCACATTTGCACCATCAAGAGCTGGAACCGGAATCGCTGTTTCTGTCATGGAATGTGATAGTTCACGCTCTTTACAAGACTGGATGGCAGTAGTGAGGTCTCTTGGACAGTTGTCTCATCAGAATTTGGTCAATTTCTTGGGTTACTGTTGTGAAGACAACAAACCATTCTTCTTGGTATTTGAATACTCGCACAAAGGAAGTTTGGACAGTCACATTTTCGGAAAAGAAGAAGAGGCATTGCCATGGGAAATACGGGTTAAGATAGCCATTGGAACAGCTCAAGGTCTCGCGTTTCTTCACTCGATCAAGAACAGCCCCCTAAACCGAGAACTCAGGATGCATAACATTATGCTTGACGAGCAATACAATGCAAAAACTGTTCTATCTCGAACCAACCAAACGAAGCTTGGTAGATGAAGGTCTCAAGAGGGGAAGATTTACATACCTATCTCCTGAATGGGGATCGTTAGGTATTTTGGATATGACGACCGATGTTTACATTTTTGGTATGATCTTGCTTGAACTTTTAATGGGTTCCAAGGATAGAAAAAAGATTAAGGAAGAGCAAGGCTTAGTAGATTACTGGACCTCATCTTTCTTGCCAGATAATTATAAGATTGAGGAAATAATCGATCCCCGACTTGGGAGCGATTATTCTGCGAATGCGGCGACACAGATGGGCACACTCATCAACCGATGCACAGCGCATAATACAAAGAAACGGCCATTGATGCAACAAGTATTGGATGGTCTTAATCATATTGCAGAGATTAAGGACTAA
>Baa12.GMI
ATGGGAAACTGTCTAAAGCATTTCAAACAACAACTTCCTTCAATTGCTCCCAAGCCTCTCATTATCCCTCCAATATTTTCAGTGGAGCCAGAAAACGAGAATCTGAGAGTCTTCAGATTCGCGGA-TTGAAGAAAGCGACAAAGAAATTCAGACAAGACAGGGTCGTAGAATGCGAGGATTACTCTGTTCGAAAATTCTACAAGGGCTACATAGATGAAACCACATTTGCACCATCAAGAGCTGGAACCGGAATCGCTGTTTCTGTCATGGAATGTGATAGTTCACGCTCTTTACAAGACTGGATGGCAGTAGTGAGGTCTCTTGGACAGTTGTCTCATCAGAATTTGGTCAATTTCTTGGGTTACTGTTGTGAAGACAACAAACCATTCTTCTTGGTATTTGAATACTCGCACAAAGGAAGTTTGGACAGTCACATTTTCGGAAAAGAAGAAGAGGCATTGCCATGGGAAATACGGGTTAAGATAGCCATTGGAACAGCTCAAGGTCTCGCGTTTCTTCACTCGATCAAGAACAGCCCCCTAAACCGAGAACTCAGGATGCATAACATTATGCTTGACGAGCAATACAATGCAAAAACTGTTCTATCTCGAACCAACCAAACGAAGCTTGGTAGATGAAGGTCTCAAGAGGGGAAGATTTACATACCTATCTCCTGAATGGGGATCGTTAGGTATTTTGGATATGACGACCGATGTTTACATTTTTGGTATGATCTTGCTTGAACTTTTAATGGGTTCCAAGGATAGAAAAAAGATTAAGGAAGAGCAAGGCTTAGTAGATTACTGGACCTCATCTTTCTTGCCAGATAATTATAAGATTGAGGAAATAATCGATCCCCGACTTGGGAGCGATTATTCTGCGAATGCGGCGACACAGATGGGCACACTCATCAACCGATGCACAGCGCATAATACAAAGAAACGGCCATTGATGCAACAAGTATTGGATGGTCTTAATCATATTGCAGAGATTAAGGACTAA
>Baa41.GMI
ATGGGAAACTGTCTAAAGCATTTCAAACAACAACTTCCTTCAATTGCTCCCAAGCCTCTCATTATCCCTCCAATATTTTCAGTGGAGCCAGAAAACGAGAATCTGAGAGTCTTCAGATTCGCGGA-TTGAAGAAAGCGACAAAGAAATTCAGACAAGACAGGGTCGTAGAATGCGAGGATTACTCTGTTCGAAAATTCTACAAGGGCTACATAGATGAAACCACATTTGCACCATCAAGAGCTGGAACCGGAATCGCTGTTTCTGTCATGGAATGTGATAGTTCACGCTCTTTACAAGACTGGATGGCAGTAGTGAGGTCTCTTGGACAGTTGTCTCATCAGAATTTGGTCAATTTCTTGGGTTACTGTTGTGAAGACAACAAACCATTCTTCTTGGTATTTGAATACTCGCACAAAGGAAGTTTGGACAGTCACATTTTCGGAAAAGAAGAAGAGGCATTGCCATGGGAAATACGGGTTAAGATAGCCATTGGAACAGCTCAAGGTCTCGCGTTTCTTCACTCGATCAAGAACAGCCCCCTAAACCGAGAACTCAGGATGCATAACATTATGCTTGACGAGCAATACAATGCAAAAACTGTTCTATCTCGAACCAACCTAACGAAGCTTGGTAGATGAAGGTCTCAAGAGGGGAAGATTTACATACCTATCTCCTGAATGGGGATCGTTAGGTATTTTGGATATGACGACCGATGTTTACATTTTTGGTATGATCTTGCTTGAACTTTTAATGGGTTCCAAGGATAGAAAAAAGATTAAGGAAGAGCAAGGCTTAGTAGATTACTGGACCTCATCTTTCTTGCCAGATAATTATAAGATTGAGGAAATAATCGATCCCCGTCTTGGGAGCGATTATTCTGCGAATGCGGCGACACAGATGGGCACACTCATCAACCGATGCACAGCGCATAATACAAAGAAACGGCCATTGATGCAACAAGTATTGGATGGTCTTAATCATATTGCAGAGATTAAGGACTAA
>Baa51.GMI
ATGGGAAACTGTCTAAAGCATTTCAAACAACAACTTCCTTCAATTGCTCCCAAGCCTCTCATTATCCCTCCAATATTTTCAGTGGAGCCAGAAAACGAGAATCTGAGAGTCTTCAGATTCGCGGA-TTGAAGAAAGCGACAAAGAAATTCAGACAAGACAGGGTCGTAGAATGCGAGGATTACTCTGTTCGAAAATTCTACAAGGGCTACATAGATGAAACCACATTTGCACCATCAAGAGCTGGAACCGGAATCGCTGTTTCTGTCATGGAATGTGATAGTTCACGCTCTTTACAAGACTGGATGGCAGTAGTGAGGTCTCTTGGACAGTTGTCTCATCAGAATTTGGTCAATTTCTTGGGTTACTGTTGTGAAGACAACAAACCATTCTTCTTGGTATTTGAATACTCGCACAAAGGAAGTTTGGACAGTCACATTTTCGGAAAAGAAGAAGAGGCATTGCCATGGGAAATACGGGTTAAGATAGCCATTGGAACAGCTCAAGGTCTCGCGTTTCTTCACTCGATCAAGAACAGCCCCCTAAACCGAGAACTCAGGATGCATAACATTATGCTTGACGAGCAATACAATGCAAAAACTGTTCTATCTCGAACCAACCTAACGAAGCTTGGTAGATGAAGGTCTCAAGAGGGGAAGATTTACATACCTATCTCCTGAATGGGGATCGTTAGGTATTTTGGATATGACGACCGATGTTTACATTTTTGGTATGATCTTGCTTGAACTTTTAATGGGTTCCAAGGATAGAAAAAAGATTAAGGAAGAGCAAGGCTTAGTAGATTACTGGACCTCATCTTTCTTGCCAGATAATTATAAGATTGAGGAAATAATCGATCCCCGTCTTGGGAGCGATTATTCTGCGAATGCGGCGACACAGATGGGCACACTCATCAACCGATGCACAGCGCATAATACAAAGAAACGGCCATTGATGCAACAAGTATTGGATGGTCTTAATCATATTGCAGAGATTAAGGACTAA
>Baa_1.SALK
ATGGGAAACTGTCTAAAGCATTTCAAACAACAACTTCCTTCAATTGCTCCCAAGCCTCTCATTATCCCTCCAATATTTTCAGTGGAGCCAGAAAACGAGAATCTGAGAGTCTTCAGATTCGCGGA-TTGAAGAAAGCGACAAAGAAATTCAGACAAGACAGGGTCGTAGAATGCGAGGATTACTCTGTTCGAAAATTCTACAAGGGCTACATAGATGAAACCACATTTGCACCATCAAGAGCTGGAACCGGAATCGCTGTTTCTGTCATGGAATGTGATAGTTCACGCTCTTTACAAGACTGGATGGCAGTAGTGAGGTCTCTTGGACAGTTGTCTCATCAGAATTTGGTCAATTTCTTGGGTTACTGTTGTGAAGACAACAAACCATTCTTCTTGGTATTTGAATACTCGCACAAAGGAAGTTTGGACAGTCACATTTTCGGAAAAGAAGAAGAGGCATTGCCATGGGAAATACGGGTTAAGATAGCCATTGGAACAGCTCAAGGTCTCGCGTTTCTTCACTCGATCAAGAACAGCCCCCTAAACCGAGAACTCAGGATGCATAACATTATGCTTGACGAGCAATACAATGC-AAAACTGTTCTATCTCGAACCAACCAAACGAAGCTTGGTAGATGAAGGTCTCAAGAGGGGAAGATTTACATACCTATCTCCTGAATGGGGATCGTTAGGTATTTTGGATATGACGACCGATGTTTACATTTTTGGTATGATCTTGCTTGAACTTTTAATGGGTTCCAAGGATAGAAAAAAGATTAAGGAAGAGCAAGGCTTAGTAGATTACTGGACCTCATCTTTCTTGCCAGATAATTATAAGATTGAGGAAATAATCGATCCCCGACTTGGGAGCGATTATTCTGCGAATGCGGCGACACAGATGGGCACACTCATCAACCGATGCACAGCGCATAATACAAAGAAACGGCCATTGATGCAACAAGTATTGGATGGTCTTAATCATATTGCAGAGATTAAGGACTAA
>Bach7.9778.MONMPI
ATGGGAAACTGTCTAAAGCATTTCAAACAACAACTTCCTTCAATTGCTCCCAAGCCTCTCATTATCCCTCCAATATTTTCAGTGGAGCCAGAAAACGAGAATCTGAGAGTCTTCAGATTCGCGGA-TTGAAGAAAGCGACAAAGAAATTCAGACAAGACAGGGTCGTAGAATGCGAGGATTACTCTGTTCGAAAATTCTACAAGGGCTACATAGATGAAACCACATTTGCACCATCAAGAGCTGGAACCGGAATCGCTGTTTCTGTCATGGAATGTGATAGTTCACGCTCTTTACAAGACTGGATGGCAGTAGTGAGGTCTCTTGGACAGTTGTCTCATCAGAATTTGGTCAATTTCTTGGGTTACTGTTGTGAAGACAACAAACCATTCTTCTTGGTATTTGAATACTCGCACAAAGGAAGTTTGGACAGTCACATTTTCGGAAAAGAAGAAGAGGCATTGCCATGGGAAATACGGGTTAAGATAGCCATTGGAACAGCTCAAGGTCTCGCGTTTCTTCACTCGATCAAGAACAGCCCCCTAAACCGAGAACTCAGGATGCATAACATTATGCTTGACGAGCAATACAATGCAAAAACTGTTCTATCTCGAACCAACCAAACGAAGCTTGGTAGATGAAGGTCTCAAGAGGGGAAGATTTACATACCTATCTCCTGAATGGGGATCGTTAGGTATTTTGGATATGACGACCGATGTTTACATTTTTGGTATGATCTTGCTTGAACTTTTAATGGGTTCCAAGGATAGAAAAAAGATTAAGGAAGAGCAAGGCTTAGTAGATTACTGGACCTCATCTTTCTTGCCAGATAATTATAAGATTGAGGAAATAATCGATCCCCGACTTGGGAGCGATTATTCTGCGAATGCGGCGACACAGATGGGCACACTCATCAACCGATGCACAGCGCATAATACAAAGAAACGGCCATTGATGCAACAAGTATTGGATGGTCTTAATCATATTGCAGAGATTAAGGACTAA
>Bach21.9796.MONMPI
ATGGGAAACTGTCTAAAGCATTTCAAACAACAACTTCCTTCAATTGCTCCCAAGCCTCTCATTATCCCTCCAATATTTTCAGTGGAGCCAGAAAACGAGAATCTGAGAGTCTTCAGATTCGCGGA-TTGAAGAAAGCGACAAAGAAATTCAGACAAGACAGGGTCGTAGAATGCGAGGATTACTCTGTTCGAAAATTCTACAAGGGCTACATAGATGAAACCACATTTGCACCATCAAGAGCTGGAACCGGAATCGCTGTTTCTGTCATGGAATGTGATAGTTCACGCTCTTTACAAGACTGGATGGCAGTAGTGAGGTCTCTTGGACAGTTGTCTCATCAGAATTTGGTCAATTTCTTGGGTTACTGTTGTGAAGACAACAAACCATTCTTCTTGGTATTTGAATACTCGCACAAAGGAAGTTTGGACAGTCACATTTTCGGAAAAGAAGAAGAGGCATTGCCATGGGAAATACGGGTTAAGATAGCCATTGGAACAGCTCAAGGTCTCGCGTTTCTTCACTCGATCAAGAACAGCCCCCTAAACCGAGAACTCAGGATGCATAACATTATGCTTGACGAGCAATACAATGCAAAAACTGTTCTATCTCGAAACAACCAAACGAAGCTTGGTAGATGAAGGTCTCAAGAGGGGAAGATTTACATACCTATCTCCTGAATGGGGATCGTTAGGTATTTTGGATATGACGACCGATGTTTACATTTTTGGTATGATCTTGCTTGAACTTTTAATGGGTTCCAAGGATAGAAAAAAGATTAAGGAAGAGCAAGGCTTAGTAGATTACTGGACCTCATCTTTCTTGCCAGATAATTATAAGATTGAGGAAATAATCGATCCCCGACTTGGGAGCGATTATTCTGCGAATGCGGCGACACAGATGGGCACACTCATCAACCGATGCACAGCGCATAATACAAAGAAACGGCCATTGATGCAACAAGTATTGGATGGTCTTAATCATATTGCAGAGATTAAGGACTAA
>Bai10.9779.MONMPI
ATGGGAAACTGTCTAAAGCATTTCAAACAACAACTTCCTTCAATTGCTCCCAAGCCTCTCATTATCCCTCCAATATTTTCAGTGGAGCCAGAAAACGAGAATCTGAGAGTCTTCAGATTCGCGGA-TTGAAGAAAGCGACAAAGAAATTCAGACAAGACAGGGTCGTAGAATGCGAGGATTACTCTGTTCGAAAATTCTACAAGGGCTACATAGATGAAACCACATTTGCACCATCAAGAGCTGGAACCGGAATCGCTGTTTCTGTCATGGAATGTGATAGTTCACGCTCTTTACAAGACTGGATGGCAGTAGTGAGGTCTCTTGGACAGTTGTCTCATCAGAATTTGGTCAATTTCTTGGGTTACTGTTGTGAAGACAACAAACCATTCTTCTTGGTATTTGAATACTCGCACAAAGGAAGTTTGGACAGTCACATTTTCGGAAAAGAAGAAGAGGCATTGCCATGGGAAATACGGGTTAAGATAGCCATTGGAACAGCTCAAGGTCTCGCGTTTCTTCACTCGATCAAGAACAGCCCCCTAAACCGAGAACTCAGGATGCATAACATTATGCTTGACGAGCAATACAATGCAAAAACTGTTCTATCTCGAACCAACCAAACGAAGCTTGGTAGATGAAGGTCTCAAGAGGGGAAGATTTACATACCTATCTCCTGAATGGGGATCGTTAGGTATTTTGGATATGACGACCGATGTTTACATTTTTGGTATGATCTTGCTTGAACTTTTAATGGGTTCCAAGGATAGAAAAAAGATTAAGGAAGAGCAAGGCTTAGTAGATTACTGGACCTCATCTTTCTTGCCAGATAATTATAAGATTGAGGAAATAATCGATCCCCGACTTGGGAGCGATTATTCTGCGAATGCGGCGACACAGATGGGCACACTCATCAACCGATGCACAGCGCATAATACAAAGAAACGGCCATTGATGCAACAAGTATTGGATGGTCTTAATCATATTGCAGAGATTAAGGACTAA
>Bak2.MPI
ATGGGAAACTGTCTAAAGCATTTCAAACAACAACTTCCTTCAATTGCTCCCAAGCCTCTCATTATCCCTCCAATATTTTCAGTGGAGCCAGAAAACGAGAATCTGAGAGTCTTCAGATTCGCGGA-TTGAAGAAAGCGACAAAGAAATTCAGACAAGACAGGGTCGTAGAATGCGAGGATTACTCTGTTCGAAAATTCTACAAGGGCTACATAGATGAAACCACATTTGCACCATCAAGAGCTGGAACCGGAATCGCTGTTTCTGTCATGGAATGTGATAGTTCACGCTCTTTACAAGACTGGATGGCAGTAGTGAGGTCTCTTGGACAGTTGTCTCATCAGAATTTGGTCAATTTCTTGGGTTACTGTTGTGAAGACAACAAACCATTCTTCTTGGTATTTGAATACTCGCACAAAGGAAGTTTGGACAGTCACATTTTCGGAAAAGAAGAAGAGGCATTGCCATGGGAAATACGGGTTAAGATAGCCATTGGAACAGCTCAAGGTCTCGTGTTTCTTCACTCGATCAAGAACAGCCCCCTAAACCGAGAACTCAGGATGCATAACATTATGCTTGACGGGCAATACAATGC-AAAACTGTTCTATCTCGAACCAACCAAACGAAGCTTGGTAGATGAAGGTCTCAAGAGGGGAAGATTTACATACCTATCTCCTGAATGGGGATCGTTAGGTATTTTGGATATGACGACCGATGTTTACATTTTTGGTATGATCTTGCTTGAACTTTTAATGGGTTCCAAGGATAGAAAAAAGATTAAGGAAGAGCAAGGCTTAGTAGATTACTGGACCTCATCTTTCTTGCCAGATAATTATAAGATTGAGGAAATAATCGATCCCCGACTTGGGAGCGATTATTCTGCGAATGCGGCGACACAGATGGGCACACTCATCAACCGATGCACAGCGCATAATACAAAGAAACGGCCATTGATGCAACAAGTATTGGATGGTCTTAATCATATTGCAGAGATTAAGGACTAA
>Bak7.MPI
ATGGGAAACTGTCTAAAGCATTTCAAACAACAACTTCCTTCAATTGCTCCCAAGCCTCTCATTATCCCTCCAATATTTTCAGTGGAGCCAGAAAACGAGAATCTGAGAGTCTTCAGATTCGCGGA-TTGAAGAAAGCGACAAAGAAATTCAGACAAGACAGGGTCGTAGAATGCGAGGATTACTCTGTTCGAAAATTCTACAAGGGCTACATAGATGAAACCACATTTGCACCATCAAGAGCTGGAACCGGAATCGCTGTTTCTGTCATGGAATGTGATAGTTCACGCTCTTTACAAGACTGGATGGCAGTAGTGAGGTCTCTTGGACAGTTGTCTCATCAGAATTTGGTCAATTTCTTGGGTTACTGTTGTGAAGACAACAAACCATTCTTCTTGGTATTTGAATACTCGCACAAAGGAAGTTTGGACAGTCACATTTTCGGAAAAGAAGAAGAGGCATTGCCATGGGAAATACGGGTTAAGATAGCCATTGGAACAGCTCAAGGTCTCGTGTTTCTTCACTCGATCAAGAACAGCCCCCTAAACCGAGAACTCAGGATGCATAACATTATGCTTGACGGGCAATACAATGC-AAAACTGTTCTATCTCGAACCAACCAAACGAAGCTTGGTAGATGAAGGTCTCAAGAGGGGAAGATTTACATACCTATCTCCTGAATGGGGATCGTTAGGTATTTTGGATATGACGACCGATGTTTACATTTTTGGTATGATCTTGCTTGAACTTTTAATGGGTTCCAAGGATAGAAAAAAGATTAAGGAAGAGCAAGGCTTAGTAGATTACTGGACCTCATCTTTCTTGCCAGATAATTATAAGATTGAGGAAATAATCGATCCCCGACTTGGGAGCGATTATTCTGCGAATGCGGCGACACAGATGGGCACACTCATCAACCGATGCACAGCGCATAATACAAAGAAACGGCCATTGATGCAACAAGTATTGGATGGTCTTAATCATATTGCAGAGATTAAGGACTAA
>Balan1.9613.MONMPI
ATGGGAAACTGTCTAAAGCATTTCAAACAACAACTTCCTTCAATTGCTCCCAAGCCTCTCATTATCCCTCCAATATTTTCAGTGGAGCCAGAAAACGAGAATCTGAGAGTCTTCAGATTCGCGGA-TTGAAGAAAGCGACAAAGAAATTCAGACAAGACAGGGTCGTAGAATGCGAGGATTACTCTGTTCGAAAATTCTACAAGGGCTACATAGATGAAACCACATTTGCACCATCAAGAGCTGGAACCGGAATCGCTGTTTCTGTCATGGAATGTGATAGTTCACGCTCTTTACAAGACTGGATGGCAGTAGTGAGGTCTCTTGGACAGTTGTCTCATCAGAATTTGGTCAATTTCTTGGGTTACTGTTGTGAAGACAACAAACCATTCTTCTTGGTATTTGAATACTCGCACAAAGGAAGTTTGGACAGTCACATTTTCGGAAAAGAAGAAGAGGCATTGCCATGGGAAATACGGGTTAAGATAGCCATTGGAACAGCTCAAGGTCTCGCGTTTCTTCACTCGATCAAGAACAGCCCCCTAAACCGAGAACTCAGGATGCATAACATTATGCTTGACGAGCAATACAATGCAAAAACTGTTCTATCTCGAAACAACCAAACGAAGCTTGGTAGATGAAGGTCTCAAGAGGGGAAGATTTACATACCTATCTCCTGAATGGGGATCGTTAGGTATTTTGGATATGACGACCGATGTTTACATTTTTGGTATGATCTTGCTTGAACTTTTAATGGGTTCCAAGGATAGAAAAAAGATTAAGGAAGAGCAAGGCTTAGTAGATTACTGGACCTCATCTTTCTTGCCAGATAATTATAAGATTGAGGAAATAATCGATCCCCGACTTGGGAGCGATTATTCTGCGAATGCGGCGACACAGATGGGCACACTCATCAACCGATGCACAGCGCATAATACAAAGAAACGGCCATTGATGCAACAAGTATTGGATGGTCTTAATCATATTGCAGAGATTAAGGACTAA
>Basta1.9619.MONMPI
ATGGGAAACTGTCTAAAGCATTTCAAACAACAACTTCCTTCAATTGCTCCCAAGCCTCTCATTATCCCTCCAATATTTTCAGTGGAGCCAGAAAACGAGAATCTGAGAGTCTTCAGATTCGCGGA-TTGAAGAAAGCGACAAAGAAATTCAGACAAGACAGGGTCGTAGAATGCGAGGATTACTCTGTTCGAAAATTCTACAAGGGCTACATAGATGAAACCACATTTGCACCATCAAGAGCTGGAACCGGAATCGCTGTTTCTGTCATGGAATGTGATAGTTCACGCTCTTTACAAGACTGGATGGCAGTAGTGAGGTCTCTTGGACAGTTGTCTCATCAGAATTTGGTCAATTTCTTGGGTTACTGTTGTGAAGACAACAAACCATTCTTCTTGGTATTTGAATACTCGCACAAAGGAAGTTTGGACAGTCACATTTTCGGAAAAGAAGAAGAGGCATTGCCATGGGAAATACGGGTTAAGATAGCCATTGGAACAGCTCAAGGTCTCGCGTTTCTTCACTCGATCAAGAACAGCCCCCTAAACCGAGAACTCAGGATGCATAACATTATGCTTGACGAGCAATACAATGCAAAAACTGTTCTATCTCGAAACAACCAAACGAAGCTTGGTAGATGAAGGTCTCAAGAGGGGAAGATTTACATACCTATCTCCTGAATGGGGATCGTTAGGTATTTTGGATATGACGACCGATGTTTACATTTTTGGTATGATCTTGCTTGAACTTTTAATGGGTTCCAAGGATAGAAAAAAGATTAAGGAAGAGCAAGGCTTAGTAGATTACTGGACCTCATCTTTCTTGCCAGATAATTATAAGATTGAGGAAATAATCGATCCCCGACTTGGGAGCGATTATTCTGCGAATGCGGCGACACAGATGGGCACACTCATCAACCGATGCACAGCGCATAATACAAAGAAACGGCCATTGATGCAACAAGTATTGGATGGTCTTAATCATATTGCAGAGATTAAGGACTAA
>Basta2.9620.MONMPI
ATGGGAAACTGTCTAAAGCATTTCAAACAACAACTTCCTTCAATTGCTCCCAAGCCTCTCATTATCCCTCCAATATTTTCAGTGGAGCCAGAAAACGAGAATCTGAGAGTCTTCAGATTCGCGGA-TTGAAGAAAGCGACAAAGAAATTCAGACAAGACAGGGTCGTAGAATGCGAGGATTACTCTGTTCGAAAATTCTACAAGGGCTACATAGATGAAACCACATTTGCACCATCAAGAGCTGGAACCGGAATCGCTGTTTCTGTCATGGAATGTGATAGTTCACGCTCTTTACAAGACTGGATGGCAGTAGTGAGGTCTCTTGGACAGTTGTCTCATCAGAATTTGGTCAATTTCTTGGGTTACTGTTGTGAAGACAACAAACCATTCTTCTTGGTATTTGAATACTCGCACAAAGGAAGTTTGGACAGTCACATTTTCGGAAAAGAAGAAGAGGCATTGCCATGGGAAATACGGGTTAAGATAGCCATTGGAACAGCTCAAGGTCTCGCGTTTCTTCACTCGATCAAGAACAGCCCCCTAAACCGAGAACTCAGGATGCATAACATTATGCTTGACGAGCAATACAATGCAAAAACTGTTCTATCTCGAAACAACCAAACGAAGCTTGGTAGATGAAGGTCTCAAGAGGGGAAGATTTACATACCTATCTCCTGAATGGGGATCGTTAGGTATTTTGGATATGACGACCGATGTTTACATTTTTGGTATGATCTTGCTTGAACTTTTAATGGGTTCCAAGGATAGAAAAAAGATTAAGGAAGAGCAAGGCTTAGTAGATTACTGGACCTCATCTTTCTTGCCAGATAATTATAAGATTGAGGAAATAATCGATCCCCGACTTGGGAGCGATTATTCTGCGAATGCGGCGACACAGATGGGCACACTCATCAACCGATGCACAGCGCATAATACAAAGAAACGGCCATTGATGCAACAAGTATTGGATGGTCTTAATCATATTGCAGAGATTAAGGACTAA
>Bay0.JGI
ATGGGAAACTGTCTAAAGCATTTCAAACAACAACTTCCTTCAATTGCTC.......TCTCATTATCCCTCCAATATTTTCAGTGGAGCCAGAAAACGAGAATCTGAGAGTCTTCAGATTCGCGGA-TTGAAGAAAGCGACAAAGAAATTCAGACAAGACAGGGTCGTAGAATGCGAGGATTACTCTG.TCGAAAATTCTACAAGGGCTACATAGATGAAACCACATTTGCACCATCAAGAGCTGGAACCGGAATCGCTGTTTCTGTCATGGAATGTGATAGTTCACGCTCTTTACAAGACTGGATGGCAGTAGTGAGGTCTCTTGGACAGTTGTCTCATCAGAATTTGGTCAATTTCTTGGGTTACTGTTGTGAAGACAACAAACCATTCTTCTTGGTATTTGAATACTCGCACAAAGGAAGTTTGGACAGTCACATTTT..GAAAAGAAGAAGAGGCATTGCCATGGGAAATACGGGTTAAGATAGCCATTGGAAC.................................GAACAGCCCCCTAAACCGAGAACTCAGGATGCATAACATTATGCTTGACGAGCAATACAATGCAAAAACTGTTCTATCTCGAACCAACCAAACGAAGCTTGGTAGATGAAGGTCTCAAGAGGGGAAGATTTACATACCTATCTCCTGAATGGGG........GTATTTTGGATATGACGACCGATGTTTACATTTTTGGTATGATCTTGCTTGAACTTTTAATGGGTTCCAAGGATAGAAAAAAGATTAAGGAAGAGCAAGGCTTAGTAGATTACTGGACCTCATCTTTCTTGCCAGATAATTATAAGATTGAGGAAATAATCGATCCCCGACTTG.........................................................................................................................................
>Bch_1.SALK
ATGGGAAACTGTCTAAAGCATTTCAAACAACAACTTCCTTCAATTGCTCCCAAGCCTCTCATTATCCCTCCAATATTTTCAGTGGAGCCAGAAAACGAGAATCTGAGAGTCTTCAGATTCGCGGA-TTGAAGAAAGCGACAAAGAAATTCAGACAAGACAGGGTCGTAGAATGCGAGGATTACTCTGTTCGAAAATTCTACAAGGGCTACATAGATGAAACCACATTTGCACCATCAAGAGCTGGAACCGGAATCGCTGTTTCTGTCATGGAATGTGATAGTTCACGCTCTTTACAAGACTGGATGGCAGTAGTGAGGTCTCTTGGACAGTTGTCTCATCAGAATTTGGTCAATTTCTTGGGTTACTGTTGTGAAGACAACAAACCATTCTTCTTGGTATTTGAATACTCGCACAAAGGAAGTTTGGACAGTCACATTTTCGGAAAAGAAGAAGAGGCATTGCCATGGGAAATACGGGTTAAGATAGCCATTGGAACAGCTCAAGGTCTCGCGTTTCTTCACTCGATCAAGAACAGCCCCCTAAACCGAGAACTCAGGATGCATAACATTATGCTTGACGAGCAATACAATGCAAAAACTGTTCTATCTCGAACCAACCAAACGAAGCTTGGTAGATGAAGGTCTCAAGAGGGGAAGATTTACATACCTATCTCCTGAATGGGGATCGTTAGGTATTTTGGATATGACGACCGATGTTTACATTTTTGGTATGATCTTGCTTGAACTTTTAATGGGTTCCAAGGATAGAAAAAAGATTAAGGAAGAGCAAGGCTTAGTAGATTACTGGACCTCATCTTTCTTGCCAGATAATTATAAGATTGAGGAAATAATCGATCCCCGACTTGGGAGCGATTATTCTGCGAATGCGGCGACACAGATGGGCACACTCATCAACCGATGCACAGCGCATAATACAAAGAAACGGCCATTGATGCAACAAGTATTGGATGGTCTTAATCATATTGCAGAGATTAAGGACTAA
>Bd_0.SALK
ATGGGAAACTGTCTAAAGCATTTCAAACAACAACTTCCTTCAATTGCTCCCAAGCCTCTCATTATCCCTCCAATATTTTCAGTGGAGCCAGAAAACGAGAATCTGAGAGTCTTCAGATTCGCGGA-TTGAAGAAAGCGACAAAGAAATTCAGACAAGACAGGGTCGTAGAATGCGAGGATTACTCTGTTCGAAAATTCTACAAGGGCTACATAGATGAAACCACATTTGCACCATCAAGAGCTGGAACCGGAATCGCTGTTTCTGTCATGGAATGTGATAGTTCACGCTCTTTACAAGACTGGATGGCAGTAGTGAGGTCTCTTGGACAGTTGTCTCATCAGAATTTGGTCAATTTCTTGGGTTACTGTTGTGAAGACAACAAACCATTCTTCTTGGTATTTGAATACTCGCACAAAGGAAGTTTGGACAGTCACATTTTCGGAAAAGAAGAAGAGGCATTGCCATGGGAAATACGGGTTAAGATAGCCATTGGAACAGCTCAAGGTCTCGCGTTTCTTCACTCGATCAAGAACAGCCCCCTAAACCGAGAACTCAGGATGCATAACATTATGCTTGACGAGCAATACAATGC-AAAACTGTTCTATCTCGAAACAACCAAACGAAGCTTGGTAGATGAAGGTCTCAAGAGGGGAAGATTTACATACCTATCTCCTGAATGGGGATCGTTAGGTATTTTGGATATGACGACCGATGTTTACATTTTTGGTATGATCTTGCTTGAACTTTTAATGGGTTCCAAGGATAGAAAAAAGATTAAGGAAGAGCAAGGCTTAGTAGATTACTGGACCTCATCTTTCTTGCCAGATAATTATAAGATTGAGGAAATAATCGATCCCCGACTTGGGAGCGATTATTCTGCGAATGCGGCGACACAGATGGGCACACTCATCAACCGATGCACAGCGCATAATACAAAGAAACGGCCATTGATGCAACAAGTATTGGATGGTCTTAATCATATTGCAGAGATTAAGGACTAA
>Bela1.9730.MONMPI
ACGGGAAACTGTCTAAAGCATTTCAAACAACAACTTCCTTCAATTGCTCCCAAGCCTCTCATTATCCCTCCAATATTTTCAGTGGAGCCAGAAAACGAGAATCTGAGAGTCTTCAGATTCGCGGA-TTGAAGAAAGCGACAAAGAAATTCAGACAAGACAGGGTCGTAGAATGCGAGGATTACTCTGTTCGAAAATTCTACAAGGGCTACATAGATGAAACCACATTTGCACCATCAAGAGCTGGAACCGGAATCGCTGTTTCTGTCATGGAATGTGATAGTTCACGCTCTTTACAAGACTGGATGGCAGTAGTGAGGTCTCTTGGACAGTTGTCTCATCAGAATTTGGTCAATTTCTTGGGTTACTGTTGTGAAGACAACAAACCATTCTTCTTGGTATTTGAATACTCGCACAAAGGAAGTTTGGACAGTCACATTTTCGGAAAAGAAGAAGAGGCATTGCCATGGGAAATACGGGTTAAGATAGCCATTGGAACAGCTCAAGGTCTCGCGTTTCTTCACTCGATCAAGAACAGCCCCCTAAACCGAGAACTCAGGATGCATAACATTATGCTTGACGAGCAATACAATGCAAAAACTGTTCTACCTCGAACCAACCAAACGAAGCTTGGTAGATGAAGGTCTCAAGAGGGGAAGATTTACATACCTATCTCCTGAATGGGGATCGTTAGGTATTTTGGATATGACGACCGATGTTTACATTTTTGGTATGATCTTGCTTGAACTTTTAATGGGTTCCAAGGATAGAAAAAAGATTAAGGAAGAGCAAGGCTTAGTAGATTACTGGACCTCATCTTTCTTGCCAGATAATTATAAGATTGAGGAAATAATCGATCCCCGACTTGGGAGCGATTATTCTGCGAATGCGGCGACACAGATGGGCACACTCATCAACCGATGCACAGCGCATAATACAAAGAAACGGCCATTGATGCAACAAGTATTGGATGGTCTTAATCATATTGCAGAGATTAAGGACTAA
>Bela2.9733.MONMPI
ATGGGAAACTGTCTAAAGCATTTCAAACAACAACTTCCTTCAATTGCTCCCAAGCCTCTCATTATCCCTCCAATATTTTCAGTGGAGCCAGAAAACGAGAATCTGAGAGTCTTCAGATTCGCGGA-TTGAAGAAAGCGACAAAGAAATTCAGACAAGACAGGGTCGTAGAATGCGAGGATTACTCTGTTCGAAAATTCTACAAGGGCTACATAGATGAAACCACATTTGCACCATCAAGAGCTGGAACCGGAATCGCTGTTTCTGTCATGGAATGTGATAGTTCACGCTCTTTACAAGACTGGATGGCAGTAGTGAGGTCTCTTGGACAGTTGTCTCATCAGAATTTGGTCAATTTCTTGGGTTACTGTTGTGAAGACAACAAACCATTCTTCTTGGTATTTGAATACTCGCACAAAGGAAGTTTGGACAGTCACATTTTCGGAAAAGAAGAAGAGGCATTGCCATGGGAAATACGGGTTAAGATAGCCATTGGAACAGCTCAAGGTCTCGCGTTTCTTCACTCGATCAAGAACAGCCCCCTAAACCGAGAACTCAGGATGCATAACATTATGCTTGACGAGCAATACAATGCAAAAACTGTTCTATCTCGAAACAACCAAACGAAGCTTGGTAGATGAAGGTCTCAAGAGGGGAAGATTTACATACCTATCTCCTGAATGGGGATCGTTAGGTATTTTGGATATGACGACCGATGTTTACATTTTTGGTATGATCTTGCTTGAACTTTTAATGGGTTCCAAGGATAGAAAAAAGATTAAGGAAGAGCAAGGCTTAGTAGATTACTGGACCTCATCTTTCTTGCCAGATAATTATAAGATTGAGGAAATAATCGATCCCCGACTTGGGAGCGATTATTCTGCGAATGCGGCGACACAGATGGGCACACTCATCAACCGATGCACAGCGCATAATACAAAGAAACGGCCATTGATGCAACAAGTATTGGATGGTCTTAATCATATTGCAGAGATTAAGGACTAA
>Benk_1.SALK
ATGGGAAACTGTCTAAAGCATTTCAAACAACAACTTCCTTCAATTGCTCCCAAGCCTCTCATTATCCCTCCAATATTTTCAGTGGAGCCAGAAAACGAGAATCTGAGAGTCTTCAGATTCGCGGA-TTGAAGAAAGCGACAAAGAAATTCAGACAAGACAGGGTCGTAGAATGCGAGGATTACTCTGTTCGAAAATTCTACAAGGGCTACATAGATGAAACCACATTTGCACCATCAAGAGCTGGAACCGGAATCGCTGTTTCTGTCATGGAATGTGATAGTTCACGCTCTTTACAAGACTGGATGGCAGTAGTGAGGTCTCTTGGACAGTTGTCTCATCAGAATTTGGTCAATTTCTTGGGTTACTGTTGTGAAGACAACAAACCATTCTTCTTGGTATTTGAATACTCGCACAAAGGAAGTTTGGACAGTCACATTTTCGGAAAAGAAGAAGAGGCATTGCCATGGGAAATACGGGTTAAGATAGCCATTGGAACAGCTCAAGGTCTCGCGTTTCTTCACTCGATCAAGAACAGCCCCCTAAACCGAGAACTCAGGATGCATAACATTATGCTTGACGAGCAATACAATGCAAAAACTGTTCTATCTCGAACCAACCAAACGAAGCTTGGTAGATGAAGGTCTCAAGAGGGGAAGATTTACATACCTATCTCCTGAATGGGGATCGTTAGGTATTTTGGATATGACGACCGATGTTTACATTTTTGGTATGATCTTGCTTGAACTTTTAATGGGTTCCAAGGATAGAAAAAAGATTAAGGAAGAGCAAGGCTTAGTAGATTACTGGACCTCATCTTTCTTGCCAGATAATTATAAGATTGAGGAAATAATCGATCCCCGACTTGGGAGCGATTATTCTGCGAATGCGGCGACACAGATGGGCACACTCATCAACCGATGCACAGCGCATAATACAAAGAAACGGCCATTGATGCAACAAGTATTGGATGGTCTTAATCATATTGCAGAGATTAAGGACTAA
>Ber.SALK
ATGGGAAACTGTCTAAAGCATTTCAAACAACAACTTCCTTCAATTGCTCCCAAGCCTCTCATTATCCCTCCAATATTTTCAGTGGAGCCAGAAAACGAGAATCTGAGAGTCTTCAGATTCGCGGA-TTGAAGAAAGCGACAAAGAAATTCAGACAAGACAGGGTCGTAGAATGCGAGGATTACTCTGTTCGAAAATTCTACAAGGGCTACATAGATGAAACCACATTTGCACCATCAAGAGCTGGAACCGGAATCGCTGTTTCTGTCATGGAATGTGATAGTTCACGCTCTTTACAAGACTGGATGGCAGTAGTGAGGTCTCTTGGACAGTTGTCTCATCAGAATTTGGTCAATTTCTTGGGTTACTGTTGTGAAGACAACAAACCATTCTTCTTGGTATTTGAATACTCGCACAAAGGAAGTTTGGACAGTCACATTTTCGGAAAAGAAGAAGAGGCATTGCCATGGGAAATACGGGTTAAGATAGCCATTGGAACAGCTCAAGGTCTCGCGTTTCTTCACTCGATCAAGAACAGCCCCCTAAACCGAGAACTCAGGATGCATAACATTATGCTTGACGGGCAATACAATGC-AAAACTGTTCTATCTCGAACCAACCAAACGAAGCTTGGTAGATGAAGGTCTCAAGAGGGGAAGATTTACATACCTATCTCCTGAATGGGGATCGTTAGGTATTTTGGATATGACGACCGATGTTTACATTTTTGGTATGATCTTGCTTGAACTTTTAATGGGTTCCAAGGATAGAAAAAAGATTAAGGAAGAGCAAGGCTTAGTAGATTACTGGACCTCATCTTTCTTGCCAGATAATTATAAGATTGAGGAAATAATCGATCCCCGACTTGGGAGCGATTATTCTGCGAATGCGGCGACACAGATGGGCACACTCATCAACCGATGCACAGCGCATAATACAAAGAAACGGCCATTGATGCAACAAGTATTGGATGGTCTTAATCATATTGCAGAGATTAAGGACTAA
>Berg1.9775.MONMPI
ATGGGAAACTGTCTAAAGCATTTCAAACAACAACTTCCTTCAATTGCTCCCAAGCCTCTCATTATCCCTCCAATATTTTCAGTGGAGCCAGAAAACGAGAATCTGAGAGTCTTCAGATTCGCGGA-TTGAAGAAAGCGACAAAGAAATTCAGACAAGACAGGGTCGTAGAATGCGAGGATTACTCTGTTCGAAAATTCTACAAGGGCTACATAGATGAAACCACATTTGCACCATCAAGAGCTGGAACCGGAATCGCTGTTTCTGTCATGGAATGTGATAGTTCACGCTCTTTACAAGACTGGATGGCAGTAGTGAGGTCTCTTGGACAGTTGTCTCATCAGAATTTGGTCAATTTCTTGGGTTACTGTTGTGAAGACAACAAACCATTCTTCTTGGTATTTGAATACTCGCACAAAGGAAGTTTGGACAGTCACATTTTCGGAAAAGAAGAAGAGGCATTGCCATGGGAAATACGGGTTAAGATAGCCATTGGAACAGCTCAAGGTCTCGCGTTTCTTCACTCGATCAAGAACAGCCCCCTAAACCGAGAACTCAGGATGCATAACATTATGCTTGACGAGCAATACAATGCAAAAACTGTTCTATCTCGAACCAACCAAACGAAGCTTGGTAGATGAAGGTCTCAAGAGGGGAAGATTTACATACCTATCTCCTGAATGGGGATCGTTAGGTATTTTGGATATGACGACCGATGTTTACATTTTTGGTATGATCTTGCTTGAACTTTTAATGGGTTCCAAGGATAGAAAAAAGATTAAGGAAGAGCAAGGCTTAGTAGATTACTGGACCTCATCTTTCTTGCCAGATAATTATAAGATTGAGGAAATAATCGATCCCCGACTTGGGAGCGATTATTCTGCGAATGCGGCGACACAGATGGGCACACTCATCAACCGATGCACAGCGCATAATACAAAGAAACGGCCATTGATGCAACAAGTATTGGATGGTCTTAATCATATTGCAGAGATTAAGGACTAA
>Bg_2.SALK
ATGGGAAACTGTCTAAAGCATTTCAAACAACAACTTCCTTCAATTGCTCCCAAGCCTCTCATTATCCCTCCAATATTTTCAGTGGAGCCAGAAAACGAGAATCTGAGAGTCTTCAGATTCGCGGA-TTGAAGAAAGCGACAAAGAAATTCAGACAAGACAGGGTCGTAGAATGCGAGGATTACTCTGTTCGAAAATTCTACAAGGGCTACATAGATGAAACCACATTTGCACCATCAAGAGCTGGAACCGGAATCGCTGTTTCTGTCATGGAATGTGATAGTTCACGCTCTTTACAAGACTGGATGGCAGTAGTGAGGTCTCTTGGACAGTTGTCTCATCAGAATTTGGTCAATTTCTTGGGTTACTGTTGTGAAGACAACAAACCATTCTTCTTGGTATTTGAATACTCGCACAAAGGAAGTTTGGACAGTCACATTTTCGGAAAAGAAGAAGAGGCATTGCCATGGGAAATACGGGTTAAGATAGCCATTGGAACAGCTCAAGGTCTCGCGTTTCTTCACTCGATCAAGAACAGCCCCCTAAACCGAGAACTCAGGATGCATAACATTATGCTTGACGAGCAATACAATGC-AAAACTGTTCTATCTCGAACCAACCAAACGAAGCTTGGTAGATGAAGGTCTCAAGAGGGGAAGATTTACATACCTATCTCCTGAATGGGGATCGTTAGGTATTTTGGATATGACGACCGATGTTTACATTTTTGGTATGATCTTGCTTGAACTTTTAATGGGTTCCAAGGATAGAAAAAAGATTAAGGAAGAGCAAGGCTTAGTAGATTACTGGACCTCATCTTTCTTGCCAGATAATTATAAGATTGAGGAAATAATCGATCCCCGACTTGGGAGCGATTATTCTGCGAATGCGGCGACACAGATGGGCACACTCATCAACCGATGCACAGCGCATAATACAAAGAAACGGCCATTGATGCAACAAGTATTGGATGGTCTTAATCATATTGCAGAGATTAAGGACTAA
>Bijisk4.9622.MONMPI
ATGGGAAACTGTCTAAAGCATTTCAAACAACAACTTCCTTCAATTGCTCCCAAGCCTCTCATTATCCCTCCAATATTTTCAGTGGAGCCAGAAAACGAGAATCTGAGAGTCTTCAGATTCGCGGA-TTGAAGAAAGCGACAAAGAAATTCAGACAAGACAGGGTCGTAGAATGCGAGGATTACTCTGTTCGAAAATTTTACAAGGGCTACATAGATGAAACCACATTTGCACCATCAAGAGCTGGAACCGGAATCGCTGTTTCTGTCATGGAATGTGATAGTTCACGCTCTTTACAAGACTGGATGGCAGTAGTGAGGTCTCTTGGACAGTTGTCTCATCAGAATTTGGTCAATTTCTTGGGTTACTGTTGTGAAGACAACAAACCATTCTTCTTGGTATTTGAATACTCGCACAAAGGAAGTTTGGACAGTCACATTTTCGGAAAAGAAGAAGAGGCATTGCCATGGGAAATACGGGTTAAGATAGCCATTGGAACAGCTCAAGGTCTCGCGTTTCTTCACTCGATCAAGAACAGCCCCCTAAACCGAGAACTCAGGATGCATAACATTATGCTTGACGAGCAATACAATGCAAAAACTGTTCTATCTCGAAACAACCAAACGAAGCTTGGTAGATGAAGGTCTCAAGAGGGGAAGATTTACATACCTATCTCCTGAATGGGGATCGTTAGGTATTTTGGATATGACGACCGATGTTTACATTTTTGGTATGATCTTGCTTGAACTTTTAATGGGTTCCAAGGATAGAAAAAAGATTAAGGAAGAGCAAGGCTTAGTAGATTACTGGACCTCATCTTTCTTGCCAGATAATTATAAGATTGAGGAAATAATCGATCCCCGACTTGGGAGCGATTATTCTGCGAATGCGGCGACACAGATGGGCACACTCATCAACCGATGCACAGCGCATAATACAAAGAAACGGCCATTGATGCAACAAGTATTGGATGGTCTTAATCATATTGCAGAGATTAAGGACTAA
>Bik_1.SALK
ATGGGAAACTGTCTAAAGCATTTCAAACAACAACTTCCTTCAATTGCTCCCAAGCCTCTCATTATCCCTCCAATATTTTCAGTGGAGCCAGAAAACGAGAATCTGAGAGTCTTCAGATTCGCGGATTTGAAGAAAGCGACAAAGAAATTCAGACAAGACAGGGTCGTAGAATGCGAGGATTACTCTGTTCGAAAATTCTACAAGGGCTACATAGATGAAACCACATTTGCACCATCAAGAGCTGGAACCGGAATCGCTGTTTCTGTCATGGAATGTGATAGTTCACGCTCTTTACAAGACTGGATGGCAGTAGTGAGGTCTCTTGGACAGTTGTCTCATCAGAATTTGGTCAATTTCTTGGGTTACTGTTGTGAAGACAACAAACCATTCTTCTTGGTATTTGAATACTCGCACAAAGGAAGTTTGGACAGTCACATTTTCGGAAAAGAAGAAGAGGCATTGCCATGGGAAATACGGGTTAAGATAGCCATTGGAACAGCTCAAGGTCTCGCTTTTCTTCACTCGATCAAGAACAGCCCCCTAAACCGAGAACTCAGGATGCATAACATTATGCTTGACGAGCAATACAATGC-AAAACTGTTCTATCTCGAA-CAACCAAACGAAGCTTGGTAGATGAAGGTCTCAAGAGGGGAAGATTTACATACCTATCTCCTGAATGGGGATCGTTAGGTATTTTGGATATGACGACCGATGTTTACATTTTTGGTATGATCTTGCTTGAACTTTTAATGGGTTCCAAGGATAGAAAAAAGATTAAGGAAGAGCAAGGCTTAGTAGATTACTGGACCTCATCTTTCTTGCCAGATAATTATAAGATTGAGGAAATAATCGATCCCCGACTTGGGAGCGATTATTCTGCGAATGCGGCGACACAGATGGGCACACTCATCAACCGATGCACAGCGCATAATACAAAGAAACGGCCATTGATGCAACAAGTATTGGATGGTCTTAATCATATTGCAGAGATTAAGGACTAA
>Bil5.GMI
ATGGGAAACTGTCTAAAGCATTTCAAACAACAACTTCCTTCAATTGCTCCCAAGCCTCTCATTATCCCTCCAATATTTTCAGTGGAGCCAGAAAACGAGAATCTGAGAGTCTTCAGATTCGCGGA-TTGAAGAAAGCGACAAAGAAATTCAGACAAGACAGGGTCGTAGAATGCGAGGATTACTCTGTTCGAAAATTCTACAAGGGCTACATAGATGAAACCACATTTGCACCATCAAGAGCTGGAACCGGAATCGCTGTTTCTGTCATGGAATGTGATAGTTCACGCTCTTTACAAGACTGGATGGCAGTAGTGAGGTCTCTTGGACAGTTGTCTCATCAGAATTTGGTCAATTTCTTGGGTTACTGTTGTGAAGACAACAAACCATTCTTCTTGGTATTTGAATACTCGCACAAAGGAAGTTTGGACAGTCACATTTTCGGAAAAGAAGAAGAGGCATTGCCATGGGAAATACGGGTTAAGATAGCCATTGGAACAGCTCAAGGTCTCGCGTTTCTTCACTCGATCAAGAACAGCCCCCTAAACCGAGAACTCAGGATGCATAACATTATGCTTGACGAGCAATACAATGCAAAAACTGTTCTATCTCGAACCAACCAAACGAAGCTTGGTAGATGAAGGTCTCAAGAGGGGAAGATTTACATACCTATCTCCTGAATGGGGATCGTTAGGTATTTTGGATATGACGACCGATGTTTACATTTTTGGTATGATCTTGCTTGAACTTTTAATGGGTTCCAAGGATAGAAAAAAGATTAAGGAAGAGCAAGGCTTAGTAGATTACTGGACCTCATCTTTCTTGCCAGATAATTATAAGATTGAGGAAATAATCGATCCCCGACTTGGGAGCGATTATTCTGCGAATGCGGCGACACAGATGGGCACACTCATCAACCGATGCACAGCGCATAATACAAAGAAACGGCCATTGATGCAACAAGTATTGGATGGTCTTAATCATATTGCAGAGATTAAGGACTAA
>Bil7.GMI
ATGGGAAACTGTCTAAAGCATTTCAAACAACAACTTCCTTCAATTGCTCCCAAGCCTCTCATTATCCCTCCAATATTTTCAGTGGAGCCAGAAAACGAGAATCTGAGAGTCTTCAGATTCGCGGA-TTGAAGAAAGCGACAAAGAAATTCAGACAAGACAGGGTCGTAGAATGCGAGGATTACTCTGTTCGAAAATTCTACAAGGGCTACATAGATGAAACCACATTTGCACCATCAAGAGCTGGAACCGGAATCGCTGTTTCTGTCATGGAATGTGATAGTTCACGCTCTTTACAAGACTGGATGGCAGTAGTGAGGTCTCTTGGACAGTTGTCTCATCAGAATTTGGTCAATTTCTTGGGTTACTGTTGTGAAGACAACAAACCATTCTTCTTGGTATTTGAATACTCGCACAAAGGAAGTTTGGACAGTCACATTTTCGGAAAAGAAGAAGAGGCATTGCCATGGGAAATACGGGTTAAGATAGCCATTGGAACAGCTCAAGGTCTCGCGTTTCTTCACTCGATCAAGAACAGCCCCCTAAACCGAGAACTCAGGATGCATAACATTATGCTTGACGAGCAATACAATGCAAAAACTGTTCTATCTCGAACCAACCAAACGAAGCTTGGTAGATGAAGGTCTCAAGAGGGGAAGATTTACATACCTATCTCCTGAATGGGGATCGTTAGGTATTTTGGATATGACGACCGATGTTTACATTTTTGGTATGATCTTGCTTGAACTTTTAATGGGTTCCAAGGATAGAAAAAAGATTAAGGAAGAGCAAGGCTTAGTAGATTACTGGACCTCATCTTTCTTGCCAGATAATTATAAGATTGAGGAAATAATCGATCCCCGACTTGGGAGCGATTATTCTGCGAATGCGGCGACACAGATGGGCACACTCATCAACCGATGCACAGCGCATAATACAAAGAAACGGCCATTGATGCAACAAGTATTGGATGGTCTTAATCATATTGCAGAGATTAAGGACTAA
>Bivio1.9649.MONMPI
ATGGGAAACTGTCTAAAGCATTTCAAACAACAACTTCCTTCAATTGCTCCCAAGCCTCTCATTATCCCTCCAATATTTTCAGTGGAGCCCGAAAACGAGAATCTGAGAGTCTTCAGATTCGCGGA-TTGAAGAAAGCGACAAAGAAATTCAGACAAGACAGGGTCGTAGAATGCGAGGATTACTCTGTTCGAAAATTCTACAAGGGCTACATAGATGAAACCACATTTGCACCATCAAGAGCTGGAACCGGAATCGCTGTTTCTGTCATGGAATGTGATAGTTCACGCTCTTTACAAGACTGGATGGCAGTAGTGAGGTCTCTTGGACAGTTGTCTCATCAGAATTTGGTCAATTTCTTGGGTTACTGTTGTGAAGACAACAAACCATTCTTCTTGGTATTTGAATACTCGCACAAAGGAAGTTTGGACAGTCACATTTTCGGAAAAGAAGAAGAGGCATTGCCATGGGAAATACGGGTTAAGATAGCCATTGGAACAGCTCAAGGTCTCGCGTTTCTTCACTCGATCAAGAACAGCCCCCTAAACCGAGAACTCAGGATGCATAACATTATGCTTGACGAGCAATACAATGCAAAAACTGTTCTATCTCGAACCAACCAAACGAAGCTTGGTAGATGAAGGTCTCAAGAGGGGAAGATTTACATACCTATCTCCTGAATGGGGATCGTTAGGTATTTTGGATATGACGACCGATGTTTACATTTTTGGTATGATCTTGCTTGAACTTTTAATGGGTTCCAAGGATAGAAAAAAGATTAAGGAAGAGCAAGGCTTAGTAGATTACTGGACCTCATCTTTCTTGCCAGATAATTATAAGATTGAGGAAATAATCGATCCCCGACTTGGGAGCGATTATTCTGCGAATGCGGCGACACAGATGGGCACACTCATCAACCGATGCACAGCGCATAATACAAAGAAACGGCCATTGATGCAACAAGTATTGGATGGTCTTAATCATATTGCAGAGATTAAGGACTAA
>Bl_1.SALK
ATGGGAAACTGTCTAAAGCATTTCAAACAACAACTTCCTTCAATTGCTCCCAAGCCTCTCATTATCCCTCCAATATTTTCAGTGGAGCCAGAAAACGAGAATCTGAGAGTCTTCAGATTCGCGGA-TTGAAGAAAGCGACAAAGAAATTCAGACAAGACAGGGTCGTAGAATGCGAGGATTACTCTGTTCGAAAATTCTACAAGGGCTACATAGATGAAACCACATTTGCACCATCAAGAGCTGGAACCGGAATCGCTGTTTCTGTCATGGAATGTGATAGTTCACGCTCTTTACAAGACTGGATGGCAGTAGTGAGGTCTCTTGGACAGTTGTCTCATCAGAATTTGGTCAATTTCTTGGGTTACTGTTGTGAAGACAACAAACCATTCTTCTTGGTATTTGAATACTCGCACAAAGGAAGTTTGGACAGTCACATTTTCGGAAAAGAAGAAGAGGCATTGCCATGGGAAATACGGGTTAAGATAGCCATTGGAACAGCTCAAGGTCTCGCGTTTCTTCACTCGATCAAGAACAGCCCCCTAAACCGAGAACTCAGGATGCATAACATTATGCTTGACGGGCAATACAATGC-AAAACTGTTCTATCTCGAACCAACCAAACGAAGCTTGGTAGATGAAGGTCTCAAGAGGGGAAGATTTACATACCTATCTCCTGAATGGGGATCGTTAGGTATTTTGGATATGACGACCGATGTTTACATTTTTGGTATGATCTTGCTTGAACTTTTAATGGGTTCCAAGGATAGAAAAAAGATTAAGGAAGAGCAAGGCTTAGTAGATTACTGGACCTCATCTTTCTTGCCAGATAATTATAAGATTGAGGAAATAATCGATCCCCGACTTGGGAGCGATTATTCTGCGAATGCGGCGACACAGATGGGCACACTCATCAACCGATGCACAGCGCATAATACAAAGAAACGGCCATTGATGCAACAAGTATTGGATGGTCTTAATCATATTGCAGAGATTAAGGACTAA
>Bla1.7015.MONMPI
ATGGGAAACTGTCTAAAGCATTTCAAACAACAACTTCCTTCAATTGCTCCCAAGCCTCTCATTATCCCTCCAATATTTTCAGTGGAGCCAGAAAACGAGAATCTGAGAGTCTTCAGATTCGCGGA-TTGAAGAAAGCGACAAAGAAATTCAGACAAGACAGGGTCGTAGAATGCGAGGATTACTCTGTTCGAAAATTCTACAAGGGCTACATAGATGAAACCACATTTGCACCATCAAGAGCTGGAACCGGAATCGCTGTTTCTGTCATGGAATGTGATAGTTCACGCTCTTTACAAGACTGGATGGCAGTAGTGAGGTCTCTTGGACAGTTGTCTCATCAGAATTTGGTCAATTTCTTGGGTTACTGTTGTGAAGACAACAAACCATTCTTCTTGGTATTTGAATACTCGCACAAAGGAAGTTTGGACAGTCACATTTTCGGAAAAGAAGAAGAGGCATTGCCATGGGAAATACGGGTTAAGATAGCCATTGGAACAGCTCAAGGTCTCGCGTTTCTTCACTCGATCAAGAACAGCCCCCTAAACCGAGAACTCAGGATGCATAACATTATGCTTGACGAGCAATACAATGCAAAAACTGTTCTATCTCGAACCAACCAAACGAAGCTTGGTAGATGAAGGTCTCAAGAGGGGAAGATTTACATACCTATCTCCTGAATGGGGATCGTTAGGTATTTTGGATATGACGACCGATGTTTACATTTTTGGTATGATCTTGCTTGAACTTTTAATGGGTTCCAAGGATAGAAAAAAGATTAAGGAAGAGCAAGGCTTAGTAGATTACTGGACCTCATCTTTCTTGCCAGATAATTATAAGATTGAGGAAATAATCGATCCCCGACTTGGGAGCGATTATTCTGCGAATGCGGCGACACAGATGGGCACACTCATCAACCGATGCACAGCGCATAATACAAAGAAACGGCCATTGATGCAACAAGTATTGGATGGTCTTAATCATATTGCAGAGATTAAGGACTAA
>Bla_1.SALK
ATGGGAAACTGTCTAAAGCATTTCAAACAACAACTTCCTTCAATTGCTCCCAAGCCTCTCATTATCCCTCCAATATTTTCAGTGGAGCCAGAAAACGAGAATCTGAGAGTCTTCAGATTCGCGGA-TTGAAGAAAGCGACAAAGAAATTCAGACAAGACAGGGTCGTAGAATGCGAGGATTACTCTGTTCGAAAATTCTACAAGGGCTACATAGATGAAACCACATTTGCACCATCAAGAGCTGGAACCGGAATCGCTGTTTCTGTCATGGAATGTGATAGTTCACGCTCTTTACAAGACTGGATGGCAGTAGTGAGGTCTCTTGGACAGTTGTCTCATCAGAATTTGGTCAATTTCTTGGGTTACTGTTGTGAAGACAACAAACCATTCTTCTTGGTATTTGAATACTCGCACAAAGGAAGTTTGGACAGTCACATTTTCGGAAAAGAAGAAGAGGCATTGCCATGGGAAATACGGGTTAAGATAGCCATTGGAACAGCTCAAGGTCTCGCGTTTCTTCACTCGATCAAGAACAGCCCCCTAAACCGAGAACTCAGGATGCATAACATTATGCTTGACGAGCAATACAATGC-AAAACTGTTCTATCTCGAACCAACCAAACGAAGCTTGGTAGATGAAGGTCTCAAGAGGGGAAGATTTACATACCTATCTCCTGAATGGGGATCGTTAGGTATTTTGGATATGACGACCGATGTTTACATTTTTGGTATGATCTTGCTTGAACTTTTAATGGGTTCCAAGGATAGAAAAAAGATTAAGGAAGAGCAAGGCTTAGTAGATTACTGGACCTCATCTTTCTTGCCAGATAATTATAAGATTGAGGAAATAATCGATCCCCGACTTGGGAGCGATTATTCTGCGAATGCGGCGACACAGATGGGCACACTCATCAACCGATGCACAGCGCATAATACAAAGAAACGGCCATTGATGCAACAAGTATTGGATGGTCTTAATCATATTGCAGAGATTAAGGACTAA
>Blh1.JGI
ATGGGAAACTGTCTAAAGCATTTCAAACAACAACTTCCTTCAATTGCTCCCAAGCCTCTCATTATCCCTCCAATATTTTCAGTGGAGCCAGAAAACGAGAATCTGAGAGTCTTCAGATTCGCGGA-TTGAAGAAAGCGACAAAGAAATTCAGACAAGACAGGGTCGTAGAATGCGAGGATTACTCTGTTCGAAAATTCTACAAGGGCTACATAGATGAAACCACATTTGCACCATCAAGAGCTGGAACCGGAATCGCTGTTTCTGTCATGGAATGTGATAGTTCACGCTCTTTACAAGACTGGATGGCAGTAGTGAGGTCTCTTGGACAGTTGTCTCATCAGAATTTGGTCAATTTCTTGGGTTACTGTTGTGAAGACAACAAACCATTCTTCTTGGTATTTGAATACTCGCACAAAGGAAGTTTGGACAGTCACATTTTCGGAAAAGAAGAAGAGGCATTGCCATGGGAAATACGGGTTAAGATAGCCATTGGAACAGCTCAAGGTCTCGCGTTTCTTCACTCGATCAAGAACAGCCCCCTAAACCGAGAACTCAGGATGCATAACATTATGCTTGACGGGCAATACAATGCAAAAACTGTTCTATCTCGAACCAACCAAACGAAGCTTGGTAGATGAAGGTCTCAAGAGGGGAAGATTTACATACCTATCTCCTGAATGGGGATCGTTAGGTATTTTGGATATGACGACCGATGTTTACATTTTTGGTATGATCTTGCTTGAACTTTTAATGGGTTCCAAGGATAGAAAAAAGATTAAGGAAGAGCAAGGCTTAGTAGATTACTGGACCTCATCTTTCTTGCCAGATAATTATAAGATTGAGGAAATAATCGATCCCCGACTTGGGAGCGATTATTCTGCGAATGCGGCGACACAGATGGGCACACTCATCAACCGATGCACAGCGCATAATACAAAGAAACGGCCATTGATGCAACAAGTATTGGATGGTCTTAATCATATTGCAGAGATTAAGGACTAA
>Boo21.8266.MONMPI
ATGGGAAACTGTCTAAAGCATTTCAAACAACAACTTCCTTCAATTGCTCCCAAGCCTCTCATTATCCCTCCAATATTTTCAGTGGAGCCAGAAAACGAGAATCTGAGAGTCTTCAGATTCGCGGA-TTGAAGAAAGCGACAAAGAAATTCAGACAAGACAGGGTCGTAGAATGCGAGGATTACTCTGTTCGAAAATTCTACAAGGGCTACATAGATGAAACCACATTTGCACCATCAAGAGCTGGAACCGGAATCGCTGTTTCTGTCATGGAATGTGATAGTTCACGCTCTTTACAAGACTGGATGGCAGTAGTGAGGTCTCTTGGACAGTTGTCTCATCAGAATTTGGTCAATTTCTTGGGTTACTGTTGTGAAGACAACAAACCATTCTTCTTGGTATTTGAATACTCGCACAAAGGAAGTTTGGACAGTCACATTTTCGGAAAAGAAGAAGAGGCATTGCCATGGGAAATACGGGTTAAGATAGCCATTGGAACAGCTCAAGGTCTCGCGTTTCTTCACTCGATCAAGAACAGCCCCCTAAACCGAGAACTCAGGATGCATAACATTATGCTTGACGAGCAATACAATGCAAAAACTGTTCTATCTCGAACCAACCAAACGAAGCTTGGTAGATGAAGGTCTCAAGAGGGGAAGATTTACATACCTATCTCCTGAATGGGGATCGTTAGGTATTTTGGATATGACGACCGATGTTTACATTTTTGGTATGATCTTGCTTGAACTTTTAATGGGTTCCAAGGATAGAAAAAAGATTAAGGAAGAGCAAGGCTTAGTAGATTACTGGACCTCATCTTTCTTGCCAGATAATTATAAGATTGAGGAAATAATCGATCCCCGACTTGGGAGCGATTATTCTGCGAATGCGGCGACACAGATGGGCACACTCATCAACCGATGCACAGCGCATAATACAAAGAAACGGCCATTGATGCAACAAGTATTGGATGGTCTTAATCATATTGCAGAGATTAAGGACTAA
>Boot_1.SALK
ATGGGAAACTGTCTAAAGCATTTCAAACAACAACTTCCTTCAATTGCTCCCAAGCCTCTCATTATCCCTCCAATATTTTCAGTGGAGCCAGAAAACGAGAATCTGAGAGTCTTCAGATTCGCGGATTTGAAGAAAGCGACAAAGAAATTCAGACAAGACAGGGTCGTAGAATGCGAGGATTACTCTGTTCGAAAATTCTACAAGGGCTACATAGATGAAACCACATTTGCACCATCAAGAGCTGGAACCGGAATCGCTGTTTCTGTCATGGAATGTGATAGTTCACGCTCTTTACAAGACTGGATGGCAGTAGTGAGGTCTCTTGGACAGTTGTCTCATCAGAATTTGGTCAATTTCTTGGGTTACTGTTGTGAAGACAACAAACCATTCTTCTTGGTATTTGAATACTCGCACAAAGGAAGTTTGGACAGTCACATTTTCGGAAAAGAAGAAGAGGCATTGCCATGGGAAATACGGGTTAAGATAGCCATTGGAACAGCTCAAGGTCTCGCGTTTCTTCACTCGATCAAGAACAGCCCCCTAAACCGAGAACTCAGGATGCATAACATTATGCTTGACGAGCAATACAATGC-AAAACTGTTCTATCTCGAACCAACCTAACGAAGCTTGGTAGATGAAGGTCTCAAGAGGGGAAGATTTACATACCTATCTCCTGAATGGGGATCGTTAGGTATTTTGGATATGACGACCGATGTTTACATTTTTGGTATGATCTTGCTTGAACTTTTAATGGGTTCCAAGGATAGAAAAAAGATTAAGGAAGAGCAAGGCTTAGTAGATTACTGGACCTCATCTTTCTTGCCAGATAATTATAAGATTGAGGAAATAATCGATCCCCGTCTTGGGAGCGATTATTCTGCGAATGCGGCGACACAGATGGGCACACTCATCAACCGATGCACAGCGCATAATACAAAGAAACGGCCATTGATGCAACAAGTATTGGATGGTCTTAATCATATTGCAGAGATTAAGGACTAA
>Bor_1.SALK
ATGGGAAACTGTCTAAAGCATTTCAAACAACAACTTCCTTCAATTGCTCCCAAGCCTCTCATTATCCCTCCAATATTTTCAGTGGAGCCAGAAAACGAGAATCTGAGAGTCTTCAGATTCGCGGA-TTGAAGAAAGCGACAAAGAAATTCAGACAAGACAGGGTCGTAGAATGCGAGGATTACTCTGTTCGAAAATTCTACAAGGGCTACATAGATGAAACCACATTTGCACCATCAAGAGCTGGAACCGGAATCGCTGTTTCTGTCATGGAATGTGATAGTTCACGCTCTTTACAAGACTGGATGGCAGTAGTGAGGTCTCTTGGACAGTTGTCTCATCAGAATTTGGTCAATTTCTTGGGTTACTGTTGTGAAGACAACAAACCATTCTTCTTGGTATTTGAATACTCGCACAAAGGAAGTTTGGACAGTCACATTTTCGGAAAAGAAGAAGAGGCATTGCCATGGGAAATACGGGTTAAGATAGCCATTGGAACAGCTCAAGGTCTCGCGTTTCTTCACTCGATCAAGAACAGCCCCCTAAACCGAGAACTCAGGATGCATAACATTATGCTTGACGAGCAATACAATGC-AAAACTGTTCTATCTCGAACCAACCAAACGAAGCTTGGTAGATGAAGGTCTCAAGAGGGGAAGATTTACATACCTATCTCCTGAATGGGGATCGTTAGGTATTTTGGATATGACGACCGATGTTTACATTTTTGGTATGATCTTGCTTGAACTTTTAATGGGTTCCAAGGATAGAAAAAAGATTAAGGAAGAGCAAGGCTTAGTAGATTACTGGACCTCATCTTTCTTGCCAGATAATTATAAGATTGAGGAAATAATCGATCCCCGACTTGGGAGCGATTATTCTGCGAATGCGGCGACACAGATGGGCACACTCATCAACCGATGCACAGCGCATAATACAAAGAAACGGCCATTGATGCAACAAGTATTGGATGGTCTTAATCATATTGCAGAGATTAAGGACTAA
>Bor_4.SALK
ATGGGAAACTGTCTAAAGCATTTCAAACAACAACTTCCTTCAATTGCTCCCAAGCCTCTCATTATCCCTCCAATATTTTCAGTGGAGCCAGAAAACGAGAATCTGAGAGTCTTCAGATTCGCGGA-TTGAAGAAAGCGACAAAGAAATTCAGACAAGACAGGGTCGTAGAATGCGAGGATTACTCTGTTCGAAAATTTTACAAGGGCTACATAGATGAAACCACATTTGCACCATCAAGAGCTGGAACCGGAATCGCTGTTTCTGTCATGGAATGTGATAGTTCACGCTCTTTACAAGACTGGATGGCAGTAGTGAGGTCTCTTGGACAGTTGTCTCATCAGAATTTGGTCAATTTCTTGGGTTACTGTTGTGAAGACAACAAACCATTCTTCTTGGTATTTGAATACTCGCACAAAGGAAGTTTGGACAGTCACATTTTCGGAAAAGAAGAAGAGGCATTGCCATGGGAAATACGGGTTAAGATAGCCATTGGAACAGCTCAAGGTCTCGCGTTTCTTCACTCGATCAAGAACAGCCCCCTAAACCGAGAACTCAGGATGCATAACATTATGCTTGACGAGCAATACAATGC-AAAACTGTTCTATCTCGAAACAACCAAACGAAGCTTGGTAGATGAAGGTCTCAAGAGGGGAAGATTTACATACCTATCTCCTGAATGGGGATCGTTAGGTATTTTGGATATGACGACCGATGTTTACATTTTTGGTATGATCTTGCTTGAACTTTTAATGGGTTCCAAGGATAGAAAAAAGATTAAGGAAGAGCAAGGCTTAGTAGATTACTGGACCTCATCTTTCTTGCCAGATAATTATAAGATTGAGGAAATAATCGATCCCCGACTTGGGAGCGATTATTCTGCGAATGCGGCGACACAGATGGGCACACTCATCAACCGATGCACAGCGCATAATACAAAGAAACGGCCATTGATGCAACAAGTATTGGATGGTCTTAATCATATTGCAGAGATTAAGGACTAA
>Borky1.428.MONMPI
ATGGGAAACTGTCTAAAGCATTTCAAACAACAACTTCCTTCAATTGCTCCCAAGCCTCTCATTATCCCTCCAATATTTTCAGTGGAGCCAGAAAACGAGAATCTGAGAGTCTTCAGATTCGCGGA-TTGAAGAAAGCGACAAAGAAATTCAGACAAGACAGGGTCGTAGAATGCGAGGATTACTCTGTTCGAAAATTCTACAAGGGCTACATAGATGAAACCACATTTGCACCATCAAGAGCTGGAACCGGAATCGCTGTTTCTGTCATGGAATGTGATAGTTCACGCTCTTTACAAGACTGGATGGCAGTAGTGACGTCTCTTGGACAGTTGTCTCATCAGAATTTGGTCAATTTCTTGGGTTACTGTTGTGAAGACAACAAACCATTCTTCTTGGTATTTGAATACTCGCACAAAGGAAGTTTGGACAGTCACATTTTCGGAAAAGAAGAAGAGGCATTGCCATGGGAAATACGGGTTAAGATAGCCATTGGAACAGCTCAAGGTCTCGCGTTTCTTCACTCGATCAAGAACAGCCCCCTAAACCGAGAACTCAGGATGCATAACATTATGCTTGACGAGCAATACAATGCAAAAACTGTTCTATCTCGAAACAACCAAACGAAGCTTGGTAGATGAAGGTCTCAAGAGGGGAAGATTTACATACCTATCTCCTGAATGGGGATCGTTAGGTATTTTGGATATGACGACCGATGTTTACATTTTTGGTATGATCTTGCTTGAACTTTTAATGGGTTCCAAGGATAGAAAAAAGATTAAGGAAGAGCAAGGCTTAGTAGATTACTGGACCTCATCTTTCTTGCCAGATAATTATAAGATTGAGGAAATAATCGATCCCCGACTTGGGAGCGATTATTCTGCGAATGCGGCGACACAGATGGGCACACTCATCAACCGATGCACAGCGCATAATACAAAGAAACGGCCATTGATGCAACAAGTATTGGATGGTCTTAATCATATTGCAGAGATTAAGGACTAA
>Br_0.SALK
ATGGGAAACTGTCTAAAGCATTTCAAACAACAACTTCCTTCAATTGCTCCCAAGCCTCTCATTATCCCTCCAATATTTTCAGTGGAGCCAGAAAACGAGAATCTGAGAGTCTTCAGATTCGCGGATTTGAAGAAAGCGACAAAGAAATTCAGACAAGACAGGGTCGTAGAATGCGAGGATTACTCTGTTCGAAAATTCTACAAGGGCTACATAGATGAAACCACATTTGCACCATCAAGAGCTGGAACCGGAATCGCTGTTTCTGTCATGGAATGTGATAGTTCACGCTCTTTACAAGACTGGATGGCAGTAGTGAGGTCTCTTGGACAGTTGTCTCATCAGAATTTGGTCAATTTCTTGGGTTACTGTTGTGAAGACAACAAACCATTCTTCTTGGTATTTGAATACTCGCACAAAGGAAGTTTGGACAGTCACATTTTCGGAAAAGAAGAAGAGGCATTGCCATGGGAAATACGGGTTAAGATAGCCATTGGAACAGCTCAAGGTCTCGCGTTTCTTCACTCGATCAAGAACAGCCCCCTAAACCGAGAACTCAGGATGCATAACATTATGCTTGACGAGCAATACAATGC-AAAACTGTTCTATCTCGAACCAACCTAACGAAGCTTGGTAGATGAAGGTCTCAAGAGGGGAAGATTTACATACCTATCTCCTGAATGGGGATCGTTAGGTATTTTGGATATGACGACCGATGTTTACATTTTTGGTATGATCTTGCTTGAACTTTTAATGGGTTCCAAGGATAGAAAAAAGATTAAGGAAGAGCAAGGCTTAGTAGATTACTGGACCTCATCTTTCTTGCCAGATAATTATAAGATTGAGGAAATAATCGATCCCCGTCTTGGGAGCGATTATTCTGCGAATGCGGCGACACAGATGGGCACACTCATCAACCGATGCACAGCGCATAATACAAAGAAACGGCCATTGATGCAACAAGTATTGGATGGTCTTAATCATATTGCAGAGATTAAGGACTAA
>Broesarp34145.GMI
ATGGGAAACTGTCTAAAGCATTTCAAACAACAACTTCCTTCAATTGCTCCCAAGCCTCTCATTATCCCTCCAATATTTTCAGTGGAGCCAGAAAACGAGAATCTGAGAGTCTTCAGATTCGCGGA-TTGAAGAAAGCGACAAAGAAATTCAGACAAGACAGGGTCGTAGAATGCGAGGATTACTCTGTTCGAAAATTCTACAAGGGCTACATAGATGAAACCACATTTGCACCATCAAGAGCTGGAACCGGAATCGCTGTTTCTGTCATGGAATGTGATAGTTCACGCTCTTTACAAGACTGGATGGCAGTAGTGAGGTCTCTTGGACAGTTGTCTCATCAGAATTTGGTCAATTTCTTGGGTTACTGTTGTGAAGACAACAAACCATTCTTCTTGGTATTTGAATACTCGCACAAAGGAAGTTTGGACAGTCACATTTTCGGAAAAGAAGAAGAGGCATTGCCATGGGAAATACGGGTTAAGATAGCCATTGGAACAGCTCAAGGTCTCGCGTTTCTTCACTCGATCAAGAACAGCCCCCTAAACCGAGAACTCAGGATGCATAACATTATGCTTGACGAGCAATACAATGCAAAAACTGTTCTATCTCGAACCAACCAAACGAAGCTTGGTAGATGAAGGTCTCAAGAGGGGAAGATTTACATACCTATCTCCTGAATGGGGATCGTTAGGTATTTTGGATATGACGACCGATGTTTACATTTTTGGTATGATCTTGCTTGAACTTTTAATGGGTTCCAAGGATAGAAAAAAGATTAAGGAAGAGCAAGGCTTAGTAGATTACTGGACCTCATCTTTCTTGCCAGATAATTATAAGATTGAGGAAATAATCGATCCCCGACTTGGGAGCGATTATTCTGCGAATGCGGCGACACAGATGGGCACACTCATCAACCGATGCACAGCGCATAATACAAAGAAACGGCCATTGATGCAACAAGTATTGGATGGTCTTAATCATATTGCAGAGATTAAGGACTAA
>Broet16.GMI
ATGGGAAACTGTCTAAAGCATTTCAAACAACAACTTCCTTCAATTGCTCCCAAGCCTCTCATTATCCCTCCAATATTTTCAGTGGAGCCAGAAAACGAGAATCTGAGAGTCTTCAGATTCGCGGA-TTGAAGAAAGCGACAAAGAAATTCAGACAAGACAGGGTCGTAGAATGCGAGGATTACTCTGTTCGAAAATTCTACAAGGGCTACATAGATGAAACCACATTTGCACCATCAAGAGCTGGAACCGGAATCGCTGTTTCTGTCATGGAATGTGATAGTTCACGCTCTTTACAAGACTGGATGGCAGTAGTGAGGTCTCTTGGACAGTTGTCTCATCAGAATTTGGTCAATTTCTTGGGTTACTGTTGTGAAGACAACAAACCATTCTTCTTGGTATTTGAATACTCGCACAAAGGAAGTTTGGACAGTCACATTTTCGGAAAAGAAGAAGAGGCATTGCCATGGGAAATACGGGTTAAGATAGCCATTGGAACAGCTCAAGGTCTCGCGTTTCTTCACTCGATCAAGAACAGCCCCCTAAACCGAGAACTCAGGATGCATAACATTATGCTTGACGAGCAATACAATGCAAAAACTGTTCTATCTCGAACCAACCTAACGAAGCTTGGTAGATGAAGGTCTCAAGAGGGGAAGATTTACATACCTATCTCCTGAATGGGGATCGTTAGGTATTTTGGATATGACGACCGATGTTTACATTTTTGGTATGATCTTGCTTGAACTTTTAATGGGTTCCAAGGATAGAAAAAAGATTAAGGAAGAGCAAGGCTTAGTAGATTACTGGACCTCATCTTTCTTGCCAGATAATTATAAGATTGAGGAAATAATCGATCCCCGTCTTGGGAGCGATTATTCTGCGAATGCGGCGACACAGATGGGCACACTCATCAACCGATGCACAGCGCATAATACAAAGAAACGGCCATTGATGCAACAAGTATTGGATGGTCTTAATCATATTGCAGAGATTAAGGACTAA
>Bs_1.SALK
ATGGGAAACTGTCTAAAGCATTTCAAACAACAACTTCCTTCAATTGCTCCCAAGCCTCTCATTATCCCTCCAATATTTTCAGTGGAGCCAGAAAACGAGAATCTGAGAGTCTTCAGATTCGCGGA-TTGAAGAAAGCGACAAAGAAATTCAGACAAGACAGGGTCGTAGAATGCGAGGATTACTCTGTTCGAAAATTCTACAAGGGCTACATAGATGAAACCACATTTGCACCATCAAGAGCTGGAACCGGAATCGCTGTTTCTGTCATGGAATGTGATAGTTCACGCTCTTTACAAGACTGGATGGCAGTAGTGAGGTCTCTTGGACAGTTGTCTCATCAGAATTTGGTCAATTTCTTGGGTTACTGTTGTGAAGACAACAAACCATTCTTCTTGGTATTTGAATACTCGCACAAAGGAAGTTTGGACAGTCACATTTTCGGAAAAGAAGAAGAGGCATTGCCATGGGAAATACGGGTTAAGATAGCCATTGGAACAGCTCAAGGTCTCGCGTTTCTTCACTCGATCAAGAACAGCCCCCTAAACCGAGAACTCAGGATGCATAACATTATGCTTGACGGGCAATACAATGC-AAAACTGTTCTATCTCGAACCAACCAAACGAAGCTTGGTAGATGAAGGTCTCAAGAGGGGAAGATTTACATACCTATCTCCTGAATGGGGATCGTTAGGTATTTTGGATATGACGACCGATGTTTACATTTTTGGTATGATCTTGCTTGAACTTTTAATGGGTTCCAAGGATAGAAAAAAGATTAAGGAAGAGCAAGGCTTAGTAGATTACTGGACCTCATCTTTCTTGCCAGATAATTATAAGATTGAGGAAATAATCGATCCCCGACTTGGGAGCGATTATTCTGCGAATGCGGCGACACAGATGGGCACACTCATCAACCGATGCACAGCGCATAATACAAAGAAACGGCCATTGATGCAACAAGTATTGGATGGTCTTAATCATATTGCAGAGATTAAGGACTAA
>Bsch_0.SALK
ATGGGAAACTGTCTAAAGCATTTCAAACAACAACTTCCTTCAATTGCTCCCAAGCCTCTCATTATCCCTCCAATATTTTCAGTGGAGCCAGAAAACGAGAATCTGAGAGTCTTCAGATTCGCGGA-TTGAAGAAAGCGACAAAGAAATTCAGACAAGACAGGGTCGTAGAATGCGAGGATTACTCTGTTCGAAAATTCTACAAGGGCTACATAGATGAAACCACATTTGCACCATCAAGAGCTGGAACCGGAATCGCTGTTTCTGTCATGGAATGTGATAGTTCACGCTCTTTACAAGACTGGATGGCAGTAGTGAGGTCTCTTGGACAGTTGTCTCATCAGAATTTGGTCAATTTCTTGGGTTACTGTTGTGAAGACAACAAACCATTCTTCTTGGTATTTGAATACTCGCACAAAGGAAGTTTGGACAGTCACATTTTCGGAAAAGAAGAAGAGGCATTGCCATGGGAAATACGGGTTAAGATAGCCATTGGAACAGCTCAAGGTCTCGCGTTTCTTCACTCGATCAAGAACAGCCCCCTAAACCGAGAACTCAGGATGCATAACATTATGCTTGACGAGCAATACAATGCAAAAACTGTTCTATCTCGAACCAACCAAACGAAGCTTGGTAGATGAAGGTCTCAAGAGGGGAAGATTTACATACCTATCTCCTGAATGGGGATCGTTAGGTATTTTGGATATGACGACCGATGTTTACATTTTTGGTATGATCTTGCTTGAACTTTTAATGGGTTCCAAGGATAGAAAAAAGATTAAGGAAGAGCAAGGCTTAGTAGATTACTGGACCTCATCTTTCTTGCCAGATAATTATAAGATTGAGGAAATAATCGATCCCCGACTTGGGAGCGATTATTCTGCGAATGCGGCGACACAGATGGGCACACTCATCAACCGATGCACAGCGCATAATACAAAGAAACGGCCATTGATGCAACAAGTATTGGATGGTCTTAATCATATTGCAGAGATTAAGGACTAA
>Bu_0.SALK
ATGGGAAACTGTCTAAAGCATTTCAAACAACAACTTCCTTCAATTGCTCCCAAGCCTCTCATTATCCCTCCAATATTTTCAGTGGAGCCAGAAAACGAGAATCTGAGAGTCTTCAGATTCGCGGATTTGAAGAAAGCGACAAAGAAATTCAGACAAGACAGGGTCGTAGAATGCGAGGATTACTCTGTTCGAAAATTCTACAAGGGCTACATAGATGAAACCACATTTGCACCATCAAGAGCTGGAACCGGAATCGCTGTTTCTGTCATGGAATGTGATAGTTCACGCTCTTTACAAGACTGGATGGCAGTAGTGAGGTCTCTTGGACAGTTGTCTCATCAGAATTTGGTCAATTTCTTGGGTTACTGTTGTGAAGACAACAAACCATTCTTCTTGGTATTTGAATACTCGCACAAAGGAAGTTTGGACAGTCACATTTTCGGAAAAGAAGAAGAGGCATTGCCATGGGAAATACGGGTTAAGATAGCCATTGGAACAGCTCAAGGTCTCGCGTTTCTTCACTCGATCAAGAACAGCCCCCTAAACCGAGAACTCAGGATGCATAACATTATGCTTGACGAGCAATACAATGC-AAAACTGTTCTATCTCGAACCAACCTAACGAAGCTTGGTAGATGAAGGTCTCAAGAGGGGAAGATTTACATACCTATCTCCTGAATGGGGATCGTTAGGTATTTTGGATATGACGACCGATGTTTACATTTTTGGTATGATCTTGCTTGAACTTTTAATGGGTTCCAAGGATAGAAAAAAGATTAAGGAAGAGCAAGGCTTAGTAGATTACTGGACCTCATCTTTCTTGCCAGATAATTATAAGATTGAGGAAATAATCGATCCCCGTCTTGGGAGCGATTATTCTGCGAATGCGGCGACACAGATGGGCACACTCATCAACCGATGCACAGCGCATAATACAAAGAAACGGCCATTGATGCAACAAGTATTGGATGGTCTTAATCATATTGCAGAGATTAAGGACTAA
>Buckhorn_Pass.SALK
ATGGGAAACTGTCTAAAGCATTTCAAACAACAACTTCCTTCAATTGCTCCCAAGCCTCTCATTATCCCTCCAATATTTTCAGTGGAGCCAGAAAACGAGAATCTGAGAGTCTTCAGATTCGCGGA-TTGAAGAAAGCGACAAAGAAATTCAGACAAGACAGGGTCGTAGAATGCGAGGATTACTCTGTTCGAAAATTCTACAAGGGCTACATAGATGAAACCACATTTGCACCATCAAGAGCTGGAACCGGAATCGCTGTTTCTGTCATGGAATGTGATAGTTCACGCTCTTTACAAGACTGGATGGCAGTAGTGAGGTCTCTTGGACAGTTGTCTCATCAGAATTTGGTCAATTTCTTGGGTTACTGTTGTGAAGACAACAAACCATTCTTCTTGGTATTTGAATACTCGCACAAAGGAAGTTTGGACAGTCACATTTTCGGAAAAGAAGAAGAGGCATTGCCATGGGAAATACGGGTTAAGATAGCCATTGGAACAGCTCAAGGTCTCGCGTTTCTTCACTCGATCAAGAACAGCCCCCTAAACCGAGAACTCAGGATGCATAACATTATGCTTGACGAGCAATACAATGCAAAAACTGTTCTATCTCGAACCAACCAAACGAAGCTTGGTAGATGAAGGTCTCAAGAGGGGAAGATTTACATACCTATCTCCTGAATGGGGATCGTTAGGTATTTTGGATATGACGACCGATGTTTACATTTTTGGTATGATCTTGCTTGAACTTTTAATGGGTTCCAAGGATAGAAAAAAGATTAAGGAAGAGCAAGGCTTAGTAGATTACTGGACCTCATCTTTCTTGCCAGATAATTATAAGATTGAGGAAATAATCGATCCCCGACTTGGGAGCGATTATTCTGCGAATGCGGCGACACAGATGGGCACACTCATCAACCGATGCACAGCGCATAATACAAAGAAACGGCCATTGATGCAACAAGTATTGGATGGTCTTAATCATATTGCAGAGATTAAGGACTAA
>Bur0.MPI
ATGGGAAACTGTCTAAAGCATTTCAAACAACAACTTCCTTCAATTGCTCCCAAGCCTCTCATTATCCCTCCAATATTTTCAGTGGAGCCAGAAAACGAGAATCTGAGAGTCTTCAGATTCGCGGA-TTGAAGAAAGCGACAAAGAAATTCAGACAAGACAGGGTCGTAGAATGCGAGGATTACTCTGTTCGAAAATTCTACAAGGGCTACATAGATGAAACCACATTTGCACCATCAAGAGCTGGAACCGGAATCGCTGTTTCTGTCATGGAATGTGATAGTTCACGCTCTTTACAAGACTGGATGGCAGTAGTGAGGTCTCTTGGACAGTTGTCTCATCAGAATTTGGTCAATTTCTTGGGTTACTGTTGTGAAGACAACAAACCATTCTTCTTGGTATTTGAATACTCGCACAAAGGAAGTTTGGACAGTCACATTTTCGGAAAAGAAGAAGAGGCATTGCCATGGGAAATACGGGTTAAGATAGCCATTGGAACAGCTCAAGGTCTCGCGTTTCTTCACTCGATCAAGAACAGCCCCCTAAACCGAGAACTCAGGATGCATAACATTATGCTTGACGAGCAATACAATGC-AAAACTGTTCTATCTCGAACCAACCAAACGAAGCTTGGTAGATGAAGGTCTCAAGAGGGGAAGATTTACATACCTATCTCCTGAATGGGGATCGTTAGGTATTTTGGATATGACGACCGATGTTTACATTTTTGGTATGATCTTGCTTGAACTTTTAATGGGTTCCAAGGATAGAAAAAAGATTAAGGAAGAGCAAGGCTTAGTAGATTACTGGACCTCATCTTTCTTGCCAGATAATTATAAGATTGAGGAAATAATCGATCCCCGACTTGGGAGCGATTATTCTGCGAATGCGGCGACACAGATGGGCACACTCATCAACCGATGCACAGCGCATAATACAAAGAAACGGCCATTGATGCAACAAGTATTGGATGGTCTTAATCATATTGCAGAGATTAAGGACTAA
>Bur0.WTC
ATGGGAAACTGTCTAAAGCATTTCAAACAACAACTTCCTTCAATTGCTCCCAAGCCTCTCATTATCCCTCCAATATTTTCAGTGGAGCCAGAAAACGAGAATCTGAGAGTCTTCAGATTCGCGGA-TTGAAGAAAGCGACAAAGAAATTCAGACAAGACAGGGTCGTAGAATGCGAGGATTACTCTGTTCGAAAATTCTACAAGGGCTACATAGATGAAACCACATTTGCACCATCAAGAGCTGGAACCGGAATCGCTGTTTCTGTCATGGAATGTGATAGTTCACGCTCTTTACAAGACTGGATGGCAGTAGTGAGGTCTCTTGGACAGTTGTCTCATCAGAATTTGGTCAATTTCTTGGGTTACTGTTGTGAAGACAACAAACCATTCTTCTTGGTATTTGAATACTCGCACAAAGGAAGTTTGGACAGTCACATTTTCGGAAAAGAAGAAGAGGCATTGCCATGGGAAATACGGGTTAAGATAGCCATTGGAACAGCTCAAGGTCTCGCGTTTCTTCACTCGATCAAGAACAGCCCCCTAAACCGAGAACTCAGGATGCATAACATTATGCTTGACGAGCAATACAATGC-AAAACTGTTCTATCTCGAACCAACCAAACGAAGCTTGGTAGATGAAGGTCTCAAGAGGGGAAGATTTACATACCTATCTCCTGAATGGGGATCGTTAGGTATTTTGGATATGACGACCGATGTTTACATTTTTGGTATGATCTTGCTTGAACTTTTAATGGGTTCCAAGGATAGAAAAAAGATTAAGGAAGAGCAAGGCTTAGTAGATTACTGGACCTCATCTTTCTTGCCAGATAATTATAAGATTGAGGAAATAATCGATCCCCGACTTGGGAGCGATTATTCTGCGAATGCGGCGACACAGATGGGCACACTCATCAACCGATGCACAGCGCATAATACAAAGAAACGGCCATTGATGCAACAAGTATTGGATGGTCTTAATCATATTGCAGAGATTAAGGACTAA
>C24.MPI
ATGGGAAACTGTCTAAAGCATTTCAAACAACAACTTCCTTCAATTGCTCCCAAGCCTCTCATTATCCCTCCAATATTTTCAGTGGAGCCAGAAAACGAGAATCTGAGAGTCTTCAGATTCGCGGA-TTGAAGAAAGCGACAAAGAAATTCAGACAAGACAGGGTCGTAGAATGCGAGGATTACTCTGTTCGAAAATTCTACAAGGGCTACATAGATGAAACCACATTTGCACCATCAAGAGCTGGAACCGGAATCGCTGTTTCTGTCATGGAATGTGATAGTTCACGCTCTTTACAAGACTGGATGGCAGTAGTGAGGTCTCTTGGACAGTTGTCTCATCAGAATTTGGTCAATTTCTTGGGTTACTGTTGTGAAGACAACAAACCATTCTTCTTGGTATTTGAATACTCGCACAAAGGAAGTTTGGACAGTCACATTTTCGGAAAAGAAGAAGAGGCATTGCCATGGGAAATACGGGTTAAGATAGCCATTGGAACAGCTCAAGGTCTCGCGTTTCTTCACTCGATCAAGAACAGCCCCCTAAACCGAGAACTCAGGATGCATAACATTATGCTTGACGAGCAATACAATGCAAAAACTGTTCTATCTCGAACCAACCAAACGAAGCTTGGTAGATGAAGGTCTCAAGAGGGGAAGATTTACATACCTATCTCCTGAATGGGGATCGTTAGGTATTTTGGATATGACGACCGATGTTTACATTTTTGGTATGATCTTGCTTGAACTTTTAATGGGTTCCAAGGATAGAAAAAAGATTAAGGAAGAGCAAGGCTTAGTAGATTACTGGACCTCATCTTTCTTGCCAGATAATTATAAGATTGAGGAAATAATCGATCCCCGACTTGGGAGCGATTATTCTGCGAATGCGGCGACACAGATGGGCACACTCATCAACCGATGCACAGCGCATAATACAAAGAAACGGCCATTGATGCAACAAGTATTGGATGGTCTTAATCATATTGCAGAGATTAAGGACTAA
>CATS6.9937.MONMPI
ATGGGAAACTGTCTAAAGCATTTCAAACAACAACTTCCTTCAATTGCTCCCAAGCCTCTCATTATCCCTCCAATATTTTCAGTGGAGCCAGAAAACGAGAATCTGAGAGTCTTCAGATTCGCGGA-TTGAAGAAAGCGACAAAGAAATTCAGACAAGACAGGGTCGTAGAATGCGAGGATTACTCTGTTCGAAAATTCTACAAGGGCTACATAGATGAAACCACATTTGCACCATCAAGAGCTGGAACCGGAATCGCTGTTTCTGTCATGGAATGTGATAGTTCACGCTCTTTACAAGACTGGATGGCAGTAGTGAGGTCTCTTGGACAGTTGTCTCATCAGAATTTGGTCAATTTCTTGGGTTACTGTTGTGAAGACAACAAACCATTCTTCTTGGTATTTGAATACTCGCACAAAGGAAGTTTGGACAGTCACATTTTCGGAAAAGAAGAAGAGGCATTGCCATGGGAAATACGGGTTAAGATAGCCATTGGAACAGCTCAAGGTCTCGCGTTTCTTCACTCGATCAAGAACAGCCCCCTAAACCGAGAACTCAGGATGCATAACATTATGCTTGACGAGCAATACAATGCAAAAACTGTTCTATCTCGAACCAACCTAACGAAGCTTGGTAGATGAAGGTCTCAAGAGGGGAAGATTTACATACCTATCTCCTGAATGGGGATCGTTAGGTATTTTGGATATGACGACCGATGTTTACATTTTTGGTATGATCTTGCTTGAACTTTTAATGGGTTCCAAGGATAGAAAAAAGATTAAGGAAGAGCAAGGCTTAGTAGATTACTGGACCTCATCTTTCTTGCCAGATAATTATAAGATTGAGGAAATAATCGATCCCCGTCTTGGGAGCGATTATTCTGCGAATGCGGCGACACAGATGGGCACACTCATCAACCGATGCACAGCGCATAATACAAAGAAACGGCCATTGATGCAACAAGTATTGGATGGTCTTAATCATATTGCAGAGATTAAGGACTAA
>CHA41.932.MONMPI
ATGGGAAACTGTCGAAAGCATTTCAAACAACAACTTCCTTCAATTGCTCCCAAGCCTCTCATTATCCCTCCAATATTTTCAGTGGAGCCAGAAAACGAGAATCTGAGAGTCTTCAGATTCGCGGA-TTGAAGAAAGCGACAAAGAAATTCAGACAAGACAGGGTCGTAGAATGCGAGGATTACTCTGTTCGAAAATTCTACAAGGGCTACATAGATGAAACCACATTTGCACCATCAAGAGCTGGAACCGGAATCGCTGTTTCTGTCATGGAATGTGATAGTTCACGCTCTTTACAAGACTGGATGGCAGTAGTGAGGTCTCTTGGACAGTTGTCTCATCAGAATTTGGTCAATTTCTTGGGTTACTGTTGTGAAGACAACAAACCATTCTTCTTGGTATTTGAATACTCGCACAAAGGAAGTTTGGACAGTCACATTTTCGGAAAAGAAGAAGAGGCATTGCCATGGGAAATACGGGTTAAGATAGCCATTGGAACAGCTCAAGGTCTCGCGTTTCTTCACTCGATCAAGAACAGCCCCCTAAACCGAGAACTCAGGATGCATAACATTATGCTTGACGAGCAATACAATGCAAAAACTGTTCTATCTCGAACCAACCTAACGAAGCTTGGTAGATGAAGGTCTCAAGAGGGGAAGATTTACATACCTATCTCCTGAATGGGGATCGTTAGGTATTTTGGATATGACGACCGATGTTTACATTTTTGGTATGATCTTGCTTGAACTTTTAATGGGTTCCAAGGATAGAAAAAAGATTAAGGAAGAGCAAGGCTTAGTAGATTACTGGACCTCATCTTTCTTGCCAGATAATTATAAGATTGAGGAAATAATCGATCCCCGTCTTGGGAGCGATTATTCTGCGAATGCGGCGACACAGATGGGCACACTCATCAACCGATGCACAGCGCATAATACAAAGAAACGGCCATTGATGCAACAAGTATTGGATGGTCTTAATCATATTGCAGAGATTAAGGACTAA
>CIBC_17.SALK
ATGGGAAACTGTCTAAAGCATTTCAAACAACAACTTCCTTCAATTGCTCCCAAGCCTCTCATTATCCCTCCAATATTTTCAGTGGAGCCAGAAAACGAGAATCTGAGAGTCTTCAGATTCGCGGA-TTGAAGAAAGCGACAAAGAAATTCAGACAAGACAGGGTCGTAGAATGCGAGGATTACTCTGTTCGAAAATTCTACAAGGGCTACATAGATGAAACCACATTTGCACCATCAAGAGCTGGAACCGGAATCGCTGTTTCTGTCATGGAATGTGATAGTTCACGCTCTTTACAAGACTGGATGGCAGTAGTGAGGTCTCTTGGACAGTTGTCTCATCAGAATTTGGTCAATTTCTTGGGTTACTGTTGTGAAGACAACAAACCATTCTTCTTGGTATTTGAATACTCGCACAAAGGAAGTTTGGACAGTCACATTTTCGGAAAAGAAGAAGAGGCATTGCCATGGGAAATACGGGTTAAGATAGCCATTGGAACAGCTCAAGGTCTCGCGTTTCTTCACTCGATCAAGAACAGCCCCCTAAACCGAGAACTCAGGATGCATAACATTATGCTTGACGAGCAATACAATGCAAAAACTGTTCTATCTCGAACCAACCAAACGAAGCTTGGTAGATGAAGGTCTCAAGAGGGGAAGATTTACATACCTATCTCCTGAATGGGGATCGTTAGGTATTTTGGATATGACGACCGATGTTTACATTTTTGGTATGATCTTGCTTGAACTTTTAATGGGTTCCAAGGATAGAAAAAAGATTAAGGAAGAGCAAGGCTTAGTAGATTACTGGACCTCATCTTTCTTGCCAGATAATTATAAGATTGAGGAAATAATCGATCCCCGACTTGGGAGCGATTATTCTGCGAATGCGGCGACACAGATGGGCACACTCATCAACCGATGCACAGCGCATAATACAAAGAAACGGCCATTGATGCAACAAGTATTGGATGGTCTTAATCATATTGCAGAGATTAAGGACTAA
>CIBC_5.SALK
ATGGGAAACTGTCTAAAGCATTTCAAACAACAACTTCCTTCAATTGCTCCCAAGCCTCTCATTATCCCTCCAATATTTTCAGTGGAGCCAGAAAACGAGAATCTGAGAGTCTTCAGATTCGCGGA-TTGAAGAAAGCGACAAAGAAATTCAGACAAGACAGGGTCGTAGAATGCGAGGATTACTCTGTTCGAAAATTCTACAAGGGCTACATAGATGAAACCACATTTGCACCATCAAGAGCTGGAACCGGAATCGCTGTTTCTGTCATGGAATGTGATAGTTCACGCTCTTTACAAGACTGGATGGCAGTAGTGAGGTCTCTTGGACAGTTGTCTCATCAGAATTTGGTCAATTTCTTGGGTTACTGTTGTGAAGACAACAAACCATTCTTCTTGGTATTTGAATACTCGCACAAAGGAAGTTTGGACAGTCACATTTTCGGAAAAGAAGAAGAGGCATTGCCATGGGAAATACGGGTTAAGATAGCCATTGGAACAGCTCAAGGTCTCGCGTTTCTTCACTCGATCAAGAACAGCCCCCTAAACCGAGAACTCAGGATGCATAACATTATGCTTGACGAGCAATACAATGC-AAAACTGTTCTATCTCGAACCAACCAAACGAAGCTTGGTAGATGAAGGTCTCAAGAGGGGAAGATTTACATACCTATCTCCTGAATGGGGATCGTTAGGTATTTTGGATATGACGACCGATGTTTACATTTTTGGTATGATCTTGCTTGAACTTTTAATGGGTTCCAAGGATAGAAAAAAGATTAAGGAAGAGCAAGGCTTAGTAGATTACTGGACCTCATCTTTCTTGCCAGATAATTATAAGATTGAGGAAATAATCGATCCCCGACTTGGGAGCGATTATTCTGCGAATGCGGCGACACAGATGGGCACACTCATCAACCGATGCACAGCGCATAATACAAAGAAACGGCCATTGATGCAACAAGTATTGGATGGTCTTAATCATATTGCAGAGATTAAGGACTAA
>CON7.9913.MONMPI
ATGGGAAACTGTCTAAAGCATTTCAAACAACAACTTCCTTCAATTGCTCCCAAGCCTCTCATTATCCCTCCAATATTTTCAGTGGAGCCAGAAAACGAGAATCTGAGAGTCTTCAGATTCGCGGA-TTGAAGAAAGCGACAAAGAAATTCAGACAAGACAGGGTCGTAGAATGCGAGGATTACTCTGTTCGAAAATTCTACAAGGGCTACATAGATGAAACCACATTTGCACCATCAAGAGCTGGAACCGGAATCGCTGTTTCTGTCATGGAATGTGATAGTTCACGCTCTTTACAAGACTGGATGGCAGTAGTGAGGTCTCTTGGACAGTTGTCTCATCAGAATTTGGTCAATTTCTTGGGTTACTGTTGTGAAGACAACAAACCATTCTTCTTGGTATTTGAATACTCGCACAAAGGAAGTTTGGACAGTCACATTTTCGGAAAAGAAGAAGAGGCATTGCCATGGGAAATACGGGTTAAGATAGCCATTGGAACAGCTCAAGGTCTCGCGTTTCTTCACTCGATCAAGAACAGCCCCCTAAACCGAGAACTCAGGATGCATAACATTATGCTTGACGAGCAATACAATGC-AAAACTGTTCTATCTCGAACCAACCTAACGAAGCTTGGTAGATGAAGGTCTCAAGAGGGGAAGATTTACATACCTATCTCCTGAATGGGGATCGTTAGGTATTTTGGATATGACGACCGATGTTTACATTTTTGGTATGATCTTGCTTGAACTTTTAATGGGTTCCAAGGATAGAAAAAAGATTAAGGAAGAGCAAGGCTTAGTAGATTACTGGACCTCATCTTTCTTGCCAGATAATTATAAGATTGAGGAAATAATCGATCCCCGTCTTGGGAGCGATTATTCTGCGAATGCGGCGACACAGATGGGCACACTCATCAACCGATGCACAGCGCATAATACAAAGAAACGGCCATTGATGCAACAAGTATTGGATGGTCTTAATCATATTGCAGAGATTAAGGACTAA
>CSHL5.6744.MONMPI
ATGGGAAACTGTCGAAAGCATTTCAAACAACAACTTCCTTCAATTGCTCCCAAGCCTCTCATTATCCCTCCAATATTTTCAGTGGAGCCAGAAAACGAGAATCTGAGAGTCTTCAGATTCGCGGA-TTGAAGAAAGCGACAAAGAAATTCAGACAAGACAGGGTCGTAGAATGCGAGGATTACTCTGTTCGAAAATTCTACAAGGGCTACATAGATGAAACCACATTTGCACCATCAAGAGCTGGAACCGGAATCGCTGTTTCTGTCATGGAATGTGATAGTTCACGCTCTTTACAAGACTGGATGGCAGTAGTGAGGTCTCTTGGACAGTTGTCTCATCAGAATTTGGTCAATTTCTTGGGTTACTGTTGTGAAGACAACAAACCATTCTTCTTGGTATTTGAATACTCGCACAAAGGAAGTTTGGACAGTCACATTTTCGGAAAAGAAGAAGAGGCATTGCCATGGGAAATACGGGTTAAGATAGCCATTGGAACAGCTCAAGGTCTCGCGTTTCTTCACTCGATCAAGAACAGCCCCCTAAACCGAGAACTCAGGATGCATAACATTATGCTTGACGAGCAATACAATGCAAAAACTGTTCTATCTCGAACCAACCTAACGAAGCTTGGTAGATGAAGGTCTCAAGAGGGGAAGATTTACATACCTATCTCCTGAATGGGGATCGTTAGGTATTTTGGATATGACGACCGATGTTTACATTTTTGGTATGATCTTGCTTGAACTTTTAATGGGTTCCAAGGATAGAAAAAAGATTAAGGAAGAGCAAGGCTTAGTAGATTACTGGACCTCATCTTTCTTGCCAGATAATTATAAGATTGAGGAAATAATCGATCCCCGTCTTGGGAGCGATTATTCTGCGAATGCGGCGACACAGATGGGCACACTCATCAACCGATGCACAGCGCATAATACAAAGAAACGGCCATTGATGCAACAAGTATTGGATGGTCTTAATCATATTGCAGAGATTAAGGACTAA
>CYR.88.MONMPI
ATGGGAAACTGTCTAAAGCATTTCAAACAACAACTTCCTTCAATTGCTCCCAAGCCTCTCATTATCCCTCCAATATTTTCAGTGGAGCCAGAAAACGAGAATCTGAGAGTCTTCAGATTCGCGGA-TTGAAGAAAGCGACAAAGAAATTCAGACAAGACAGGGTCGTAGAATGCGAGGATTACTCTGTTCGAAAATTCTACAAGGGCTACATAGATGAAACCACATTTGCACCATCAAGAGCTGGAACCGGAATCGCTGTTTCTGTCATGGAATGTGATAGTTCACGCTCTTTACAAGACTGGATGGAAGTAGTGAGGTCTCTTGGACAGTTGTCTCATCAGAATTTGGTCAATTTCTTGGGTTACTGTTGTGAAGACAACAAACCATTCTTCTTGGTATTTGAATACTCGCACAAAGGAAGTTTGGACAGTCACATTTTCGGAAAAGAAGAAGAGGCATTGCCATGGGAAATACGGGTTAAGATAGCCATTGGAACAGCTCAAGGTCTCGCGTTTCTTCACTCGATCAAGAACAGCCCCCTAAACCGAGAACTCAGGATGCATAACATTATGCTTGACGAGCAATACAATGCAAAAACTGTTCTATCTCGAACCAACCAAACGAAGCTTGGTAGATGAAGGTCTCAAGAGGGGAAGATTTACATACCTATCTCCTGAATGGGGATCGTTAGGTATTTTGGATATGACGACCGATGTTTACATTTTTGGTATGATCTTGCATGAACTTTTAATGGGTTCCAAGGATAGAAAAAAGATTAAGGAAGAGCAAGGCTTAGTAGATTACTGGACCTCATCTTTCTTGCCAGATAATTATAAGATTGAGGAAATAATCGATCCCCGACTTGGGAGCGATTATTCTGCGAATGCGGCGACACAGATGGGCACACTCATCAACCGATGCACAGCGCATAATACAAAGAAACGGCCATTGATGCAACAAGTATTGGATGGTCTTAATCATATTGCAGAGATTAAGGACTAA
>Ca_0.SALK
ATGGGAAACTGTCTAAAGCATTTCAAACAACAACTTCCTTCAATTGCTCCCAAGCCTCTCATTATCCCTCCAATATTTTCAGTGGAGCCAGAAAACGAGAATCTGAGAGTCTTCAGATTCGCGGA-TTGAAGAAAGCGACAAAGAAATTCAGACAAGACAGGGTCGTAGAATGCGAGGATTACTCTGTTCGAAAATTCTACAAGGGCTACATAGATGAAACCACATTTGCACCATCAAGAGCTGGAACCGGAATCGCTGTTTCTGTCATGGAATGTGATAGTTCACGCTCTTTACAAGACTGGATGGCAGTAGTGAGGTCTCTTGGACAGTTGTCTCATCAGAATTTGGTCAATTTCTTGGGTTACTGTTGTGAAGACAACAAACCATTCTTCTTGGTATTTGAATACTCGCACAAAGGAAGTTTGGACAGTCACATTTTCGGAAAAGAAGAAGAGGCATTGCCATGGGAAATACGGGTTAAGATAGCCATTGGAACAGCTCAAGGTCTCGCGTTTCTTCACTCGATCAAGAACAGCCCCCTAAACCGAGAACTCAGGATGCATAACATTATGCTTGACGAGCAATACAATGCAAAAACTGTTCTATCTCGAACCAACCAAACGAAGCTTGGTAGATGAAGGTCTCAAGAGGGGAAGATTTACATACCTATCTCCTGAATGGGGATCGTTAGGTATTTTGGATATGACGACCGATGTTTACATTTTTGGTATGATCTTGCTTGAACTTTTAATGGGTTCCAAGGATAGAAAAAAGATTAAGGAAGAGCAAGGCTTAGTAGATTACTGGACCTCATCTTTCTTGCCAGATAATTATAAGATTGAGGAAATAATCGATCCCCGACTTGGGAGCGATTATTCTGCGAATGCGGCGACACAGATGGGCACACTCATCAACCGATGCACAGCGCATAATACAAAGAAACGGCCATTGATGCAACAAGTATTGGATGGTCTTAATCATATTGCAGAGATTAAGGACTAA
>Cal_0.SALK
ATGGGAAACTGTCTAAAGCATTTCAAACAACAACTTCCTTCAATTGCTCCCAAGCCTCTCATTATCCCTCCAATATTTTCAGTGGAGCCAGAAAACGAGAATCTGAGAGTCTTCAGATTCGCGGA-TTGAAGAAAGCGACAAAGAAATTCAGACAAGACAGGGTCGTAGAATGCGAGGATTACTCTGTTCGAAAATTCTACAAGGGCTACATAGATGAAACCACATTTGCACCATCAAGAGCTGGAACCGGAATCGCTGTTTCTGTCATGGAATGTGATAGTTCACGCTCTTTACAAGACTGGATGGCAGTAGTGAGGTCTCTTGGACAGTTGTCTCATCAGAATTTGGTCAATTTCTTGGGTTACTGTTGTGAAGACAACAAACCATTCTTCTTGGTATTTGAATACTCGCACAAAGGAAGTTTGGACAGTCACATTTTCGGAAAAGAAGAAGAGGCATTGCCATGGGAAATACGGGTTAAGATAGCCATTGGAACAGCTCAAGGTCTCGCGTTTCTTCACTCGATCAAGAACAGCCCCCTAAACCGAGAACTCAGGATGCATAACATTATGCTTGACGAGCAATACAATGC-AAAACTGTTCTATCTCGAACCAACCAAACGAAGCTTGGTAGATGAAGGTCTCAAGAGGGGAAGATTTACATACCTATCTCCTGAATGGGGATCGTTAGGTATTTTGGATATGACGACCGATGTTTACATTTTTGGTATGATCTTGCTTGAACTTTTAATGGGTTCCAAGGATAGAAAAAAGATTAAGGAAGAGCAAGGCTTAGTAGATTACTGGACCTCATCTTTCTTGCCAGATAATTATAAGATTGAGGAAATAATCGATCCCCGACTTGGGAGCGATTATTCTGCGAATGCGGCGACACAGATGGGCACACTCATCAACCGATGCACAGCGCATAATACAAAGAAACGGCCATTGATGCAACAAGTATTGGATGGTCTTAATCATATTGCAGAGATTAAGGACTAA
>Can0.WTC
ATGGGAAACTGTCTAAAGCATTTCAAACAACAACTTCCTTCAATTGCTCCCAAGCCTCTCATTATCCCTCCAATATTTTCAGTGGAGCCAGAAAACGAGAATCTGAGAGTCTTCAGATTCGCGGA-TTGAAGAAAGCGACAAAGAAATTCAGACAAGACAGGGTCGTAGAATGCGAGGATTACTCTGTTCGAAAATTCTACAAGGGCTACATAGATGAAACCACATTTGCACCATCAAGAGCTGGAACCGGAATCGCTGTTTCTGTCATGGAATGTGATAGTTCACGCTCTTTACAAGACTGGATGGCAGTAGTGAGGTCTCTTGGACAGTTGTCTCATCAGAATTTGGTCAATTTCTTGGGTTACTGTTGTGAAGACAACAAACCATTCTTCTTGGTATTTGAATACTCGCACAAAGGAAGTTTGGACAGTCACATTTTCGGAAAAGAAGAAGAGGCATTGCCATGGGAAATACGGGTTAAGATAGCCATTGGAACAGCTCAAGGTCTCGCGTTTCTTCACTCGATCAAGAACAGCCCCCTAAACCGAGAACTCAGGATGCATAACATTATGCTTGACGTGCAATACAATGC-AAAACTGTTCTATCTCGAACCAACCAAACGAAGCTTGGTAGATGAAGGTCTCAAGAGGGGAAGATTTACATACCTATCTCCTGAATGGGGATCGTTAGGTATTTTGGATATGACGACCGATGTTTACATTTTTGGTATGATCTTGCTTGAACTTTTAATGGGTTCCAAGGATAGAAAAAAGATTAAGGAAGAGCAAGGCTTAGTAGATTACTGGACCTCATCTTTCTTGCCAGATAATTATAAGATTGAGGAAATAATCGATCCCCGACTTGGGAGCGATTATTCTGCGAATGCGGCGACACAGATGGGCACACTCATCAACCGATGCACAGCGCATAATACAAAGAAACGGCCATTGATGCAACAAGTATTGGATGGTCTTAATCATATTGCAGAGATTAAGGACTAA
>Castelfed1197.9681.MONMPI
ATGGGAAACTGTCTAAAGCATTTCAAACAACAACTTCCTTCAATTGCTCCCAAGCCTCTCATTATCCCTCCAATATTTTCAGTGGAGCCAGAAAACGAGAATCTGAGAGTCTTCAGATTCGCGGA-TTGAAGAAAGCGACAAAGAAATTCAGACAAGACAGGGTCGTAGAATGCGAGGATTACTCTGTTCGAAAATTCTACAAGGGCTACATAGATGAAACCACATTTGCACCATCAAGAGCTGGAACCGGAATCGCTGTTTCTGTCATGGAATGTGATAGTTCACGCTCTTTACAAGACTGGATGGCAGTAGTGAGGTCTCTTGGACAGTTGTCTCATCAGAATTTGGTCAATTTCTTGGGTTACTGTTGTGAAGACAACAAACCATTCTTCTTGGTATTTGAATACTCGCACAAAGGAAGTTTGGACAGTCACATTTTCGGAAAAGAAGAAGAGGCATTGCCATGGGAAATACGGGTTAAGATAGCCATTGGAACAGCTCAAGGTCTCGCGTTTCTTCACTCGATCAAGAACAGCCCCCTAAACCGAGAACTCAGGATGCATAACATTATGCTTGACGAGCAATACAATGC-AAAACTGTTCTATCTCGAACCAACCAAACGAAGCTTGGTAGATGAAGGTCTCAAGAGGGGAAGATTTACATACCTATCTCCTGAATGGGGATCGTTAGGTATTTTGGATATGACGACCGATGTTTACATTTTTGGTATGATCTTGCTTGAACTTTTAATGGGTTCCAAGGATAGAAAAAAGATTAAGGAAGAGCAAGGCTTAGTAGATTACTGGACCTCATCTTTCTTGCCAGATAATTATAAGATTGAGGAAATAATCGATCCCCGACTTGGGAGCGATTATTCTGCGAATGCGGCGACACAGATGGGCACACTCATCAACCGATGCACAGCGCATAATACAAAGAAACGGCCATTGATGCAACAAGTATTGGATGGTCTTAATCATATTGCAGAGATTAAGGACTAA
>Castelfed4211.9695.MONMPI
ATGGGAAACTGTCTAAAGCATTTCAAACAACAACTTCCTTCAATTGCTCCCAAGCCTCTCATTATCCCTCCAATATTTTCAGTGGAGCCAGAAAACGAGAATCTGAGAGTCTTCAGATTCGCGGA-TTGAAGAAAGCGACAAAGAAATTCAGACAAGACAGGGTCGTAGAATGCGAGGATTACTCTGTTCGAAAATTCTACAAGGGCTACATAGATGAAACCACATTTGCACCATCAAGAGCTGGAACCGGAATCGCTGTTTCTGTCATGGAATGTGATAGTTCACGCTCTTTACAAGACTGGATGGCAGTAGTGAGGTCTCTTGGACAGTTGTCTCATCAGAATTTGGTCAATTTCTTGGGTTACTGTTGTGAAGACAACAAACCATTCTTCTTGGTATTTGAATACTCGCACAAAGGAAGTTTGGACAGTCACATTTTCGGAAAAGAAGAAGAGGCATTGCCATGGGAAATACGGGTTAAGATAGCCATTGGAACAGCTCAAGGTCTCGCGTTTCTTCACTCGATCAAGAACAGCCCCCTAAACCGAGAACTCAGGATGCATAACATTATGCTTGACGAGCAATACAATGC-AAAACTGTTCTATCTCGAAACAACCAAACGAAGCTTGGTAGATGAAGGTCTCAAGAGGGGAAGATTTACATACCTATCTCCTGAATGGGGATCGTTAGGTATTTTGGATATGACGACCGATGTTTACATTTTTGGTATGATCTTGCTTGAACTTTTAATGGGTTCCAAGGATAGAAAAAAGATTAAGGAAGAGCAAGGCTTAGTAGATTACTGGACCTCATCTTTCTTGCCAGATAATTATAAGATTGAGGAAATAATCGATCCCCGACTTGGGAGCGATTATTCTGCGAATGCGGCGACACAGATGGGCACACTCATCAACCGATGCACAGCGCATAATACAAAGAAACGGCCATTGATGCAACAAGTATTGGATGGTCTTAATCATATTGCAGAGATTAAGGACTAA
>Castelfed4214.9696.MONMPI
ATGGGAAACTGTCTAAAGCATTTCAAACAACAACTTCCTTCAATTGCTCCCAAGCCTCTCATTATCCCTCCAATATTTTCAGTGGAGCCAGAAAACGAGAATCTGAGAGTCTTCAGATTCGCGGA-TTGAAGAAAGCGACAAAGAAATTCAGACAAGACAGGGTCGTAGAATGCGAGGATTACTCTGTTCGAAAATTCTACAAGGGCTACATAGATGAAACCACATTTGCACCATCAAGAGCTGGAACCGGAATCGCTGTTTCTGTCATGGAATGTGATAGTTCACGCTCTTTACAAGACTGGATGGCAGTAGTGAGGTCTCTTGGACAGTTGTCTCATCAGAATTTGGTCAATTTCTTGGGTTACTGTTGTGAAGACAACAAACCATTCTTCTTGGTATTTGAATACTCGCACAAAGGAAGTTTGGACAGTCACATTTTCGGAAAAGAAGAAGAGGCATTGCCATGGGAAATACGGGTTAAGATAGCCATTGGAACAGCTCAAGGTCTCGCGTTTCTTCACTCGATCAAGAACAGCCCCCTAAACCGAGAACTCAGGATGCATAACATTATGCTTGACGAGCAATACAATGCAAAAACTGTTCTATCTCGAAACAACCAAACGAAGCTTGGTAGATGAAGGTCTCAAGAGGGGAAGATTTACATACCTATCTCCTGAATGGGGATCGTTAGGTATTTTGGATATGACGACCGATGTTTACATTTTTGGTATGATCTTGCTTGAACTTTTAATGGGTTCCAAGGATAGAAAAAAGATTAAGGAAGAGCAAGGCTTAGTAGATTACTGGACCTCATCTTTCTTGCCAGATAATTATAAGATTGAGGAAATAATCGATCCCCGACTTGGGAGCGATTATTCTGCGAATGCGGCGACACAGATGGGCACACTCATCAACCGATGCACAGCGCATAATACAAAGAAACGGCCATTGATGCAACAAGTATTGGATGGTCTTAATCATATTGCAGAGATTAAGGACTAA
>Cdm0.MPI
ATGGGAAACTGTCTAAAGCATTTCAAACAACAACTTCCTTCAATTGCTCCCAAGCCTCTCATTATCCCTCCAATATTTTCAGTGGAGCCAGAAAACGAGAATCTGAGAGTCTTCAGATTCGCGGA-TTGAAGAAAGCGACAAAGAAATTCAGACAAGACAGGGTCGTAGAATGCGAGGATTACTCTGTTCGAAAATTCTACAAGGGCTACATAGATGAAACCACATTTGCACCATCAAGAGCTGGAACCGGAATCGCTGTTTCTGTCATGGAATGTGATAGTTCACGCTCTTTACAAGACTGGATGGCAGTAGTGAGGTCTATTGGACAGTTGTCTCATCAGAATTTGGTCAATTTCTTGGGTTACTGTTGTGAAGACAACAAACCATTCTTCTTGGTATTTGAATACTCGCACAAAGGAAGTTTGGACAGTCACATTTTCGGAAAAGAAGAAGAGGCATTGCCATGGGAAATACGGGTTAAGATAGCCATTGGAACAGCTCAAGGTCTCGCGTTTCTTCACTCGATCAAGAACAGCCCCCTAAACCGAGAACTCAGGATGCATAACATTATGCTTGACGAGCAATACAATGC-AAAACTGTTCTATCTCGAACCAACCAAACGAAGCTTGGTAGATGAAGGTCTCAAGAGGGGAAGATTTACATACCTATCTCCTGAATGGGGATCGTTAGGTATTTTGGATATGACGACCGATGTTTACATTTTTGGTATGATCTTGCTTGAACTTTTAATGGGTTCCAAGGATAGAAAAAAGATTAAGGAAGAGCAAGGCTTAGTAGATTACTGGACCTCATCTTTCTTGCCAGATATTTATAAGATTGAGGAAATAATCGATCCCCGACTTGGGAGCGATTATTCTGCGAATGCGGCGACACAGATGGGCACACTCATCAACCGATGCACAGCGCATAATACAAAGAAACGGCCATTGATGCAACAAGTATTGGATGGTCTTAATCATATTGCAGAGATTAAGGACTAA
>Cerv_1.SALK
ATGGGAAACTGTCTAAAGCATTTCAAACAACAACTTCCTTCAATTGCTCCCAAGCCTCTCATTATCCCTCCAATATTTTCAGTGGAGCCAGAAAACGAGAATCTGAGAGTCTTCAGATTCGCGGA-TTGAAGAAAGCGACAAAGAAATTCAGACAAGACAGGGTCGTAGAATGCGAGGATTACTCTGTTCGGAAATTCTACAAGGGCTACATAGATGAAACCACATTTGCACCATCAAGAGCTGGAACCGGAATCGCTGTTTCTGTCATGGAATGTGATAGTTCACGCTCTTTACAAGACTGGATGGCAGTAGTGAGGTCTCTTGGACAGTTGTCTCATCAGAATTTGGTCAATTTCTTGGGTTACTGTTGTGAAGACAACAAACCATTCTTCTTGGTATTTGAATACTCGCACAAAGGAAGTTTGGACAGTCACATTTTCGGAAAAGAAGAAGAGGCATTGCCATGGGAAATACGGGTTAAGATAGCCATTGGAACAGCTCAAGGTCTCGCGTTTCTTCACTCGATCAAGAACAGCCCCCTAAACCGAGAACTCAGGATGCATAACATTATGCTTGACGAGCAATACAATGC-AAAACTGTTCTATCTCGAACCAACCAAACGAAGCTTGGTAGATGAAGGTCTCAAGAGGGGAAGATTTACATACCTATCTCCTGAATGGGGATCGTTAGGTATTTTGGATATGACGACCGATGTTTACATTTTTGGTATGATCTTGCTTGAACTTTTAATGGGTTCCAAGGATAGAAAAAAGATTAAGGAAGAGCAAGGCTTAGTAGATTACTGGACCTCATCTTTCTTGCCAGATAATTATAAGATTGAGGAAATAATCGATCCCCGACTTGGGAGCGATTATTCTGCGAATGCGGCGACACAGATGGGCACACTCATCAACCGATGCACAGCGCATAATACAAAGAAACGGCCATTGATGCAACAAGTATTGGATGGTCTTAATCATATTGCAGAGATTAAGGACTAA
>Chaba2.9624.MONMPI
ATGGGAAACTGTCTAAAGCATTTCAAACAACAACTTCCTTCAATTGCTCCCAAGCCTCTCATTATCCCTCCAATATTTTCAGTGGAGCCAGAAAACGAGAATCTGAGAGTCTTCAGATTCGCGGA-TTGAAGAAAGCGACAAAGAAATTCAGACAAGACAGGGTCGTAGAATGCGAGGATTACTCTGTTCGAAAATTCTACAAGGGCTACATAGATGAAACCACATTTGCACCATCAAGAGCTGGAACCGGAATCGCTGTTTCTGTCATGGAATGTGATAGTTCACGCTCTTTACAAGACTGGATGGCAGTAGTGAGGTCTCTTGGACAGTTGTCTCATCAGAATTTGGTCAATTTCTTGGGTTACTGTTGTGAAGACAACAAACCATTCTTCTTGGTATTTGAATACTCGCACAAAGGAAGTTTGGACAGTCACATTTTCGGAAAAGAAGAAGAGGCATTGCCATGGGAAATACGGGTTAAGATAGCCATTGGAACAGCTCAAGGTCTCGCGTTTCTTCACTCGATCAAGAACAGCCCCCTAAACCGAGAACTCAGGATGCATAACATTATGCTTGACGAGCAATACAATGCAAAAACTGTTCTATCTCGAAACAACCAAACGAAGCTTGGTAGATGAAGGTCTCAAGAGGGGAAGATTTACATACCTATCTCCTGAATGGGGATCGTTAGGTATTTTGGATATGACGACCGATGTTTACATTTTTGGTATGATCTTGCTTGAACTTTTAATGGGTTCCAAGGATAGAAAAAAGATTAAGGAAGAGCAAGGCTTAGTAGATTACTGGACCTCATCTTTCTTGCCAGATAATTATAAGATTGAGGAAATAATCGATCCCCGACTTGGGAGCGATTATTCTGCGAATGCGGCGACACAGATGGGCACACTCATCAACCGATGCACAGCGCATAATACAAAGAAACGGCCATTGATGCAACAAGTATTGGATGGTCTTAATCATATTGCAGAGATTAAGGACTAA
>Chat_1.SALK
ATGGGAAACTGTCTAAAGCATTTCAAACAACAACTTCCTTCAATTGCTCCCAAGCCTCTCATTATCCCTCCAATATTTTCAGTGGAGCCAGAAAACGAGAATCTGAGAGTCTTCAGATTCGCGGATTTGAAGAAAGCGACAAAGAAATTCAGACAAGACAGGGTCGTAGAATGCGAGGATTACTCTGTTCGAAAATTCTACAAGGGCTACATAGATGAAACCACATTTGCACCATCAAGAGCTGGAACCGGAATCGCTGTTTCTGTCATGGAATGTGATAGTTCACGCTCTTTACAAGACTGGATGGCAGTAGTGAGGTCTCTTGGACAGTTGTCTCATCAGAATTTGGTCAATTTCTTGGGTTACTGTTGTGAAGACAACAAACCATTCTTCTTGGTATTTGAATACTCGCACAAAGGAAGTTTGGACAGTCACATTTTCGGAAAAGAAGAAGAGGCATTGCCATGGGAAATACGGGTTAAGATAGCCATTGGAACAGCTCAAGGTCTCGCGTTTCTTCACTCGATCAAGAACAGCCCCCTAAACCGAGAACTCAGGATGCATAACATTATGCTTGACGAGCAATACAATGC-AAAACTGTTCTATCTCGAACCAACCTAACGAAGCTTGGTAGATGAAGGTCTCAAGAGGGGAAGATTTACATACCTATCTCCTGAATGGGGATCGTTAGGTATTTTGGATATGACGACCGATGTTTACATTTTTGGTATGATCTTGCTTGAACTTTTAATGGGTTCCAAGGATAGAAAAAAGATTAAGGAAGAGCAAGGCTTAGTAGATTACTGGACCTCATCTTTCTTGCCAGATAATTATAAGATTGAGGAAATAATCGATCCCCGTCTTGGGAGCGATTATTCTGCGAATGCGGCGACACAGATGGGCACACTCATCAACCGATGCACAGCGCATAATACAAAGAAACGGCCATTGATGCAACAAGTATTGGATGGTCTTAATCATATTGCAGAGATTAAGGACTAA
>Chi_0.SALK
ATGGGAAACTGTCTAAAGCATTTCAAACAACAACTTCCTTCAATTGCTCCCAAGCCTCTCATTATCCCTCCAATATTTTCAGTGGAGCCAGAAAACGAGAATCTGAGAGTCTTCAGATTCGCGGA-TTGAAGAAAGCGACAAAGAAATTCAGACAAGACAGGGTCGTAGAATGCGAGGATTACTCTGTTCGAAAATTCTACAAGGGCTACATAGATGAAACCACATTTGCACCATCAAGAGCTGGAACCGGAATCGCTGTTTCTGTCATGGAATGTGATAGTTCACGCTCTTTACAAGACTGGATGGCAGTAGTGAGGTCTCTTGGACAGTTGTCTCATCAGAATTTGGTCAATTTCTTGGGTTACTGTTGTGAAGACAACAAACCATTCTTCTTGGTATTTGAATACTCGCACAAAGGAAGTTTGGACAGTCACATTTTCGGAAAAGAAGAAGAGGCATTGCCATGGGAAATACGGGTTAAGATAGCCATTGGAACAGCTCAAGGTCTCGCGTTTCTTCACTCGATCAAGAACAGCCCCCTAAACCGAGAACTCAGGATGCATAACATTATGCTTGACGAGCAATACAATGC-AAAACTGTTCTATCTCGAAACAACCAAACGAAGCTTGGTAGATGAAGGTCTCAAGAGGGGAAGATTTACATACCTATCTCCTGAATGGGGATCGTTAGGTATTTTGGATATGACGACCGATGTTTACATTTTTGGTATGATCTTGCTTGAACTTTTAATGGGTTCCAAGGATAGAAAAAAGATTAAGGAAGAGCAAGGCTTAGTAGATTACTGGACCTCATCTTTCTTGCCAGATAATTATAAGATTGAGGAAATAATCGATCCCCGACTTGGGAGCGATTATTCTGCGAATGCGGCGACACAGATGGGCACACTCATCAACCGATGCACAGCGCATAATACAAAGAAACGGCCATTGATGCAACAAGTATTGGATGGTCTTAATCATATTGCAGAGATTAAGGACTAA
>Cimin1.9661.MONMPI
ATGGGAAACTGTCTAAAGCATTTCAAACAACAACTTCCTTCAATTGCTCCCAAGCCTCTCATTATCCCTCCAATATTTTCAGTGGAGCCAGAAAACGAGAATCTGAGAGTCTTCAGATTCGCGGA-TTGAAGAAAGCGACAAAGAAATTCAGACAAGACAGGGTCGTAGAATGCGAGGATTACTCTGTTCGAAAATTCTACAAGGGCTACATAGATGAAACCACATTTGCACCATCAAGAGCTGGAACCGGAATCGCTGTTTCTGTCATGGAATGTGATAGTTCACGCTCTTTACAAGACTGGATGGCAGTAGTGAGGTCTATTGGACAGTTGTCTCATCAGAATTTGGTCAATTTCTTGGGTTACTGTTGTGAAGACAACAAACCATTCTTCTTGGTATTTGAATACTCGCACAAAGGAAGTTTGGACAGTCACATTTTCGGAAAAGAAGAAGAGGCATTGCCATGGGAAATACGGGTTAAGATAGCCATTGGAACAGCTCAAGGTCTCGCGTTTCTTCACTCGATCAAGAACAGCCCCCTAAACCGAGAACTCAGGATGCATAACATTATGCTTGACGAGCAATACAATGCAAAAACTGTTCTATCTCGAACCAACCAAACGAAGCTTGGTAGATGAAGGTCTCAAGAGGGGAAGATTTACATACCTATCTCCTGAATGGGGATCGTTAGGTATTTTGGATATGACGACCGATGTTTACATTTTTGGTATGATCTTGCTTGAACTTTTAATGGGTTCCAAGGATAGAAAAAAGATTAAGGAAGAGCAAGGCTTAGTAGATTACTGGACCTCATCTTTCTTGCCAGATATTTATAAGATTGAGGAAATAATCGATCCCCGACTTGGGAGCGATTATTCTGCGAATGCGGCGACACAGATGGGCACACTCATCAACCGATGCACAGCGCATAATACAAAGAAACGGCCATTGATGCAACAAGTATTGGATGGTCTTAATCATATTGCAGAGATTAAGGACTAA
>Cnt1.5726.MONMPI
ATGGGAAACTGTCTAAAGCATTTCAAACAACAACTTCCTTCAATTGCTCCCAAGCCTCTCATTATCCCTCCAATATTTTCAGTGGAGCCAGAAAACGAGAATCTGAGAGTCTTCAGATTCGCGGA-TTGAAGAAAGCGACAAAGAAATTCAGACAAGACAGGGTCGTAGAATGCGAGGATTACTCTGTTCGAAAATTCTACAAGGGCTACATAGATGAAACCACATTTGCACCATCAAGAGCTGGAACCGGAATCGCTGTTTCTGTCATGGAATGTGATAGTTCACGCTCTTTACAAGACTGGATGGCAGTAGTGAGGTCTCTTGGACAGTTGTCTCATCAGAATTTGGTCAATTTCTTGGGTTACTGTTGTGAAGACAACAAACCATTCTTCTTGGTATTTGAATACTCGCACAAAGGAAGTTTGGACAGTCACATTTTCGGAAAAGAAGAAGAGGCATTGCCATGGGAAATACGGGTTAAGATAGCCATTGGAACAGCTCAAGGTCTCGCGTTTCTTCACTCGATCAAGAACAGCCCCCTAAACCGAGAACTCAGGATGCATAACATTATGCTTGACGAGCAATACAATGCAAAAACTGTTCTATCTCGAACCAACCAAACGAAGCTTGGTAGATGAAGGTCTCAAGAGGGGAAGATTTACATACCTATCTCCTGAATGGGGATCGTTAGGTATTTTGGATATGACGACCGATGTTTACATTTTTGGTATGATCTTGCTTGAACTTTTAATGGGTTCCAAGGATAGAAAAAAGATTAAGGAAGAGCAAGGCTTAGTAGATTACTGGACCTCATCTTTCTTGCCAGATAATTATAAGATTGAGGAAATAATCGATCCCCGACTTGGGAGCGATTATTCTGCGAATGCGGCGACACAGATGGGCACACTCATCAACCGATGCACAGCGCATAATACAAAGAAACGGCCATTGATGCAACAAGTATTGGATGGTCTTAATCATATTGCAGAGATTAAGGACTAA
>Cnt_1.SALK
ATGGGAAACTGTCTAAAGCATTTCAAACAACAACTTCCTTCAATTGCTCCCAAGCCTCTCATTATCCCTCCAATATTTTCAGTGGAGCCAGAAAACGAGAATCTGAGAGTCTTCAGATTCGCGGA-TTGAAGAAAGCGACAAAGAAATTCAGACAAGACAGGGTCGTAGAATGCGAGGATTACTCTGTTCGAAAATTCTACAAGGGCTACATAGATGAAACCACATTTGCACCATCAAGAGCTGGAACCGGAATCGCTGTTTCTGTCATGGAATGTGATAGTTCACGCTCTTTACAAGACTGGATGGCAGTAGTGAGGTCTCTTGGACAGTTGTCTCATCAGAATTTGGTCAATTTCTTGGGTTACTGTTGTGAAGACAACAAACCATTCTTCTTGGTATTTGAATACTCGCACAAAGGAAGTTTGGACAGTCACATTTTCGGAAAAGAAGAAGAGGCATTGCCATGGGAAATACGGGTTAAGATAGCCATTGGAACAGCTCAAGGTCTCGCGTTTCTTCACTCGATCAAGAACAGCCCCCTAAACCGAGAACTCAGGATGCATAACATTATGCTTGACGAGCAATACAATGC-AAAACTGTTCTATCTCGAACCAACCAAACGAAGCTTGGTAGATGAAGGTCTCAAGAGGGGAAGATTTACATACCTATCTCCTGAATGGGGATCGTTAGGTATTTTGGATATGACGACCGATGTTTACATTTTTGGTATGATCTTGCTTGAACTTTTAATGGGTTCCAAGGATAGAAAAAAGATTAAGGAAGAGCAAGGCTTAGTAGATTACTGGACCTCATCTTTCTTGCCAGATAATTATAAGATTGAGGAAATAATCGATCCCCGACTTGGGAGCGATTATTCTGCGAATGCGGCGACACAGATGGGCACACTCATCAACCGATGCACAGCGCATAATACAAAGAAACGGCCATTGATGCAACAAGTATTGGATGGTCTTAATCATATTGCAGAGATTAAGGACTAA
>Co.SALK
ATGGGAAACTGTCTAAAGCATTTCAAACAACAACTTCCTTCAATTGCTCCCAAGCCTCTCATTATCCCTCCAATATTTTCAGTGGAGCCAGAAAACGAGAATCTGAGAGTCTTCAGATTCGCGGA-TTGAAGAAAGCGACAAAGAAATTCAGACAAGACAGGGTCGTAGAATGCGAGGATTACTCTGTTCGAAAATTCTACAAGGGCTACATAGATGAAACCACATTTGCACCATCAAGAGCTGGAACCGGAATCGCTGTTTCTGTCATGGAATGTGATAGTTCACGCTCTTTACAAGACTGGATGGCAGTAGTGAGGTCTCTTGGACAGTTGTCTCATCAGAATTTGGTCAATTTCTTGGGTTACTGTTGTGAAGACAACAAACCATTCTTCTTGGTATTTGAATACTCGCACAAAGGAAGTTTGGACAGTCACATTTTCGGAAAAGAAGAAGAGGCATTGCCATGGGAAATACGGGTTAAGATAGCCATTGGAACAGCTCAAGGTCTCGCGTTTCTTCACTCGATCAAGAACAGCCCCCTAAACCGAGAACTCAGGATGCATAACATTATGCTTGACGAGCAATACAATGC-AAAACTGTTCTATCTCGAACCAACCAAACGAAGCTTGGTAGATGAAGGTCTCAAGAGGGGAAGATTTACATACCTATCTCCTGAATGGGGATCGTTAGGTATTTTGGATATGACGACCGATGTTTACATTTTTGGTATGATCTTGCTTGAACTTTTAATGGGTTCCAAGGATAGAAAAAAGATTAAGGAAGAGCAAGGCTTAGTAGATTACTGGACCTCATCTTTCTTGCCAGATAATTATAAGATTGAGGAAATAATCGATCCCCGACTTGGGAGCGATTATTCTGCGAATGCGGCGACACAGATGGGCACACTCATCAACCGATGCACAGCGCATAATACAAAGAAACGGCCATTGATGCAACAAGTATTGGATGGTCTTAATCATATTGCAGAGATTAAGGACTAA
>Co_1.SALK
ATGGGAAACTGTCTAAAGCATTTCAAACAACAACTTCCTTCAATTGCTCCCAAGCCTCTCATTATCCCTCCAATATTTTCAGTGGAGCCAGAAAACGAGAATCTGAGAGTCTTCAGATTCGCGGA-TTGAAGAAAGCGACAAAGAAATTCAGACAAGACAGGGTCGTAGAATGCGAGGATTACTCTGTTCGAAAATTCTACAAGGGCTACATAGATGAAACCACATTTGCACCATCAAGAGCTGGAACCGGAATCGCTGTTTCTGTCATGGAATGTGATAGTTCACGCTCTTTACAAGACTGGATGGCAGTAGTGAGGTCTCTTGGACAGTTGTCTCATCAGAATTTGGTCAATTTCTTGGGTTACTGTTGTGAAGACAACAAACCATTCTTCTTGGTATTTGAATACTCGCACAAAGGAAGTTTGGACAGTCACATTTTCGGAAAAGAAGAAGAGGCATTGCCATGGGAAATACGGGTTAAGATAGCCATTGGAACAGCTCAAGGTCTCGCGTTTCTTCACTCGATCAAGAACAGCCCCCTAAACCGAGAACTCAGGATGCATAACATTATGCTTGACGAGCAATACAATGC-AAAACTGTTCTATCTCGAACCAACCAAACGAAGCTTGGTAGATGAAGGTCTCAAGAGGGGAAGATTTACATACCTATCTCCTGAATGGGGATCGTTAGGTATTTTGGATATGACGACCGATGTTTACATTTTTGGTATGATCTTGCTTGAACTTTTAATGGGTTCCAAGGATAGAAAAAAGATTAAGGAAGAGCAAGGCTTAGTAGATTACTGGACCTCATCTTTCTTGCCAGATAATTATAAGATTGAGGAAATAATCGATCCCCGACTTGGGAGCGATTATTCTGCGAATGCGGCGACACAGATGGGCACACTCATCAACCGATGCACAGCGCATAATACAAAGAAACGGCCATTGATGCAACAAGTATTGGATGGTCTTAATCATATTGCAGAGATTAAGGACTAA
>Col0.MPI
ATGGGAAACTGTCTAAAGCATTTCAAACAACAACTTCCTTCAATTGCTCCCAAGCCTCTCATTATCCCTCCAATATTTTCAGTGGAGCCAGAAAACGAGAATCTGAGAGTCTTCAGATTCGCGGA-TTGAAGAAAGCGACAAAGAAATTCAGACAAGACAGGGTCGTAGAATGCGAGGATTACTCTGTTCGAAAATTCTACAAGGGCTACATAGATGAAACCACATTTGCACCATCAAGAGCTGGAACCGGAATCGCTGTTTCTGTCATGGAATGTGATAGTTCACGCTCTTTACAAGACTGGATGGCAGTAGTGAGGTCTCTTGGACAGTTGTCTCATCAGAATTTGGTCAATTTCTTGGGTTACTGTTGTGAAGACAACAAACCATTCTTCTTGGTATTTGAATACTCGCACAAAGGAAGTTTGGACAGTCACATTTTCGGAAAAGAAGAAGAGGCATTGCCATGGGAAATACGGGTTAAGATAGCCATTGGAACAGCTCAAGGTCTCGCGTTTCTTCACTCGATCAAGAACAGCCCCCTAAACCGAGAACTCAGGATGCATAACATTATGCTTGACGAGCAATACAATGCAAAAACTGTTCTATCTCGAACCAACCAAACGAAGCTTGGTAGATGAAGGTCTCAAGAGGGGAAGATTTACATACCTATCTCCTGAATGGGGATCGTTAGGTATTTTGGATATGACGACCGATGTTTACATTTTTGGTATGATCTTGCTTGAACTTTTAATGGGTTCCAAGGATAGAAAAAAGATTAAGGAAGAGCAAGGCTTAGTAGATTACTGGACCTCATCTTTCTTGCCAGATAATTATAAGATTGAGGAAATAATCGATCCCCGACTTGGGAGCGATTATTCTGCGAATGCGGCGACACAGATGGGCACACTCATCAACCGATGCACAGCGCATAATACAAAGAAACGGCCATTGATGCAACAAGTATTGGATGGTCTTAATCATATTGCAGAGATTAAGGACTAA
>Com_1.SALK
ATGGGAAACTGTCTAAAGCATTTCAAACAACAACTTCCTTCAATTGCTCCCAAGCCTCTCATTATCCCTCCAATATTTTCAGTGGAGCCAGAAAACGAGAATCTGAGAGTCTTCAGATTCGCGGA-TTGAAGAAAGCGACAAAGAAATTCAGACAAGACAGGGTCGTAGAATGCGAGGATTACTCTGTTCGAAAATTCTACAAGGGCTACATAGATGAAACCACATTTGCACCATCAAGAGCTGGAACCGGAATCGCTGTTTCTGTCATGGAATGTGATAGTTCACGCTCTTTACAAGACTGGATGGAAGTAGTGAGGTCTCTTGGACAGTTGTCTCATCAGAATTTGGTCAATTTCTTGGGTTACTGTTGTGAAGACAACAAACCATTCTTCTTGGTATTTGAATACTCGCACAAAGGAAGTTTGGACAGTCACATTTTCGGAAAAGAAGAAGAGGCATTGCCATGGGAAATACGGGTTAAGATAGCCATTGGAACAGCTCAAGGTCTCGCGTTTCTTCACTCGATCAAGAACAGCCCCCTAAACCGAGAACTCAGGATGCATAACATTATGCTTGACGAGCAATACAATGC-AAAACTGTTCTATCTCGAACCAACCAAACGAAGCTTGGTAGATGAAGGTCTCAAGAGGGGAAGATTTACATACCTATCTCCTGAATGGGGATCGTTAGGTATTTTGGATATGACGACCGATGTTTACATTTTTGGTATGATCTTGCATGAACTTTTAATGGGTTCCAAGGATAGAAAAAAGATTAAGGAAGAGCAAGGCTTAGTAGATTACTGGACCTCATCTTTCTTGCCAGATAATTATAAGATTGAGGAAATAATCGATCCCCGACTTGGGAGCGATTATTCTGCGAATGCGGCGACACAGATGGGCACACTCATCAACCGATGCACAGCGCATAATACAAAGAAACGGCCATTGATGCAACAAGTATTGGATGGTCTTAATCATATTGCAGAGATTAAGGACTAA
>Corig1.9650.MONMPI
ATGGGAAACTGTCTAAAGCATTTCAAACAACAACTTCCTTCAATTGCTCCCAAGCCTCTCATTATCCCTCCAATATTTTCAGTGGAGCCAGAAAACGAGAATCTGAGAGTCTTCAGATTCGCGGA-TTGAAGAAAGCGACAAAGAAATTCAGACAAGACAGGGTCGTAGAATGCGAGGATTACTCTGTTCGAAAATTCTACAAGGGCTACATAGATGAAACCACATTTGCACCATCAAGAGCTGGAACCGGAATCGCTGTTTCTGTCATGGAATGTGATAGTTCACGCTCTTTACAAGACTGGATGGCAGTAGTGAGGTCTCTTGGACAGTTGTCTCATCAGAATTTGGTCAATTTCTTGGGTTACTGTTGTGAAGACAACAAACCATTCTTCTTGGTATTTGAATACTCGCACAAAGGAAGTTTGGACAGTCACATTTTCGGAAAAGAAGAAGAGGCATTGCCATGGGAAATACGGGTTAAGATAGCCATTGGAACAGCTCAAGGTCTCGCGTTTCTTCACTCGATCAAGAACAGCCCCCTAAACCGAGAACTCAGGATGCATAACATTATGCTTGACGAGCAATACAATGC-AAAACTGTTCTATCTCGAACCAACCAAACGAAGCTTGGTAGATGAAGGTCTCAAGAGGGGAAGATTTACATACCTATCTCCTGAATGGGGATCGTTAGGTATTTTGGATATGACGACCGATGTTTACATTTTTGGTATGATCTTGCTTGAACTTTTAATGGGTTCCAAGGATAGAAAAAAGATTAAGGAAGAGCAAGGCTTAGTAGATTACTGGACCTCATCTTTCTTGCCAGATAATTATAAGATTGAGGAAATAATCGATCCCCGACTTGGGAGCGATTATTCTGCGAATGCGGCGACACAGATGGGCACACTCATCAACCGATGCACAGCGCATAATACAAAGAAACGGCCATTGATGCAACAAGTATTGGATGGTCTTAATCATATTGCAGAGATTAAGGACTAA
>Ct1.WTC
ATGGGAAACTGTCTAAAGCATTTCAAACAACAACTTCCTTCAATTGCTCCCAAGCCTCTCATTATCCCTCCAATATTTTCAGTGGAGCCAGAAAACGAGAATCTGAGAGTCTTCAGATTCGCGGA-TTGAAGAAAGCGACAAAGAAATTCAGACAAGACAGGGTCGTAGAATGCGAGGATTACTCTGTTCGAAAATTCTACAAGGGCTACATAGATGAAACCACATTTGCACCATCAAGAGCTGGAACCGGAATCGCTGTTTCTGTCATGGAATGTGATAGTTCACGCTCTTTACAAGACTGGATGGCAGTAGTGAGGTCTCTTGGACAGTTGTCTCATCAGAATTTGGTCAATTTCTTGGGTTACTGTTGTGAAGACAACAAACCATTCTTCTTGGTATTTGAATACTCGCACAAAGGAAGTTTGGACAGTCACATTTTCGGAAAAGAAGAAGAGGCATTGCCATGGGAAATACGGGTTAAGATAGCCATTGGAACAGCTCAAGGTCTCGCGTTTCTTCACTCGATCAAGAACAGCCCCCTAAACCGAGAACTCAGGATGCATAACATTATGCTTGACGAGCAATACAATGC-AAAACTGTTCTATCTCGAAACAACCAAACGAAGCTTGGTAGATGAAGGTCTCAAGAGGGGAAGATTTACATACCTATCTCCTGAATGGGGATCGTTAGGTATTTTGGATATGACGACCGATGTTTACATTTTTGGTATGATCTTGCTTGAACTTTTAATGGGTTCCAAGGATAGAAAAAAGATTAAGGAAGAGCAAGGCTTAGTAGATTACTGGACCTCATCTTTCTTGCCAGATAATTATAAGATTGAGGAAATAATCGATCCCCGACTTGGGAGCGATTATTCTGCGAATGCGGCGACACAGATGGGCACACTCATCAACCGATGCACAGCGCATAATACAAAGAAACGGCCATTGATGCAACAAGTATTGGATGGTCTTAATCATATTGCAGAGATTAAGGACTAA
>Cvi0.SALK
ATGGGAAACTGTCTAAAGCATTTCAAACAACAACTTCCTTCAATTGCTCCCAAGCCTCTCATTATCCCTCCAATATTTTCAGTGGAGCCAGAAAACGAGAATCTGAGAGTCTTCAGATTCGCGGA-TTGAAGAAAGCGACAAAGAAATTCAGACAAGACAGGGTCGTAGAATGCGAGGATTACTCTGTTCGAAAATTCTACAAGGGCTACATAGATGAAACCACATTTGCACCATCAAGAGCTGGAACCGGAATCGCTGTTTCTGTCATGGAATGTGATAGTTCACGCTCTTTACAAGACTGGATGGCAGTAGTGAGGTCTCTTGGACAGTTGTCTCATCAGAATTTGGTCAATTTCTTGGGTTACTGTTGTGAAGACAACAAACCATTCTTCTTGGTATTTGAATACTCGCACAAAGGAAGTTTGGACAGTCACATTTTCGGAAAAGAAGAAGAGGCATTGCCATGGGAAATACGGGTTAAGATAGCCATTGGAACAGCTCAAGGTCTCGCGTTTCTTCACTCGATCAAGAACAGCCCCCTAAACCGAGAACTCAGGATGCATAACATTATGCTTGACGTGCAATACAATGCAAAAACTGTTCTATCTCGAACCAACCAAACGAAGCTTGGTAGATGAAGGTCTCAAGAGGGGAAGATTTACATACCTATCTCCTGAATGGGGATCGTTAGGTATTTTGGATATGACGACCGATGTTTACATTTTTGGTATGATCTTGCTTGAACTTTTAATGGGTTCCAAGGATAGAAAAAAGATTAAGGAAGAGCAAGGCTTAGTAGATTACTGGACCTCATCTTTCTTGCCAGATAATTATAAGATTGAGGAAATAATCGATCCCCGACTTGGGAGCGATTATTCTGCGAATGCGGCGACACAGATGGGCACACTCATCAACCGATGCACAGCGCATAATACAAAGAAACGGCCATTGATGCAACAAGTATTGGATGGTCTTAATCATATTGCAGAGATTAAGGACTAA
>Cvi_0.SALK
ATGGGAAACTGTCTAAAGCATTTCAAACAACAACTTCCTTCAATTGCTCCCAAGCCTCTCATTATCCCTCCAATATTTTCAGTGGAGCCAGAAAACGAGAATCTGAGAGTCTTCAGATTCGCGGA-TTGAAGAAAGCGACAAAGAAATTCAGACAAGACAGGGTCGTAGAATGCGAGGATTACTCTGTTCGAAAATTCTACAAGGGCTACATAGATGAAACCACATTTGCACCATCAAGAGCTGGAACCGGAATCGCTGTTTCTGTCATGGAATGTGATAGTTCACGCTCTTTACAAGACTGGATGGCAGTAGTGAGGTCTCTTGGACAGTTGTCTCATCAGAATTTGGTCAATTTCTTGGGTTACTGTTGTGAAGACAACAAACCATTCTTCTTGGTATTTGAATACTCGCACAAAGGAAGTTTGGACAGTCACATTTTCGGAAAAGAAGAAGAGGCATTGCCATGGGAAATACGGGTTAAGATAGCCATTGGAACAGCTCAAGGTCTCGCGTTTCTTCACTCGATCAAGAACAGCCCCCTAAACCGAGAACTCAGGATGCATAACATTATGCTTGACGTGCAATACAATGC-AAAACTGTTCTATCTCGAACCAACCAAACGAAGCTTGGTAGATGAAGGTCTCAAGAGGGGAAGATTTACATACCTATCTCCTGAATGGGGATCGTTAGGTATTTTGGATATGACGACCGATGTTTACATTTTTGGTATGATCTTGCTTGAACTTTTAATGGGTTCCAAGGATAGAAAAAAGATTAAGGAAGAGCAAGGCTTAGTAGATTACTGGACCTCATCTTTCTTGCCAGATAATTATAAGATTGAGGAAATAATCGATCCCCGACTTGGGAGCGATTATTCTGCGAATGCGGCGACACAGATGGGCACACTCATCAACCGATGCACAGCGCATAATACAAAGAAACGGCCATTGATGCAACAAGTATTGGATGGTCTTAATCATATTGCAGAGATTAAGGACTAA
>DIR9.9920.MONMPI
ATGGGAAACTGTCTAAAGCATTTCAAACAACAACTTCCTTCAATTGCTCCCAAGCCTCTCATTATCCCTCCAATATTTTCAGTGGAGCCAGAAAACGAGAATCTGAGAGTCTTCAGATTCGCGGA-TTGAAGAAAGCGACAAAGAAATTCAGACAAGACAGGGTCGTAGAATGCGAGGATTACTCTGTTCGAAAATTCTACAAGGGCTACATAGATGAAACCACATTTGCACCATCAAGAGCTGGAACCGGAATCGCTGTTTCTGTCATGGAATGTGATAGTTCACGCTCTTTACAAGACTGGATGGCAGTAGTGAGGTCTCTTGGACAGTTGTCTCATCAGAATTTGGTCAATTTCTTGGGTTACTGTTGTGAAGACAACAAACCATTCTTCTTGGTATTTGAATACTCGCACAAAGGAAGTTTGGACAGTCACATTTTCGGAAAAGAAGAAGAGGCATTGCCATGGGAAATACGGGTTAAGATAGCCATTGGAACAGCTCAAGGTCTCGCGTTTCTTCACTCGATCAAGAACAGCCCCCTAAACCGAGAACTCAGGATGCATAACATTATGCTTGACGAGCAATACAATGCAAAAACTGTTCTATCTCGAACCAACCTAACGAAGCTTGGTAGATGAAGGTCTCAAGAGGGGAAGATTTACATACCTATCTCCTGAATGGGGATCGTTAGGTATTTTGGATATGACGACCGATGTTTACATTTTTGGTATGATCTTGCTTGAACTTTTAATGGGTTCCAAGGATAGAAAAAAGATTAAGGAAGAGCAAGGCTTAGTAGATTACTGGACCTCATCTTTCTTGCCAGATAATTATAAGATTGAGGAAATAATCGATCCCCGTCTTGGGAGCGATTATTCTGCGAATGCGGCGACACAGATGGGCACACTCATCAACCGATGCACAGCGCATAATACAAAGAAACGGCCATTGATGCAACAAGTATTGGATGGTCTTAATCATATTGCAGAGATTAAGGACTAA
>Da1_12.SALK
ATGGGAAACTGTCTAAAGCATTTCAAACAACAACTTCCTTCAATTGCTCCCAAGCCTCTCATTATCCCTCCAATATTTTCAGTGGAGCCAGAAAACGAGAATCTGAGAGTCTTCAGATTCGCGGA-TTGAAGAAAGCGACAAAGAAATTCAGACAAGACAGGGTCGTAGAATGCGAGGATTACTCTGTTCGAAAATTCTACAAGGGCTACATAGATGAAACCACATTTGCACCATCAAGAGCTGGAACCGGAATCGCTGTTTCTGTCATGGAATGTGATAGTTCACGCTCTTTACAAGACTGGATGGCAGTAGTGAGGTCTCTTGGACAGTTGTCTCATCAGAATTTGGTCAATTTCTTGGGTTACTGTTGTGAAGACAACAAACCATTCTTCTTGGTATTTGAATACTCGCACAAAGGAAGTTTGGACAGTCACATTTTCGGAAAAGAAGAAGAGGCATTGCCATGGGAAATACGGGTTAAGATAGCCATTGGAACAGCTCAAGGTCTCGCGTTTCTTCACTCGATCAAGAACAGCCCCCTAAACCGAGAACTCAGGATGCATAACATTATGCTTGACGAGCAATACAATGCAAAAACTGTTCTATCTCGAACCAACCAAACGAAGCTTGGTAGATGAAGGTCTCAAGAGGGGAAGATTTACATACCTATCTCCTGAATGGGGATCGTTAGGTATTTTGGATATGACGACCGATGTTTACATTTTTGGTATGATCTTGCTTGAACTTTTAATGGGTTCCAAGGATAGAAAAAAGATTAAGGAAGAGCAAGGCTTAGTAGATTACTGGACCTCATCTTTCTTGCCAGATAATTATAAGATTGAGGAAATAATCGATCCCCGACTTGGGAGCGATTATTCTGCGAATGCGGCGACACAGATGGGCACACTCATCAACCGATGCACAGCGCATAATACAAAGAAACGGCCATTGATGCAACAAGTATTGGATGGTCTTAATCATATTGCAGAGATTAAGGACTAA
>Db_1.SALK
ATGGGAAACTGTCTAAAGCATTTCAAACAACAACTTCCTTCAATTGCTCCCAAGCCTCTCATTATCCCTCCAATATTTTCAGTGGAGCCAGAAAACGAGAATCTGAGAGTCTTCAGATTCGCGGA-TTGAAGAAAGCGACAAAGAAATTCAGACAAGACAGGGTCGTAGAATGCGAGGATTACTCTGTTCGAAAATTCTACAAGGGCTACATAGATGAAACCACATTTGCACCATCAAGAGCTGGAACCGGAATCGCTGTTTCTGTCATGGAATGTGATAGTTCACGCTCTTTACAAGACTGGATGGCAGTAGTGAGGTCTCTTGGACAGTTGTCTCATCAGAATTTGGTCAATTTCTTGGGTTACTGTTGTGAAGACAACAAACCATTCTTCTTGGTATTTGAATACTCGCACAAAGGAAGTTTGGACAGTCACATTTTCGGAAAAGAAGAAGAGGCATTGCCATGGGAAATACGGGTTAAGATAGCCATTGGAACAGCTCAAGGTCTCGCGTTTCTTCACTCGATCAAGAACAGCCCCCTAAACCGAGAACTCAGGATGCATAACATTATGCTTGACGAGCAATACAATGCAAAAACTGTTCTATCTCGAACCAACCAAACGAAGCTTGGTAGATGAAGGTCTCAAGAGGGGAAGATTTACATACCTATCTCCTGAATGGGGATCGTTAGGTATTTTGGATATGACGACCGATGTTTACATTTTTGGTATGATCTTGCTTGAACTTTTAATGGGTTCCAAGGATAGAAAAAAGATTAAGGAAGAGCAAGGCTTAGTAGATTACTGGACCTCATCTTTCTTGCCAGATAATTATAAGATTGAGGAAATAATCGATCCCCGACTTGGGAGCGATTATTCTGCGAATGCGGCGACACAGATGGGCACACTCATCAACCGATGCACAGCGCATAATACAAAGAAACGGCCATTGATGCAACAAGTATTGGATGGTCTTAATCATATTGCAGAGATTAAGGACTAA
>Del10.MPI
ATGGGAAACTGTCTAAAGCATTTCAAACAACAACTTCCTTCAATTGCTCCCAAGCCTCTCATTATCCCTCCAATATTTTCAGTGGAGCCAGAAAACGAGAATCTGAGAGTCTTCAGATTCGCGGA-TTGAAGAAAGCGACAAAGAAATTCAGACAAGACAGGGTCGTAGAATGCGAGGATTACTCTGTTCGAAAATTCTACAAGGGCTACATAGATGAAACCACATTTGCACCATCAAGAGCTGGAACCGGAATCGCTGTTTCTGTCATGGAATGTGATAGTTCACGCTCTTTACAAGACTGGATGGCAGTAGTGAGGTCTATTGGACAGTTGTCTCATCAGAATTTGGTCAATTTCTTGGGTTACTGTTGTGAAGACAACAAACCATTCTTCTTGGTATTTGAATACTCGCACAAAGGAAGTTTGGACAGTCACATTTTCGGAAAAGAAGAAGAGGCATTGCCATGGGAAATACGGGTTAAGATAGCCATTGGAACAGCTCAAGGTCTCGCGTTTCTTCACTCGATCAAGAACAGCCCCCTAAACCGAGAACTCAGGATGCATAACATTATGCTTGACGAGCAATACAATGC-AAAACTGTTCTATCTCGAACCAACCAAACGAAGCTTGGTAGATGAAGGTCTCAAGAGGGGAAGATTTACATACCTATCTCCTGAATGGGGATCGTTAGGTATTTTGGATATGACGACCGATGTTTACATTTTTGGTATGATCTTGCTTGAACTTTTAATGGGTTCCAAGGATAGAAAAAAGATTAAGGAAGAGCAAGGCTTAGTAGATTACTGGACCTCATCTTTCTTGCCAGATAATTATAAGATTGAGGAAATAATCGATCCCCGACTTGGGAGCGATTATTCTGCGAATGCGGCGACACAGATGGGCACACTCATCAACCGATGCACAGCGCATAATACAAAGAAACGGCCATTGATGCAACAAGTATTGGATGGTCTTAATCATATTGCAGAGATTAAGGACTAA
>Dem_4.SALK
ATGGGAAACTGTCTAAAGCATTTCAAACAACAACTTCCTTCAATTGCTCCCAAGCCTCTCATTATCCCTCCAATATTTTCAGTGGAGCCAGAAAACGAGAATCTGAGAGTCTTCAGATTCGCGGA-TTGAAGAAAGCGACAAAGAAATTCAGACAAGACAGGGTCGTAGAATGCGAGGATTACTCTGTTCGAAAATTCTACAAGGGCTACATAGATGAAACCACATTTGCACCATCAAGAGCTGGAACCGGAATCGCTGTTTCTGTCATGGAATGTGATAGTTCACGCTCTTTACAAGACTGGATGGCAGTAGTGAGGTCTCTTGGACAGTTGTCTCATCAGAATTTGGTCAATTTCTTGGGTTACTGTTGTGAAGACAACAAACCATTCTTCTTGGTATTTGAATACTCGCACAAAGGAAGTTTGGACAGTCACATTTTCGGAAAAGAAGAAGAGGCATTGCCATGGGAAATACGGGTTAAGATAGCCATTGGAACAGCTCAAGGTCTCGCGTTTCTTCACTCGATCAAGAACAGCCCCCTAAACCGAGAACTCAGGATGCATAACATTATGCTTGACGAGCAATACAATGCAAAAACTGTTCTATCTCGAACCAACCAAACGAAGCTTGGTAGATGAAGGTCTCAAGAGGGGAAGATTTACATACCTATCTCCTGAATGGGGATCGTTAGGTATTTTGGATATGACGACCGATGTTTACATTTTTGGTATGATCTTGCTTGAACTTTTAATGGGTTCCAAGGATAGAAAAAAGATTAAGGAAGAGCAAGGCTTAGTAGATTACTGGACCTCATCTTTCTTGCCAGATAATTATAAGATTGAGGAAATAATCGATCCCCGACTTGGGAGCGATTATTCTGCGAATGCGGCGACACAGATGGGCACACTCATCAACCGATGCACAGCGCATAATACAAAGAAACGGCCATTGATGCAACAAGTATTGGATGGTCTTAATCATATTGCAGAGATTAAGGACTAA
>Di_G.SALK
ATGGGAAACTGTCTAAAGCATTTCAAACAACAACTTCCTTCAATTGCTCCCAAGCCTCTCATTATCCCTCCAATATTTTCAGTGGAGCCAGAAAACGAGAATCTGAGAGTCTTCAGATTCGCGGA-TTGAAGAAAGCGACAAAGAAATTCAGACAAGACAGGGTCGTAGAATGCGAGGATTACTCTGTTCGAAAATTCTACAAGGGCTACATAGATGAAACCACATTTGCACCATCAAGAGCTGGAACCGGAATCGCTGTTTCTGTCATGGAATGTGATAGTTCACGCTCTTTACAAGACTGGATGGCAGTAGTGAGGTCTCTTGGACAGTTGTCTCATCAGAATTTGGTCAATTTCTTGGGTTACTGTTGTGAAGACAACAAACCATTCTTCTTGGTATTTGAATACTCGCACAAAGGAAGTTTGGACAGTCACATTTTCGGAAAAGAAGAAGAGGCATTGCCATGGGAAATACGGGTTAAGATAGCCATTGGAACAGCTCAAGGTCTCGCGTTTCTTCACTCGATCAAGAACAGCCCCCTAAACCGAGAACTCAGGATGCATAACATTATGCTTGACGAGCAATACAATGC-AAAACTGTTCTATCTCGAAACAACCAAACGAAGCTTGGTAGATGAAGGTCTCAAGAGGGGAAGATTTACATACCTATCTCCTGAATGGGGATCGTTAGGTATTTTGGATATGACGACCGATGTTTACATTTTTGGTATGATCTTGCTTGAACTTTTAATGGGTTCCAAGGATAGAAAAAAGATTAAGGAAGAGCAAGGCTTAGTAGATTACTGGACCTCATCTTTCTTGCCAGATAATTATAAGATTGAGGAAATAATCGATCCCCGACTTGGGAGCGATTATTCTGCGAATGCGGCGACACAGATGGGCACACTCATCAACCGATGCACAGCGCATAATACAAAGAAACGGCCATTGATGCAACAAGTATTGGATGGTCTTAATCATATTGCAGAGATTAAGGACTAA
>Dja_1.SALK
ATGGGAAACTGTCTAAAGCATTTCAAACAACAACTTCCTTCAATTGCTCCCAAGCCTCTCATTATCCCTCCAATATTTTCAGTGGAGCCAGAAAACGAGAATCTGAGAGTCTTCAGATTCGCGGA-TTGAAGAAAGCGACAAAGAAATTCAGACAAGACAGGGTCGTAGAATGCGAGGATTACTCTGTTCGAAAATTCTACAAGGGCTACATAGATGAAACCACATTTGCACCATCAAGAGCTGGAACCGGAATCGCTGTTTCTGTCATGGAATGTGATAGTTCACGCTCTTTACAAGACTGGATGGCAGTAGTGAGGTCTCTTGGACAGTTGTCTCATCAGAATTTGGTCAATTTCTTGGGTTACTGTTGTGAAGACAACAAACCATTCTTCTTGGTATTTGAATACTCGCACAAAGGAAGTTTGGACAGTCACATTTTCGGAAAAGAAGAAGAGGCATTGCCATGGGAAATACGGGTTAAGATAGCCATTGGAACAGCTCAAGGTCTCGCGTTTCTTCACTCGATCAAGAACAGCCCCCTAAACCGAGAACTCAGGATGCATAACATTATGCTTGACGAGCAATACAATGC-AAAACTGTTCTATCTCGAAACAACCAAACGAAGCTTGGTAGATGAAGGTCTCAAGAGGGGAAGATTTACATACCTATCTCCTGAATGGGGATCGTTAGGTATTTTGGATATGACGACCGATGTTTACATTTTTGGTATGATCTTGCTTGAACTTTTAATGGGTTCCAAGGATAGAAAAAAGATTAAGGAAGAGCAAGGCTTAGTAGATTACTGGACCTCATCTTTCTTGCCAGATAATTATAAGATTGAGGAAATAATCGATCCCCGACTTGGGAGCGATTATTCTGCGAATGCGGCGACACAGATGGGCACACTCATCAACCGATGCACAGCGCATAATACAAAGAAACGGCCATTGATGCAACAAGTATTGGATGGTCTTAATCATATTGCAGAGATTAAGGACTAA
>Do_0.SALK
ATGGGAAACTGTCTAAAGCATTTCAAACAACAACTTCCTTCAATTGCTCCCAAGCCTCTCATTATCCCTCCAATATTTTCAGTGGAGCCAGAAAACGAGAATCTGAGAGTCTTCAGATTCGCGGA-TTGAAGAAAGCGACAAAGAAATTCAGACAAGACAGGGTCGTAGAATGCGAGGATTACTCTGTTCGAAAATTCTACAAGGGCTACATAGATGAAACCACATTTGCACCATCAAGAGCTGGAACCGGAATCGCTGTTTCTGTCATGGAATGTGATAGTTCACGCTCTTTACAAGACTGGATGGCAGTAGTGAGGTCTCTTGGACAGTTGTCTCATCAGAATTTGGTCAATTTCTTGGGTTACTGTTGTGAAGACAACAAACCATTCTTCTTGGTATTTGAATACTCGCACAAAGGAAGTTTGGACAGTCACATTTTCGGAAAAGAAGAAGAGGCATTGCCATGGGAAATACGGGTTAAGATAGCCATTGGAACAGCTCAAGGTCTCGCGTTTCTTCACTCGATCAAGAACAGCCCCCTAAACCGAGAACTCAGGATGCATAACATTATGCTTGACGAGCAATACAATGCAAAAACTGTTCTATCTCGAACCAACCAAACGAAGCTTGGTAGATGAAGGTCTCAAGAGGGGAAGATTTACATACCTATCTCCTGAATGGGGATCGTTAGGTATTTTGGATATGACGACCGATGTTTACATTTTTGGTATGATCTTGCTTGAACTTTTAATGGGTTCCAAGGATAGAAAAAAGATTAAGGAAGAGCAAGGCTTAGTAGATTACTGGACCTCATCTTTCTTGCCAGATAATTATAAGATTGAGGAAATAATCGATCCCCGACTTGGGAGCGATTATTCTGCGAATGCGGCGACACAGATGGGCACACTCATCAACCGATGCACAGCGCATAATACAAAGAAACGGCCATTGATGCAACAAGTATTGGATGGTCTTAATCATATTGCAGAGATTAAGGACTAA
>Doer10.GMI
ATGGGAAACTGTCTAAAGCATTTCAAACAACAACTTCCTTCAATTGCTCCCAAGCCTCTCATTATCCCTCCAATATTTTCAGTGGAGCCAGAAAACGAGAATCTGAGAGTCTTCAGATTCGCGGA-TTGAAGAAAGCGACAAAGAAATTCAGACAAGACAGGGTCGTAGAATGCGAGGATTACTCTGTTCGAAAATTCTACAAGGGCTACATAGATGAAACCACATTTGCACCATCAAGAGCTGGAACCGGAATCGCTGTTTCTGTCATGGAATGTGATAGTTCACGCTCTTTACAAGACTGGATGGCAGTAGTGAGGTCTCTTGGACAGTTGTCTCATCAGAATTTGGTCAATTTCTTGGGTTACTGTTGTGAAGACAACAAACCATTCTTCTTGGTATTTGAATACTCGCACAAAGGAAGTTTGGACAGTCACATTTTCGGAAAAGAAGAAGAGGCATTGCCATGGGAAATACGGGTTAAGATAGCCATTGGAACAGCTCAAGGTCTCGCGTTTCTTCACTCGATCAAGAACAGCCCCCTAAACCGAGAACTCAGGATGCATAACATTATGCTTGACGAGCAATACAATGCAAAAACTGTTCTATCTCGAACCAACCTAACGAAGCTTGGTAGATGAAGGTCTCAAGAGGGGAAGATTTACATACCTATCTCCTGAATGGGGATCGTTAGGTATTTTGGATATGACGACCGATGTTTACATTTTTGGTATGATCTTGCTTGAACTTTTAATGGGTTCCAAGGATAGAAAAAAGATTAAGGAAGAGCAAGGCTTAGTAGATTACTGGACCTCATCTTTCTTGCCAGATAATTATAAGATTGAGGAAATAATCGATCCCCGTCTTGGGAGCGATTATTCTGCGAATGCGGCGACACAGATGGGCACACTCATCAACCGATGCACAGCGCATAATACAAAGAAACGGCCATTGATGCAACAAGTATTGGATGGTCTTAATCATATTGCAGAGATTAAGGACTAA
>Dog4.MPI
..........GTCTAAAGCATTTCAAACAACAACTTCCTTCAATTGCTCCCAAGCCTCTCATTATCCCTCCAATATTTTCAGTGGAGCCAGAAAACGAGAATCTGAGAGTCTTCAGATTCGCGGA-TTGAAGAAAGCGACAAAGAAATTCAGACAAGACAGGGTCGTAGAATGCGAGGATTACTCTGTTCGAAAATTCTACAAGAGCTACATAGATGAAACCACATTTGCACCATCAAGAGCTGGAACCGGAATCGCTGTTTCTGTCATGGAATGTGATAGTTCACGCTCTTTACAAGACTGGATGGCAGTAGTGAGGTCTCTTGGACAGTTGTCTCATCAGAATTTGGTCAATTTCTTGGGTTACTGTTGTGAAGACAACAAACCATTCTTCTTGGTATTTGAATACTCGCACAAAGGAAGTTTGGACAGTCACATTTTCGGAAAAGAAGAAGAGGCATTGCCATGGGAAATACGGGTTAAGATAGCCATTGGAACAGCTCAAGGTCTCGCGTTTCTTCACTCGATCAAGAACAGCCCCCTAAACCGAGAACTCAGGATGCATAACAATATGCTTGACGAGCAATACAATGC-AAAACTGTTCTATCTCGAACCAACCAAACGAAGCTTGGTAGATGAAGGTCTCAAGAGGGGAAGATTTACATACCTATCTCCTGAATGGGGATCGTTAGGTATTTTGGATATGACGACCGATGTTTACATTTTTGGTATGATCTTGCTTGAACTTTTAATGGGTTCCAAGGATAGAAAAAAGATTAAGGAAGAGCAAGGCTTAGTAGATTACTGGACCTCATCTTTCTTGCCATATAATTATAAGATTGAGGAAATAATCGATCCCCGACTTGGGAGCGATTATTCTGCGAATGCGGCGACACAGATGGGCACACTCATCAACCGATGCACAGCGCATAATACAAAGAAACGGCCATTGATGCAACAAGTATTGGATGGTCTTAATCATATTGCAGAGATTAAGGACTAA
>Dolen1.9697.MONMPI
ATGGGAAACTGTCTAAAGCATTTCAAACAACAACTTCCTTCAATTGCTCCCAAGCCTCTCATTATCCCTCCAATATTTTCAGTGGAGCCAGAAAACGAGAATCTGAGAGTCTTCAGATTCGCGGA-TTGAAGAAAGCGACAAAGAAATTCAGACAAGACAGGGTCGTAGAATGCGAGGATTACTCTGTTCGAAAATTCTACAAGGGCTACATAGATGAAACCACATTTGCACCATCAAGAGCTGGAACCGGAATCGCTGTTTCTGTCATGGAATGTGATAGTTCACGCTCTTTACAAGACTGGATGGCAGTAGTGAGGTCTCTTGGACAGTTGTCTCATCAGAATTTGGTCAATTTCTTGGGTTACTGTTGTGAAGACAACAAACCATTCTTCTTGGTATTTGAATACTCGCACAAAGGAAGTTTGGACAGTCACATTTTCGGAAAAGAAGAAGAGGCATTGCCATGGGAAATACGGGTTAAGATAGCCATTGGAACAGCTCAAGGTCTCGCGTTTCTTCACTCGATCAAGAACAGCCCCCTAAACCGAGAACTCAGGATGCATAACATTATGCTTGACGAGCAATACAATGCAAAAACTGTTCTATCTCGAAACAACCAAACGAAGCTTGGTAGATGAAGGTCTCAAGAGGGGAAGATTTACATACCTATCTCCTGAATGGGGATCGTTAGGTATTTTGGATATGACGACCGATGTTTACATTTTTGGTATGATCTTGCTTGAACTTTTAATGGGTTCCAAGGATAGAAAAAAGATTAAGGAAGAGCAAGGCTTAGTAGATTACTGGACCTCATCTTTCTTGCCAGATAATTATAAGATTGAGGAAATAATCGATCCCCGACTTGGGAGCGATTATTCTGCGAATGCGGCGACACAGATGGGCACACTCATCAACTGATGCACAGCGCATAATACAAAGAAACGGCCATTGATGCAACAAGTATTGGATGGTCTTAATCATATTGCAGAGATTAAGGACTAA
>Dolna1.9712.MONMPI
ATGGGAAACTGTCTAAAGCATTTCAAACAACAACTTCCTTCAATTGCTCCCAAGCCTCTCATTATCCCTCCAATATTTTCAGTGGAGCCAGAAAACGAGAATCTGAGAGTCTTCAGATTCGCGGA-TTGAAGAAAGCGACAAAGAAATTCAGACAAGACAGGGTCGTAGAATGCGAGGATTACTCTGTTCGAAAATTCTACAAGGGCTACATAGATGAAACCACATTTGCACCATCAAGAGCTGGAACCGGAATCGCTGTTTCTGTCATGGAATGTGATAGTTCACGCTCTTTACAAGACTGGATGGCAGTAGTGAGGTCTCTTGGACAGTTGTCTCATCAGAATTTGGTCAATTTCTTGGGTTACTGTTGTGAAGACAACAAACCATTCTTCTTGGTATTTGAATACTCGCACAAAGGAAGTTTGGACAGTCACATTTTCGGAAAAGAAGAAGAGGCATTGCCATGGGAAATACGGGTTAAGATAGCCATTGGAACAGCTTAAGGTCTCGCGTTTCTTCACTCGATCAAGAACAGCCCCCTAAACCGAGAACTCAGGATGCATAACATTATGCTTGACGAGCAATACAATGC-AAAACTGTTCTATCTCGAACCAACCAAACGAAGCTTGGTAGATGAAGGTCTCAAGAGGGG--GATTTACATACCTATCTCCTGAATGGGGATCGTTAGGTATTTTGGATATGACGACCGATGTTTACATTTTTGGTATGATCTTGCTTGAACTTTTAATGGGTTCCAAGGATAGAAAAAAGATTAAGGAAGAGCAAGGCTTAGTAGATTACTGGACCTCATCTTTCTTGCCAGATAATTATAAGATTGAGGAAATAATCGATCCCCGACTTGGGAGCGATTATTCTGCGAATGCGGCGACACAGATGGGCACACTCATCAACCGATGCACAGCGCATAATACAAAGAAACGGCCATTGATGCAACAAGTATTGGATGGTCTTAATCATATTGCAGAGATTAAGGACTAA
>Don0.MPI
ATGGGAAACTGTCTAAAGCATTTCAAACAACAACTTCCTTCAATTGCTCCCAAGCCTCTCATTATCCCTCCAATATTTTCAGTGGAGCCAGAAAACGAGAATCTGAGAGTCTTCAGATTCGCGGA-TTGAAGAAAGCGACAAAGAAATTCAGACAAGACAGGGTCGTAGAATGCGAGGATTACTCTGTTCGAAAATTCTACAAGGGCTACATAGATGAAACCACATTTGCACCATCAAGAGCTGGAACCGGAATCGCTGTTTCTGTCATGGAATGTGATAGTTCACGCTCTTTACAAGACTGGATGGCAGTAGTGAGGTCTCTTGGACAGTTGTCTCATCAGAATTTGGTCAATTTCTTGGGTTACTGTTGTGAAGACAACAAACCATTCTTCTTGGTATTTGAATACTCGCACAAAGGAAGTTTGGACAGTCACATTTTCGGAAAAGAAGAAGAGGCATTGCCATGGGAAATACGGGTTAAGATAGCCATTGGAACAGCTCAAGGTCTCGCGTTTCTTCACTCGATCAAGAACAGCCCCCTAAACCGAGAACTCAGGATGCATAACATTATGCTTGACGAGCAATACAATGC-AAAACTGTTCTATCTCGAACCAACCAAACGAAGCTTGGTAGATGAAGGTCTCAAGAGGGGAAGATTTACATACCTATCTCCTGAATGGGGATCGTTAGGTATTTTGGATATGACGACCGATGTTTACATTTTTGGTATGATCTTGCTTGAACTTTTAATGGGTTCCAAGGATAGAAAAAAGATTAAGGAAGAGCAAGGCTTAGTAGATTACTGGACCCCATCTTTCTTGCCAGATAATTATAAGATTGAGGAAATAATCGATCCCCGACTTGGGAGCGATTATTCTGCGAATGCGGCGACACAGATGGGCACACTCATCAACCGATGCACAGCGCATAATACAAAGAAACGGCCATTGATGCAACAAGTATTGGATGGTCTTAATCATATTGCAGAGATTAAGGACTAA
>Dospa1.9706.MONMPI
ATGGGAAACTGTCTAAAGCATTTCAAACAACAACTTCCTTCAATTGCTCCCAAGCCTCTCATTATCCCTCCAATATTTTCAGTGGAGCCAGAAAACGAGAATCTGAGAGTCTTCAGATTCGCGGA-TTGAAGAAAGCGACAAAGAAATTCAGACAAGACAGGGTCGTAGAATGCGAGGATTACTCTGTTCGAAAATTCTACAAGGGCTACATAGATGAAACCACATTTGCACCATCAAGAGCTGGAACCGGAATCGCTGTTTCTGTCATGGAATGTGATAGTTCACGCTCTTTACAAGACTGGATGGCAGTAGTGAGGTCTCTTGGACAGTTGTCTCATCAGAATTTGGTCAATTTCTTGGGTTACTGTTGTGAAGACAACAAACCATTCTTCTTGGTATTTGAATACTCGCACAAAGGAAGTTTGGACAGTCACATTTTCGGAAAAGAAGAAGAGGCATTGCCATGGGAAATACGGGTTAAGATAGCCATTGGAACAGCTCAAGGTCTCGCGTTTCTTCACTCGATCAAGAACAGCCCCCTAAACCGAGAACTCAGGATGCATAACATTATGCTTGACGAGCAATACAATGCAAAAACTGTTCTATCTCGAAACAACCAAACGAAGCTTGGTAGATGAAGGTCTCAAGAGGGGAAGATTTACATACCTATCTCCTGAATGGGGATCGTTAGGTATTTTGGATATGACGACCGATGTTTACATTTTTGGTATGATCTTGCTTGAACTTTTAATGGGTTCCAAGGATAGAAAAAAGATTAAGGAAGAGCAAGGCTTAGTAGATTACTGGACCTCATCTTTCTTGCCAGATAATTATAAGATTGAGGAAATAATCGATCCCCGACTTGGGAGCGATTATTCTGCGAATGCGGCGACACAGATGGGCACACTCATCAACCGATGCACAGCGCATAATACAAAGAAACGGCCATTGATGCAACAAGTATTGGATGGTCTTAATCATATTGCAGAGATTAAGGACTAA
>Doubravnik7.410.MONMPI
ATGGGAAACTGTCTAAAGCATTTCAAACAACAACTTCCTTCAATTGCTCCCAAGCCTCTCATTATCCCTCCAATATTTTCAGTGGAGCCAGAAAACGAGAATCTGAGAGTCTTCAGATTCGCGGA-TTGAAGAAAGCGACAAAGAAATTCAGACAAGACAGGGTCGTAGAATGCGAGGATTACTCTGTTCGAAAATTTTACAAGGGCTACATAGATGAAACCACATTTGCACCATCAAGAGCTGGAACCGGAATCGCTGTTTCTGTCATGGAATGTGATAGTTCACGCTCTTTACAAGACTGGATGGCAGTAGTGAGGTCTCTTGGACAGTTGTCTCATCAGAATTTGGTCAATTTCTTGGGTTACTGTTGTGAAGACAACAAACCATTCTTCTTGGTATTTGAATACTCGCACAAAGGAAGTTTGGACAGTCACATTTTCGGAAAAGAAGAAGAGGCATTGCCATGGGAAATACGGGTTAAGATAGCCATTGGAACAGCTCAAGGTCTCGCGTTTCTTCACTCGATCAAGAACAGCCCCCTAAACCGAGAACTCAGGATGCATAACATTATGCTTGACGAGCAATACAATGCAAAAACTGTTCTATCTCGAAACAACCAAACGAAGCTTGGTAGATGAAGGTCTCAAGAGGGGAAGATTTACATACCTATCTCCTGAATGGGGATCGTTAGGTATTTTGGATATGACGACCGATGTTTACATTTTTGGTATGATCTTGCTTGAACTTTTAATGGGTTCCAAGGATAGAAAAAAGATTAAGGAAGAGCAAGGCTTAGTAGATTACTGGACCTCATCTTTCTTGCCAGATAATTATAAGATTGAGGAAATAATCGATCCCCGACTTGGGAGCGATTATTCTGCGAATGCGGCGACACAGATGGGCACACTCATCAACCGATGCACAGCGCATAATACAAAGAAACGGCCATTGATGCAACAAGTATTGGATGGTCTTAATCATATTGCAGAGATTAAGGACTAA
>Dr_0.SALK
ATGGGAAACTGTCTAAAGCATTTCAAACAACAACTTCCTTCAATTGCTCCCAAGCCTCTCATTATCCCTCCAATATTTTCAGTGGAGCCAGAAAACGAGAATCTGAGAGTCTTCAGATTCGCGGATTTGAAGAAAGCGACAAAGAAATTCAGACAAGACAGGGTCGTAGAATGCGAGGATTACTCTGTTCGAAAATTCTACAAGGGCTACATAGATGAAACCACATTTGCACCATCAAGAGCTGGAACCGGAATCGCTGTTTCTGTCATGGAATGTGATAGTTCACGCTCTTTACAAGACTGGATGGCAGTAGTGAGGTCTCTTGGACAGTTGTCTCATCAGAATTTGGTCAATTTCTTGGGTTACTGTTGTGAAGACAACAAACCATTCTTCTTGGTATTTGAATACTCGCACAAAGGAAGTTTGGACAGTCACATTTTCGGAAAAGAAGAAGAGGCATTGCCATGGGAAATACGGGTTAAGATAGCCATTGGAACAGCTCAAGGTCTCGCGTTTCTTCACTCGATCAAGAACAGCCCCCTAAACCGAGAACTCAGGATGCATAACATTATGCTTGACGAGCAATACAATGC-AAAACTGTTCTATCTCGAACCAACCTAACGAAGCTTGGTAGATGAAGGTCTCAAGAGGGGAAGATTTACATACCTATCTCCTGAATGGGGATCGTTAGGTATTTTGGATATGACGACCGATGTTTACATTTTTGGTATGATCTTGCTTGAACTTTTAATGGGTTCCAAGGATAGAAAAAAGATTAAGGAAGAGCAAGGCTTAGTAGATTACTGGACCTCATCTTTCTTGCCAGATAATTATAAGATTGAGGAAATAATCGATCCCCGTCTTGGGAGCGATTATTCTGCGAATGCGGCGACACAGATGGGCACACTCATCAACCGATGCACAGCGCATAATACAAAGAAACGGCCATTGATGCAACAAGTATTGGATGGTCTTAATCATATTGCAGAGATTAAGGACTAA
>Dra21.GMI
ATGGGAAACTGTCTAAAGCATTTCAAACAACAACTTCCTTCAATTGCTCCCAAGCCTCTCATTATCCCTCCAATATTTTCAGTGGAGCCAGAAAACGAGAATCTGAGAGTCTTCAGATTCGCGGA-TTGAAGAAAGCGACAAAGAAATTCAGACAAGACAGGGTCGTAGAATGCGAGGATTACTCTGTTCGAAAATTCTACAAGGGCTACATAGATGAAACCACATTTGCACCATCAAGAGCTGGAACCGGAATCGCTGTTTCTGTCATGGAATGTGATAGTTCACGCTCTTTACAAGACTGGATGGCAGTAGTGAGGTCTCTTGGACAGTTGTCTCATCAGAATTTGGTCAATTTCTTGGGTTACTGTTGTGAAGACAACAAACCATTCTTCTTGGTATTTGAATACTCGCACAAAGTAAGTTTGGACAGTCACATTTTCGGAAAAGAAGAAGAGGCATTGCCATGGGAAATACGGGTTAAGATAGCCATTGGAACAGCTCAAGGTCTCGCGTTTCTTCACTCGATCAAGAACAGCCCCCTAAACCGAGAACTCAGGATGCATAACATTATGCTTGACGAGCAATACAATGCAAAAACTGTTCTATCTCGAACCAACCAAACGAAGCTTGGTAGATGAAGGTCTCAAGAGGGGAAGATTTACATACCTATCTCCTGAATGGGGATCGTTAGGTATTTTGGATATGACGACCGATGTTTACATTTTTGGTATGATCTTGCTTGAACTTTTAATGGGTTCCAAGGATAGAAAAAAGATTAAGGAAGAGCAAGGCTTAGTAGATTACTGGACCTCATCTTTCTTGCCAGATAATTATAAGATTGAGGAAATAATCGATCCCCGACTTGGGAGCGATTATTCTGCGAATGCGGCGACACAGATGGGCACACTCATCAACCGATGCACAGCGCATAATACAAAGAAACGGCCATTGATGCAACAAGTATTGGATGGTCTTAATCATATTGCAGAGATTAAGGACTAA
>Dra31.GMI
ATGGGAAACTGTCTAAAGCATTTCAAACAACAACTTCCTTCAATTGCTCCCAAGCCTCTCATTATCCCTCCAATATTTTCAGTGGAGCCAGAAAACGAGAATCTGAGAGTCTTCAGATTCGCGGA-TTGAAGAAAGCGACAAAGAAATTCAGACAAGACAGGGTCGTAGAATGCGAGGATTACTCTGTTCGAAAATTCTACAAGGGCTACATAGATGAAACCACATTTGCACCATCAAGAGCTGGAACCGGAATCGCTGTTTCTGTCATGGAATGTGATAGTTCACGCTCTTTACAAGACTGGATGGCAGTAGTGAGGTCTCTTGGACAGTTGTCTCATCAGAATTTGGTCAATTTCTTGGGTTACTGTTGTGAAGACAACAAACCATTCTTCTTGGTATTTGAATACTCGCACAAAGGAAGTTTGGACAGTCACATTTTCGGAAAAGAAGAAGAGGCATTGCCATGGGAAATACGGGTTAAGATAGCCATTGGAACAGCTCAAGGTCTCGCGTTTCTTCACTCGATCAAGAACAGCCCCCTAAACCGAGAACTCAGGATGCATAACATTATGCTTGACGAGCAATACAATGCAAAAACTGTTCTATCTCGAACCAACCAAACGAAGCTTGGTAGATGAAGGTCTCAAGAGGGGAAGATTTACATACCTATCTCCTGAATGGGGATCGTTAGGTATTTTGGATATGACGACCGATGTTTACATTTTTGGTATGATCTTGCTTGAACTTTTAATGGGTTCCAAGGATAGAAAAAAGATTAAGGAAGAGCAAGGCTTAGTAGATTACTGGACCTCATCTTTCTTGCCAGATAATTATAAGATTGAGGAAATAATCGATCCCCGACTTGGGAGCGATTATTCTGCGAATGCGGCGACACAGATGGGCACACTCATCAACCGATGCACAGCGCATAATACAAAGAAACGGCCATTGATGCAACAAGTATTGGATGGTCTTAATCATATTGCAGAGATTAAGGACTAA
>DraII6.5874.MONMPI
ATGGGAAACTGTCTAAAGCATTTCAAACAACAACTTCCTTCAATTGCTCCCAAGCCTCTCATTATCCCTCCAATATTTTCAGTGGAGCCAGAAAACGAGAATCTGAGAGTCTTCAGATTCGCGGA-TTGAAGAAAGCGACAAAGAAATTCAGACAAGACAGGGTCGTAGAATGCGAGGATTACTCTGTTCGAAAATTCTACAAGGGCTACATAGATGAAACCACATTTGCACCATCAAGAGCTGGAACCGGAATCGCTGTTTCTGTCATGGAATGTGATAGTTCACGCTCTTTACAAGACTGGATGGCAGTAGTGAGGTCTCTTGGACAGTTGTCTCATCAGAATTTGGTCAATTTCTTGGGTCACTGTTGTGAAGACAACAAACCATTCTTCTTGGTATTTGAATACTCGCACAAAGGAAGTTTGGACAGTCACATTTTCGGAAAAGAAGAAGAGGCATTGCCATGGGAAATACGGGTTAAGATAGCCATTGGAACAGCTCAAGGTCTCGCGTTTCTTCACTCGATCAAGAACAGCCCCCTAAACCGAGAACTCAGGATGCATAACATTATGCTTGACGAGCAATACAATGCAAAAACTGTTCTATCTCGAACCAACCAAACGAAGCTTGGTAGATGAAGGTCTCAAGAGGGGAAGATTTACATACCTATCTCCTGAATGGGGATCGTTAGGTATTTTGGATATGACGACCGATGTTTACATTTTTGGTATGATCTTGCTTGAACTTTTAATGGGTTCCAAGGATAGAAAAAAGATTAAGGAAGAGCAAGGCTTAGTAGATTACTGGACCTCATCTTTCTTGCCAGATAATTATAAGATTGAGGAAATAATCGATCCCCGACTTGGGAGCGATTATTCTGCGAATGCGGCGACACAGATGGGCACACTCATCAACCGATGCACAGCGCATAATACAAAGAAACGGCCATTGATGCAACAAGTATTGGATGGTCTTAATCATATTGCAGAGATTAAGGACTAA
>DraIII_1.SALK
ATGGGAAACTGTCTAAAGCATTTCAAACAACAACTTCCTTCAATTGCTCCCAAGCCTCTCATTATCCCTCCAATATTTTCAGTGGAGCCAGAAAACGAGAATCTGAGAGTCTTCAGATTCGCGGA-TTGAAGAAAGCGACAAAGAAATTCAGACAAGACAGGGTCGTAGAATGCGAGGATTACTCTGTTCGAAAATTCTACAAGGGCTACATAGATGAAACCACATTTGCACCATCAAGAGCTGGAACCGGAATCGCTGTTTCTGTCATGGAATGTGATAGTTCACGCTCTTTACAAGACTGGATGGCAGTAGTGAGGTCTCTTGGACAGTTGTCTCATCAGAATTTGGTCAATTTCTTGGGTTACTGTTGTGAAGACAACAAACCATTCTTCTTGGTATTTGAATACTCGCACAAAGGAAGTTTGGACAGTCACATTTTCGGAAAAGAAGAAGAGGCATTGCCATGGGAAATACGGGTTAAGATAGCCATTGGAACAGCTCAAGGTCTCGCGTTTCTTCACTCGATCAAGAACAGCCCCCTAAACCGAGAACTCAGGATGCATAACATTATGCTTGACGAGCAATACAATGC-AAAACTGTTCTATCTCGAACCAACCAAACGAAGCTTGGTAGATGAAGGTCTCAAGAGGGGAAGATTTACATACCTATCTCCTGAATGGGGATCGTTAGGTATTTTGGATATGACGACCGATGTTTACATTTTTGGTATGATCTTGCTTGAACTTTTAATGGGTTCCAAGGATAGAAAAAAGATTAAGGAAGAGCAAGGCTTAGTAGATTACTGGACCTCATCTTTCTTGCCAGATAATTATAAGATTGAGGAAATAATCGATCCCCGACTTGGGAGCGATTATTCTGCGAATGCGGCGACACAGATGGGCACACTCATCAACCGATGCACAGCGCATAATACAAAGAAACGGCCATTGATGCAACAAGTATTGGATGGTCTTAATCATATTGCAGAGATTAAGGACTAA
>DraII_1.SALK
ATGGGAAACTGTCTAAAGCATTTCAAACAACAACTTCCTTCAATTGCTCCCAAGCCTCTCATTATCCCTCCAATATTTTCAGTGGAGCCAGAAAACGAGAATCTGAGAGTCTTCAGATTCGCGGA-TTGAAGAAAGCGACAAAGAAATTCAGACAAGACAGGGTCGTAGAATGCGAGGATTACTCTGTTCGAAAATTCTACAAGGGCTACATAGATGAAACCACATTTGCACCATCAAGAGCTGGAACCGGAATCGCTGTTTCTGTCATGGAATGTGATAGTTCACGCTCTTTACAAGACTGGATGGCAGTAGTGAGGTCTCTTGGACAGTTGTCTCATCAGAATTTGGTCAATTTCTTGGGTTACTGTTGTGAAGACAACAAACCATTCTTCTTGGTATTTGAATACTCGCACAAAGGAAGTTTGGACAGTCACATTTTCGGAAAAGAAGAAGAGGCATTGCCATGGGAAATACGGGTTAAGATAGCCATTGGAACAGCTCAAGGTCTCGCGTTTCTTCACTCGATCAAGAACAGCCCCCTAAACCGAGAACTCAGGATGCATAACATTATGCTTGACGAGCAATACAATGC-AAAACTGTTCTATCTCGAACCAACCAAACGAAGCTTGGTAGATGAAGGTCTCAAGAGGGGAAGATTTACATACCTATCTCCTGAATGGGGATCGTTAGGTATTTTGGATATGACGACCGATGTTTACATTTTTGGTATGATCTTGCTTGAACTTTTAATGGGTTCCAAGGATAGAAAAAAGATTAAGGAAGAGCAAGGCTTAGTAGATTACTGGACCTCATCTTTCTTGCCAGATAATTATAAGATTGAGGAAATAATCGATCCCCGACTTGGGAGCGATTATTCTGCGAATGCGGCGACACAGATGGGCACACTCATCAACCGATGCACAGCGCATAATACAAAGAAACGGCCATTGATGCAACAAGTATTGGATGGTCTTAATCATATTGCAGAGATTAAGGACTAA
>DraIV.5893.MONMPI
ATGGGAAACTGTCTAAAGCATTTCAAACAACAACTTCCTTCAATTGCTCCCAAGCCTCTCATTATCCCTCCAATATTTTCAGTGGAGCCAGAAAACGAGAATCTGAGAGTCTTCAGATTCGCGGA-TTGAAGAAAGCGACAAAGAAATTCAGACAAGACAGGGTCGTAGAATGCGAGGATTACTCTGTTCGAAAATTTTACAAGGGCTACATAGATGAAACCACATTTGCACCATCAAGAGCTGGAACCGGAATCGCTGTTTCTGTCATGGAATGTGATAGTTCACGCTCTTTACAAGACTGGATGGCAGTAGTGAGGTCTCTTGGACAGTTGTCTCATCAGAATTTGGTCAATTTCTTGGGTTACTGTTGTGAAGACAACAAACCATTCTTCTTGGTATTTGAATACTCGCACAAAGGAAGTTTGGACAGTCACATTTTCGGAAAAGAAGAAGAGGCATTGCCATGGGAAATACGGGTTAAGATAGCCATTGGAACAGCTCAAGGTCTCGCGTTTCTTCACTCGATCAAGAACAGCCCCCTAAACCGAGAACTCAGGATGCATAACATTATGCTTGACGAGCAATACAATGC-AAAACTGTTCTATCTCGAAACAACCAAACGAAGCTTGGTAGATGAAGGTCTCAAGAGGGGAAGATTTACATACCTATCTCCTGAATGGGGATCGTTAGGTATTTTGGATATGACGACCGATGTTTACATTTTTGGTATGATCTTGCTTGAACTTTTAATGGGTTCCAAGGATAGAAAAAAGATTAAGGAAGAGCAAGGCTTAGTAGATTACTGGACCTCATCTTTCTTGCCAGATAATTATAAGATTGAGGAAATAATCGATCCCCGACTTGGGAGCGATTATTCTGCGAATGCGGCGACACAGATGGGCACACTCATCAACCGATGCACAGCGCATAATACAAAGAAACGGCCATTGATGCAACAAGTATTGGATGGTCTTAATCATATTGCAGAGATTAAGGACTAA
>DraIV.5907.MONMPI
ATGGGAAACTGTCTAAAGCATTTCAAACAACAACTTCCTTCAATTGCTCCCAAGCCTCTCATTATCCCTCCAATATTTTCAGTGGAGCCAGAAAACGAGAATCTGAGAGTCTTCAGATTCGCGGA-TTGAAGAAAGCGACAAAGAAATTCAGACAAGACAGGGTCGTAGAATGCGAGGATTACTCTGTTCGAAAATTTTACAAGGGCTACATAGATGAAACCACATTTGCACCATCAAGAGCTGGAACCGGAATCGCTGTTTCTGTCATGGAATGTGATAGTTCACGCTCTTTACAAGACTGGATGGCAGTAGTGAGGTCTCTTGGACAGTTGTCTCATCAGAATTTGGTCAATTTCTTGGGTTACTGTTGTGAAGACAACAAACCATTCTTCTTGGTATTTGAATACTCGCACAAAGGAAGTTTGGACAGTCACATTTTCGGAAAAGAAGAAGAGGCATTGCCATGGGAAATACGGGTTAAGATAGCCATTGGAACAGCTCAAGGTCTCGCGTTTCTTCACTCGATCAAGAACAGCCCCCTAAACCGAGAACTCAGGATGCATAACATTATGCTTGACGAGCAATACAATGCAAAAACTGTTCTATCTCGAAACAACCAAACGAAGCTTGGTAGATGAAGGTCTCAAGAGGGGAAGATTTACATACCTATCTCCTGAATGGGGATCGTTAGGTATTTTGGATATGACGACCGATGTTTACATTTTTGGTATGATCTTGCTTGAACTTTTAATGGGTTCCAAGGATAGAAAAAAGATTAAGGAAGAGCAAGGCTTAGTAGATTACTGGACCTCATCTTTCTTGCCAGATAATTATAAGATTGAGGAAATAATCGATCCCCGACTTGGGAGCGATTATTCTGCGAATGCGGCGACACAGATGGGCACACTCATCAACCGATGCACAGCGCATAATACAAAGAAACGGCCATTGATGCAACAAGTATTGGATGGTCTTAATCATATTGCAGAGATTAAGGACTAA
>DraIV.5950.MONMPI
ATGGGAAACTGTCTAAAGCATTTCAAACAACAACTTCCTTCAATTGCTCCCAAGCCTCTCATTATCCCTCCAATATTTTCAGTGGAGCCAGAAAACGAGAATCTGAGAGTCTTCAGATTCGCGGA-TTGAAGAAAGCGACAAAGAAATTCAGACAAGACAGGGTCGTAGAATGCGAGGATTACTCTGTTCGAAAATTCTACAAGGGCTACATAGATGAAACCACATTTGCACCATCAAGAGCTGGAACCGGAATCGCTGTTTCTGTCATGGAATGTGATAGTTCACGCTCTTTACAAGACTGGATGGCAGTAGTGAGGTCTCTTGGACAGTTGTCTCATCAGAATTTGGTCAATTTCTTGGGTTACTGTTGTGAAGACAACAAACCATTCTTCTTGGTATTTGAATACTCGCACAAAGGAAGTTTGGACAGTCACATTTTCGGAAAAGAAGAAGAGGCATTGCCATGGGAAATACGGGTTAAGATAGCCATTGGAACAGCTCAAGGTCTCGCGTTTCTTCACTCGATCAAGAACAGCCCCCTAAACCGAGAACTCAGGATGCATAACATTATGCTTGACGAGCAATACAATGCAAAAACTGTTCTATCTCGAACCAACCAAACGAAGCTTGGTAGATGAAGGTCTCAAGAGGGGAAGATTTACATACCTATCTCCTGAATGGGGATCGTTAGGTATTTTGGATATGACGACCGATGTTTACATTTTTGGTATGATCTTGCTTGAACTTTTAATGGGTTCCAAGGATAGAAAAAAGATTAAGGAAGAGCAAGGCTTAGTAGATTACTGGACCTCATCTTTCTTGCCAGATAATTATAAGATTGAGGAAATAATCGATCCCCGACTTGGGAGCGATTATTCTGCGAATGCGGCGACACAGATGGGCACACTCATCAACCGATGCACAGCGCATAATACAAAGAAACGGCCATTGATGCAACAAGTATTGGATGGTCTTAATCATATTGCAGAGATTAAGGACTAA
>DraIV.5984.MONMPI
ATGGGAAACTGTCTAAAGCATTTCAAACAACAACTTCCTTCAATTGCTCCCAAGCCTCTCATTATCCCTCCAATATTTTCAGTGGAGCCAGAAAACGAGAATCTGAGAGTCTTCAGATTCGCGGA-TTGAAGAAAGCGACAAAGAAATTCAGACAAGACAGGGTCGTAGAATGCGAGGATTACTCTGTTCGAAAATTCTACAAGGGCTACATAGATGAAACCACATTTGCACCATCAAGAGCTGGAACCGGAATCGCTGTTTCTGTCATGGAATGTGATAGTTCACGCTCTTTACAAGACTGGATGGCAGTAGTGAGGTCTCTTGGACAGTTGTCTCATCAGAATTTGGTCAATTTCTTGGGTCACTGTTGTGAAGACAACAAACCATTCTTCTTGGTATTTGAATACTCGCACAAAGGAAGTTTGGACAGTCACATTTTCGGAAAAGAAGAAGAGGCATTGCCATGGGAAATACGGGTTAAGATAGCCATTGGAACAGCTCAAGGTCTCGCGTTTCTTCACTCGATCAAGAACAGCCCCCTAAACCGAGAACTCAGGATGCATAACATTATGCTTGACGAGCAATACAATGCAAAAACTGTTCTATCTCGAACCAACCAAACGAAGCTTGGTAGATGAAGGTCTCAAGAGGGGAAGATTTACATACCTATCTCCTGAATGGGGATCGTTAGGTATTTTGGATATGACGACCGATGTTTACATTTTTGGTATGATCTTGCTTGAACTTTTAATGGGTTCCAAGGATAGAAAAAAGATTAAGGAAGAGCAAGGCTTAGTAGATTACTGGACCTCATCTTTCTTGCCAGATAATTATAAGATTGAGGAAATAATCGATCCCCGACTTGGGAGCGATTATTCTGCGAATGCGGCGACACAGATGGGCACACTCATCAACCGATGCACAGCGCATAATACAAAGAAACGGCCATTGATGCAACAAGTATTGGATGGTCTTAATCATATTGCAGAGATTAAGGACTAA
>DraIV.5993.MONMPI
ATGGGAAACTGTCTAAAGCATTTCAAACAACAACTTCCTTCAATTGCTCCCAAGCCTCTCATTATCCCTCCAATATTTTCAGTGGAGCCAGAAAACGAGAATCTGAGAGTCTTCAGATTCGCGGA-TTGAAGAAAGCGACAAAGAAATTCAGACAAGACAGGGTCGTAGAATGCGAGGATTACTCTGTTCGAAAATTTTACAAGGGCTACATAGATGAAACCACATTTGCACCATCAAGAGCTGGAACCGGAATCGCTGTTTCTGTCATGGAATGTGATAGTTCACGCTCTTTACAAGACTGGATGGCAGTAGTGAGGTCTCTTGGACAGTTGTCTCATCAGAATTTGGTCAATTTCTTGGGTTACTGTTGTGAAGACAACAAACCATTCTTCTTGGTATTTGAATACTCGCACAAAGGAAGTTTGGACAGTCACATTTTCGGAAAAGAAGAAGAGGCATTGCCATGGGAAATACGGGTTAAGATAGCCATTGGAACAGCTCAAGGTCTCGCGTTTCTTCACTCGATCAAGAACAGCCCCCTAAACCGAGAACTCAGGATGCATAACATTATGCTTGACGAGCAATACAATGC-AAAACTGTTCTATCTCGAAACAACCAAACGAAGCTTGGTAGATGAAGGTCTCAAGAGGGGAAGATTTACATACCTATCTCCTGAATGGGGATCGTTAGGTATTTTGGATATGACGACCGATGTTTACATTTTTGGTATGATCTTGCTTGAACTTTTAATGGGTTCCAAGGATAGAAAAAAGATTAAGGAAGAGCAAGGCTTAGTAGATTACTGGACCTCATCTTTCTTGCCAGATAATTATAAGATTGAGGAAATAATCGATCCCCGACTTGGGAGCGATTATTCTGCGAATGCGGCGACACAGATGGGCACACTCATCAACCGATGCACAGCGCATAATACAAAGAAACGGCCATTGATGCAACAAGTATTGGATGGTCTTAATCATATTGCAGAGATTAAGGACTAA
>Dra_0.SALK
ATGGGAAACTGTCTAAAGCATTTCAAACAACAACTTCCTTCAATTGCTCCCAAGCCTCTCATTATCCCTCCAATATTTTCAGTGGAGCCAGAAAACGAGAATCTGAGAGTCTTCAGATTCGCGGA-TTGAAGAAAGCGACAAAGAAATTCAGACAAGACAGGGTCGTAGAATGCGAGGATTACTCTGTTCGAAAATTCTACAAGGGCTACATAGATGAAACCACATTTGCACCATCAAGAGCTGGAACCGGAATCGCTGTTTCTGTCATGGAATGTGATAGTTCACGCTCTTTACAAGACTGGATGGCAGTAGTGAGGTCTCTTGGACAGTTGTCTCATCAGAATTTGGTCAATTTCTTGGGTTACTGTTGTGAAGACAACAAACCATTCTTCTTGGTATTTGAATACTCGCACAAAGGAAGTTTGGACAGTCACATTTTCGGAAAAGAAGAAGAGGCATTGCCATGGGAAATACGGGTTAAGATAGCCATTGGAACAGCTCAAGGTCTCGCGTTTCTTCACTCGATCAAGAACAGCCCCCTAAACCGAGAACTCAGGATGCATAACATTATGCTTGACGAGCAATACAATGCAAAAACTGTTCTATCTCGAACCAACCAAACGAAGCTTGGTAGATGAAGGTCTCAAGAGGGGAAGATTTACATACCTATCTCCTGAATGGGGATCGTTAGGTATTTTGGATATGACGACCGATGTTTACATTTTTGGTATGATCTTGCTTGAACTTTTAATGGGTTCCAAGGATAGAAAAAAGATTAAGGAAGAGCAAGGCTTAGTAGATTACTGGACCTCATCTTTCTTGCCAGATAATTATAAGATTGAGGAAATAATCGATCCCCGACTTGGGAGCGATTATTCTGCGAATGCGGCGACACAGATGGGCACACTCATCAACCGATGCACAGCGCATAATACAAAGAAACGGCCATTGATGCAACAAGTATTGGATGGTCTTAATCATATTGCAGAGATTAAGGACTAA
>Draha2.424.MONMPI
ATGGGAAACTGTCTAAAGCATTTCAAACAACAACTTCCTTCAATTGCTCCCAAGCCTCTCATTATCCCTCCAATATTTTCAGTGGAGCCAGAAAACGAGAATCTGAGAGTCTTCAGATTCGCGGA-TTGAAGAAAGCGACAAAGAAATTCAGACAAGACAGGGTCGTAGAATGCGAGGATTACTCTGTTCGAAAATTCTACAAGGGCTACATAGATGAAACCACATTTGCACCATCAAGAGCTGGAACCGGAATCGCTGTTTCTGTCATGGAATGTGATAGTTCACGCTCTTTACAAGACTGGATGGCAGTAGTGAGGTCTCTTGGACAGTTGTCTCATCAGAATTTGGTCAATTTCTTGGGTTACTGTTGTGAAGACAACAAACCATTCTTCTTGGTATTTGAATACTCGCACAAAGGAAGTTTGGACAGTCACATTTTCGGAAAAGAAGAAGAGGCATTGCCATGGGAAATACGGGTTAAGATAGCCATTGGAACAGCTCAAGGTCTCGCGTTTCTTCACTCGATCAAGAACAGCCCCCTAAACCGAGAACTCAGGATGCATAACATTATGCTTGACGGGCAATACAATGCAAAAACTGTTCTATCTCGAACCAACCAAACGAAGCTTGGTAGATGAAGGTCTCAAGAGGGGAAGATTTACATACCTATCTCCTGAATGGGGATCGTTAGGTATTTTGGATATGACGACCGATGTTTACATTTTTGGTATGATCTTGCTTGAACTTTTAATGGGTTCCAAGGATAGAAAAAAGATTAAGGAAGAGCAAGGCTTAGTAGATTACTGGACCTCATCTTTCTTGCCAGATAATTATAAGATTGAGGAAATAATCGATCCCCGACTTGGGAGCGATTATTCTGCGAATGCGGCGACACAGATGGGCACACTCATCAACCGATGCACAGCGCATAATACAAAGAAACGGCCATTGATGCAACAAGTATTGGATGGTCTTAATCATATTGCAGAGATTAAGGACTAA
>Duk.SALK
ATGGGAAACTGTCTAAAGCATTTCAAACAACAACTTCCTTCAATTGCTCCCAAGCCTCTCATTATCCCTCCAATATTTTCAGTGGAGCCAGAAAACGAGAATCTGAGAGTCTTCAGATTCGCGGA-TTGAAGAAAGCGACAAAGAAATTCAGACAAGACAGGGTCGTAGAATGCGAGGATTACTCTGTTCGAAAATTCTACAAGGGCTACATAGATGAAACCACATTTGCACCATCAAGAGCTGGAACCGGAATCGCTGTTTCTGTCATGGAATGTGATAGTTCACGCTCTTTACAAGACTGGATGGCAGTAGTGAGGTCTCTTGGACAGTTGTCTCATCAGAATTTGGTCAATTTCTTGGGTTACTGTTGTGAAGACAACAAACCATTCTTCTTGGTATTTGAATACTCGCACAAAGGAAGTTTGGACAGTCACATTTTCGGAAAAGAAGAAGAGGCATTGCCATGGGAAATACGGGTTAAGATAGCCATTGGAACAGCTCAAGGTCTCGCGTTTCTTCACTCGATCAAGAACAGCCCCCTAAACCGAGAACTCAGGATGCATAACATTATGCTTGACGGGCAATACAATGC-AAAACTGTTCTATCTCGAACCAACCAAACGAAGCTTGGTAGATGAAGGTCTCAAGAGGGGAAGATTTACATACCTATCTCCTGAATGGGGATCGTTAGGTATTTTGGATATGACGACCGATGTTTACATTTTTGGTATGATCTTGCTTGAACTTTTAATGGGTTCCAAGGATAGAAAAAAGATTAAGGAAGAGCAAGGCTTAGTAGATTACTGGACCTCATCTTTCTTGCCAGATAATTATAAGATTGAGGAAATAATCGATCCCCGACTTGGGAGCGATTATTCTGCGAATGCGGCGACACAGATGGGCACACTCATCAACCGATGCACAGCGCATAATACAAAGAAACGGCCATTGATGCAACAAGTATTGGATGGTCTTAATCATATTGCAGAGATTAAGGACTAA
>Durh_1.SALK
ATGGGAAACTGTCTAAAGCATTTCAAACAACAACTTCCTTCAATTGCTCCCAAGCCTCTCATTATCCCTCCAATATTTTCAGTGGAGCCAGAAAACGAGAATCTGAGAGTCTTCAGATTCGCGGA-TTGAAGAAAGCGACAAAGAAATTCAGACAAGACAGGGTCGTAGAATGCGAGGATTACTCTGTTCGAAAATTCTACAAGGGCTACATAGATGAAACCACATTTGCACCATCAAGAGCTGGAACCGGAATCGCTGTTTCTGTCATGGAATGTGATAGTTCACGCTCTTTACAAGACTGGATGGCAGTAGTGAGGTCTCTTGGACAGTTGTCTCATCAGAATTTGGTCAATTTCTTGGGTTACTGTTGTGAAGACAACAAACCATTCTTCTTGGTATTTGAATACTCGCACAAAGGAAGTTTGGACAGTCACATTTTCGGAAAAGAAGAAGAGGCATTGCCATGGGAAATACGGGTTAAGATAGCCATTGGAACAGCTCAAGGTCTCGCGTTTCTTCACTCGATCAAGAACAGCCCCCTAAACCGAGAACTCAGGATGCATAACATTATGCTTGACGAGCAATACAATGC-AAAACTGTTCTATCTCGAACCAACCAAACGAAGCTTGGTAGATGAAGGTCTCAAGAGGGGAAGATTTACATACCTATCTCCTGAATGGGGATCGTTAGGTATTTTGGATATGACGACCGATGTTTACATTTTTGGTATGATCTTGCTTGAACTTTTAATGGGTTCCAAGGATAGAAAAAAGATTAAGGAAGAGCAAGGCTTAGTAGATTACTGGACCTCATCTTTCTTGCCAGATATTTATAAGATTGAGGAAATAATCGATCCCCGACTTGGGAGCGATTATTCTGCGAATGCGGCGACACAGATGGGCACACTCATCAACCGATGCACAGCGCATAATACAAAGAAACGGCCATTGATGCAACAAGTATTGGATGGTCTTAATCATATTGCAGAGATTAAGGACTAA
>ENC21.9907.MONMPI
ATGGGAAACTGTCTAAAGCATTTCAAACAACAACTTCCTTCAATTGCTCCCAAGCCTCTCATTATCCCTCCAATATTTTCAGTGGAGCCAGAAAACGAGAATCTGAGAGTCTTCAGATTCGCGGA-TTGAAGAAAGCGACAAAGAAATTCAGACAAGACAGGGTCGTAGAATGCGAGGATTACTCTGTTCGAAAATTCTACAAGGGCTACATAGATGAAACCACATTTGCACCATCAAGAGCTGGAACCGGAATCGCTGTTTCTGTCATGGAATGTGATAGTTCACGCTCTTTACAAGACTGGATGGCAGTAGTGAGGTCTCTTGGACAGTTGTCTCATCAGAATTTGGTCAATTTCTTGGGTTACTGTTGTGAAGACAACAAACCATTCTTCTTGGTATTTGAATACTCGCACAAAGGAAGTTTGGACAGTCACATTTTCGGAAAAGAAGAAGAGGCATTGCCATGGGAAATACGGGTTAAGATAGCCATTGGAACAGCTCAAGGTCTCGCGTTTCTTCACTCGATCAAGAACAGCCCCCTAAACCGAGAACTCAGGATGCATAACATTATGCTTGACGAGCAATACAATGCAAAAACTGTTCTATCTCGAACCAACCAAACGAAGCTTGGTAGATGAAGGTCTCAAGAGGGGAAGATTTACATACCTATCTCCTGAATGGGGATCGTTAGGTATTTTGGATATGACGACCGATGTTTACATTTTTGGTATGATCTTGCTTGAACTTTTAATGGGTTCCAAGGATAGAAAAAAGATTAAGGAAGAGCAAGGCTTAGTAGATTACTGGACCTCATCTTTCTTGCCAGATAATTATAAGATTGAGGAAATAATCGATCCCCGACTTGGGAGCGATTATTCTGCGAATGCGGCGACACAGATGGGCACACTCATCAACCGATGCACAGCGCATAATACAAAGAAACGGCCATTGATGCAACAAGTATTGGATGGTCTTAATCATATTGCAGAGATTAAGGACTAA
>ESP111.9908.MONMPI
ATGGGAAACTGTCTAAAGCATTTCAAACAACAACTTCCTTCAATTGCTCCCAAGCCTCTCATTATCCCTCCAATATTTTCAGTGGAGCCAGAAAACGAGAATCTGAGAGTCTTCAGATTCGCGGA-TTGAAGAAAGCGACAAAGAAATTCAGACAAGACAGGGTCGTAGAATGCGAGGATTACTCTGTTCGAAAATTCTACAAGGGCTACATAGATGAAACCACATTTGCACCATCAAGAGCTGGAACCGGAATCGCTGTTTCTGTCATGGAATGTGATAGTTCACGCTCTTTACAAGACTGGATGGCAGTAGTGAGGTCTCTTGGACAGTTGTCTCATCAGAATTTGGTCAATTTCTTGGGTTACTGTTGTGAAGACAACAAACCATTCTTCTTGGTATTTGAATACTCGCACAAAGGAAGTTTGGACAGTCACATTTTCGGAAAAGAAGAAGAGGCATTGCCATGGGAAATACGGGTTAAGATAGCCATTGGAACAGCTCAAGGTCTCGCGTTTCTTCACTCGATCAAGAACAGCCCCCTAAACCGAGAACTCAGGATGCATAACATTATGCTTGACGAGCAATACAATGCAAAAACTGTTCTATCTCGAACCAACCAAACGAAGCTTGGTAGATGAAGGTCTCAAGAGGGGAAGATTTACATACCTATCTCCTGAATGGGGATCGTTAGGTATTTTGGATATGACGACCGATGTTTACATTTTTGGTATGATCTTGCTTGAACTTTTAATGGGTTCCAAGGATAGAAAAAAGATTAAGGAAGAGCAAGGCTTAGTAGATTACTGGACCTCATCTTTCTTGCCAGATAATTATAAGATTGAGGAAATAATCGATCCCCGACTTGGGAGCGATTATTCTGCGAATGCGGCGACACAGATGGGCACACTCATCAACCGATGCACAGCGCATAATACAAAGAAACGGCCATTGATGCAACAAGTATTGGATGGTCTTAATCATATTGCAGAGATTAAGGACTAA
>Eden1.GMI
ATGGGAAACTGTCTAAAGCATTTCAAACAACAACTTCCTTCAATTGCTCCCAAGCCTCTCATTATCCCTCCAATATTTTCAGTGGAGCCAGAAAACGAGAATCTGAGAGTCTTCAGATTCGCGGA-TTGAAGAAAGCGACAAAGAAATTCAGACAAGACAGGGTCGTAGAATGCGAGGATTACTCTGTTCGAAAATTCTACAAGGGCTACATAGATGAAACCACATTTGCACCATCAAGAGCTGGAACCGGAATCGCTGTTTCTGTCATGGAATGTGATAGTTCACGCTCTTTACAAGACTGGATGGCAGTAGTGAGGTCTCTTGGACAGTTGTCTCATCAGAATTTGGTCAATTTCTTGGGTTACTGTTGTGAAGACAACAAACCATTCTTCTTGGTATTTGAATACTCGCACAAAGGAAGTTTGGACAGTCACATTTTCGGAAAAGAAGAAGAGGCATTGCCATGGGAAATACGGGTTAAGATAGCCATTGGAACAGCTCAAGGTCTCGCGTTTCTTCACTCGATCAAGAACAGCCCCCTAAACCGAGAACTCAGGATGCATAACATTATGCTTGACGAGCAATACAATGCAAAAACTGTTCTATCTCGAACCAACCTAACGAAGCTTGGTAGATGAAGGTCTCAAGAGGGGAAGATTTACATACCTATCTCCTGAATGGGGATCGTTAGGTATTTTGGATATGACGACCGATGTTTACATTTTTGGTATGATCTTGCTTGAACTTTTAATGGGTTCCAAGGATAGAAAAAAGATTAAGGAAGAGCAAGGCTTAGTAGATTACTGGACCTCATCTTTCTTGCCAGATAATTATAAGATTGAGGAAATAATCGATCCCCGTCTTGGGAGCGATTATTCTGCGAATGCGGCGACACAGATGGGCACACTCATCAACCGATGCACAGCGCATAATACAAAGAAACGGCCATTGATGCAACAAGTATTGGATGGTCTTAATCATATTGCAGAGATTAAGGACTAA
>Eden2.GMI
ATGGGAAACTGTCTAAAGCATTTCAAACAACAACTTCCTTCAATTGCTCCCAAGCCTCTCATTATCCCTCCAATATTTTCAGTGGAGCCAGAAAACGAGAATCTGAGAGTCTTCAGATTCGCGGA-TTGAAGAAAGCGACAAAGAAATTCAGACAAGACAGGGTCGTAGAATGCGAGGATTACTCTGTTCGAAAATTCTACAAGGGCTACATAGATGAAACCACATTTGCACCATCAAGAGCTGGAACCGGAATCGCTGTTTCTGTCATGGAATGTGATAGTTCACGCTCTTTACAAGACTGGATGGCAGTAGTGAGGTCTCTTGGACAGTTGTCTCATCAGAATTTGGTCAATTTCTTGGGTTACTGTTGTGAAGACAACAAACCATTCTTCTTGGTATTTGAATACTCGCACAAAGGAAGTTTGGACAGTCACATTTTCGGAAAAGAAGAAGAGGCATTGCCATGGGAAATACGGGTTAAGATAGCCATTGGAACAGCTCAAGGTCTCGCGTTTCTTCACTCGATCAAGAACAGCCCCCTAAACCGAGAACTCAGGATGCATAACATTATGCTTGACGAGCAATACAATGCAAAAACTGTTCTATCTCGAACCAACCTAACGAAGCTTGGTAGATGAAGGTCTCAAGAGGGGAAGATTTACATACCTATCTCCTGAATGGGGATCGTTAGGTATTTTGGATATGACGACCGATGTTTACATTTTTGGTATGATCTTGCTTGAACTTTTAATGGGTTCCAAGGATAGAAAAAAGATTAAGGAAGAGCAAGGCTTAGTAGATTACTGGACCTCATCTTTCTTGCCAGATAATTATAAGATTGAGGAAATAATCGATCCCCGTCTTGGGAGCGATTATTCTGCGAATGCGGCGACACAGATGGGCACACTCATCAACCGATGCACAGCGCATAATACAAAGAAACGGCCATTGATGCAACAAGTATTGGATGGTCTTAATCATATTGCAGAGATTAAGGACTAA
>Eden7.GMI
ATGGGAAACTGTCTAAAGCATTTCAAACAACAACTTCCTTCAATTGCTCCCAAGCCTCTCATTATCCCTCCAATATTTTCAGTGGAGCCAGAAAACGAGAATCTGAGAGTCTTCAGATTCGCGGA-TTGAAGAAAGCGACAAAGAAATTCAGACAAGACAGGGTCGTAGAATGCGAGGATTACTCTGTTCGAAAATTCTACAAGGGCTACATAGATGAAACCACATTTGCACCATCAAGAGCTGGAACCGGAATCGCTGTTTCTGTCATGGAATGTGATAGTTCACGCTCTTTACAAGACTGGATGGCAGTAGTGAGGTCTCTTGGACAGTTGTCTCATCAGAATTTGGTCAATTTCTTGGGTTACTGTTGTGAAGACAACAAACCATTCTTCTTGGTATTTGAATACTCGCACAAAGGAAGTTTGGACAGTCACATTTTCGGAAAAGAAGAAGAGGCATTGCCATGGGAAATACGGGTTAAGATAGCCATTGGAACAGCTCAAGGTCTCGCGTTTCTTCACTCGATCAAGAACAGCCCCCTAAACCGAGAACTCAGGATGCATAACATTATGCTTGACGAGCAATACAATGCAAAAACTGTTCTATCTCGAACCAACCAAACGAAGCTTGGTAGATGAAGGTCTCAAGAGGGGAAGATTTACATACCTATCTCCTGAATGGGGATCGTTAGGTATTTTGGATATGACGACCGATGTTTACATTTTTGGTATGATCTTGCTTGAACTTTTAATGGGTTCCAAGGATAGAAAAAAGATTAAGGAAGAGCAAGGCTTAGTAGATTACTGGACCTCATCTTTCTTGCCAGATAATTATAAGATTGAGGAAATAATCGATCCCCGACTTGGGAGCGATTATTCTGCGAATGCGGCGACACAGATGGGCACACTCATCAACCGATGCACAGCGCATAATACAAAGAAACGGCCATTGATGCAACAAGTATTGGATGGTCTTAATCATATTGCAGAGATTAAGGACTAA
>Eden9.GMI
ATGGGAAACTGTCTAAAGCATTTCAAACAACAACTTCCTTCAATTGCTCCCAAGCCTCTCATTATCCCTCCAATATTTTCAGTGGAGCCAGAAAACGAGAATCTGAGAGTCTTCAGATTCGCGGA-TTGAAGAAAGCGACAAAGAAATTCAGACAAGACAGGGTCGTAGAATGCGAGGATTACTCTGTTCGAAAATTCTACAAGGGCTACATAGATGAAACCACATTTGCACCATCAAGAGCTGGAACCGGAATCGCTGTTTCTGTCATGGAATGTGATAGTTCACGCTCTTTACAAGACTGGATGGCAGTAGTGAGGTCTCTTGGACAGTTGTCTCATCAGAATTTGGTCAATTTCTTGGGTTACTGTTGTGAAGACAACAAACCATTCTTCTTGGTATTTGAATACTCGCACAAAGGAAGTTTGGACAGTCACATTTTCGGAAAAGAAGAAGAGGCATTGCCATGGGAAATACGGGTTAAGATAGCCATTGGAACAGCTCAAGGTCTCGCGTTTCTTCACTCGATCAAGAACAGCCCCCTAAACCGAGAACTCAGGATGCATAACATTATGCTTGACGAGCAATACAATGCAAAAACTGTTCTATCTCGAACCAACCTAACGAAGCTTGGTAGATGAAGGTCTCAAGAGGGGAAGATTTACATACCTATCTCCTGAATGGGGATCGTTAGGTATTTTGGATATGACGACCGATGTTTACATTTTTGGTATGATCTTGCTTGAACTTTTAATGGGTTCCAAGGATAGAAAAAAGATTAAGGAAGAGCAAGGCTTAGTAGATTACTGGACCTCATCTTTCTTGCCAGATAATTATAAGATTGAGGAAATAATCGATCCCCGTCTTGGGAGCGATTATTCTGCGAATGCGGCGACACAGATGGGCACACTCATCAACCGATGCACAGCGCATAATACAAAGAAACGGCCATTGATGCAACAAGTATTGGATGGTCTTAATCATATTGCAGAGATTAAGGACTAA
>Edi0.WTC
ATGGGAAACTGTCTAAAGCATTTCAAACAACAACTTCCTTCAATTGCTCCCAAGCCTCTCATTATCCCTCCAATATTTTCAGTGGAGCCAGAAAACGAGAATCTGAGAGTCTTCAGATTCGCGGA-TTGAAGAAAGCGACAAAGAAATTCAGACAAGACAGGGTCGTAGAATGCGAGGATTACTCTGTTCGAAAATTCTACAAGGGCTACATAGATGAAACCACATTTGCACCATCAAGAGCTGGAACCGGAATCGCTGTTTCTGTCATGGAATGTGATAGTTCACGCTCTTTACAAGACTGGATGGCAGTAGTGAGGTCTCTTGGACAGTTGTCTCATCAGAATTTGGTCAATTTCTTGGGTTACTGTTGTGAAGACAACAAACCATTCTTCTTGGTATTTGAATACTCGCACAAAGGAAGTTTGGACAGTCACATTTTCGGAAAAGAAGAAGAGGCATTGCCATGGGAAATACGGGTTAAGATAGCCATTGGAACAGCTCAAGGTCTCGCGTTTCTTCACTCGATCAAGAACAGCCCCCTAAACCGAGAACTCAGGATGCATAACATTATGCTTGACGAGCAATACAATGCAAAAACTGTTCTATCTCGAACCAACCAAACGAAGCTTGGTAGATGAAGGTCTCAAGAGGGGAAGATTTACATACCTATCTCCTGAATGGGGATCGTTAGGTATTTTGGATATGACGACCGATGTTTACATTTTTGGTATGATCTTGCTTGAACTTTTAATGGGTTCCAAGGATAGAAAAAAGATTAAGGAAGAGCAAGGCTTAGTAGATTACTGGACCTCATCTTTCTTGCCAGATAATTATAAGATTGAGGAAATAATCGATCCCCGACTTGGGAGCGATTATTCTGCGAATGCGGCGACACAGATGGGCACACTCATCAACCGATGCACAGCGCATAATACAAAGAAACGGCCATTGATGCAACAAGTATTGGATGGTCTTAATCATATTGCAGAGATTAAGGACTAA
>Eds1.GMI
ATGGGAAACTGTCTAAAGCATTTCAAACAACAACTTCCTTCAATTGCTCCCAAGCCTCTCATTATCCCTCCAATATTTTCAGTGGAGCCAGAAAACGAGAATCTGAGAGTCTTCAGATTCGCGGA-TTGAAGAAAGCGACAAAGAAATTCAGACAAGACAGGGTCGTAGAATGCGAGGATTACTCTGTTCGAAAATTCTACAAGGGCTACATAGATGAAACCACATTTGCACCATCAAGAGCTGGAACCGGAATCGCTGTTTCTGTCATGGAATGTGATAGTTCACGCTCTTTACAAGACTGGATGGCAGTAGTGAGGTCTCTTGGACAGTTGTCTCATCAGAATTTGGTCAATTTCTTGGGTTACTGTTGTGAAGACAACAAACCATTCTTCTTGGTATTTGAATACTCGCACAAAGGAAGTTTGGACAGTCACATTTTCGGAAAAGAAGAAGAGGCATTGCCATGGGAAATACGGGTTAAGATAGCCATTGGAACAGCTCAAGGTCTCGCGTTTCTTCACTCGATCAAGAACAGCCCCCTAAACCGAGAACTCAGGATGCATAACATTATGCTTGACGAGCAATACAATGCAAAAACTGTTCTATCTCGAACCAACCTAACGAAGCTTGGTAGATGAAGGTCTCAAGAGGGGAAGATTTACATACCTATCTCCTGAATGGGGATCGTTAGGTATTTTGGATATGACGACCGATGTTTACATTTTTGGTATGATCTTGCTTGAACTTTTAATGGGTTCCAAGGATAGAAAAAAGATTAAGGAAGAGCAAGGCTTAGTAGATTACTGGACCTCATCTTTCTTGCCAGATAATTATAAGATTGAGGAAATAATCGATCCCCGTCTTGGGAGCGATTATTCTGCGAATGCGGCGACACAGATGGGCACACTCATCAACCGATGCACAGCGCATAATACAAAGAAACGGCCATTGATGCAACAAGTATTGGATGGTCTTAATCATATTGCAGAGATTAAGGACTAA
>Eds9.GMI
ATGGGAAACTGTCTAAAGCATTTCAAACAACAACTTCCTTCAATTGCTCCCAAGCCTCTCATTATCCCTCCAATATTTTCAGTGGAGCCAGAAAACGAGAATCTGAGAGTCTTCAGATTCGCGGA-TTGAAGAAAGCGACAAAGAAATTCAGACAAGACAGGGTCGTAGAATGCGAGGATTACTCTGTTCGAAAATTCTACAAGGGCTACATAGATGAAACCACATTTGCACCATCAAGAGCTGGAACCGGAATCGCTGTTTCTGTCATGGAATGTGATAGTTCACGCTCTTTACAAGACTGGATGGCAGTAGTGAGGTCTCTTGGACAGTTGTCTCATCAGAATTTGGTCAATTTCTTGGGTTACTGTTGTGAAGACAACAAACCATTCTTCTTGGTATTTGAATACTCGCACAAAGGAAGTTTGGACAGTCACATTTTCGGAAAAGAAGAAGAGGCATTGCCATGGGAAATACGGGTTAAGATAGCCATTGGAACAGCTCAAGGTCTCGCGTTTCTTCACTCGATCAAGAACAGCCCCCTAAACCGAGAACTCAGGATGCATAACATTATGCTTGACGAGCAATACAATGCAAAAACTGTTCTATCTCGAACCAACCTAACGAAGCTTGGTAGATGAAGGTCTCAAGAGGGGAAGATTTACATACCTATCTCCTGAATGGGGATCGTTAGGTATTTTGGATATGACGACCGATGTTTACATTTTTGGTATGATCTTGCTTGAACTTTTAATGGGTTCCAAGGATAGAAAAAAGATTAAGGAAGAGCAAGGCTTAGTAGATTACTGGACCTCATCTTTCTTGCCAGATAATTATAAGATTGAGGAAATAATCGATCCCCGTCTTGGGAGCGATTATTCTGCGAATGCGGCGACACAGATGGGCACACTCATCAACCGATGCACAGCGCATAATACAAAGAAACGGCCATTGATGCAACAAGTATTGGATGGTCTTAATCATATTGCAGAGATTAAGGACTAA
>Ei_2.SALK
ATGGGAAACTGTCTAAAGCATTTCAAACAACAACTTCCTTCAATTGCTCCCAAGCCTCTCATTATCCCTCCAATATTTTCAGTGGAGCCAGAAAACGAGAATCTGAGAGTCTTCAGATTCGCGGA-TTGAAGAAAGCGACAAAGAAATTCAGACAAGACAGGGTCGTAGAATGCGAGGATTACTCTGTTCGAAAATTCTACAAGGGCTACATAGATGAAACCACATTTGCACCATCAAGAGCTGGAACCGGAATCGCTGTTTCTGTCATGGAATGTGATAGTTCACGCTCTTTACAAGACTGGATGGCAGTAGTGAGGTCTCTTGGACAGTTGTCTCATCAGAATTTGGTCAATTTCTTGGGTTACTGTTGTGAAGACAACAAACCATTCTTCTTGGTATTTGAAAACTCGCACAAAGGAAGTTTGGACAGTCACATTTTCGGAAAAGAAGAAGAGGCATTGCCATGGGAAATACGGGTTAAGATAGCCATTGGAACAGCTCAAGGTCTCGCGTTTCTTCACTCGATCAAGAACAGCCCCCTAAACCGAGAACTCAGGATGCATAACATTATGCTTGACGAGCAATACAATGC-AAAACTGTTCTATCTCGAACCAACCAAACGAAGCTTGGTAGATGAAGGTCTCAAGAGGGGAAGATTTACATACCTATCTCCTGAATGGGGATCGTTAGGTATTTTGGATATGACGACCGATGTTTACATTTTTGGTATGATCTTGCTTGAACTTTTAATGGGTTCCAAGGATAGAAAAAAGATTAAGGAAGAGCAAGGCTTAGTAGATTACTGGACCTCATCTTTCTTGCCAGATAATTATAAGATTGAGGAAATAATCGATCCCCGACTTGGGAGCGATTATTCTGCGAATGCGGCGACACAGATGGGCACACTCATCAACCGATGCACAGCGCATAATACAAAGAAACGGCCATTGATGCAACAAGTATTGGATGGTCTTAATCATATTGCAGAGATTAAGGACTAA
>El_0.SALK
ACGGGAAACTGTCTAAAGCATTTCAAACAACAACTTCCTTCAATTGCTCCCAAGCCTCTCATTATCCCTCCAATA-TTTCAGTGGAGCCAGAAAACGAGAATCTGAGAGTCTTCAGATTCGCGGATTTGAAGAAAGCGACAAAGAAATTCAGACAAGACAGGGTCGTAGAATGCGAGGATTACTCTGTTCGAAAATTCTACAAGGGCTACATAGATGAAACCACATTTGCACCATCAAGAGCTGGAACCGGAATCGCTGTTTCTGTCATGGAATGTGATAGTTCACGCTCTTTACAAGACTGGATGGCAGTAGTGAGGTCTCTTGGACAGTTGTCTCATCAGAATTTGGTCAATTTCTTGGGTTACTGTTGTGAAGACAACAAACCATTCTTCTTGGTATTTGAATACTCGCACAAAGGAAGTTTGGACAGTCACATTTTCGGAA-AGAAGAAGAGGCATTGCCATGGGAAATACGGGTTAAGATAGCCATTGGAACAGCTCAAGGTCTCGCGTTTCTTCACTCGATCAAGAACAGCCCCCTAAACCGAGAACTCAGGATGCATAACATTATGCTTGACGAGCAATACAATGC-AAAACTGTTCTACCTCGAACCAACCAAACGAAGCTTGGTAGATGAAGGTCTCAAGAGGGGAAGATTTACATACCTATCTCCTGAATGGGGATCGTTAGGTATTTTGGATATGACGACCGATGTTTACATTTTTGGTATGATCTTGCTTGAACTTTTAATGGGTTCCAAGGATAGAAAAAAGATTAAGGAAGAGCAAGGCTTAGTAGATTACTGGACCTCATCTTTCTTGCCAGATAATTATAAGATTGAGGAAATAATCGATCCCCGACTTGGGAGCGATTATTCTGCGAATGCGGCGACACAGATGGGCACACTCATCAACCGATGCACAGCGCATAATACAAAGAAACGGCCATTGATGCAACAAGTATTGGATGGTCTTAATCATATTGCAGAGATTAAGGACTAA
>Ema_1.SALK
ATGGGAAACTGTCTAAAGCATTTCAAACAACAACTTCCTTCAATTGCTCCCAAGCCTCTCATTATCCCTCCAATATTTTCAGTGGAGCCAGAAAACGAGAATCTGAGAGTCTTCAGATTCGCGGATTTGAAGAAAGCGACAAAGAAATTCAGACAAGACAGGGTCGTAGAATGCGAGGATTACTCTGTTCGAAAATTCTACAAGGGCTACATAGATGAAACCACATTTGCACCATCAAGAGCTGGAACCGGAATCGCTGTTTCTGTCATGGAATGTGATAGTTCACGCTCTTTACAAGACTGGATGGCAGTAGTGAGGTCTCTTGGACAGTTGTCTCATCAGAATTTGGTCAATTTCTTGGGTTACTGTTGTGAAGACAACAAACCATTCTTCTTGGTATTTGAATACTCGCACAAAGGAAGTTTGGACAGTCACATTTTCGGAAAAGAAGAAGAGGCATTGCCATGGGAAATACGGGTTAAGATAGCCATTGGAACAGCTCAAGGTCTCGCGTTTCTTCACTCGATCAAGAACAGCCCCCTAAACCGAGAACTCAGGATGCATAACATTATGCTTGACGAGCAATACAATGC-AAAACTGTTCTATCTCGAACCAACCTAACGAAGCTTGGTAGATGAAGGTCTCAAGAGGGGAAGATTTACATACCTATCTCCTGAATGGGGATCGTTAGGTATTTTGGATATGACGACCGATGTTTACATTTTTGGTATGATCTTGCTTGAACTTTTAATGGGTTCCAAGGATAGAAAAAAGATTAAGGAAGAGCAAGGCTTAGTAGATTACTGGACCTCATCTTTCTTGCCAGATAATTATAAGATTGAGGAAATAATCGATCCCCGTCTTGGGAGCGATTATTCTGCGAATGCGGCGACACAGATGGGCACACTCATCAACCGATGCACAGCGCATAATACAAAGAAACGGCCATTGATGCAACAAGTATTGGATGGTCTTAATCATATTGCAGAGATTAAGGACTAA
>En_1.SALK
ATGGGAAACTGTCTAAAGCATTTCAAACAACAACTTCCTTCAATTGCTCCCAAGCCTCTCATTATCCCTCCAATATTTTCAGTGGAGCCAGAAAACGAGAATCTGAGAGTCTTCAGATTCGCGGA-TTGAAGAAAGCGACAAAGAAATTCAGACAAGACAGGGTCGTAGAATGCGAGGATTACTCTGTTCGAAAATTCTACAAGGGCTACATAGATGAAACCACATTTGCACCATCAAGAGCTGGAACCGGAATCGCTGTTTCTGTCATGGAATGTGATAGTTCACGCTCTTTACAAGACTGGATGGCAGTAGTGAGGTCTCTTGGACAGTTGTCTCATCAGAATTTGGTCAATTTCTTGGGTTACTGTTGTGAAGACAACAAACCATTCTTCTTGGTATTTGAATACTCGCACAAAGGAAGTTTGGACAGTCACATTTTCGGAAAAGAAGAAGAGGCATTGCCATGGGAAATACGGGTTAAGATAGCCATTGGAACAGCTCAAGGTCTCGCGTTTCTTCACTCGATCAAGAACAGCCCCCTAAACCGAGAACTCAGGATGCATAACATTATGCTTGACGAGCAATACAATGC-AAAACTGTTCTATCTCGAAACAACCAAACGAAGCTTGGTAGATGAAGGTCTCAAGAGGGGAAGATTTACATACCTATCTCCTGAATGGGGATCGTTAGGTATTTTGGATATGACGACCGATGTTTACATTTTTGGTATGATCTTGCTTGAACTTTTAATGGGTTCCAAGGATAGAAAAAAGATTAAGGAAGAGCAAGGCTTAGTAGATTACTGGACCTCATCTTTCTTGCCAGATAATTATAAGATTGAGGAAATAATCGATCCCCGACTTGGGAGCGATTATTCTGCGAATGCGGCGACACAGATGGGCACACTCATCAACCGATGCACAGCGCATAATACAAAGAAACGGCCATTGATGCAACAAGTATTGGATGGTCTTAATCATATTGCAGAGATTAAGGACTAA
>En_2.SALK
ATGGGAAACTGTCTAAAGCATTTCAAACAACAACTTCCTTCAATTGCTCCCAAGCCTCTCATTATCCCTCCAATATTTTCAGTGGAGCCAGAAAACGAGAATCTGAGAGTCTTCAGATTCGCGGA-TTGAAGAAAGCGACAAAGAAATTCAGACAAGACAGGGTCGTAGAATGCGAGGATTACTCTGTTCGAAAATTCTACAAGGGCTACATAGATGAAACCACATTTGCACCATCAAGAGCTGGAACCGGAATCGCTGTTTCTGTCATGGAATGTGATAGTTCACGCTCTTTACAAGACTGGATGGCAGTAGTGAGGTCTCTTGGACAGTTGTCTCATCAGAATTTGGTCAATTTCTTGGGTTACTGTTGTGAAGACAACAAACCATTCTTCTTGGTATTTGAATACTCGCACAAAGGAAGTTTGGACAGTCACATTTTCGGAAAAGAAGAAGAGGCATTGCCATGGGAAATACGGGTTAAGATAGCCATTGGAACAGCTCAAGGTCTCGCGTTTCTTCACTCGATCAAGAACAGCCCCCTAAACCGAGAACTCAGGATGCATAACATTATGCTTGACGAGCAATACAATGCAAAAACTGTTCTATCTCGAACCAACCAAACGAAGCTTGGTAGATGAAGGTCTCAAGAGGGGAAGATTTACATACCTATCTCCTGAATGGGGATCGTTAGGTATTTTGGATATGACGACCGATGTTTACATTTTTGGTATGATCTTGCTTGAACTTTTAATGGGTTCCAAGGATAGAAAAAAGATTAAGGAAGAGCAAGGCTTAGTAGATTACTGGACCTCATCTTTCTTGCCAGATAATTATAAGATTGAGGAAATAATCGATCCCCGACTTGGGAGCGATTATTCTGCGAATGCGGCGACACAGATGGGCACACTCATCAACCGATGCACAGCGCATAATACAAAGAAACGGCCATTGATGCAACAAGTATTGGATGGTCTTAATCATATTGCAGAGATTAAGGACTAA
>En_D.SALK
ATGGGAAACTGTCTAAAGCATTTCAAACAACAACTTCCTTCAATTGCTCCCAAGCCTCTCATTATCCCTCCAATATTTTCAGTGGAGCCAGAAAACGAGAATCTGAGAGTCTTCAGATTCGCGGA-TTGAAGAAAGCGACAAAGAAATTCAGACAAGACAGGGTCGTAGAATGCGAGGATTACTCTGTTCGAAAATTCTACAAGGGCTACATAGATGAAACCACATTTGCACCATCAAGAGCTGGAACCGGAATCGCTGTTTCTGTCATGGAATGTGATAGTTCACGCTCTTTACAAGACTGGATGGCAGTAGTGAGGTCTCTTGGACAGTTGTCTCATCAGAATTTGGTCAATTTCTTGGGTTACTGTTGTGAAGACAACAAACCATTCTTCTTGGTATTTGAATACTCGCACAAAGGAAGTTTGGACAGTCACATTTTCGGAAAAGAAGAAGAGGCATTGCCATGGGAAATACGGGTTAAGATAGCCATTGGAACAGCTCAAGGTCTCGCGTTTCTTCACTCGATCAAGAACAGCCCCCTAAACCGAGAACTCAGGATGCATAACATTATGCTTGACGAGCAATACAATGC-AAAACTGTTCTATCTCGAAACAACCAAACGAAGCTTGGTAGATGAAGGTCTCAAGAGGGGAAGATTTACATACCTATCTCCTGAATGGGGATCGTTAGGTATTTTGGATATGACGACCGATGTTTACATTTTTGGTATGATCTTGCTTGAACTTTTAATGGGTTCCAAGGATAGAAAAAAGATTAAGGAAGAGCAAGGCTTAGTAGATTACTGGACCTCATCTTTCTTGCCAGATAATTATAAGATTGAGGAAATAATCGATCCCCGACTTGGGAGCGATTATTCTGCGAATGCGGCGACACAGATGGGCACACTCATCAACCGATGCACAGCGCATAATACAAAGAAACGGCCATTGATGCAACAAGTATTGGATGGTCTTAATCATATTGCAGAGATTAAGGACTAA
>Epidauros1.9725.MONMPI
ATGGGAAACTGTCTAAAGCATTTCAAACAACAACTTCCTTCAATTGCTCCCAAGCCTCTCATTATCCCTCCAATATTTTCAGTGGAGCCAGAAAACGAGAATCTGAGAGTCTTCAGATTCGCGGA-TTGAAGAAAGCGACAAAGAAATTCAGACAAGACAGGGTCGTAGAATGCGAGGATTACTCTGTTCGAAAATTCTACAAGGGCTACATAGATGAAACCACATTTGCACCATCAAGAGCTGGAACCGGAATCGCTGTTTCTGTCATGGAATGTGATAGTTCACGCTCTTTACAAGACTGGATGGCAGTAGTGAGGTCTCTTGGACAGTTGTCTCATCAGAATTTGGTCAATTTCTTGGGTTACTGTTGTGAAGACAACAAACCATTCTTCTTGGTATTTGAATACTCGCACAAAGGAAGTTTGGACAGTCACATTTTCGGAAAAGAAGAAGAGGCATTGCCATGGGAAATACGGGTTAAGATAGCCATTGGAACAGCTCAAGGTCTCGCGTTTCTTCACTCGATCAAGAACAGCCCCCTAAACCGAGAACTCAGGATGCATAACATTATGCTTGACGAGCAATACAATGC-AAAACTGTTCTATCTCGAACCAACCAAACGAAGCTTGGTAGATGAAGGTCTCAAGAGGGGAAGATTTACATACCTATCTCCTGAATGGGGATCGTTAGGTATTTTGGATATGACGACCGATGTTTACATTTTTGGTATGATCTTGCTTGAACTTTTAATGGGTTCCAAGGATAGAAAAAAGATTAAGGAAGAGCAAGGCTTAGTAGATTACTGGACCTCATCTTTCTTGCCAGATAATTATAAGATTGAGGAAATAATCGATCCCCGACTTGGGAGCGATTATTCTGCGAATGCGGCGACACAGATGGGCACACTCATCAACCGATGCACAGCGCATAATACAAAGAAACGGCCATTGATGCAACAAGTATTGGATGGTCTTAATCATATTGCAGAGATTAAGGACTAA
>Er_0.SALK
ATGGGAAACTGTCTAAAGCATTTCAAACAACAACTTCCTTCAATTGCTCCCAAGCCTCTCATTATCCCTCCAATATTTTCAGTGGAGCCAGAAAACGAGAATCTGAGAGTCTTCAGATTCGCGGATTTGAAGAAAGCGACAAAGAAATTCAGACAAGACAGGGTCGTAGAATGCGAGGATTACTCTGTTCGAAAATTCTACAAGGGCTACATAGATGAAACCACATTTGCACCATCAAGAGCTGGAACCGGAATCGCTGTTTCTGTCATGGAATGTGATAGTTCACGCTCTTTACAAGACTGGATGGCAGTAGTGAGGTCTCTTGGACAGTTGTCTCATCAGAATTTGGTCAATTTCTTGGGTTACTGTTGTGAAGACAACAAACCATTCTTCTTGGTATTTGAATACTCGCACAAAGGAAGTTTGGACAGTCACATTTTCGGAAAAGAAGAAGAGGCATTGCCATGGGAAATACGGGTTAAGATAGCCATTGGAACAGCTCAAGGTCTCGCGTTTCTTCACTCGATCAAGAACAGCCCCCTAAACCGAGAACTCAGGATGCATAACATTATGCTTGACGAGCAATACAATGC-AAAACTGTTCTATCTCGAACCAACCTAACGAAGCTTGGTAGATGAAGGTCTCAAGAGGGGAAGATTTACATACCTATCTCCTGAATGGGGATCGTTAGGTATTTTGGATATGACGACCGATGTTTACATTTTTGGTATGATCTTGCTTGAACTTTTAATGGGTTCCAAGGATAGAAAAAAGATTAAGGAAGAGCAAGGCTTAGTAGATTACTGGACCTCATCTTTCTTGCCAGATAATTATAAGATTGAGGAAATAATCGATCCCCGTCTTGGGAGCGATTATTCTGCGAATGCGGCGACACAGATGGGCACACTCATCAACCGATGCACAGCGCATAATACAAAGAAACGGCCATTGATGCAACAAGTATTGGATGGTCTTAATCATATTGCAGAGATTAAGGACTAA
>Erg26.9784.MONMPI
ATGGGAAACTGTCTAAAGCATTTCAAACAACAACTTCCTTCAATTGCTCCCAAGCCTCTCATTATCCCTCCAATATTTTCAGTGGAGCCAGAAAACGAGAATCTGAGAGTCTTCAGATTCGCGGA-TTGAAGAAAGCGACAAAGAAATTCAGACAAGACAGGGTCGTAGAATGCGAGGATTACTCTGTTCGAAAATTCTACAAGGGCTACATAGATGAAACCACATTTGCACCATCAAGAGCTGGAACCGGAATCGCTGTTTCTGTCATGGAATGTGATAGTTCACGCTCTTTACAAGACTGGATGGCAGTAGTGAGGTCTCTTGGACAGTTGTCTCATCAGAATTTGGTCAATTTCTTGGGTTACTGTTGTGAAGACAACAAACCATTCTTCTTGGTATTTGAATACTCGCACAAAGGAAGTTTGGACAGTCACATTTTCGGAAAAGAAGAAGAGGCATTGCCATGGGAAATACGGGTTAAGATAGCCATTGGAACAGCTCAAGGTCTCGCGTTTCTTCACTCGATCAAGAACAGCCCCCTAAACCGAGAACTCAGGATGCATAACATTATGCTTGACGAGCAATACAATGCAAAAACTGTTCTATCTCGAACCAACCAAACGAAGCTTGGTAGATGAAGGTCTCAAGAGGGGAAGATTTACATACCTATCTCCTGAATGGGGATCGTTAGGTATTTTGGATATGACGACCGATGTTTACATTTTTGGTATGATCTTGCTTGAACTTTTAATGGGTTCCAAGGATAGAAAAAAGATTAAGGAAGAGCAAGGCTTAGTAGATTACTGGACCTCATCTTTCTTGCCAGATAATTATAAGATTGAGGAAATAATCGATCCCCGACTTGGGAGCGATTATTCTGCGAATGCGGCGACACAGATGGGCACACTCATCAACCGATGCACAGCGCATAATACAAAGAAACGGCCATTGATGCAACAAGTATTGGATGGTCTTAATCATATTGCAGAGATTAAGGACTAA
>Es_0.SALK
ATGGGAAACTGTCTAAAGCATTTCAAACAACAACTTCCTTCAATTGCTCCCAAGCCTCTCATTATCCCTCCAATATTTTCAGTGGAGCCAGAAAACGAGAATCTGAGAGTCTTCAGATTCGCGGA-TTGAAGAAAGCGACAAAGAAATTCAGACAAGACAGGGTCGTAGAATGCGAGGATTACTCTGTTCGAAAATTCTACAAGGGCTACATAGATGAAACCACATTTGCACCATCAAGAGCTGGAACCGGAATCGCTGTTTCTGTCATGGAATGTGATAGTTCACGCTCTTTACAAGACTGGATGGCAGTAGTGAGGTCTCTTGGACAGTTGTCTCATCAGAATTTGGTCAATTTCTTGGGTTACTGTTGTGAAGACAACAAACCATTCTTCTTGGTATTTGAATACTCGCACAAAGGAAGTTTGGACAGTCACATTTTCGGAAAAGAAGAAGAGGCATTGCCATGGGAAATACGGGTTAAGATAGCCATTGGAACAGCTCAAGGTCTCGCGTTTCTTCACTCGATCAAGAACAGCCCCCTAAACCGAGAACTCAGGATGCATAACATTATGCTTGACGGGCAATACAATGC-AAAACTGTTCTATCTCGAACCAACCAAACGAAGCTTGGTAGATGAAGGTCTCAAGAGGGGAAGATTTACATACCTATCTCCTGAATGGGGATCGTTAGGTATTTTGGATATGACGACCGATGTTTACATTTTTGGTATGATCTTGCTTGAACTTTTAATGGGTTCCAAGGATAGAAAAAAGATTAAGGAAGAGCAAGGCTTAGTAGATTACTGGACCTCATCTTTCTTGCCAGATAATTATAAGATTGAGGAAATAATCGATCCCCGACTTGGGAGCGATTATTCTGCGAATGCGGCGACACAGATGGGCACACTCATCAACCGATGCACAGCGCATAATACAAAGAAACGGCCATTGATGCAACAAGTATTGGATGGTCTTAATCATATTGCAGAGATTAAGGACTAA
>Est1.MPI
ATGGGAAACTGTCTAAAGCATTTCAAACAACAACTTCCTTCAATTGCTCCCAAGCCTCTCATTATCCCTCCAATATTTTCAGTGGAGCCAGAAAACGAGAATCTGAGAGTCTTCAGATTCGCGGA-TTGAAGAAAGCGACAAAGAAATTCAGACAAGACAGGGTCGTAGAATGCGAGGATTACTCTGTTCGAAAATTCTACAAGGGCTACATAGATGAAACCACATTTGCACCATCAAGAGCTGGAACCGGAATCGCTGTTTCTGTCATGGAATGTGATAGTTCACGCTCTTTACAAGACTGGATGGCAGTAGTGAGGTCTCTTGGACAGTTGTCTCATCAGAATTTGGTCAATTTCTTGGGTTACTGTTGTGAAGACAACAAACCATTCTTCTTGGTATTTGAATACTCGCACAAAGGAAGTTTGGACAGTCACATTTTCGGAAAAGAAGAAGAGGCATTGCCATGGGAAATACGGGTTAAGATAGCCATTGGAACAGCTCAAGGTCTCGCGTTTCTTCACTCGATCAAGAACAGCCCCCTAAACCGAGAACTCAGGATGCATAACATTATGCTTGACGAGCAATACAATGCAAAAACTGTTCTATCTCGAACCAACCAAACGAAGCTTGGTAGATGAAGGTCTCAAGAGGGGAAGATTTACATACCTATCTCCTGAATGGGGATCGTTAGGTATTTTGGATATGACGACCGATGTTTACATTTTTGGTATGATCTTGCTTGAACTTTTAATGGGTTCCAAGGATAGAAAAAAGATTAAGGAAGAGCAAGGCTTAGTAGATTACTGGACCTCATCTTTCTTGCCAGATAATTATAAGATTGAGGAAATAATCGATCCCCGACTTGGGAGCGATTATTCTGCGAATGCGGCGACACAGATGGGCACACTCATCAACCGATGCACAGCGCATAATACAAAGAAACGGCCATTGATGCAACAAGTATTGGATGGTCTTAATCATATTGCAGAGATTAAGGACTAA
>Est.SALK
ATGGGAAACTGTCTAAAGCATTTCAAACAACAACTTCCTTCAATTGCTCCCAAGCCTCTCATTATCCCTCCAATATTTTCAGTGGAGCCAGAAAACGAGAATCTGAGAGTCTTCAGATTCGCGGA-TTGAAGAAAGCGACAAAGAAATTCAGACAAGACAGGGTCGTAGAATGCGAGGATTACTCTGTTCGAAAATTCTACAAGGGCTACATAGATGAAACCACATTTGCACCATCAAGAGCTGGAACCGGAATCGCTGTTTCTGTCATGGAATGTGATAGTTCACGCTCTTTACAAGACTGGATGGCAGTAGTGAGGTCTCTTGGACAGTTGTCTCATCAGAATTTGGTCAATTTCTTGGGTTACTGTTGTGAAGACAACAAACCATTCTTCTTGGTATTTGAATACTCGCACAAAGGAAGTTTGGACAGTCACATTTTCGGAAAAGAAGAAGAGGCATTGCCATGGGAAATACGGGTTAAGATAGCCATTGGAACAGCTCAAGGTCTCGCGTTTCTTCACTCGATCAAGAACAGCCCCCTAAACCGAGAACTCAGGATGCATAACATTATGCTTGACGAGCAATACAATGC-AAAACTGTTCTATCTCGAAACAACCAAACGAAGCTTGGTAGATGAAGGTCTCAAGAGGGGAAGATTTACATACCTATCTCCTGAATGGGGATCGTTAGGTATTTTGGATATGACGACCGATGTTTACATTTTTGGTATGATCTTGCTTGAACTTTTAATGGGTTCCAAGGATAGAAAAAAGATTAAGGAAGAGCAAGGCTTAGTAGATTACTGGACCTCATCTTTCTTGCCAGATAATTATAAGATTGAGGAAATAATCGATCCCCGACTTGGGAGCGATTATTCTGCGAATGCGGCGACACAGATGGGCACACTCATCAACCGATGCACAGCGCATAATACAAAGAAACGGCCATTGATGCAACAAGTATTGGATGGTCTTAATCATATTGCAGAGATTAAGGACTAA
>Et_0.SALK
ATGGGAAACTGTCGAAAGCATTTCAAACAACAACTTCCTTCAATTGCTCCCAAGCCTCTCATTATCCCTCCAATATTTTCAGTGGAGCCAGAAAACGAGAATCTGAGAGTCTTCAGATTCGCGGATTTGAAGAAAGCGACAAAGAAATTCAGACAAGACAGGGTCGTAGAATGCGAGGATTACTCTGTTCGAAAATTCTACAAGGGCTACATAGATGAAACCACATTTGCACCATCAAGAGCTGGAACCGGAATCGCTGTTTCTGTCATGGAATGTGATAGTTCACGCTCTTTACAAGACTGGATGGCAGTAGTGAGGTCTCTTGGACAGTTGTCTCATCAGAATTTGGTCAATTTCTTGGGTTACTGTTGTGAAGACAACAAACCATTCTTCTTGGTATTTGAATACTCGCACAAAGGAAGTTTGGACAGTCACATTTTCGGAAAAGAAGAAGAGGCATTGCCATGGGAAATACGGGTTAAGATAGCCATTGGAACAGCTCAAGGTCTCGCGTTTCTTCACTCGATCAAGAACAGCCCCCTAAACCGAGAACTCAGGATGCATAACATTATGCTTGACGAGCAATACAATGC-AAAACTGTTCTATCTCGAACCAACCTAACGAAGCTTGGTAGATGAAGGTCTCAAGAGGGGAAGATTTACATACCTATCTCCTGAATGGGGATCGTTAGGTATTTTGGATATGACGACCGATGTTTACATTTTTGGTATGATCTTGCTTGAACTTTTAATGGGTTCCAAGGATAGAAAAAAGATTAAGGAAGAGCAAGGCTTAGTAGATTACTGGACCTCATCTTTCTTGCCAGATAATTATAAGATTGAGGAAATAATCGATCCCCGTCTTGGGAGCGATTATTCTGCGAATGCGGCGACACAGATGGGCACACTCATCAACCGATGCACAGCGCATAATACAAAGAAACGGCCATTGATGCAACAAGTATTGGATGGTCTTAATCATATTGCAGAGATTAAGGACTAA
>Etna_2.SALK
ATGGGAAACTGTCTAAAGCATTTCAAACAACAACTTCCTTCAATTGCTCCCAAGCCTCTCATTATCCCTCCAATATTTTCAGTGGAGCCAGAAAACGAGAATCTGAGAGTCTTCAGATTCGCGGA-TTGAAGAAAGCGACAAAGAAATTCAGACAAGACAGGGTCGTAGAATGCGAGGATTACTCTGTTCGAAAATTCTACAAGGGCTACATAGATGAAACCACATTTGCACCATCAAGAGCTGGAACCGGAATCGCTGTTTCTGTCATGGAATGTGATAGTTCACGCTCTTTACAAGACTGGATGGCAGTAGTGAGGTCTCTTGGACAGTTGTCTCATCAGAATTTGGTCAATTTCTTGGGTTACTGTTGTGAAGACAACAAACCATTCTTCTTGGTATTTGAATACTCGCACAAAGGAAGTTTGGACAGTCACATTTTCGGAAAAGAAGAAGAGGCATTGCCATGGGAAATACGGGTTAAGATAGCCATTGGAACAGCTCAAGGTCTCGCGTTTCTTCACTCGATCAAGAACAGCCCCCTAAACCGAGAACTCAGGATGCATAACATTATGCTTGACGGGCAATACAATGC-AAAACTGTTCTATCTCGAACCAACCAAACGAAGCTTGGTAGATGAAGGTCTCAAGAGGGGAAGATTTACATACCTATCTCCTGAATGGGGATCGTTAGGTATTTTGGATATGACGACCGATGTTTACATTTTTGGTATGATCTTGCTTGAACTTTTAATGGGTTCCAAGGATAGAAAAAAGATTAAGGAAGAGCAAGGCTTAGTAGATTACTGGACCTCATCTTTCTTGCCAGATAATTATAAGATTGAGGAAATAATCGATCCCCGACTTGGGAGCGATTATTCTGCGAATGCGGCGACACAGATGGGCACACTCATCAACCGATGCACAGCGCATAATACAAAGAAACGGCCATTGATGCAACAAGTATTGGATGGTCTTAATCATATTGCAGAGATTAAGGACTAA
>Ey152.MPI
ATGGGAAACTGTCTAAAGCATTTCAAACAACAACTTCCTTCAATTGCTCCCAAGCCTCTCATTATCCCTCCAATATTTTCAGTGGAGCCAGAAAACGAGAATCTGAGAGTCTTCAGATTCGCGGA-TTGAAGAAAGCGACAAAGAAATTCAGACAAGACAGGGTCGTAGAATGCGAGGATTACTCTGTTCGAAAATTCTACAAGGGCTACATAGATGAAACCACATTTGCACCATCAAGAGCTGGAACCGGAATCGCTGTTTCTGTCATGGAATGTGATAGTTCACGCTCTTTACAAGACTGGATGGCAGTAGTGAGGTCTCTTGGACAGTTGTCTCATCAGAATTTGGTCAATTTCTTGGGTTACTGTTGTGAAGACAACAAACCATTCTTCTTGGTATTTGAATACTCGCACAAAGGAAGTTTGGACAGTCACATTTTCGGAAAAGAAGAAGAGGCATTGCCATGGGAAATACGGGTTAAGATAGCCATTGGAACAGCTCAAGGTCTCGCGTTTCTTCACTCGATCAAGAACAGCCCCCTAAACCGAGAACTCAGGATGCATAACATTATGCTTGACGAGCAATACAATGCAAAAACTGTTCTATCTCGAACCAACCAAACGAAGCTTGGTAGATGAAGGTCTCAAGAGGGGAAGATTTACATACCTATCTCCTGAATGGGGATCGTTAGGTATTTTGGATATGACGACCGATGTTTACATTTTTGGTATGATCTTGCTTGAACTTTTAATGGGTTCCAAGGATAGAAAAAAGATTAAGGAAGAGCAAGGCTTAGTAGATTACTGGACCTCATCTTTCTTGCCAGATAATTATAAGATTGAGGAAATAATCGATCCCCGACTTGGGAGCGATTATTCTGCGAATGCGGCGACACAGATGGGCACACTCATCAACCGATGCACAGCGCATAATACAAAGAAACGGCCATTGATGCAACAAGTATTGGATGGTCTTAATCATATTGCAGAGATTAAGGACTAA
>Faeb2.GMI
ATGGGAAACTGTCTAAAGCATTTCAAACAACAACTTCCTTCAATTGCTCCCAAGCCTCTCATTATCCCTCCAATATTTTCAGTGGAGCCAGAAAACGAGAATCTGAGAGTCTTCAGATTCGCGGA-TTGAAGAAAGCGACAAAGAAATTCAGACAAGACAGGGTCGTAGAATGCGAGGATTACTCTGTTCGAAAATTCTACAAGGGCTACATAGATGAAACCACATTTGCACCATCAAGAGCTGGAACCGGAATCGCTGTTTCTGTCATGGAATGTGATAGTTCACGCTCTTTACAAGACTGGATGGCAGTAGTGAGGTCTCTTGGACAGTTGTCTCATCAGAATTTGGTCAATTTCTTGGGTTACTGTTGTGAAGACAACAAACCATTCTTCTTGGTATTTGAATACTCGCACAAAGGAAGTTTGGACAGTCACATTTTCGGAAAAGAAGAAGAGGCATTGCCATGGGAAATACGGGTTAAGATAGCCATTGGAACAGCTCAAGGTCTCGCGTTTCTTCACTCGATCAAGAACAGCCCCCTAAACCGAGAACTCAGGATGCATAACATTATGCTTGACGAGCAATACAATGCAAAAACTGTTCTATCTCGAACCAACCAAACGAAGCTTGGTAGATGAAGGTCTCAAGAGGGGAAGATTTACATACCTATCTCCTGAATGGGGATCGTTAGGTATTTTGGATATGACGACCGATGTTTACATTTTTGGTATGATCTTGCTTGAACTTTTAATGGGTTCCAAGGATAGAAAAAAGATTAAGGAAGAGCAAGGCTTAGTAGATTACTGGACCTCATCTTTCTTGCCAGATAATTATAAGATTGAGGAAATAATCGATCCCCGACTTGGGAGCGATTATTCTGCGAATGCGGCGACACAGATGGGCACACTCATCAACCGATGCACAGCGCATAATACAAAGAAACGGCCATTGATGCAACAAGTATTGGATGGTCTTAATCATATTGCAGAGATTAAGGACTAA
>Faeb4.GMI
ATGGGAAACTGTCTAAAGCATTTCAAACAACAACTTCCTTCAATTGCTCCCAAGCCTCTCATTATCCCTCCAATATTTTCAGTGGAGCCAGAAAACGAGAATCTGAGAGTCTTCAGATTCGCGGA-TTGAAGAAAGCGACAAAGAAATTCAGACAAGACAGGGTCGTAGAATGCGAGGATTACTCTGTTCGAAAATTCTACAAGGGCTACATAGATGAAACCACATTTGCACCATCAAGAGCTGGAACCGGAATCGCTGTTTCTGTCATGGAATGTGATAGTTCACGCTCTTTACAAGACTGGATGGCAGTAGTGAGGTCTCTTGGACAGTTGTCTCATCAGAATTTGGTCAATTTCTTGGGTTACTGTTGTGAAGACAACAAACCATTCTTCTTGGTATTTGAATACTCGCACAAAGGAAGTTTGGACAGTCACATTTTCGGAAAAGAAGAAGAGGCATTGCCATGGGAAATACGGGTTAAGATAGCCATTGGAACAGCTCAAGGTCTCGCGTTTCTTCACTCGATCAAGAACAGCCCCCTAAACCGAGAACTCAGGATGCATAACATTATGCTTGACGAGCAATACAATGCAAAAACTGTTCTATCTCGAACCAACCAAACGAAGCTTGGTAGATGAAGGTCTCAAGAGGGGAAGATTTACATACCTATCTCCTGAATGGGGATCGTTAGGTATTTTGGATATGACGACCGATGTTTACATTTTTGGTATGATCTTGCTTGAACTTTTAATGGGTTCCAAGGATAGAAAAAAGATTAAGGAAGAGCAAGGCTTAGTAGATTACTGGACCTCATCTTTCTTGCCAGATAATTATAAGATTGAGGAAATAATCGATCCCCGACTTGGGAGCGATTATTCTGCGAATGCGGCGACACAGATGGGCACACTCATCAACCGATGCACAGCGCATAATACAAAGAAACGGCCATTGATGCAACAAGTATTGGATGGTCTTAATCATATTGCAGAGATTAAGGACTAA
>Fael1.GMI
ATGGGAAACTGTCTAAAGCATTTCAAACAACAACTTCCTTCAATTGCTCCCAAGCCTCTCATTATCCCTCCAATATTTTCAGTGGAGCCAGAAAACGAGAATCTGAGAGTCTTCAGATTCGCGGA-TTGAAGAAAGCGACAAAGAAATTCAGACAAGACAGGGTCGTAGAATGCGAGGATTACTCTGTTCGAAAATTCTACAAGGGCTACATAGATGAAACCACATTTGCACCATCAAGAGCTGGAACCGGAATCGCTGTTTCTGTCATGGAATGTGATAGTTCACGCTCTTTACAAGACTGGATGGCAGTAGTGAGGTCTCTTGGACAGTTGTCTCATCAGAATTTGGTCAATTTCTTGGGTTACTGTTGTGAAGACAACAAACCATTCTTCTTGGTATTTGAATACTCGCACAAAGGAAGTTTGGACAGTCACATTTTCGGAAAAGAAGAAGAGGCATTGCCATGGGAAATACGGGTTAAGATAGCCATTGGAACAGCTCAAGGTCTCGCGTTTCTTCACTCGATCAAGAACAGCCCCCTAAACCGAGAACTCAGGATGCATAACATTATGCTTGACGAGCAATACAATGCAAAAACTGTTCTATCTCGAACCAACCTAACGAAGCTTGGTAGATGAAGGTCTCAAGAGGGGAAGATTTACATACCTATCTCCTGAATGGGGATCGTTAGGTATTTTGGATATGACGACCGATGTTTACATTTTTGGTATGATCTTGCTTGAACTTTTAATGGGTTCCAAGGATAGAAAAAAGATTAAGGAAGAGCAAGGCTTAGTAGATTACTGGACCTCATCTTTCTTGCCAGATAATTATAAGATTGAGGAAATAATCGATCCCCGTCTTGGGAGCGATTATTCTGCGAATGCGGCGACACAGATGGGCACACTCATCAACCGATGCACAGCGCATAATACAAAGAAACGGCCATTGATGCAACAAGTATTGGATGGTCTTAATCATATTGCAGAGATTAAGGACTAA
>Faneronemi3.9726.MONMPI
ATGGGAAACTGTCTAAAGCATTTCAAACAACAACTTCCTTCAATTGCTCCCAAGCCTCTCATTATCCCTCCAATATTTTCAGTGGAGCCAGAAAACGAGAATCTGAGAGTCTTCAGATTCGCGGA-TTGAAGAAAGCGACAAAGAAATTCAGACAAGACAGGGTCGTAGAATGCGAGGATTACTCTGTTCGAAAATTCTACAAGGGCTACATAGATGAAACCACATTTGCACCATCAAGAGCTGGAACCGGAATCGCTGTTTCTGTCATGGAATGTGATAGTTCACGCTCTTTACAAGACTGGATGGCAGTAGTGAGGTCTCTTGGACAGTTGTCTCATCAGAATTTGGTCAATTTCTTGGGTTACTGTTGTGAAGACAACAAACCATTCTTCTTGGTATTTGAATACTCGCACAAAGGAAGTTTGGACAGTCACATTTTCGGAAAAGAAGAAGAGGCATTGCCATGGGAAATACGGGTTAAGATAGCCATTGGAACAGCTCAAGGTCTCGCGTTTCTTCACTCGATCAAGAACAGCCCCCTAAACCGAGAACTCAGGATGCATAACATTATGCTTGACGAGCAATACAATGCAAAAACTGTTCTATCTCGAACCAACCAAACGAAGCTTGGTAGATGAAGGTCTCAAGAGGGGAAGATTTACATACCTATCTCCTGAATGGGGATCGTTAGGTATTTTGGATATGACGACCGATGTTTACATTTTTGGTATGATCTTGCTTGAACTTTTAATGGGTTCCAAGGATAGAAAAAAGATTAAGGAAGAGCAAGGCTTAGTAGATTACTGGACCTCATCTTTCTTGCCAGATAATTATAAGATTGAGGAAATAATCGATCCCCGACTTGGGAGCGATTATTCTGCGAATGCGGCGACACAGATGGGCACACTCATCAACCGATGCACAGCGCATAATACAAAGAAACGGCCATTGATGCAACAAGTATTGGATGGTCTTAATCATATTGCAGAGATTAAGGACTAA
>Fei0.MPI
ATGGGAAACTGTCTAAAGCATTTCAAACAACAACTTCCTTCAATTGCTCCCAAGCCTCTCATTATCCCTCCAATATTTTCAGTGGAGCCAGAAAACGAGAATCTGAGAGTCTTCAGATTCGCGGA-TTGAAGAAAGCGACAAAGAAATTCAGACAAGACAGGGTCGTAGAATGCGAGGATTACTCTGTTCGAAAATTCTACAAGGGCTACATAGATGAAACCACATTTGCACCATCAAGAGCTGGAACCGGAATCGCTGTTTCTGTCATGGAATGTGATAGTTCACGCTCTTTACAAGACTGGATGGAAGTAGTGAGGTCTCTTGGACAGTTGTCTCATCAGAATTTGGTCAATTTCTTGGGTTACTGTTGTGAAGACAACAAACCATTCTTCTTGGTATTTGAATACTCGCACAAAGGAAGTTTGGACAGTCACATTTTCGGAAAAGAAGAAGAGGCATTGCCATGGGAAATACGGGTTAAGATAGCCATTGGAACAGCTCAAGGTCTCGCGTTTCTTCACTCGATCAAGAACAGCCCCCTAAACCGAGAACTCAGGATGCATAACATTATGCTTGACGAGCAATACAATGC-AAAACTGTTCTATCTCGAACCAACCAAACGAAGCTTGGTAGATGAAGGTCTCAAGAGGGGAAGATTTACATACCTATCTCCTGAATGGGGATCGTTAGGTATTTTGGATATGACGACCGATGTTTACATTTTTGGTATGATCTTGCATGAACTTTTAATGGGTTCCAAGGATAGAAAAAAGATTAAGGAAGAGCAAGGCTTAGTAGATTACTGGACCTCATCTTTCTTGCCAGATAATTATAAGATTGAGGAAATAATCGATCCCCGACTTGGGAGCGATTATTCTGCGAATGCGGCGACACAGATGGGCACACTCATCAACCGATGCACAGCGCATAATACAAAGAAACGGCCATTGATGCAACAAGTATTGGATGGTCTTAATCATATTGCAGAGATTAAGGACTAA
>Fell110.9814.MONMPI
ATGGGAAACTGTCTAAAGCATTTCAAACAACAACTTCCTTCAATTGCTCCCAAGCCTCTCATTATCCCTCCAATATTTTCAGTGGAGCCAGAAAACGAGAATCTGAGAGTCTTCAGATTCGCGGA-TTGAAGAAAGCGACAAAGAAATTCAGACAAGACAGGGTCGTAGAATGCGAGGATTACTCTGTTCGAAAATTCTACAAGGGCTACATAGATGAAACCACATTTGCACCATCAAGAGCTGGAACCGGAATCGCTGTTTCTGTCATGGAATGTGATAGTTCACGCTCTTTACAAGACTGGATGGCAGTAGTGAGGTCTCTTGGACAGTTGTCTCATCAGAATTTGGTCAATTTCTTGGGTTACTGTTGTGAAGACAACAAACCATTCTTCTTGGTATTTGAATACTCGCACAAAGGAAGTTTGGACAGTCACATTTTCGGAAAAGAAGAAGAGGCATTGCCATGGGAAATACGGGTTAAGATAGCCATTGGAACAGCTCAAGGTCTCGCGTTTCTTCACTCGATCAAGAACAGCCCCCTAAACCGAGAACTCAGGATGCATAACATTATGCTTGACGAGCAATACAATGCAAAAACTGTTCTATCTCGAACCAACCAAACGAAGCTTGGTAGATGAAGGTCTCAAGAGGGGAAGATTTACATACCTATCTCCTGAATGGGGATCGTTAGGTATTTTGGATATGACGACCGATGTTTACATTTTTGGTATGATCTTGCTTGAACTTTTAATGGGTTCCAAGGATAGAAAAAAGATTAAGGAAGAGCAAGGCTTAGTAGATTACTGGACCTCATCTTTCTTGCCAGATAATTATAAGATTGAGGAAATAATCGATCCCCGACTTGGGAGCGATTATTCTGCGAATGCGGCGACACAGATGGGCACACTCATCAACCGATGCACAGCGCATAATACAAAGAAACGGCCATTGATGCAACAAGTATTGGATGGTCTTAATCATATTGCAGAGATTAAGGACTAA
>Fell24.9780.MONMPI
ATGGGAAACTGTCTAAAGCATTTCAAACAACAACTTCCTTCAATTGCTCCCAAGCCTCTCATTATCCCTCCAATATTTTCAGTGGAGCCAGAAAACGAGAATCTGAGAGTCTTCAGATTCGCGGA-TTGAAGAAAGCGACAAAGAAATTCAGACAAGACAGGGTCGTAGAATGCGAGGATTACTCTGTTCGAAAATTCTACAAGGGCTACATAGATGAAACCACATTTGCACCATCAAGAGCTGGAACCGGAATCGCTGTTTCTGTCATGGAATGTGATAGTTCACGCTCTTTACAAGACTGGATGGCAGTAGTGAGGTCTCTTGGACAGTTGTCTCATCAGAATTTGGTCAATTTCTTGGGTTACTGTTGTGAAGACAACAAACCATTCTTCTTGGTATTTGAAAACTCGCACAAAGGAAGTTTGGACAGTCACATTTTCGGAAAAGAAGAAGAGGCATTGCCATGGGAAATACGGGTTAAGATAGCCATTGGAACAGCTCAAGGTCTCGCGTTTCTTCACTCGATCAAGAACAGCCCCCTAAACCGAGAACTCAGGATGCATAACATTATGCTTGACGAGCAATACAATGCAAAAACTGTTCTATCTCGAACCAACCAAACGAAGCTTGGTAGATGAAGGTCTCAAGAGGGGAAGATTTACATACCTATCTCCTGAATGGGGATCGTTAGGTATTTTGGATATGACGACCGATGTTTACATTTTTGGTATGATCTTGCTTGAACTTTTAATGGGTTCCAAGGATAGAAAAAAGATTAAGGAAGAGCAAGGCTTAGTAGATTACTGGACCTCATCTTTCTTGCCAGATAATTATAAGATTGAGGAAATAATCGATCCCCGACTTGGGAGCGATTATTCTGCGAATGCGGCGACACAGATGGGCACACTCATCAACCGATGCACAGCGCATAATACAAAGAAACGGCCATTGATGCAACAAGTATTGGATGGTCTTAATCATATTGCAGAGATTAAGGACTAA
>Fell37.9776.MONMPI
ATGGGAAACTGTCTAAAGCATTTCAAACAACAACTTCCTTCAATTGCTCCCAAGCCTCTCATTATCCCTCCAATATTTTCAGTGGAGCCAGAAAACGAGAATCTGAGAGTCTTCAGATTCGCGGA-TTGAAGAAAGCGACAAAGAAATTCAGACAAGACAGGGTCGTAGAATGCGAGGATTACTCTGTTCGAAAATTCTACAAGGGCTACATAGATGAAACCACATTTGCACCATCAAGAGCTGGAACCGGAATCGCTGTTTCTGTCATGGAATGTGATAGTTCACGCTCTTTACAAGACTGGATGGCAGTAGTGAGGTCTCTTGGACAGTTGTCTCATCAGAATTTGGTCAATTTCTTGGGTTACTGTTGTGAAGACAACAAACCATTCTTCTTGGTATTTGAATACTCGCACAAAGGAAGTTTGGACAGTCACATTTTCGGAAAAGAAGAAGAGGCATTGCCATGGGAAATACGGGTTAAGATAGCCATTGGAACAGCTCAAGGTCTCGCGTTTCTTCACTCGATCAAGAACAGCCCCCTAAACCGAGAACTCAGGATGCATAACATTATGCTTGACGAGCAATACAATGCAAAAACTGTTCTATCTCGAACCAACCAAACGAAGCTTGGTAGATGAAGGTCTCAAGAGGGGAAGATTTACATACCTATCTCCTGAATGGGGATCGTTAGGTATTTTGGATATGACGACCGATGTTTACATTTTTGGTATGATCTTGCTTGAACTTTTAATGGGTTCCAAGGATAGAAAAAAGATTAAGGAAGAGCAAGGCTTAGTAGATTACTGGACCTCATCTTTCTTGCCAGATAATTATAAGATTGAGGAAATAATCGATCCCCGACTTGGGAGCGATTATTCTGCGAATGCGGCGACACAGATGGGCACACTCATCAACCGATGCACAGCGCATAATACAAAGAAACGGCCATTGATGCAACAAGTATTGGATGGTCTTAATCATATTGCAGAGATTAAGGACTAA
>Fi_0.SALK
ATGGGAAACTGTCTAAAGCATTTCAAACAACAACTTCCTTCAATTGCTCCCAAGCCTCTCATTATCCCTCCAATATTTTCAGTGGAGCCAGAAAACGAGAATCTGAGAGTCTTCAGATTCGCGGA-TTGAAGAAAGCGACAAAGAAATTCAGACAAGACAGGGTCGTAGAATGCGAGGATTACTCTGTTCGAAAATTCTACAAGGGCTACATAGATGAAACCACATTTGCACCATCAAGAGCTGGAACCGGAATCGCTGTTTCTGTCATGGAATGTGATAGTTCACGCTCTTTACAAGACTGGATGGCAGTAGTGAGGTCTCTTGGACAGTTGTCTCATCAGAATTTGGTCAATTTCTTGGGTTACTGTTGTGAAGACAACAAACCATTCTTCTTGGTATTTGAATACTCGCACAAAGGAAGTTTGGACAGTCACATTTTCGGAAAAGAAGAAGAGGCATTGCCATGGGAAATACGGGTTAAGATAGCCATTGGAACAGCTCAAGGTCTCGCGTTTCTTCACTCGATCAAGAACAGCCCCCTAAACCGAGAACTCAGGATGCATAACATTATGCTTGACGAGCAATACAATGC-AAAACTGTTCTATCTCGAACCAACCAAACGAAGCTTGGTAGATGAAGGTCTCAAGAGGGGAAGATTTACATACCTATCTCCTGAATGGGGATCGTTAGGTATTTTGGATATGACGACCGATGTTTACATTTTTGGTATGATCTTGCTTGAACTTTTAATGGGTTCCAAGGATAGAAAAAAGATTAAGGAAGAGCAAGGCTTAGTAGATTACTGGACCTCATCTTTCTTGCCAGATAATTATAAGATTGAGGAAATAATCGATCCCCGACTTGGGAGCGATTATTCTGCGAATGCGGCGACACAGATGGGCACACTCATCAACCGATGCACAGCGCATAATACAAAGAAACGGCCATTGATGCAACAAGTATTGGATGGTCTTAATCATATTGCAGAGATTAAGGACTAA
>Filet1.9651.MONMPI
ATGGGAAACTGTCTAAAGCATTTCAAACAACAACTTCCTTCAATTGCTCCCAAGCCTCTCATTATCCCTCCAATATTTTCAGTGGAGCCAGAAAACGAGAATCTGAGAGTCTTCAGATTCGCGGA-TTGAAGAAAGCGACAAAGAAATTCAGACAAGACAGGGTCGTAGAATGCGAGGATTACTCTGTTCGAAAATTCTACAAGGGCTACATAGATGAAACCACATTTGCACCATCAAGAGCTGGAACCGGAATCGCTGTTTCTGTCATGGAATGTGATAGTTCACGCTCTTTACAAGACTGGATGGCAGTAGTGAGGTCTCTTGGACAGTTGTCTCATCAGAATTTGGTCAATTTCTTGGGTTACTGTTGTGAAGACAACAAACCATTCTTCTTGGTATTTGAATACTCGCACAAAGGAAGTTTGGACAGTCACATTTTCGGAAAAGAAGAAGAGGCATTGCCATGGGAAATACGGGTTAAGATAGCCATTGGAACAGCTCAAGGTCTCGCGTTTCTTCACTCGATCAAGAACAGCCCCCTAAACCGAGAACTCAGGATGCATAACATTATGCTTGACGAGCAATACAATGC-AAAACTGTTCTATCTCGAACCAACCTAACGAAGCTTGGTAGATGAAGGTCTCAAGAGGGGAAGATTTACATACCTATCTCCTGAATGGGGATCGTTAGGTATTTTGGATATGACGACCGATGTTTACATTTTTGGTATGATCTTGCTTGAACTTTTAATGGGTTCCAAGGATAGAAAAAAGATTAAGGAAGAGCAAGGCTTAGTAGATTACTGGACCTCATCTTTCTTGCCAGATAATTATAAGATTGAGGAAATAATCGATCCCCGTCTTGGGAGCGATTATTCTGCGAATGCGGCGACACAGATGGGCACACTCATCAACCGATGCACAGCGCATAATACAAAGAAACGGCCATTGATGCAACACGTATTGGATGGTCTTAATCATATTGCAGAGATTAAGGACTAA
>Fjae11.GMI
ATGGGAAACTGTCTAAAGCATTTCAAACAACAACTTCCTTCAATTGCTCCCAAGCCTCTCATTATCCCTCCAATATTTTCAGTGGAGCCAGAAAACGAGAATCTGAGAGTCTTCAGATTCGCGGA-TTGAAGAAAGCGACAAAGAAATTCAGACAAGACAGGGTCGTAGAATGCGAGGATTACTCTGTTCGAAAATTCTACAAGGGCTACATAGATGAAACCACATTTGCACCATCAAGAGCTGGAACCGGAATCGCTGTTTCTGTCATGGAATGTGATAGTTCACGCTCTTTACAAGACTGGATGGCAGTAGTGAGGTCTCTTGGACAGTTGTCTCATCAGAATTTGGTCAATTTCTTGGGTTACTGTTGTGAAGACAACAAACCATTCTTCTTGGTATTTGAATACTCGCACAAAGGAAGTTTGGACAGTCACATTTTCGGAAAAGAAGAAGAGGCATTGCCATGGGAAATACGGGTTAAGATAGCCATTGGAACAGCTCAAGGTCTCGCGTTTCTTCACTCGATCAAGAACAGCCCCCTAAACCGAGAACTCAGGATGCATAACATTATGCTTGACGGGCAATACAATGCAAAAACTGTTCTATCTCGAACCAACCAAACGAAGCTTGGTAGATGAAGGTCTCAAGAGGGGAAGATTTACATACCTATCTCCTGAATGGGGATCGTTAGGTATTTTGGATATGACGACCGATGTTTACATTTTTGGTATGATCTTGCTTGAACTTTTAATGGGTTCCAAGGATAGAAAAAAGATTAAGGAAGAGCAAGGCTTAGTAGATTACTGGACCTCATCTTTCTTGCCAGATAATTATAAGATTGAGGAAATAATCGATCCCCGACTTGGGAGCGATTATTCTGCGAATGCGGCGACACAGATGGGCACACTCATCAACCGATGCACAGCGCATAATACAAAGAAACGGCCATTGATGCAACAAGTATTGGATGGTCTTAATCATATTGCAGAGATTAAGGACTAA
>Fjae12.GMI
ATGGGAAACTGTCTAAAGCATTTCAAACAACAACTTCCTTCAATTGCTCCCAAGCCTCTCATTATCCCTCCAATATTTTCAGTGGAGCCAGAAAACGAGAATCTGAGAGTCTTCAGATTCGCGGA-TTGAAGAAAGCGACAAAGAAATTCAGACAAGACAGGGTCGTAGAATGCGAGGATTACTCTGTTCGAAAATTCTACAAGGGCTACATAGATGAAACCACATTTGCACCATCAAGAGCTGGAACCGGAATCGCTGTTTCTGTCATGGAATGTGATAGTTCACGCTCTTTACAAGACTGGATGGCAGTAGTGAGGTCTCTTGGACAGTTGTCTCATCAGAATTTGGTCAATTTCTTGGGTTACTGTTGTGAAGACAACAAACCATTCTTCTTGGTATTTGAATACTCGCACAAAGGAAGTTTGGACAGTCACATTTTCGGAAAAGAAGAAGAGGCATTGCCATGGGAAATACGGGTTAAGATAGCCATTGGAACAGCTCAAGGTCTCGCGTTTCTTCACTCGATCAAGAACAGCCCCCTAAACCGAGAACTCAGGATGCATAACATTATGCTTGACGGGCAATACAATGCAAAAACTGTTCTATCTCGAACCAACCAAACGAAGCTTGGTAGATGAAGGTCTCAAGAGGGGAAGATTTACATACCTATCTCCTGAATGGGGATCGTTAGGTATTTTGGATATGACGACCGATGTTTACATTTTTGGTATGATCTTGCTTGAACTTTTAATGGGTTCCAAGGATAGAAAAAAGATTAAGGAAGAGCAAGGCTTAGTAGATTACTGGACCTCATCTTTCTTGCCAGATAATTATAAGATTGAGGAAATAATCGATCCCCGACTTGGGAGCGATTATTCTGCGAATGCGGCGACACAGATGGGCACACTCATCAACCGATGCACAGCGCATAATACAAAGAAACGGCCATTGATGCAACAAGTATTGGATGGTCTTAATCATATTGCAGAGATTAAGGACTAA
>Fjae15.GMI
ATGGGAAACTGTCTAAAGCATTTCAAACAACAACTTCCTTCAATTGCTCCCAAGCCTCTCATTATCCCTCCAATATTTTCAGTGGAGCCAGAAAACGAGAATCTGAGAGTCTTCAGATTCGCGGA-TTGAAGAAAGCGACAAAGAAATTCAGACAAGACAGGGTCGTAGAATGCGAGGATTACTCTGTTCGAAAATTCTACAAGGGCTACATAGATGAAACCACATTTGCACCATCAAGAGCTGGAACCGGAATCGCTGTTTCTGTCATGGAATGTGATAGTTCACGCTCTTTACAAGACTGGATGGCAGTAGTGAGGTCTCTTGGACAGTTGTCTCATCAGAATTTGGTCAATTTCTTGGGTTACTGTTGTGAAGACAACAAACCATTCTTCTTGGTATTTGAATACTCGCACAAAGTAAGTTTGGACAGTCACATTTTCGGAAAAGAAGAAGAGGCATTGCCATGGGAAATACGGGTTAAGATAGCCATTGGAACAGCTCAAGGTCTCGCGTTTCTTCACTCGATCAAGAACAGCCCCCTAAACCGAGAACTCAGGATGCATAACATTATGCTTGACGAGCAATACAATGCAAAAACTGTTCTATCTCGAACCAACCAAACGAAGCTTGGTAGATGAAGGTCTCAAGAGGGGAAGATTTACATACCTATCTCCTGAATGGGGATCGTTAGGTATTTTGGATATGACGACCGATGTTTACATTTTTGGTATGATCTTGCTTGAACTTTTAATGGGTTCCAAGGATAGAAAAAAGATTAAGGAAGAGCAAGGCTTAGTAGATTACTGGACCTCATCTTTCTTGCCAGATAATTATAAGATTGAGGAAATAATCGATCCCCGACTTGGGAGCGATTATTCTGCGAATGCGGCGACACAGATGGGCACACTCATCAACCGATGCACAGCGCATAATACAAAGAAACGGCCATTGATGCAACAAGTATTGGATGGTCTTAATCATATTGCAGAGATTAAGGACTAA
>Fjae24.GMI
ATGGGAAACTGTCTAAAGCATTTCAAACAACAACTTCCTTCAATTGCTCCCAAGCCTCTCATTATCCCTCCAATATTTTCAGTGGAGCCAGAAAACGAGAATCTGAGAGTCTTCAGATTCGCGGA-TTGAAGAAAGCGACAAAGAAATTCAGACAAGACAGGGTCGTAGAATGCGAGGATTACTCTGTTCGAAAATTCTACAAGGGCTACATAGATGAAACCACATTTGCACCATCAAGAGCTGGAACCGGAATCGCTGTTTCTGTCATGGAATGTGATAGTTCACGCTCTTTACAAGACTGGATGGCAGTAGTGAGGTCTCTTGGACAGTTGTCTCATCAGAATTTGGTCAATTTCTTGGGTTACTGTTGTGAAGACAACAAACCATTCTTCTTGGTATTTGAATACTCGCACAAAGGAAGTTTGGACAGTCACATTTTCGGAAAAGAAGAAGAGGCATTGCCATGGGAAATACGGGTTAAGATAGCCATTGGAACAGCTCAAGGTCTCGCGTTTCTTCACTCGATCAAGAACAGCCCCCTAAACCGAGAACTCAGGATGCATAACATTATGCTTGACGAGCAATACAATGCAAAAACTGTTCTATCTCGAACCAACCAAACGAAGCTTGGTAGATGAAGGTCTCAAGAGGGGAAGATTTACATACCTATCTCCTGAATGGGGATCGTTAGGTATTTTGGATATGACGACCGATGTTTACATTTTTGGTATGATCTTGCTTGAACTTTTAATGGGTTCCAAGGATAGAAAAAAGATTAAGGAAGAGCAAGGCTTAGTAGATTACTGGACCTCATCTTTCTTGCCAGATAATTATAAGATTGAGGAAATAATCGATCCCCGACTTGGGAGCGATTATTCTGCGAATGCGGCGACACAGATGGGCACACTCATCAACCGATGCACAGCGCATAATACAAAGAAACGGCCATTGATGCAACAAGTATTGGATGGTCTTAATCATATTGCAGAGATTAAGGACTAA
>Fly21.GMI
ATGGGAAACTGTCTAAAGCATTTCAAACAACAACTTCCTTCAATTGCTCCCAAGCCTCTCATTATCCCTCCAATATTTTCAGTGGAGCCAGAAAACGAGAATCTGAGAGTCTTCAGATTCGCGGA-TTGAAGAAAGCGACAAAGAAATTCAGACAAGACAGGGTCGTAGAATGCGAGGATTACTCTGTTCGAAAATTCTACAAGGGCTACATAGATGAAACCACATTTGCACCATCAAGAGCTGGAACCGGAATCGCTGTTTCTGTCATGGAATGTGATAGTTCACGCTCTTTACAAGACTGGATGGCAGTAGTGAGGTCTCTTGGACAGTTGTCTCATCAGAATTTGGTCAATTTCTTGGGTTACTGTTGTGAAGACAACAAACCATTCTTCTTGGTATTTGAATACTCGCACAAAGGAAGTTTGGACAGTCACATTTTCGGAAAAGAAGAAGAGGCATTGCCATGGGAAATACGGGTTAAGATAGCCATTGGAACAGCTCAAGGTCTCGCGTTTCTTCACTCGATCAAGAACAGCCCCCTAAACCGAGAACTCAGGATGCATAACATTATGCTTGACGAGCAATACAATGCAAAAACTGTTCTATCTCGAACCAACCAAACGAAGCTTGGTAGATGAAGGTCTCAAGAGGGGAAGATTTACATACCTATCTCCTGAATGGGGATCGTTAGGTATTTTGGATATGACGACCGATGTTTACATTTTTGGTATGATCTTGCTTGAACTTTTAATGGGTTCCAAGGATAGAAAAAAGATTAAGGAAGAGCAAGGCTTAGTAGATTACTGGACCTCATCTTTCTTGCCAGATAATTATAAGATTGAGGAAATAATCGATCCCCGACTTGGGAGCGATTATTCTGCGAATGCGGCGACACAGATGGGCACACTCATCAACCGATGCACAGCGCATAATACAAAGAAACGGCCATTGATGCAACAAGTATTGGATGGTCTTAATCATATTGCAGAGATTAAGGACTAA
>Fly22.GMI
ATGGGAAACTGTCTAAAGCATTTCAAACAACAACTTCCTTCAATTGCTCCCAAGCCTCTCATTATCCCTCCAATATTTTCAGTGGAGCCAGAAAACGAGAATCTGAGAGTCTTCAGATTCGCGGA-TTGAAGAAAGCGACAAAGAAATTCAGACAAGACAGGGTCGTAGAATGCGAGGATTACTCTGTTCGAAAATTCTACAAGGGCTACATAGATGAAACCACATTTGCACCATCAAGAGCTGGAACCGGAATCGCTGTTTCTGTCATGGAATGTGATAGTTCACGCTCTTTACAAGACTGGATGGCAGTAGTGAGGTCTCTTGGACAGTTGTCTCATCAGAATTTGGTCAATTTCTTGGGTTACTGTTGTGAAGACAACAAACCATTCTTCTTGGTATTTGAATACTCGCACAAAGGAAGTTTGGACAGTCACATTTTCGGAAAAGAAGAAGAGGCATTGCCATGGGAAATACGGGTTAAGATAGCCATTGGAACAGCTCAAGGTCTCGCGTTTCTTCACTCGATCAAGAACAGCCCCCTAAACCGAGAACTCAGGATGCATAACATTATGCTTGACGAGCAATACAATGCAAAAACTGTTCTATCTCGAACCAACCAAACGAAGCTTGGTAGATGAAGGTCTCAAGAGGGGAAGATTTACATACCTATCTCCTGAATGGGGATCGTTAGGTATTTTGGATATGACGACCGATGTTTACATTTTTGGTATGATCTTGCTTGAACTTTTAATGGGTTCCAAGGATAGAAAAAAGATTAAGGAAGAGCAAGGCTTAGTAGATTACTGGACCTCATCTTTCTTGCCAGATAATTATAAGATTGAGGAAATAATCGATCCCCGACTTGGGAGCGATTATTCTGCGAATGCGGCGACACAGATGGGCACACTCATCAACCGATGCACAGCGCATAATACAAAGAAACGGCCATTGATGCAACAAGTATTGGATGGTCTTAATCATATTGCAGAGATTAAGGACTAA
>Fondi1.9652.MONMPI
ATGGGAAACTGTCTAAAGCATTTCAAACAACAACTTCCTTCAATTGCTCCCAAGCCTCTCATTATCCCTCCAATATTTTCAGTGGAGCCAGAAAACGAGAATCTGAGAGTCTTCAGATTCGCGGA-TTGAAGAAAGCGACAAAGAAATTCAGACAAGACAGGGTCGTAGAATGCGAGGATTACTCTGTTCGAAAATTCTACAAGGGCTACATAGATGAAACCACATTTGCACCATCAAGAGCTGGAACCGGAATCGCTGTTTCTGTCATGGAATGTGATAGTTCACGCTCTTTACAAGACTGGATGGCAGTAGTGAGGTCTCTTGGACAGTTGTCTCATCAGAATTTGGTCAATTTCTTGGGTTACTGTTGTGAAGACAACAAACCATTCTTCTTGGTATTTGAATACTCGCACAAAGGAAGTTTGGACAGTCACATTTTCGGAAAAGAAGAAGAGGCATTGCCATGGGAAATACGGGTTAAGATAGCCATTGGAACAGCTCAAGGTCTCGCGTTTCTTCACTCGATCAAGAACAGCCCCCTAAACCGAGAACTCAGGATGCATAACATTATGCTTGACGAGCAATACAATGCAAAAACTGTTCTATCTCGAACCAACCAAACGAAGCTTGGTAGATGAAGGTCTCAAGAGGGGAAGATTTACATACCTATCTCCTGAATGGGGATCGTTAGGTATTTTGGATATGACGACCGATGTTTACATTTTTGGTATGATCTTGCTTGAACTTTTAATGGGTTCCAAGGATAGAAAAAAGATTAAGGAAGAGCAAGGCTTAGTAGATTACTGGACCTCATCTTTCTTGCCAGATAATTATAAGATTGAGGAAATAATCGATCCCCGACTTGGGAGCGATTATTCTGCGAATGCGGCGACACAGATGGGCACACTCATCAACCGATGCACAGCGCATAATACAAAGAAACGGCCATTGATGCAACAAGTATTGGATGGTCTTAATCATATTGCAGAGATTAAGGACTAA
>Fr_2.SALK
ATGGGAAACTGTCTAAAGCATTTCAAACAACAACTTCCTTCAATTGCTCCCAAGCCTCTCATTATCCCTCCAATATTTTCAGTGGAGCCAGAAAACGAGAATCTGAGAGTCTTCAGATTCGCGGA-TTGAAGAAAGCGACAAAGAAATTCAGACAAGACAGGGTCGTAGAATGCGAGGATTACTCTGTTCGAAAATTCTACAAGGGCTACATAGATGAAACCACATTTGCACCATCAAGAGCTGGAACCGGAATCGCTGTTTCTGTCATGGAATGTGATAGTTCACGCTCTTTACAAGACTGGATGGCAGTAGTGAGGTCTCTTGGACAGTTGTCTCATCAGAATTTGGTCAATTTCTTGGGTTACTGTTGTGAAGACAACAAACCATTCTTCTTGGTATTTGAATACTCGCACAAAGGAAGTTTGGACAGTCACATTTTCGGAAAAGAAGAAGAGGCATTGCCATGGGAAATACGGGTTAAGATAGCCATTGGAACAGCTCAAGGTCTCGCGTTTCTTCACTCGATCAAGAACAGCCCCCTAAACCGAGAACTCAGGATGCATAACATTATGCTTGACGAGCAATACAATGCAAAAACTGTTCTATCTCGAACCAACCAAACGAAGCTTGGTAGATGAAGGTCTCAAGAGGGGAAGATTTACATACCTATCTCCTGAATGGGGATCGTTAGGTATTTTGGATATGACGACCGATGTTTACATTTTTGGTATGATCTTGCTTGAACTTTTAATGGGTTCCAAGGATAGAAAAAAGATTAAGGAAGAGCAAGGCTTAGTAGATTACTGGACCTCATCTTTCTTGCCAGATAATTATAAGATTGAGGAAATAATCGATCCCCGACTTGGGAGCGATTATTCTGCGAATGCGGCGACACAGATGGGCACACTCATCAACCGATGCACAGCGCATAATACAAAGAAACGGCCATTGATGCAACAAGTATTGGATGGTCTTAATCATATTGCAGAGATTAAGGACTAA
>Fri_2.GMI
ATGGGAAACTGTCTAAAGCATTTCAAACAACAACTTCCTTCAATTGCTCCCAAGCCTCTCATTATCCCTCCAATATTTTCAGTGGAGCCAGAAAACGAGAATCTGAGAGTCTTCAGATTCGCGGA-TTGAAGAAAGCGACAAAGAAATTCAGACAAGACAGGGTCGTAGAATGCGAGGATTACTCTGTTCGAAAATTCTACAAGGGCTACATAGATGAAACCACATTTGCACCATCAAGAGCTGGAACCGGAATCGCTGTTTCTGTCATGGAATGTGATAGTTCACGCTCTTTACAAGACTGGATGGCAGTAGTGAGGTCTCTTGGACAGTTGTCTCATCAGAATTTGGTCAATTTCTTGGGTTACTGTTGTGAAGACAACAAACCATTCTTCTTGGTATTTGAATACTCGCACAAAGGAAGTTTGGACAGTCACATTTTCGGAAAAGAAGAAGAGGCATTGCCATGGGAAATACGGGTTAAGATAGCCATTGGAACAGCTCAAGGTCTCGCGTTTCTTCACTCGATCAAGAACAGCCCCCTAAACCGAGAACTCAGGATGCATAACATTATGCTTGACGAGCAATACAATGCAAAAACTGTTCTATCTCGAACCAACCAAACGAAGCTTGGTAGATGAAGGTCTCAAGAGGGGAAGATTTACATACCTATCTCCTGAATGGGGATCGTTAGGTATTTTGGATATGACGACCGATGTTTACATTTTTGGTATGATCTTGCTTGAACTTTTAATGGGTTCCAAGGATAGAAAAAAGATTAAGGAAGAGCAAGGCTTAGTAGATTACTGGACCTCATCTTTCTTGCCAGATAATTATAAGATTGAGGAAATAATCGATCCCCGACTTGGGAGCGATTATTCTGCGAATGCGGCGACACAGATGGGCACACTCATCAACCGATGCACAGCGCATAATACAAAGAAACGGCCATTGATGCAACAAGTATTGGATGGTCTTAATCATATTGCAGAGATTAAGGACTAA
>Furni1.9743.MONMPI
ATGGGAAACTGTCTAAAGCATTTCAAACAACAACTTCCTTCAATTGCTCCCAAGCCTCTCATTATCCCTCCAATATTTTCAGTGGAGCCAGAAAACGAGAATCTGAGAGTCTTCAGATTCGCGGA-TTGAAGAAAGCGACAAAGAAATTCAGACAAGACAGGGTCGTAGAATGCGAGGATTACTCTGTTCGAAAATTCTACAAGGGCTACATAGATGAAACCACATTTGCACCATCAAGAGCTGGAACCGGAATCGCTGTTTCTGTCATGGAATGTGATAGTTCACGCTCTTTACAAGACTGGATGGCAGTAGTGAGGTCTCTTGGACAGTTGTCTCATCAGAATTTGGTCAATTTCTTGGGTTACTGTTGTGAAGACAACAAACCATTCTTCTTGGTATTTGAATACTCGCACAAAGGAAGTTTGGACAGTCACATTTTCGGAAAAGAAGAAGAGGCATTGCCATGGGAAATACGGGTTAAGATAGCCATTGGAACAGCTCAAGGTCTCGCGTTTCTTCACTCGATCAAGAACAGCCCCCTAAACCGAGAACTCAGGATGCATAACATTATGCTTGACGAGCAATACAATGCAAAAACTGTTCTATCTCGAAACAACCAAACGAAGCTTGGTAGATGAAGGTCTCAAGAGGGGAAGATTTACATACCTATCTCCTGAATGGGGATCGTTAGGTATTTTGGATATGACGACCGATGTTTACATTTTTGGTATGATCTTGCTTGAACTTTTAATGGGTTCCAAGGATAGAAAAAAGATTAAGGAAGAGCAAGGCTTAGTAGATTACTGGACCTCATCTTTCTTGCCAGATAATTATAAGATTGAGGAAATAATCGATCCCCGACTTGGGAGCGATTATTCTGCGAATGCGGCGACACAGATGGGCACACTCATCAACCGATGCACAGCGCATAATACAAAGAAACGGCCATTGATGCAACAAGTATTGGATGGTCTTAATCATATTGCAGAGATTAAGGACTAA
>GEN8.9909.MONMPI
ATGGGAAACTGTCTAAAGCATTTCAAACAACAACTTCCTTCAATTGCTCCCAAGCCTCTCATTATCCCTCCAATATTTTCAGTGGAGCCAGAAAACGAGAATCTGAGAGTCTTCAGATTCGCGGA-TTGAAGAAAGCGACAAAGAAATTCAGACAAGACAGGGTCGTAGAATGCGAGGATTACTCTGTTCGAAAATTCTACAAGGGCTACATAGATGAAACCACATTTGCACCATCAAGAGCTGGAACCGGAATCGCTGTTTCTGTCATGGAATGTGATAGTTCACGCTCTTTACAAGACTGGATGGCAGTAGTGAGGTCTCTTGGACAGTTGTCTCATCAGAATTTGGTCAATTTCTTGGGTTACTGTTGTGAAGACAACAAACCATTCTTCTTGGTATTTGAATACTCGCACAAAGGAAGTTTGGACAGTCACATTTTCGGAAAAGAAGAAGAGGCATTGCCATGGGAAATACGGGTTAAGATAGCCATTGGAACAGCTCAAGGTCTCGCGTTTCTTCACTCGATCAAGAACAGCCCCCTAAACCGAGAACTCAGGATGCATAACATTATGCTTGACGAGCAATACAATGC-AAAACTGTTCTATCTCGAACCAACCAAACGAAGCTTGGTAGATGAAGGTCTCAAGAGGGGAAGATTTACATACCTATCTCCTGAATGGGGATCGTTAGGTATTTTGGATATGACGACCGATGTTTACATTTTTGGTATGATCTTGCTTGAACTTTTAATGGGTTCCAAGGATAGAAAAAAGATTAAGGAAGAGCAAGGCTTAGTAGATTACTGGACCTCATCTTTCTTGCCAGATAATTATAAGATTGAGGAAATAATCGATCCCCGACTTGGGAGCGATTATTCTGCGAATGCGGCGACACAGATGGGCACACTCATCAACCGATGCACAGCGCATAATACAAAGAAACGGCCATTGATGCAACAAGTATTGGATGGTCTTAATCATATTGCAGAGATTAAGGACTAA
>Ga_0.SALK
ATGGGAAACTGTCTAAAGCATTTCAAACAACAACTTCCTTCAATTGCTCCCAAGCCTCTCATTATCCCTCCAATATTTTCAGTGGAGCCAGAAAACGAGAATCTGAGAGTCTTCAGATTCGCGGA-TTGAAGAAAGCGACAAAGAAATTCAGACAAGACAGGGTCGTAGAATGCGAGGATTACTCTGTTCGAAAATTCTACAAGGGCTACATAGATGAAACCACATTTGCACCATCAAGAGCTGGAACCGGAATCGCTGTTTCTGTCATGGAATGTGATAGTTCACGCTCTTTACAAGACTGGATGGCAGTAGTGAGGTCTCTTGGACAGTTGTCTCATCAGAATTTGGTCAATTTCTTGGGTTACTGTTGTGAAGACAACAAACCATTCTTCTTGGTATTTGAATACTCGCACAAAGGAAGTTTGGACAGTCACATTTTCGGAAAAGAAGAAGAGGCATTGCCATGGGAAATACGGGTTAAGATAGCCATTGGAACAGCTCAAGGTCTCGCGTTTCTTCACTCGATCAAGAACAGCCCCCTAAACCGAGAACTCAGGATGCATAACATTATGCTTGACGGGCAATACAATGC-AAAACTGTTCTATCTCGAACCAACCAAACGAAGCTTGGTAGATGAAGGTCTCAAGAGGGGAAGATTTACATACCTATCTCCTGAATGGGGATCGTTAGGTATTTTGGATATGACGACCGATGTTTACATTTTTGGTATGATCTTGCTTGAACTTTTAATGGGTTCCAAGGATAGAAAAAAGATTAAGGAAGAGCAAGGCTTAGTAGATTACTGGACCTCATCTTTCTTGCCAGATAATTATAAGATTGAGGAAATAATCGATCCCCGACTTGGGAGCGATTATTCTGCGAATGCGGCGACACAGATGGGCACACTCATCAACCGATGCACAGCGCATAATACAAAGAAACGGCCATTGATGCAACAAGTATTGGATGGTCTTAATCATATTGCAGAGATTAAGGACTAA
>Ge_0.SALK
ATGGGAAACTGTCTAAAGCATTTCAAACAACAACTTCCTTCAATTGCTCCCAAGCCTCTCATTATCCCTCCAATATTTTCAGTGGAGCCAGAAAACGAGAATCTGAGAGTCTTCAGATTCGCGGA-TTGAAGAAAGCGACAAAGAAATTCAGACAAGACAGGGTCGTAGAATGCGAGGATTACTCTGTTCGAAAATTCTACAAGGGCTACATAGATGAAACCACATTTGCACCATCAAGAGCTGGAACCGGAATCGCTGTTTCTGTCATGGAATGTGATAGTTCACGCTCTTTACAAGACTGGATGGCAGTAGTGAGGTCTCTTGGACAGTTGTCTCATCAGAATTTGGTCAATTTCTTGGGTTACTGTTGTGAAGACAACAAACCATTCTTCTTGGTATTTGAATACTCGCACAAAGGAAGTTTGGACAGTCACATTTTCGGAAAAGAAGAAGAGGCATTGCCATGGGAAATACGGGTTAAGATAGCCATTGGAACAGCTCAAGGTCTCGCGTTTCTTCACTCGATCAAGAACAGCCCCCTAAACCGAGAACTCAGGATGCATAACATTATGCTTGACGAGCAATACAATGCAAAAACTGTTCTATCTCGAACCAACCAAACGAAGCTTGGTAGATGAAGGTCTCAAGAGGGGAAGATTTACATACCTATCTCCTGAATGGGGATCGTTAGGTATTTTGGATATGACGACCGATGTTTACATTTTTGGTATGATCTTGCTTGAACTTTTAATGGGTTCCAAGGATAGAAAAAAGATTAAGGAAGAGCAAGGCTTAGTAGATTACTGGACCTCATCTTTCTTGCCAGATAATTATAAGATTGAGGAAATAATCGATCCCCGACTTGGGAGCGATTATTCTGCGAATGCGGCGACACAGATGGGCACACTCATCAACCGATGCACAGCGCATAATACAAAGAAACGGCCATTGATGCAACAAGTATTGGATGGTCTTAATCATATTGCAGAGATTAAGGACTAA
>Geg14.9125.MONMPI
ATGGGAAACTGTCTAAAGCATTTCAAACAACAACTTCCTTCAATTGCTCCCAAGCCTCTCATTATCCCTCCAATATTTTCAGTGGAGCCAGAAAACGAGAATCTGAGAGTCTTCAGATTCGCGGA-TTGAAGAAAGCGACAAAGAAATTCAGACAAGACAGGGTCGTAGAATGCGAGGATTACTCTGTTCGAAAATTCTACAAGGGCTACATAGATGAAACCACATTTGCACCATCAAGAGCTGGAACCGGAATCGCTGTTTCTGTCATGGAATGTGATAGTTCACGCTCTTTACAAGACTGGATGGCAGTAGTGAGGTCTCTTGGACAGTTGTCTCATCAGAATTTGGTCAATTTCTTGGGTTACTGTTGTGAAGACAACAAACCATTCTTCTTGGTATTTGAATACTCGCACAAAGGAAGTTTGGACAGTCACATTTTCGGAAAAGAAGAAGAGGCATTGCCATGGGAAATACGGGTTAAGATAGCCATTGGAACAGCTCAAGGTCTCGCGTTTCTTCACTCGATCAAGAACAGCCCCCTAAACCGAGAACTCAGGATGCATAACATTATGCTTGACGAGCAATACAATGCAAAAACTGTTCTATCTCGAAACAACCAAACGAAGCTTGGTAGATGAAGGTCTCAAGAGGGGAAGATTTACATACCTATCTCCTGAATGGGGATCGTTAGGTATTTTGGATATGACGACCGATGTTTACATTTTTGGTATGATCTTGCTTGAACTTTTAATGGGTTCCAAGGATAGAAAAAAGATTAAGGAAGAGCAAGGCTTAGTAGATTACTGGACCTCATCTTTCTTGCCAGATAATTATAAGATTGAGGAAATAATCGATCCCCGACTTGGGAGCGATTATTCTGCGAATGCGGCGACACAGATGGGCACACTCATCAACCGATGCACAGCGCATAATACAAAGAAACGGCCATTGATGCAACAAGTATTGGATGGTCTTAATCATATTGCAGAGATTAAGGACTAA
>Gel_1.SALK
ATGGGAAACTGTCTAAAGCATTTCAAACAACAACTTCCTTCAATTGCTCCCAAGCCTCTCATTATCCCTCCAATATTTTCAGTGGAGCCAGAAAACGAGAATCTGAGAGTCTTCAGATTCGCGGA-TTGAAGAAAGCGACAAAGAAATTCAGACAAGACAGGGTCGTAGAATGCGAGGATTACTCTGTTCGAAAATTCTACAAGGGCTACATAGATGAAACCACATTTGCACCATCAAGAGCTGGAACCGGAATCGCTGTTTCTGTCATGGAATGTGATAGTTCACGCTCTTTACAAGACTGGATGGCAGTAGTGAGGTCTCTTGGACAGTTGTCTCATCAGAATTTGGTCAATTTCTTGGGTTACTGTTGTGAAGACAACAAACCATTCTTCTTGGTATTTGAATACTCGCACAAAGGAAGTTTGGACAGTCACATTTTCGGAAAAGAAGAAGAGGCATTGCCATGGGAAATACGGGTTAAGATAGCCATTGGAACAGCTCAAGGTCTCGCGTTTCTTCACTCGATCAAGAACAGCCCCCTAAACCGAGAACTCAGGATGCATAACATTATGCTTGACGAGCAATACAATGCAAAAACTGTTCTATCTCGAACCAACCAAACGAAGCTTGGTAGATGAAGGTCTCAAGAGGGGAAGATTTACATACCTATCTCCTGAATGGGGATCGTTAGGTATTTTGGATATGACGACCGATGTTTACATTTTTGGTATGATCTTGCTTGAACTTTTAATGGGTTCCAAGGATAGAAAAAAGATTAAGGAAGAGCAAGGCTTAGTAGATTACTGGACCTCATCTTTCTTGCCAGATAATTATAAGATTGAGGAAATAATCGATCCCCGACTTGGGAGCGATTATTCTGCGAATGCGGCGACACAGATGGGCACACTCATCAACCGATGCACAGCGCATAATACAAAGAAACGGCCATTGATGCAACAAGTATTGGATGGTCTTAATCATATTGCAGAGATTAAGGACTAA
>Gie_0.SALK
ATGGGAAACTGTCTAAAGCATTTCAAACAACAACTTCCTTCAATTGCTCCCAAGCCTCTCATTATCCCTCCAATATTTTCAGTGGAGCCAGAAAACGAGAATCTGAGAGTCTTCAGATTCGCGGA-TTGAAGAAAGCGACAAAGAAATTCAGACAAGACAGGGTCGTAGAATGCGAGGATTACTCTGTTCGAAAATTCTACAAGGGCTACATAGATGAAACCACATTTGCACCATCAAGAGCTGGAACCGGAATCGCTGTTTCTGTCATGGAATGTGATAGTTCACGCTCTTTACAAGACTGGATGGCAGTAGTGAGGTCTCTTGGACAGTTGTCTCATCAGAATTTGGTCAATTTCTTGGGTTACTGTTGTGAAGACAACAAACCATTCTTCTTGGTATTTGAATACTCGCACAAAGGAAGTTTGGACAGTCACATTTTCGGAAAAGAAGAAGAGGCATTGCCATGGGAAATACGGGTTAAGATAGCCATTGGAACAGCTCAAGGTCTCGCGTTTCTTCACTCGATCAAGAACAGCCCCCTAAACCGAGAACTCAGGATGCATAACATTATGCTTGACGAGCAATACAATGCAAAAACTGTTCTATCTCGAACCAACCAAACGAAGCTTGGTAGATGAAGGTCTCAAGAGGGGAAGATTTACATACCTATCTCCTGAATGGGGATCGTTAGGTATTTTGGATATGACGACCGATGTTTACATTTTTGGTATGATCTTGCTTGAACTTTTAATGGGTTCCAAGGATAGAAAAAAGATTAAGGAAGAGCAAGGCTTAGTAGATTACTGGACCTCATCTTTCTTGCCAGATAATTATAAGATTGAGGAAATAATCGATCCCCGACTTGGGAGCGATTATTCTGCGAATGCGGCGACACAGATGGGCACACTCATCAACCGATGCACAGCGCATAATACAAAGAAACGGCCATTGATGCAACAAGTATTGGATGGTCTTAATCATATTGCAGAGATTAAGGACTAA
>Giffo1.9653.MONMPI
ATGGGAAACTGTCTAAAGCATTTCAAACAACAACTTCCTTCAATTGCTCCCAAGCCTCTCATTATCCCTCCAATATTTTCAGTGGAGCCAGAAAACGAGAATCTGAGAGTCTTCAGATTCGCGGA-TTGAAGAAAGCGACAAAGAAATTCAGACAAGACAGGGTCGTAGAATGCGAGGATTACTCTGTTCGAAAATTCTACAAGGGCTACATAGATGAAACCACATTTGCACCATCAAGAGCTGGAACCGGAATCGCTGTTTCTGTCATGGAATGTGATAGTTCACGCTCTTTACAAGACTGGATGGCAGTAGTGAGGTCTCTTGGACAGTTGTCTCATCAGAATTTGGTCAATTTCTTGGGTTACTGTTGTGAAGACAACAAACCATTCTTCTTGGTATTTGAATACTCGCACAAAGGAAGTTTGGACAGTCACATTTTCGGAAAAGAAGAAGAGGCATTGCCATGGGAAATACGGGTTAAGATAGCCATTGGAACAGCTCAAGGTCTCGCGTTTCTTCACTCGATCAAGAACAGCCCCCTAAACCGAGAACTCAGGATGCATAACATTATGCTTGACGAGCAATACAATGC-AAAACTGTTCTATCTCGAACCAACCAAACGAAGCTTGGTAGATGAAGGTCTCAAGAGGGGAAGATTTACATACCTATCTCCTGAATGGGGATCGTTAGGTATTTTGGATATGACGACCGATGTTTACATTTTTGGTATGATCTTGCTTGAACTTTTAATGGGTTCCAAGGATAGAAAAAAGATTAAGGAAGAGCAAGGCTTAGTAGATTACTGGACCTCATCTTTCTTGCCAGATAATTATAAGATTGAGGAAATAATCGATCCCCGACTTGGGAGCGATTATTCTGCGAATGCGGCGACACAGATGGGCACACTCATCAACCGATGCACAGCGCATAATACAAAGAAACGGCCATTGATGCAACAAGTATTGGATGGTCTTAATCATATTGCAGAGATTAAGGACTAA
>Gifu_2.SALK
ATGGGAAACTGTCTAAAGCATTTCAAACAACAACTTCCTTCAATTGCTCCCAAGCCTCTCATTATCCCTCCAATATTTTCAGTGGAGCCAGAAAACGAGAATCTGAGAGTCTTCAGATTCGCGGA-TTGAAGAAAGCGACAAAGAAATTCAGACAAGACAGGGTCGTAGAATGCGAGGATTACTCTGTTCGAAAATTCTACAAGGGCTACATAGATGAAACCACATTTGCACCATCAAGAGCTGGAACCGGAATCGCTGTTTCTGTCATGGAATGTGATAGTTCACGCTCTTTACAAGACTGGATGGCAGTAGTGAGGTCTCTTGGACAGTTGTCTCATCAGAATTTGGTCAATTTCTTGGGTTACTGTTGTGAAGACAACAAACCATTCTTCTTGGTATTTGAATACTCGCACAAAGGAAGTTTGGACAGTCACATTTTCGGAAAAGAAGAAGAGGCATTGCCATGGGAAATACGGGTTAAGATAGCCATTGGAACAGCTCAAGGTCTCGCGTTTCTTCACTCGATCAAGAACAGCCCCCTAAACCGAGAACTCAGGATGCATAACATTATGCTTGACGAGCAATACAATGCAAAAACTGTTCTATCTCGAACCAACCAAACGAAGCTTGGTAGATGAAGGTCTCAAGAGGGGAAGATTTACATACCTATCTCCTGAATGGGGATCGTTAGGTATTTTGGATATGACGACCGATGTTTACATTTTTGGTATGATCTTGCTTGAACTTTTAATGGGTTCCAAGGATAGAAAAAAGATTAAGGAAGAGCAAGGCTTAGTAGATTACTGGACCTCATCTTTCTTGCCAGATAATTATAAGATTGAGGAAATAATCGATCCCCGACTTGGGAGCGATTATTCTGCGAATGCGGCGACACAGATGGGCACACTCATCAACCGATGCACAGCGCATAATACAAAGAAACGGCCATTGATGCAACAAGTATTGGATGGTCTTAATCATATTGCAGAGATTAAGGACTAA
>Gn1.9777.MONMPI
ATGGGAAACTGTCTAAAGCATTTCAAACAACAACTTCCTTCAATTGCTCCCAAGCCTCTCATTATCCCTCCAATATTTTCAGTGGAGCCAGAAAACGAGAATCTGAGAGTCTTCAGATTCGCGGA-TTGAAGAAAGCGACAAAGAAATTCAGACAAGACAGGGTCGTAGAATGCGAGGATTACTCTGTTCGAAAATTCTACAAGGGCTACATAGATGAAACCACATTTGCACCATCAAGAGCTGGAACCGGAATCGCTGTTTCTGTCATGGAATGTGATAGTTCACGCTCTTTACAAGACTGGATGGCAGTAGTGAGGTCTCTTGGACAGTTGTCTCATCAGAATTTGGTCAATTTCTTGGGTTACTGTTGTGAAGACAACAAACCATTCTTCTTGGTATTTGAATACTCGCACAAAGGAAGTTTGGACAGTCACATTTTCGGAAAAGAAGAAGAGGCATTGCCATGGGAAATACGGGTTAAGATAGCCATTGGAACAGCTCAAGGTCTCGCGTTTCTTCACTCGATCAAGAACAGCCCCCTAAACCGAGAACTCAGGATGCATAACATTATGCTTGACGAGCAATACAATGC-AAAACTGTTCTATCTCGAAACAACCAAACGAAGCTTGGTAGATGAAGGTCTCAAGAGGGGAAGATTTACATACCTATCTCCTGAATGGGGATCGTTAGGTATTTTGGATATGACGACCGATGTTTACATTTTTGGTATGATCTTGCTTGAACTTTTAATGGGTTCCAAGGATAGAAAAAAGATTAAGGAAGAGCAAGGCTTAGTAGATTACTGGACCTCATCTTTCTTGCCAGATAATTATAAGATTGAGGAAATAATCGATCCCCGACTTGGGAGCGATTATTCTGCGAATGCGGCGACACAGATGGGCACACTCATCAACCGATGCACAGCGCATAATACAAAGAAACGGCCATTGATGCAACAAGTATTGGATGGTCTTAATCATATTGCAGAGATTAAGGACTAA
>Gn23.9790.MONMPI
ATGGGAAACTGTCTAAAGCATTTCAAACAACAACTTCCTTCAATTGCTCCCAAGCCTCTCATTATCCCTCCAATATTTTCAGTGGAGCCAGAAAACGAGAATCTGAGAGTCTTCAGATTCGCGGA-TTGAAGAAAGCGACAAAGAAATTCAGACAAGACAGGGTCGTAGAATGCGAGGATTACTCTGTTCGAAAATTCTACAAGGGCTACATAGATGAAACCACATTTGCACCATCAAGAGCTGGAACCGGAATCGCTGTTTCTGTCATGGAATGTGATAGTTCACGCTCTTTACAAGACTGGATGGCAGTAGTGAGGTCTCTTGGACAGTTGTCTCATCAGAATTTGGTCAATTTCTTGGGTTACTGTTGTGAAGACAACAAACCATTCTTCTTGGTATTTGAATACTCGCACAAAGGAAGTTTGGACAGTCACATTTTCGGAAAAGAAGAAGAGGCATTGCCATGGGAAATACGGGTTAAGATAGCCATTGGAACAGCTCAAGGTCTCGCGTTTCTTCACTCGATCAAGAACAGCCCCCTAAACCGAGAACTCAGGATGCATAACATTATGCTTGACGAGCAATACAATGCAAAAACTGTTCTATCTCGAACCAACCAAACGAAGCTTGGTAGATGAAGGTCTCAAGAGGGGAAGATTTACATACCTATCTCCTGAATGGGGATCGTTAGGTATTTTGGATATGACGACCGATGTTTACATTTTTGGTATGATCTTGCTTGAACTTTTAATGGGTTCCAAGGATAGAAAAAAGATTAAGGAAGAGCAAGGCTTAGTAGATTACTGGACCTCATCTTTCTTGCCAGATAATTATAAGATTGAGGAAATAATCGATCCCCGACTTGGGAGCGATTATTCTGCGAATGCGGCGACACAGATGGGCACACTCATCAACCGATGCACAGCGCATAATACAAAGAAACGGCCATTGATGCAACAAGTATTGGATGGTCTTAATCATATTGCAGAGATTAAGGACTAA
>Goced1.9698.MONMPI
ATGGGAAACTGTCTAAAGCATTTCAAACAACAACTTCCTTCAATTGCTCCCAAGCCTCTCATTATCCCTCCAATATTTTCAGTGGAGCCAGAAAACGAGAATCTGAGAGTCTTCAGATTCGCGGA-TTGAAGAAAGCGACAAAGAAATTCAGACAAGACAGGGTCGTAGAATGCGAGGATTACTCTGTTCGAAAATTCTACAAGGGCTACATAGATGAAACCACATTTGCACCATCAAGAGCTGGAACCGGAATCGCTGTTTCTGTCATGGAATGTGATAGTTCACGCTCTTTACAAGACTGGATGGCAGTAGTGAGGTCTCTTGGACAGTTGTCTCATCAGAATTTGGTCAATTTCTTGGGTTACTGTTGTGAAGACAACAAACCATTCTTCTTGGTATTTGAATACTCGCACAAAGGAAGTTTGGACAGTCACATTTTCGGAAAAGAAGAAGAGGCATTGCCATGGGAAATACGGGTTAAGATAGCCATTGGAACAGCTCAAGGTCTCGCGTTTCTTCACTCGATCAAGAACAGCCCCCTAAACCGAGAACTCAGGATGCATAACATTATGCTTGACGAGCAATACAATGC-AAAACTGTTCTATCTCGAACCAACCTAACGAAGCTTGGTAGATGAAGGTCTCAAGAGGGGAAGATTTACATACCTATCTCCTGAATGGGGATCGTTAGGTATTTTGGATATGACGACCGATGTTTACATTTTTGGTATGATCTTGCTTGAACTTTTAATGGGTTCCAAGGATAGAAAAAAGATTAAGGAAGAGCAAGGCTTAGTAGATTACTGGACCTCATCTTTCTTGCCAGATAATTATAAGATTGAGGAAATAATCGATCCCCGTCTTGGGAGCGATTATTCTGCGAATGCGGCGACACAGATGGGCACACTCATCAACCGATGCACAGCGCATAATACAAAGAAACGGCCATTGATGCAACAAGTATTGGATGGTCTTAATCATATTGCAGAGATTAAGGACTAA
>Gol2.9314.MONMPI
ATGGGAAACTGTCTAAAGCATTTCAAACAACAACTTCCTTCAATTGCTCCCAAGCCTCTCATTATCCCTCCAATATTTTCAGTGGAGCCAGAAAACGAGAATCTGAGAGTCTTCAGATTCGCGGA-TTGAAGAAAGCGACAAAGAAATTCAGACAAGACAGGGTCGTAGAATGCGAGGATTACTCTGTTCGAAAATTCTACAAGGGCTACATAGATGAAACCACATTTGCACCATCAAGAGCTGGAACCGGAATCGCTGTTTCTGTCATGGAATGTGATAGTTCACGCTCTTTACAAGACTGGATGGAAGTAGTGAGGTCTCTTGGACAGTTGTCTCATCAGAATTTGGTCAATTTCTTGGGTTACTGTTGTGAAGACAACAAACCATTCTTCTTGGTATTTGAATACTCGCACAAAGGAAGTTTGGACAGTCACATTTTCGGAAAAGAAGAAGAGGCATTGCCATGGGAAATACGGGTTAAGATAGCCATTGGAACAGCTCAAGGTCTCGCGTTTCTTCACTCGATCAAGAACAGCCCCCTAAACCGAGAACTCAGGATGCATAACATTATGCTTGACGAGCAATACAATGC-AAAACTGTTCTATCTCGAACCAACCAAACGAAGCTTGGTAGATGAAGGTCTCAAGAGGGGAAGATTTACATACCTATCTCCTGAATGGGGATCGTTAGGTATTTTGGATATGACGACCGATGTTTACATTTTTGGTATGATCTTGCATGAACTTTTAATGGGTTCCAAGGATAGAAAAAAGATTAAGGAAGAGCAAGGCTTAGTAGATTACTGGACCTCATCTTTCTTGCCAGATAATTATAAGATTGAGGAAATAATCGATCCCCGACTTGGGAGCGATTATTCTGCGAATGCGGCGACACAGATGGGCACACTCATCAACCGATGCACAGCGCATAATACAAAGAAACGGCCATTGATGCAACAAGTATTGGATGGTCTTAATCATATTGCAGAGATTAAGGACTAA
>Got_22.SALK
ATGGGAAACTGTCTAAAGCATTTCAAACAACAACTTCCTTCAATTGCTCCCAAGCCTCTCATTATCCCTCCAATATTTTCAGTGGAGCCAGAAAACGAGAATCTGAGAGTCTTCAGATTCGCGGA-TTGAAGAAAGCGACAAAGAAATTCAGACAAGACAGGGTCGTAGAATGCGAGGATTACTCTGTTCGAAAATTCTACAAGGGCTACATAGATGAAACCACATTTGCACCATCAAGAGCTGGAACCGGAATCGCTGTTTCTGTCATGGAATGTGATAGTTCACGCTCTTTACAAGACTGGATGGCAGTAGTGAGGTCTCTTGGACAGTTGTCTCATCAGAATTTGGTCAATTTCTTGGGTTACTGTTGTGAAGACAACAAACCATTCTTCTTGGTATTTGAATACTCGCACAAAGGAAGTTTGGACAGTCACATTTTCGGAAAAGAAGAAGAGGCATTGCCATGGGAAATACGGGTTAAGATAGCCATTGGAACAGCTCAAGGTCTCGCGTTTCTTCACTCGATCAAGAACAGCCCCCTAAACCGAGAACTCAGGATGCATAACATTATGCTTGACGAGCAATACAATGC-AAAACTGTTCTATCTCGAACCAACCAAACGAAGCTTGGTAGATGAAGGTCTCAAGAGGGGAAGATTTACATACCTATCTCCTGAATGGGGATCGTTAGGTATTTTGGATATGACGACCGATGTTTACATTTTTGGTATGATCTTGCTTGAACTTTTAATGGGTTCCAAGGATAGAAAAAAGATTAAGGAAGAGCAAGGCTTAGTAGATTACTGGACCTCATCTTTCTTGCCAGATATTTATAAGATTGAGGAAATAATCGATCCCCGACTTGGGAGCGATTATTCTGCGAATGCGGCGACACAGATGGGCACACTCATCAACCGATGCACAGCGCATAATACAAAGAAACGGCCATTGATGCAACAAGTATTGGATGGTCTTAATCATATTGCAGAGATTAAGGACTAA
>Got_7.SALK
ATGGGAAACTGTCTAAAGCATTTCAAACAACAACTTCCTTCAATTGCTCCCAAGCCTCTCATTATCCCTCCAATATTTTCAGTGGAGCCAGAAAACGAGAATCTGAGAGTCTTCAGATTCGCGGA-TTGAAGAAAGCGACAAAGAAATTCAGACAAGACAGGGTCGTAGAATGCGAGGATTACTCTGTTCGAAAATTCTACAAGGGCTACATAGATGAAACCACATTTGCACCATCAAGAGCTGGAACCGGAATCGCTGTTTCTGTCATGGAATGTGATAGTTCACGCTCTTTACAAGACTGGATGGCAGTAGTGAGGTCTCTTGGACAGTTGTCTCATCAGAATTTGGTCAATTTCTTGGGTTACTGTTGTGAAGACAACAAACCATTCTTCTTGGTATTTGAATACTCGCACAAAGGAAGTTTGGACAGTCACATTTTCGGAAAAGAAGAAGAGGCATTGCCATGGGAAATACGGGTTAAGATAGCCATTGGAACAGCTCAAGGTCTCGCGTTTCTTCACTCGATCAAGAACAGCCCCCTAAACCGAGAACTCAGGATGCATAACATTATGCTTGACGAGCAATACAATGC-AAAACTGTTCTATCTCGAACCAACCAAACGAAGCTTGGTAGATGAAGGTCTCAAGAGGGGAAGATTTACATACCTATCTCCTGAATGGGGATCGTTAGGTATTTTGGATATGACGACCGATGTTTACATTTTTGGTATGATCTTGCTTGAACTTTTAATGGGTTCCAAGGATAGAAAAAAGATTAAGGAAGAGCAAGGCTTAGTAGATTACTGGACCTCATCTTTCTTGCCAGATATTTATAAGATTGAGGAAATAATCGATCCCCGACTTGGGAGCGATTATTCTGCGAATGCGGCGACACAGATGGGCACACTCATCAACCGATGCACAGCGCATAATACAAAGAAACGGCCATTGATGCAACAAGTATTGGATGGTCTTAATCATATTGCAGAGATTAAGGACTAA
>Gr5.7158.MONMPI
ATGGGAAACTGTCTAAAGCATTTCAAACAACAACTTCCTTCAATTGCTCCCAAGCCTCTCATTATCCCTCCAATATTTTCAGTGGAGCCAGAAAACGAGAATCTGAGAGTCTTCAGATTCGCGGA-TTGAAGAAAGCGACAAAGAAATTCAGACAAGACAGGGTCGTAGAATGCGAGGATTACTCTGTTCGAAAATTCTACAAGGGCTACATAGATGAAACCACATTTGCACCATCAAGAGCTGGAACCGGAATCGCTGTTTCTGTCATGGAATGTGATAGTTCACGCTCTTTACAAGACTGGATGGCAGTAGTGAGGTCTCTTGGACAGTTGTCTCATCAGAATTTGGTCAATTTCTTGGGTTACTGTTGTGAAGACAACAAACCATTCTTCTTGGTATTTGAATACTCGCACAAAGGAAGTTTGGACAGTCACATTTTCGGAAAAGAAGAAGAGGCATTGCCATGGGAAATACGGGTTAAGATAGCCATTGGAACAGCTCAAGGTCTCGCGTTTCTTCACTCGATCAAGAACAGCCCCCTAAACCGAGAACTCAGGATGCATAACATTATGCTTGACGAGCAATACAATGCAAAAACTGTTCTATCTCGAAACAACCAAACGAAGCTTGGTAGATGAAGGTCTCAAGAGGGGAAGATTTACATACCTATCTCCTGAATGGGGATCGTTAGGTATTTTGGATATGACGACCGATGTTTACATTTTTGGTATGATCTTGCTTGAACTTTTAATGGGTTCCAAGGATAGAAAAAAGATTAAGGAAGAGCAAGGCTTAGTAGATTACTGGACCTCATCTTTCTTGCCAGATAATTATAAGATTGAGGAAATAATCGATCCCCGACTTGGGAGCGATTATTCTGCGAATGCGGCGACACAGATGGGCACACTCATCAACCGATGCACAGCGCATAATACAAAGAAACGGCCATTGATGCAACAAGTATTGGATGGTCTTAATCATATTGCAGAGATTAAGGACTAA
>Gr_1.SALK
ATGGGAAACTGTCTAAAGCATTTCAAACAACAACTTCCTTCAATTGCTCCCAAGCCTCTCATTATCCCTCCAATATTTTCAGTGGAGCCAGAAAACGAGAATCTGAGAGTCTTCAGATTCGCGGA-TTGAAGAAAGCGACAAAGAAATTCAGACAAGACAGGGTCGTAGAATGCGAGGATTACTCTGTTCGAAAATTCTACAAGGGCTACATAGATGAAACCACATTTGCACCATCAAGAGCTGGAACCGGAATCGCTGTTTCTGTCATGGAATGTGATAGTTCACGCTCTTTACAAGACTGGATGGCAGTAGTGAGGTCTCTTGGACAGTTGTCTCATCAGAATTTGGTCAATTTCTTGGGTTACTGTTGTGAAGACAACAAACCATTCTTCTTGGTATTTGAATACTCGCACAAAGGAAGTTTGGACAGTCACATTTTCGGAAAAGAAGAAGAGGCATTGCCATGGGAAATACGGGTTAAGATAGCCATTGGAACAGCTCAAGGTCTCGCGTTTCTTCACTCGATCAAGAACAGCCCCCTAAACCGAGAACTCAGGATGCATAACATTATGCTTGACGAGCAATACAATGC-AAAACTGTTCTATCTCGAACCAACCAAACGAAGCTTGGTAGATGAAGGTCTCAAGAGGGGAAGATTTACATACCTATCTCCTGAATGGGGATCGTTAGGTATTTTGGATATGACGACCGATGTTTACATTTTTGGTATGATCTTGCTTGAACTTTTAATGGGTTCCAAGGATAGAAAAAAGATTAAGGAAGAGCAAGGCTTAGTAGATTACTGGACCTCATCTTTCTTGCCAGATAATTATAAGATTGAGGAAATAATCGATCCCCGACTTGGGAGCGATTATTCTGCGAATGCGGCGACACAGATGGGCACACTCATCAACCGATGCACAGCGCATAATACAAAGAAACGGCCATTGATGCAACAAGTATTGGATGGTCTTAATCATATTGCAGAGATTAAGGACTAA
>Gradi1.9645.MONMPI
ATGGGAAACTGTCTAAAGCATTTCAAACAACAACTTCCTTCAATTGCTCCCAAGCCTCTCATTATCCCTCCAATATTTTCAGTGGAGCCAGAAAACGAGAATCTGAGAGTCTTCAGATTCGCGGA-TTGAAGAAAGCGACAAAGAAATTCAGACAAGACAGGGTCGTAGAATGCGAGGATTACTCTGTTCGAAAATTCTACAAGGGCTACATAGATGAAACCACATTTGCACCATCAAGAGCTGGAACCGGAATCGCTGTTTCTGTCATGGAATGTGATAGTTCACGCTCTTTACAAGACTGGATGGCAGTAGTGAGGTCTCTTGGACAGTTGTCTCATCAGAATTTGGTCAATTTCTTGGGTTACTGTTGTGAAGACAACAAACCATTCTTCTTGGTATTTGAATACTCGCACAAAGGAAGTTTGGACAGTCACATTTTCGGAAAAGAAGAAGAGGCATTGCCATGGGAAATACGGGTTAAGATAGCCATTGGAACAGCTCAAGGTCTCGCGTTTCTTCACTCGATCAAGAACAGCCCCCTAAACCGAGAACTCAGGATGCATAACATTATGCTTGACGAGCAATACAATGCAAAAACTGTTCTATCTCGAAACAACCAAACGAAGCTTGGTAGATGAAGGTCTCAAGAGGGGAAGATTTACATACCTATCTCCTGAATGGGGATCGTTAGGTATTTTGGATATGACGACCGATGTTTACATTTTTGGTATGATCTTGCTTGAACTTTTAATGGGTTCCAAGGATAGAAAAAAGATTAAGGAAGAGCAAGGCTTAGTAGATTACTGGACCTCATCTTTCTTGCCAGATAATTATAAGATTGAGGAAATAATCGATCCCCGACTTGGGAGCGATTATTCTGCGAATGCGGCGACACAGATGGGCACACTCATCAACCGATGCACAGCGCATAATACAAAGAAACGGCCATTGATGCAACAAGTATTGGATGGTCTTAATCATATTGCAGAGATTAAGGACTAA
>Gre_0.SALK
ATGGGAAACTGTCTAAAGCATTTCAAACAACAACTTCCTTCAATTGCTCCCAAGCCTCTCATTATCCCTCCAATATTTTCAGTGGAGCCAGAAAACGAGAATCTGAGAGTCTTCAGATTCGCGGA-TTGAAGAAAGCGACAAAGAAATTCAGACAAGACAGGGTCGTAGAATGCGAGGATTACTCTGTTCGAAAATTCTACAAGGGCTACATAGATGAAACCACATTTGCACCATCAAGAGCTGGAACCGGAATCGCTGTTTCTGTCATGGAATGTGATAGTTCACGCTCTTTACAAGACTGGATGGCAGTAGTGAGGTCTCTTGGACAGTTGTCTCATCAGAATTTGGTCAATTTCTTGGGTTACTGTTGTGAAGACAACAAACCATTCTTCTTGGTATTTGAATACTCGCACAAAGGAAGTTTGGACAGTCACATTTTCGGAAAAGAAGAAGAGGCATTGCCATGGGAAATACGGGTTAAGATAGCCATTGGAACAGCTCAAGGTCTCGCGTTTCTTCACTCGATCAAGAACAGCCCCCTAAACCGAGAACTCAGGATGCATAACATTATGCTTGACGAGCAATACAATGCAAAAACTGTTCTATCTCGAACCAACCAAACGAAGCTTGGTAGATGAAGGTCTCAAGAGGGGAAGATTTACATACCTATCTCCTGAATGGGGATCGTTAGGTATTTTGGATATGACGACCGATGTTTACATTTTTGGTATGATCTTGCTTGAACTTTTAATGGGTTCCAAGGATAGAAAAAAGATTAAGGAAGAGCAAGGCTTAGTAGATTACTGGACCTCATCTTTCTTGCCAGATAATTATAAGATTGAGGAAATAATCGATCCCCGACTTGGGAGCGATTATTCTGCGAATGCGGCGACACAGATGGGCACACTCATCAACCGATGCACAGCGCATAATACAAAGAAACGGCCATTGATGCAACAAGTATTGGATGGTCTTAATCATATTGCAGAGATTAAGGACTAA
>Grivo1.9714.MONMPI
ATGGGAAACTGTCTAAAGCATTTCAAACAACAACTTCCTTCAATTGCTCCCAAGCCTCTCATTATCCCTCCAATATTTTCAGTGGAGCCAGAAAACGAGAATCTGAGAGTCTTCAGATTCGCGGA-TTGAAGAAAGCGACAAAGAAATTCAGACAAGACAGGGTCGTAGAATGCGAGGATTACTCTGTTCGAAAATTCTACAAGGGCTACATAGATGAAACCACATTTGCACCATCAAGAGCTGGAACCGGAATCGCTGTTTCTGTCATGGAATGTGATAGTTCACGCTCTTTACAAGACTGGATGGCAGTAGTGAGGTCTCTTGGACAGTTGTCTCATCAGAATTTGGTCAATTTCTTGGGTTACTGTTGTGAAGACAACAAACCATTCTTCTTGGTATTTGAATACTCGCACAAAGGAAGTTTGGACAGTCACATTTTCGGAAAAGAAGAAGAGGCATTGCCATGGGAAATACGGGTTAAGATAGCCATTGGAACAGCTCAAGGTCTCGCGTTTCTTCACTCGATCAAGAACAGCCCCCTAAACCGAGAACTCAGGATGCATAACATTATGCTTGACGAGCAATACAATGCAAAAACTGTTCTATCTCGAACCAACCAAACGAAGCTTGGTAGATGAAGGTCTCAAGAGGGGAAGATTTACATACCTATCTCCTGAATGGGGATCGTTAGGTATTTTGGATATGACGACCGATGTTTACATTTTTGGTATGATCTTGCTTGAACTTTTAATGGGTTCCAAGGATAGAAAAAAGATTAAGGAAGAGCAAGGCTTAGTAGATTACTGGACCTCATCTTTCTTGCCAGATAATTATAAGATTGAGGAAATAATCGATCCCCGACTTGGGAGCGATTATTCTGCGAATGCGGCGACACAGATGGGCACACTCATCAACCGATGCACAGCGCATAATACAAAGAAACGGCCATTGATGCAACAAGTATTGGATGGTCTTAATCATATTGCAGAGATTAAGGACTAA
>Gro3.GMI
ATGGGAAACTGTCTAAAGCATTTCAAACAACAACTTCCTTCAATTGCTCCCAAGCCTCTCATTATCCCTCCAATATTTTCAGTGGAGCCAGAAAACGAGAATCTGAGAGTCTTCAGATTCGCGGA-TTGAAGAAAGCGACAAAGAAATTCAGACAAGACAGGGTCGTAGAATGCGAGGATTACTCTGTTCGAAAATTCTACAAGGGCTACATAGATGAAACCACATTTGCACCATCAAGAGCTGGAACCGGAATCGCTGTTTCTGTCATGGAATGTGATAGTTCACGCTCTTTACAAGACTGGATGGCAGTAGTGAGGTCTCTTGGACAGTTGTCTCATCAGAATTTGGTCAATTTCTTGGGTTACTGTTGTGAAGACAACAAACCATTCTTCTTGGTATTTGAATACTCGCACAAAGGAAGTTTGGACAGTCACATTTTCGGAAAAGAAGAAGAGGCATTGCCATGGGAAATACGGGTTAAGATAGCCATTGGAACAGCTCAAGGTCTCGCGTTTCTTCACTCGATCAAGAACAGCCCCCTAAACCGAGAACTCAGGATGCATAACATTATGCTTGACGAGCAATACAATGCAAAAACTGTTCTATCTCGAACCAACCAAACGAAGCTTGGTAGATGAAGGTCTCAAGAGGGGAAGATTTACATACCTATCTCCTGAATGGGGATCGTTAGGTATTTTGGATATGACGACCGATGTTTACATTTTTGGTATGATCTTGCTTGAACTTTTAATGGGTTCCAAGGATAGAAAAAAGATTAAGGAAGAGCAAGGCTTAGTAGATTACTGGACCTCATCTTTCTTGCCAGATAATTATAAGATTGAGGAAATAATCGATCCCCGACTTGGGAGCGATTATTCTGCGAATGCGGCGACACAGATGGGCACACTCATCAACCGATGCACAGCGCATAATACAAAGAAACGGCCATTGATGCAACAAGTATTGGATGGTCTTAATCATATTGCAGAGATTAAGGACTAA
>Groen12.GMI
ATGGGAAACTGTCTAAAGCATTTCAAACAACAACTTCCTTCAATTGCTCCCAAGCCTCTCATTATCCCTCCAATATTTTCAGTGGAGCCAGAAAACGAGAATCTGAGAGTCTTCAGATTCGCGGA-TTGAAGAAAGCGACAAAGAAATTCAGACAAGACAGGGTCGTAGAATGCGAGGATTACTCTGTTCGAAAATTCTACAAGGGCTACATAGATGAAACCACATTTGCACCATCAAGAGCTGGAACCGGAATCGCTGTTTCTGTCATGGAATGTGATAGTTCACGCTCTTTACAAGACTGGATGGCAGTAGTGAGGTCTCTTGGACAGTTGTCTCATCAGAATTTGGTCAATTTCTTGGGTTACTGTTGTGAAGACAACAAACCATTCTTCTTGGTATTTGAATACTCGCACAAAGGAAGTTTGGACAGTCACATTTTCGGAAAAGAAGAAGAGGCATTGCCATGGGAAATACGGGTTAAGATAGCCATTGGAACAGCTCAAGGTCTCGCGTTTCTTCACTCGATCAAGAACAGCCCCCTAAACCGAGAACTCAGGATGCATAACATTATGCTTGACGAGCAATACAATGCAAAAACTGTTCTATCTCGAACCAACCTAACGAAGCTTGGTAGATGAAGGTCTCAAGAGGGGAAGATTTACATACCTATCTCCTGAATGGGGATCGTTAGGTATTTTGGATATGACGACCGATGTTTACATTTTTGGTATGATCTTGCTTGAACTTTTAATGGGTTCCAAGGATAGAAAAAAGATTAAGGAAGAGCAAGGCTTAGTAGATTACTGGACCTCATCTTTCTTGCCAGATAATTATAAGATTGAGGAAATAATCGATCCCCGTCTTGGGAGCGATTATTCTGCGAATGCGGCGACACAGATGGGCACACTCATCAACCGATGCACAGCGCATAATACAAAGAAACGGCCATTGATGCAACAAGTATTGGATGGTCTTAATCATATTGCAGAGATTAAGGACTAA
>Groen14.GMI
ATGGGAAACTGTCTAAAGCATTTCAAACAACAACTTCCTTCAATTGCTCCCAAGCCTCTCATTATCCCTCCAATATTTTCAGTGGAGCCAGAAAACGAGAATCTGAGAGTCTTCAGATTCGCGGA-TTGAAGAAAGCGACAAAGAAATTCAGACAAGACAGGGTCGTAGAATGCGAGGATTACTCTGTTCGAAAATTCTACAAGGGCTACATAGATGAAACCACATTTGCACCATCAAGAGCTGGAACCGGAATCGCTGTTTCTGTCATGGAATGTGATAGTTCACGCTCTTTACAAGACTGGATGGCAGTAGTGAGGTCTCTTGGACAGTTGTCTCATCAGAATTTGGTCAATTTCTTGGGTTACTGTTGTGAAGACAACAAACCATTCTTCTTGGTATTTGAATACTCGCACAAAGGAAGTTTGGACAGTCACATTTTCGGAAAAGAAGAAGAGGCATTGCCATGGGAAATACGGGTTAAGATAGCCATTGGAACAGCTCAAGGTCTCGCGTTTCTTCACTCGATCAAGAACAGCCCCCTAAACCGAGAACTCAGGATGCATAACATTATGCTTGACGAGCAATACAATGCAAAAACTGTTCTATCTCGAACCAACCAAACGAAGCTTGGTAGATGAAGGTCTCAAGAGGGGAAGATTTACATACCTATCTCCTGAATGGGGATCGTTAGGTATTTTGGATATGACGACCGATGTTTACATTTTTGGTATGATCTTGCTTGAACTTTTAATGGGTTCCAAGGATAGAAAAAAGATTAAGGAAGAGCAAGGCTTAGTAGATTACTGGACCTCATCTTTCTTGCCAGATAATTATAAGATTGAGGAAATAATCGATCCCCGACTTGGGAGCGATTATTCTGCGAATGCGGCGACACAGATGGGCACACTCATCAACCGATGCACAGCGCATAATACAAAGAAACGGCCATTGATGCAACAAGTATTGGATGGTCTTAATCATATTGCAGAGATTAAGGACTAA
>Groen5.GMI
ATGGGAAACTGTCTAAAGCATTTCAAACAACAACTTCCTTCAATTGCTCCCAAGCCTCTCATTATCCCTCCAATATTTTCAGTGGAGCCAGAAAACGAGAATCTGAGAGTCTTCAGATTCGCGGA-TTGAAGAAAGCGACAAAGAAATTCAGACAAGACAGGGTCGTAGAATGCGAGGATTACTCTGTTCGAAAATTCTACAAGGGCTACATAGATGAAACCACATTTGCACCATCAAGAGCTGGAACCGGAATCGCTGTTTCTGTCATGGAATGTGATAGTTCACGCTCTTTACAAGACTGGATGGCAGTAGTGAGGTCTCTTGGACAGTTGTCTCATCAGAATTTGGTCAATTTCTTGGGTTACTGTTGTGAAGACAACAAACCATTCTTCTTGGTATTTGAATACTCGCACAAAGGAAGTTTGGACAGTCACATTTTCGGAAAAGAAGAAGAGGCATTGCCATGGGAAATACGGGTTAAGATAGCCATTGGAACAGCTCAAGGTCTCGCGTTTCTTCACTCGATCAAGAACAGCCCCCTAAACCGAGAACTCAGGATGCATAACATTATGCTTGACGAGCAATACAATGCAAAAACTGTTCTATCTCGAACCAACCTAACGAAGCTTGGTAGATGAAGGTCTCAAGAGGGGAAGATTTACATACCTATCTCCTGAATGGGGATCGTTAGGTATTTTGGATATGACGACCGATGTTTACATTTTTGGTATGATCTTGCTTGAACTTTTAATGGGTTCCAAGGATAGAAAAAAGATTAAGGAAGAGCAAGGCTTAGTAGATTACTGGACCTCATCTTTCTTGCCAGATAATTATAAGATTGAGGAAATAATCGATCCCCGTCTTGGGAGCGATTATTCTGCGAATGCGGCGACACAGATGGGCACACTCATCAACCGATGCACAGCGCATAATACAAAGAAACGGCCATTGATGCAACAAGTATTGGATGGTCTTAATCATATTGCAGAGATTAAGGACTAA
>Gu_0.SALK
ATGGGAAACTGTCTAAAGCATTTCAAACAACAACTTCCTTCAATTGCTCCCAAGCCTCTCATTATCCCTCCAATATTTTCAGTGGAGCCAGAAAACGAGAATCTGAGAGTCTTCAGATTCGCGGATTTGAAGAAAGCGACAAAGAAATTCAGACAAGACAGGGTCGTAGAATGCGAGGATTACTCTGTTCGAAAATTCTACAAGGGCTACATAGATGAAACCACATTTGCACCATCAAGAGCTGGAACCGGAATCGCTGTTTCTGTCATGGAATGTGATAGTTCACGCTCTTTACAAGACTGGATGGCAGTAGTGAGGTCTCTTGGACAGTTGTCTCATCAGAATTTGGTCAATTTCTTGGGTTACTGTTGTGAAGACAACAAACCATTCTTCTTGGTATTTGAATACTCGCACAAAGGAAGTTTGGACAGTCACATTTTCGGAAAAGAAGAAGAGGCATTGCCATGGGAAATACGGGTTAAGATAGCCATTGGAACAGCTCAAGGTCTCGCGTTTCTTCACTCGATCAAGAACAGCCCCCTAAACCGAGAACTCAGGATGCATAACATTATGCTTGACGAGCAATACAATGC-AAAACTGTTCTATCTCGAACCAACCTAACGAAGCTTGGTAGATGAAGGTCTCAAGAGGGGAAGATTTACATACCTATCTCCTGAATGGGGATCGTTAGGTATTTTGGATATGACGACCGATGTTTACATTTTTGGTATGATCTTGCTTGAACTTTTAATGGGTTCCAAGGATAGAAAAAAGATTAAGGAAGAGCAAGGCTTAGTAGATTACTGGACCTCATCTTTCTTGCCAGATAATTATAAGATTGAGGAAATAATCGATCCCCGTCTTGGGAGCGATTATTCTGCGAATGCGGCGACACAGATGGGCACACTCATCAACCGATGCACAGCGCATAATACAAAGAAACGGCCATTGATGCAACAAGTATTGGATGGTCTTAATCATATTGCAGAGATTAAGGACTAA
>Gy_0.SALK
ATGGGAAACTGTCGAAAGCATTTCAAACAACAACTTCCTTCAATTGCTCCCAAGCCTCTCATTATCCCTCCAATATTTTCAGTGGAGCCAGAAAACGAGAATCTGAGAGTCTTCAGATTCGCGGATTTGAAGAAAGCGACAAAGAAATTCAGACAAGACAGGGTCGTAGAATGCGAGGATTACTCTGTTCGAAAATTCTACAAGGGCTACATAGATGAAACCACATTTGCACCATCAAGAGCTGGAACCGGAATCGCTGTTTCTGTCATGGAATGTGATAGTTCACGCTCTTTACAAGACTGGATGGCAGTAGTGAGGTCTCTTGGACAGTTGTCTCATCAGAATTTGGTCAATTTCTTGGGTTACTGTTGTGAAGACAACAAACCATTCTTCTTGGTATTTGAATACTCGCACAAAGGAAGTTTGGACAGTCACATTTTCGGAAAAGAAGAAGAGGCATTGCCATGGGAAATACGGGTTAAGATAGCCATTGGAACAGCTCAAGGTCTCGCGTTTCTTCACTCGATCAAGAACAGCCCCCTAAACCGAGAACTCAGGATGCATAACATTATGCTTGACGAGCAATACAATGC-AAAACTGTTCTATCTCGAACCAACCTAACGAAGCTTGGTAGATGAAGGTCTCAAGAGGGGAAGATTTACATACCTATCTCCTGAATGGGGATCGTTAGGTATTTTGGATATGACGACCGATGTTTACATTTTTGGTATGATCTTGCTTGAACTTTTAATGGGTTCCAAGGATAGAAAAAAGATTAAGGAAGAGCAAGGCTTAGTAGATTACTGGACCTCATCTTTCTTGCCAGATAATTATAAGATTGAGGAAATAATCGATCCCCGTCTTGGGAGCGATTATTCTGCGAATGCGGCGACACAGATGGGCACACTCATCAACCGATGCACAGCGCATAATACAAAGAAACGGCCATTGATGCAACAAGTATTGGATGGTCTTAATCATATTGCAGAGATTAAGGACTAA
>HE1.9769.MONMPI
ATGGGAAACTGTCTAAAGCATTTCAAACAACAACTTCCTTCAATTGCTCCCAAGCCTCTCATTATCCCTCCAATATTTTCAGTGGAGCCAGAAAACGAGAATCTGAGAGTCTTCAGATTCGCGGA-TTGAAGAAAGCGACAAAGAAATTCAGACAAGACAGGGTCGTAGAATGCGAGGATTACTCTGTTCGAAAATTCTACAAGGGCTACATAGATGAAACCACATTTGCACCATCAAGAGCTGGAACCGGAATCGCTGTTTCTGTCATGGAATGTGATAGTTCACGCTCTTTACAAGACTGGATGGCAGTAGTGAGGTCTCTTGGACAGTTGTCTCATCAGAATTTGGTCAATTTCTTGGGTTACTGTTGTGAAGACAACAAACCATTCTTCTTGGTATTTGAATACTCGCACAAAGGAAGTTTGGACAGTCACATTTTCGGAAAAGAAGAAGAGGCATTGCCATGGGAAATACGGGTTAAGATAGCCATTGGAACAGCTCAAGGTCTCGCGTTTCTTCACTCGATCAAGAACAGCCCCCTAAACCGAGAACTCAGGATGCATAACATTATGCTTGACGAGCAATACAATGCAAAAACTGTTCTATCTCGAACCAACCAAACGAAGCTTGGTAGATGAAGGTCTCAAGAGGGGAAGATTTACATACCTATCTCCTGAATGGGGATCGTTAGGTATTTTGGATATGACGACCGATGTTTACATTTTTGGTATGATCTTGCTTGAACTTTTAATGGGTTCCAAGGATAGAAAAAAGATTAAGGAAGAGCAAGGCTTAGTAGATTACTGGACCTCATCTTTCTTGCCAGATAATTATAAGATTGAGGAAATAATCGATCCCCGACTTGGGAGCGATTATTCTGCGAATGCGGCGACACAGATGGGCACACTCATCAACCGATGCACAGCGCATAATACAAAGAAACGGCCATTGATGCAACAAGTATTGGATGGTCTTAATCATATTGCAGAGATTAAGGACTAA
>HKT2.4.MPI
ATGGGAAACTGTCTAAAGCATTTCAAACAACAACTTCCTTCAATTGCTCCCAAGCCTCTCATTATCCCTCCAATATTTTCAGTGGAGCCAGAAAACGAGAATCTGAGAGTCTTCAGATTCGCGGA-TTGAAGAAAGCGACAAAGAAATTCAGACAAGACAGGGTCGTAGAATGCGAGGATTACTCTGTTCGAAAATTCTACAAGGGCTACATAGATGAAACCACATTTGCACCATCAAGAGCTGGAACCGGAATCGCTGTTTCTGTCATGGAATGTGATAGTTCACGCTCTTTACAAGACTGGATGGCAGTAGTGAGGTCTCTTGGACAGTTGTCTCATCAGAATTTGGTCAATTTCTTGGGTTACTGTTGTGAAGACAACAAACCATTCTTCTTGGTATTTGAATACTCGCACAAAGGAAGTTTGGACAGTCACATTTTCGGAAAAGAAGAAGAGGCATTGCCATGGGAAATACGGGTTAAGATAGCCATTGGAACAGCTCAAGGTCTCGCGTTTCTTCACTCGATCAAGAACAGCCCCCTAAACCGAGAACTCAGGATGCATAACATTATGCTTGACGAGCAATACAATGC-AAAACTGTTCTATCTCGAACCAACCAAACGAAGCTTGGTAGATGAAGGTCTCAAGAGGGGAAGATTTACATACCTATCTCCTGAATGGGGATCGTTAGGTATTTTGGATATGACGACCGATGTTTACATTTTTGGTATGATCTTGCTTGAACTTTTAATGGGTTCCAAGGATAGAAAAAAGATTAAGGAAGAGCAAGGCTTAGTAGATTACTGGACCTCATCTTTCTTGCCAGATAATTATAAGATTGAGGAAATAATCGATCCCCGACTTGGGAGCGATTATTCTGCGAATGCGGCGACACAGATGGGCACACTCATCAACCGATGCACAGCGCATAATACAAAGAAACGGCCATTGATGCAACAAGTATTGGATGGTCTTAATCATATTGCAGAGATTAAGGACTAA
>HR_10.SALK
ATGGGAAACTGTCTAAAGCATTTCAAACAACAACTTCCTTCAATTGCTCCCAAGCCTCTCATTATCCCTCCAATATTTTCAGTGGAGCCAGAAAACGAGAATCTGAGAGTCTTCAGATTCGCGGA-TTGAAGAAAGCGACAAAGAAATTCAGACAAGACAGGGTCGTAGAATGCGAGGATTACTCTGTTCGAAAATTCTACAAGGGCTACATAGATGAAACCACATTTGCACCATCAAGAGCTGGAACCGGAATCGCTGTTTCTGTCATGGAATGTGATAGTTCACGCTCTTTACAAGACTGGATGGCAGTAGTGAGGTCTCTTGGACAGTTGTCTCATCAGAATTTGGTCAATTTCTTGGGTTACTGTTGTGAAGACAACAAACCATTCTTCTTGGTATTTGAATACTCGCACAAAGGAAGTTTGGACAGTCACATTTTCGGAAAAGAAGAAGAGGCATTGCCATGGGAAATACGGGTTAAGATAGCCATTGGAACAGCTCAAGGTCTCGCGTTTCTTCACTCGATCAAGAACAGCCCCCTAAACCGAGAACTCAGGATGCATAACATTATGCTTGACGAGCAATACAATGC-AAAACTGTTCTATCTCGAACCAACCAAACGAAGCTTGGTAGATGAAGGTCTCAAGAGGGGAAGATTTACATACCTATCTCCTGAATGGGGATCGTTAGGTATTTTGGATATGACGACCGATGTTTACATTTTTGGTATGATCTTGCTTGAACTTTTAATGGGTTCCAAGGATAGAAAAAAGATTAAGGAAGAGCAAGGCTTAGTAGATTACTGGACCTCATCTTTCTTGCCAGATAATTATAAGATTGAGGAAATAATCGATCCCCGACTTGGGAGCGATTATTCTGCGAATGCGGCGACACAGATGGGCACACTCATCAACCGATGCACAGCGCATAATACAAAGAAACGGCCATTGATGCAACAAGTATTGGATGGTCTTAATCATATTGCAGAGATTAAGGACTAA
>HR_5.SALK
ATGGGAAACTGTCTAAAGCATTTCAAACAACAACTTCCTTCAATTGCTCCCAAGCCTCTCATTATCCCTCCAATATTTTCAGTGGAGCCAGAAAACGAGAATCTGAGAGTCTTCAGATTCGCGGA-TTGAAGAAAGCGACAAAGAAATTCAGACAAGACAGGGTCGTAGAATGCGAGGATTACTCTGTTCGAAAATTCTACAAGGGCTACATAGATGAAACCACATTTGCACCATCAAGAGCTGGAACCGGAATCGCTGTTTCTGTCATGGAATGTGATAGTTCACGCTCTTTACAAGACTGGATGGCAGTAGTGAGGTCTCTTGGACAGTTGTCTCATCAGAATTTGGTCAATTTCTTGGGTTACTGTTGTGAAGACAACAAACCATTCTTCTTGGTATTTGAATACTCGCACAAAGGAAGTTTGGACAGTCACATTTTCGGAAAAGAAGAAGAGGCATTGCCATGGGAAATACGGGTTAAGATAGCCATTGGAACAGCTCAAGGTCTCGCGTTTCTTCACTCGATCAAGAACAGCCCCCTAAACCGAGAACTCAGGATGCATAACATTATGCTTGACGAGCAATACAATGC-AAAACTGTTCTATCTCGAACCAACCAAACGAAGCTTGGTAGATGAAGGTCTCAAGAGGGGAAGATTTACATACCTATCTCCTGAATGGGGATCGTTAGGTATTTTGGATATGACGACCGATGTTTACATTTTTGGTATGATCTTGCTTGAACTTTTAATGGGTTCCAAGGATAGAAAAAAGATTAAGGAAGAGCAAGGCTTAGTAGATTACTGGACCTCATCTTTCTTGCCAGATAATTATAAGATTGAGGAAATAATCGATCCCCGACTTGGGAGCGATTATTCTGCGAATGCGGCGACACAGATGGGCACACTCATCAACCGATGCACAGCGCATAATACAAAGAAACGGCCATTGATGCAACAAGTATTGGATGGTCTTAATCATATTGCAGAGATTAAGGACTAA
>HSm.SALK
ATGGGAAACTGTCTAAAGCATTTCAAACAACAACTTCCTTCAATTGCTCCCAAGCCTCTCATTATCCCTCCAATATTTTCAGTGGAGCCAGAAAACGAGAATCTGAGAGTCTTCAGATTCGCGGA-TTGAAGAAAGCGACAAAGAAATTCAGACAAGACAGGGTCGTAGAATGCGAGGATTACTCTGTTCGAAAATTCTACAAGGGCTACATAGATGAAACCACATTTGCACCATCAAGAGCTGGAACCGGAATCGCTGTTTCTGTCATGGAATGTGATAGTTCACGCTCTTTACAAGACTGGATGGCAGTAGTGAGGTCTCTTGGACAGTTGTCTCATCAGAATTTGGTCAATTTCTTGGGTTACTGTTGTGAAGACAACAAACCATTCTTCTTGGTATTTGAATACTCGCACAAAGGAAGTTTGGACAGTCACATTTTCGGAAAAGAAGAAGAGGCATTGCCATGGGAAATACGGGTTAAGATAGCCATTGGAACAGCTCAAGGTCTCGCGTTTCTTCACTCGATCAAGAACAGCCCCCTAAACCGAGAACTCAGGATGCATAACATTATGCTTGACGGGCAATACAATGC-AAAACTGTTCTATCTCGAACCAACCAAACGAAGCTTGGTAGATGAAGGTCTCAAGAGGGGAAGATTTACATACCTATCTCCTGAATGGGGATCGTTAGGTATTTTGGATATGACGACCGATGTTTACATTTTTGGTATGATCTTGCTTGAACTTTTAATGGGTTCCAAGGATAGAAAAAAGATTAAGGAAGAGCAAGGCTTAGTAGATTACTGGACCTCATCTTTCTTGCCAGATAATTATAAGATTGAGGAAATAATCGATCCCCGACTTGGGAGCGATTATTCTGCGAATGCGGCGACACAGATGGGCACACTCATCAACCGATGCACAGCGCATAATACAAAGAAACGGCCATTGATGCAACAAGTATTGGATGGTCTTAATCATATTGCAGAGATTAAGGACTAA
>HaHBT12.9785.MONMPI
ATGGGAAACTGTCTAAAGCATTTCAAACAACAACTTCCTTCAATTGCTCCCAAGCCTCTCATTATCCCTCCAATATTTTCAGTGGAGCCAGAAAACGAGAATCTGAGAGTCTTCAGATTCGCGGA-TTGAAGAAAGCGACAAAGAAATTCAGACAAGACAGGGTCGTAGAATGCGAGGATTACTCTGTTCGAAAATTCTACAAGGGCTACATAGATGAAACCACATTTGCACCATCAAGAGCTGGAACCGGAATCGCTGTTTCTGTCATGGAATGTGATAGTTCACGCTCTTTACAAGACTGGATGGCAGTAGTGAGGTCTCTTGGACAGTTGTCTCATCAGAATTTGGTCAATTTCTTGGGTTACTGTTGTGAAGACAACAAACCATTCTTCTTGGTATTTGAATACTCGCACAAAGGAAGTTTGGACAGTCACATTTTCGGAAAAGAAGAAGAGGCATTGCCATGGGAAATACGGGTTAAGATAGCCATTGGAACAGCTCAAGGTCTCGCGTTTCTTCACTCGATCAAGAACAGCCCCCTAAACCGAGAACTCAGGATGCATAACATTATGCTTGACGAGCAATACAATGC-AAAACTGTTCTATCTCGAACCAACCAAACGAAGCTTGGTAGATGAAGGTCTCAAGAGGGGAAGATTTACATACCTATCTCCTGAATGGGGATCGTTAGGTATTTTGGATATGACGACCGATGTTTACATTTTTGGTATGATCTTGCTTGAACTTTTAATGGGTTCCAAGGATAGAAAAAAGATTAAGGAAGAGCAAGGCTTAGTAGATTACTGGACCTCATCTTTCTTGCCAGATAATTATAAGATTGAGGAAATAATCGATCCCCGACTTGGGAGCGATTATTCTGCGAATGCGGCGACACAGATGGGCACACTCATCAACCGATGCACAGCGCATAATACAAAGAAACGGCCATTGATGCAACAAGTATTGGATGGTCTTAATCATATTGCAGAGATTAAGGACTAA
>HaHBT210.9797.MONMPI
ATGGGAAACTGTCTAAAGCATTTCAAACAACAACTTCCTTCAATTGCTCCCAAGCCTCTCATTATCCCTCCAATATTTTCAGTGGAGCCAGAAAACGAGAATCTGAGAGTCTTCAGATTCGCGGA-TTGAAGAAAGCGACAAAGAAATTCAGACAAGACAGGGTCGTAGAATGCGAGGATTACTCTGTTCGAAAATTCTACAAGGGCTACATAGATGAAACCACATTTGCACCATCAAGAGCTGGAACCGGAATCGCTGTTTCTGTCATGGAATGTGATAGTTCACGCTCTTTACAAGACTGGATGGCAGTAGTGAGGTCTCTTGGACAGTTGTCTCATCAGAATTTGGTCAATTTCTTGGGTTACTGTTGTGAAGACAACAAACCATTCTTCTTGGTATTTGAATACTCGCACAAAGGAAGTTTGGACAGTCACATTTTCGGAAAAGAAGAAGAGGCATTGCCATGGGAAATACGGGTTAAGATAGCCATTGGAACAGCTCAAGGTCTCGCGTTTCTTCACTCGATCAAGAACAGCCCCCTAAACCGAGAACTCAGGATGCATAACATTATGCTTGACGAGCAATACAATGCAAAAACTGTTCTATCTCGAAACAACCAAACGAAGCTTGGTAGATGAAGGTCTCAAGAGGGGAAGATTTACATACCTATCTCCTGAATGGGGATCGTTAGGTATTTTGGATATGACGACCGATGTTTACATTTTTGGTATGATCTTGCTTGAACTTTTAATGGGTTCCAAGGATAGAAAAAAGATTAAGGAAGAGCAAGGCTTAGTAGATTACTGGACCTCATCTTTCTTGCCAGATAATTATAAGATTGAGGAAATAATCGATCCCCGACTTGGGAGCGATTATTCTGCGAATGCGGCGACACAGATGGGCACACTCATCAACCGATGCACAGCGCATAATACAAAGAAACGGCCATTGATGCAACAAGTATTGGATGGTCTTAATCATATTGCAGAGATTAAGGACTAA
>HaHBT311.9815.MONMPI
ATGGGAAACTGTCTAAAGCATTTCAAACAACAACTTCCTTCAATTGCTCCCAAGCCTCTCATTATCCCTCCAATATTTTCAGTGGAGCCAGAAAACGAGAATCTGAGAGTCTTCAGATTCGCGGA-TTGAAGAAAGCGACAAAGAAATTCAGACAAGACAGGGTCGTAGAATGCGAGGATTACTCTGTTCGAAAATTCTACAAGGGCTACATAGATGAAACCACATTTGCACCATCAAGAGCTGGAACCGGAATCGCTGTTTCTGTCATGGAATGTGATAGTTCACGCTCTTTACAAGACTGGATGGCAGTAGTGAGGTCTCTTGGACAGTTGTCTCATCAGAATTTGGTCAATTTCTTGGGTTACTGTTGTGAAGACAACAAACCATTCTTCTTGGTATTTGAATACTCGCACAAAGGAAGTTTGGACAGTCACATTTTCGGAAAAGAAGAAGAGGCATTGCCATGGGAAATACGGGTTAAGATAGCCATTGGAACAGCTCAAGGTCTCGCGTTTCTTCACTCGATCAAGAACAGCCCCCTAAACCGAGAACTCAGGATGCATAACATTATGCTTGACGAGCAATACAATGCAAAAACTGTTCTATCTCGAACCAACCAAACGAAGCTTGGTAGATGAAGGTCTCAAGAGGGGAAGATTTACATACCTATCTCCTGAATGGGGATCGTTAGGTATTTTGGATATGACGACCGATGTTTACATTTTTGGTATGATCTTGCTTGAACTTTTAATGGGTTCCAAGGATAGAAAAAAGATTAAGGAAGAGCAAGGCTTAGTAGATTACTGGACCTCATCTTTCTTGCCAGATAATTATAAGATTGAGGAAATAATCGATCCCCGACTTGGGAGCGATTATTCTGCGAATGCGGCGACACAGATGGGCACACTCATCAACCGATGCACAGCGCATAATACAAAGAAACGGCCATTGATGCAACAAGTATTGGATGGTCTTAATCATATTGCAGAGATTAAGGACTAA
>HaP13.9786.MONMPI
ATGGGAAACTGTCTAAAGCATTTCAAACAACAACTTCCTTCAATTGCTCCCAAGCCTCTCATTATCCCTCCAATATTTTCAGTGGAGCCAGAAAACGAGAATCTGAGAGTCTTCAGATTCGCGGA-TTGAAGAAAGCGACAAAGAAATTCAGACAAGACAGGGTCGTAGAATGCGAGGATTACTCTGTTCGAAAATTCTACAAGGGCTACATAGATGAAACCACATTTGCACCATCAAGAGCTGGAACCGGAATCGCTGTTTCTGTCATGGAATGTGATAGTTCACGCTCTTTACAAGACTGGATGGCAGTAGTGAGGTCTCTTGGACAGTTGTCTCATCAGAATTTGGTCAATTTCTTGGGTTACTGTTGTGAAGACAACAAACCATTCTTCTTGGTATTTGAATACTCGCACAAAGGAAGTTTGGACAGTCACATTTTCGGAAAAGAAGAAGAGGCATTGCCATGGGAAATACGGGTTAAGATAGCCATTGGAACAGCTCAAGGTCTCGCGTTTCTTCACTCGATCAAGAACAGCCCCCTAAACCGAGAACTCAGGATGCATAACATTATGCTTGACGAGCAATACAATGCAAAAACTGTTCTATCTCGAACCAACCAAACGAAGCTTGGTAGATGAAGGTCTCAAGAGGGGAAGATTTACATACCTATCTCCTGAATGGGGATCGTTAGGTATTTTGGATATGACGACCGATGTTTACATTTTTGGTATGATCTTGCTTGAACTTTTAATGGGTTCCAAGGATAGAAAAAAGATTAAGGAAGAGCAAGGCTTAGTAGATTACTGGACCTCATCTTTCTTGCCAGATAATTATAAGATTGAGGAAATAATCGATCCCCGACTTGGGAGCGATTATTCTGCGAATGCGGCGACACAGATGGGCACACTCATCAACCGATGCACAGCGCATAATACAAAGAAACGGCCATTGATGCAACAAGTATTGGATGGTCTTAATCATATTGCAGAGATTAAGGACTAA
>HaP21.9798.MONMPI
ATGGGAAACTGTCTAAAGCATTTCAAACAACAACTTCCTTCAATTGCTCCCAAGCCTCTCATTATCCCTCCAATATTTTCAGTGGAGCCAGAAAACGAGAATCTGAGAGTCTTCAGATTCGCGGA-TTGAAGAAAGCGACAAAGAAATTCAGACAAGACAGGGTCGTAGAATGCGAGGATTACTCTGTTCGAAAATTCTACAAGGGCTACATAGATGAAACCACATTTGCACCATCAAGAGCTGGAACCGGAATCGCTGTTTCTGTCATGGAATGTGATAGTTCACGCTCTTTACAAGACTGGATGGCAGTAGTGAGGTCTCTTGGACAGTTGTCTCATCAGAATTTGGTCAATTTCTTGGGTTACTGTTGTGAAGACAACAAACCATTCTTCTTGGTATTTGAATACTCGCACAAAGGAAGTTTGGACAGTCACATTTTCGGAAAAGAAGAAGAGGCATTGCCATGGGAAATACGGGTTAAGATAGCCATTGGAACAGCTCAAGGTCTCGCGTTTCTTCACTCGATCAAGAACAGCCCCCTAAACCGAGAACTCAGGATGCATAACATTATGCTTGACGAGCAATACAATGCAAAAACTGTTCTATCTCGAACCAACCAAACGAAGCTTGGTAGATGAAGGTCTCAAGAGGGGAAGATTTACATACCTATCTCCTGAATGGGGATCGTTAGGTATTTTGGATATGACGACCGATGTTTACATTTTTGGTATGATCTTGCTTGAACTTTTAATGGGTTCCAAGGATAGAAAAAAGATTAAGGAAGAGCAAGGCTTAGTAGATTACTGGACCTCATCTTTCTTGCCAGATAATTATAAGATTGAGGAAATAATCGATCCCCGACTTGGGAGCGATTATTCTGCGAATGCGGCGACACAGATGGGCACACTCATCAACCGATGCACAGCGCATAATACAAAGAAACGGCCATTGATGCAACAAGTATTGGATGGTCTTAATCATATTGCAGAGATTAAGGACTAA
>HaSB.9800.MONMPI
ATGGGAAACTGTCTAAAGCATTTCAAACAACAACTTCCTTCAATTGCTCCCAAGCCTCTCATTATCCCTCCAATATTTTCAGTGGAGCCAGAAAACGAGAATCTGAGAGTCTTCAGATTCGCGGA-TTGAAGAAAGCGACAAAGAAATTCAGACAAGACAGGGTCGTAGAATGCGAGGATTACTCTGTTCGAAAATTCTACAAGGGCTACATAGATGAAACCACATTTGCACCATCAAGAGCTGGAACCGGAATCGCTGTTTCTGTCATGGAATGTGATAGTTCACGCTCTTTACAAGACTGGATGGCAGTAGTGAGGTCTCTTGGACAGTTGTCTCATCAGAATTTGGTCAATTTCTTGGGTTACTGTTGTGAAGACAACAAACCATTCTTCTTGGTATTTGAATACTCGCACAAAGGAAGTTTGGACAGTCACATTTTCGGAAAAGAAGAAGAGGCATTGCCATGGGAAATACGGGTTAAGATAGCCATTGGAACAGCTCAAGGTCTCGCGTTTCTTCACTCGATCAAGAACAGCCCCCTAAACCGAGAACTCAGGATGCATAACATTATGCTTGACGAGCAATACAATGCAAAAACTGTTCTATCTCGAACCAACCTAACGAAGCTTGGTAGATGAAGGTCTCAAGAGGGGAAGATTTACATACCTATCTCCTGAATGGGGATCGTTAGGTATTTTGGATATGACGACCGATGTTTACATTTTTGGTATGATCTTGCTTGAACTTTTAATGGGTTCCAAGGATAGAAAAAAGATTAAGGAAGAGCAAGGCTTAGTAGATTACTGGACCTCATCTTTCTTGCCAGATAATTATAAGATTGAGGAAATAATCGATCCCCGTCTTGGGAGCGATTATTCTGCGAATGCGGCGACACAGATGGGCACACTCATCAACCGATGCACAGCGCATAATACAAAGAAACGGCCATTGATGCAACAAGTATTGGATGGTCTTAATCATATTGCAGAGATTAAGGACTAA
>HaSP2.9801.MONMPI
ATGGGAAACTGTCTAAAGCATTTCAAACAACAACTTCCTTCAATTGCTCCCAAGCCTCTCATTATCCCTCCAATATTTTCAGTGGAGCCAGAAAACGAGAATCTGAGAGTCTTCAGATTCGCGGA-TTGAAGAAAGCGACAAAGAAATTCAGACAAGACAGGGTCGTAGAATGCGAGGATTACTCTGTTCGAAAATTCTACAAGGGCTACATAGATGAAACCACATTTGCACCATCAAGAGCTGGAACCGGAATCGCTGTTTCTGTCATGGAATGTGATAGTTCACGCTCTTTACAAGACTGGATGGCAGTAGTGAGGTCTCTTGGACAGTTGTCTCATCAGAATTTGGTCAATTTCTTGGGTTACTGTTGTGAAGACAACAAACCATTCTTCTTGGTATTTGAATACTCGCACAAAGGAAGTTTGGACAGTCACATTTTCGGAAAAGAAGAAGAGGCATTGCCATGGGAAATACGGGTTAAGATAGCCATTGGAACAGCTCAAGGTCTCGCGTTTCTTCACTCGATCAAGAACAGCCCCCTAAACCGAGAACTCAGGATGCATAACATTATGCTTGACGAGCAATACAATGCAAAAACTGTTCTATCTCGAACCAACCAAACGAAGCTTGGTAGATGAAGGTCTCAAGAGGGGAAGATTTACATACCTATCTCCTGAATGGGGATCGTTAGGTATTTTGGATATGACGACCGATGTTTACATTTTTGGTATGATCTTGCTTGAACTTTTAATGGGTTCCAAGGATAGAAAAAAGATTAAGGAAGAGCAAGGCTTAGTAGATTACTGGACCTCATCTTTCTTGCCAGATAATTATAAGATTGAGGAAATAATCGATCCCCGACTTGGGAGCGATTATTCTGCGAATGCGGCGACACAGATGGGCACACTCATCAACCGATGCACAGCGCATAATACAAAGAAACGGCCATTGATGCAACAAGTATTGGATGGTCTTAATCATATTGCAGAGATTAAGGACTAA
>Ha_0.SALK
ATGGGAAACTGTCTAAAGCATTTCAAACAACAACTTCCTTCAATTGCTCCCAAGCCTCTCATTATCCCTCCAATATTTTCAGTGGAGCCAGAAAACGAGAATCTGAGAGTCTTCAGATTCGCGGA-TTGAAGAAAGCGACAAAGAAATTCAGACAAGACAGGGTCGTAGAATGCGAGGATTACTCTGTTCGAAAATTCTACAAGGGCTACATAGATGAAACCACATTTGCACCATCAAGAGCTGGAACCGGAATCGCTGTTTCTGTCATGGAATGTGATAGTTCACGCTCTTTACAAGACTGGATGGCAGTAGTGAGGTCTCTTGGACAGTTGTCTCATCAGAATTTGGTCAATTTCTTGGGTTACTGTTGTGAAGACAACAAACCATTCTTCTTGGTATTTGAATACTCGCACAAAGGAAGTTTGGACAGTCACATTTTCGGAAAAGAAGAAGAGGCATTGCCATGGGAAATACGGGTTAAGATAGCCATTGGAACAGCTCAAGGTCTCGCGTTTCTTCACTCGATCAAGAACAGCCCCCTAAACCGAGAACTCAGGATGCATAACATTATGCTTGACGAGCAATACAATGC-AAAACTGTTCTATCTCGAAACAACCAAACGAAGCTTGGTAGATGAAGGTCTCAAGAGGGGAAGATTTACATACCTATCTCCTGAATGGGGATCGTTAGGTATTTTGGATATGACGACCGATGTTTACATTTTTGGTATGATCTTGCTTGAACTTTTAATGGGTTCCAAGGATAGAAAAAAGATTAAGGAAGAGCAAGGCTTAGTAGATTACTGGACCTCATCTTTCTTGCCAGATAATTATAAGATTGAGGAAATAATCGATCCCCGACTTGGGAGCGATTATTCTGCGAATGCGGCGACACAGATGGGCACACTCATCAACCGATGCACAGCGCATAATACAAAGAAACGGCCATTGATGCAACAAGTATTGGATGGTCTTAATCATATTGCAGAGATTAAGGACTAA
>Had1.GMI
ATGGGAAACTGTCTAAAGCATTTCAAACAACAACTTCCTTCAATTGCTCCCAAGCCTCTCATTATCCCTCCAATATTTTCAGTGGAGCCAGAAAACGAGAATCTGAGAGTCTTCAGATTCGCGGA-TTGAAGAAAGCGACAAAGAAATTCAGACAAGACAGGGTCGTAGAATGCGAGGATTACTCTGTTCGAAAATTCTACAAGGGCTACATAGATGAAACCACATTTGCACCATCAAGAGCTGGAACCGGAATCGCTGTTTCTGTCATGGAATGTGATAGTTCACGCTCTTTACAAGACTGGATGGCAGTAGTGAGGTCTCTTGGACAGTTGTCTCATCAGAATTTGGTCAATTTCTTGGGTTACTGTTGTGAAGACAACAAACCATTCTTCTTGGTATTTGAATACTCGCACAAAGGAAGTTTGGACAGTCACATTTTCGGAAAAGAAGAAGAGGCATTGCCATGGGAAATACGGGTTAAGATAGCCATTGGAACAGCTCAAGGTCTCGCGTTTCTTCACTCGATCAAGAACAGCCCCCTAAACCGAGAACTCAGGATGCATAACATTATGCTTGACGAGCAATACAATGCAAAAACTGTTCTATCTCGAAACAACCAAACGAAGCTTGGTAGATGAAGGTCTCAAGAGGGGAAGATTTACATACCTATCTCCTGAATGGGGATCGTTAGGTATTTTGGATATGACGACCGATGTTTACATTTTTGGTATGATCTTGCTTGAACTTTTAATGGGTTCCAAGGATAGAAAAAAGATTAAGGAAGAGCAAGGCTTAGTAGATTACTGGACCTCATCTTTCTTGCCAGATAATTATAAGATTGAGGAAATAATCGATCCCCGACTTGGGAGCGATTATTCTGCGAATGCGGCGACACAGATGGGCACACTCATCAACCGATGCACAGCGCATAATACAAAGAAACGGCCATTGATGCAACAAGTATTGGATGGTCTTAATCATATTGCAGAGATTAAGGACTAA
>Had2.GMI
ATGGGAAACTGTCTAAAGCATTTCAAACAACAACTTCCTTCAATTGCTCCCAAGCCTCTCATTATCCCTCCAATATTTTCAGTGGAGCCAGAAAACGAGAATCTGAGAGTCTTCAGATTCGCGGA-TTGAAGAAAGCGACAAAGAAATTCAGACAAGACAGGGTCGTAGAATGCGAGGATTACTCTGTTCGAAAATTCTACAAGGGCTACATAGATGAAACCACATTTGCACCATCAAGAGCTGGAACCGGAATCGCTGTTTCTGTCATGGAATGTGATAGTTCACGCTCTTTACAAGACTGGATGGCAGTAGTGAGGTCTCTTGGACAGTTGTCTCATCAGAATTTGGTCAATTTCTTGGGTTACTGTTGTGAAGACAACAAACCATTCTTCTTGGTATTTGAATACTCGCACAAAGGAAGTTTGGACAGTCACATTTTCGGAAAAGAAGAAGAGGCATTGCCATGGGAAATACGGGTTAAGATAGCCATTGGAACAGCTTAAGGTCTCGCGTTTCTTCACTCGATCAAGAACAGCCCCCTAAACCGAGAACTCAGGATGCATAACATTATGCTTGACGAGCAATACAATGCAAAAACTGTTCTATCTCGAACCAACCAAACGAAGCTTGGTAGATGAAGGTCTCAAGAGGGGAAGATTTACATACCTATCTCCTGAATGGGGATCGTTAGGTATTTTGGATATGACGACCGATGTTTACATTTTTGGTATGATCTTGCTTGAACTTTTAATGGGTTCCAAGGATAGAAAAAAGATTAAGGAAGAGCAAGGCTTAGTAGATTACTGGACCTCATCTTTCTTGCCAGATAATTATAAGATTGAGGAAATAATCGATCCCCGACTTGGGAGCGATTATTCTGCGAATGCGGCGACACAGATGGGCACACTCATCAACCGATGCACAGCGCATAATACAAAGAAACGGCCATTGATGCAACAAGTATTGGATGGTCTTAATCATATTGCAGAGATTAAGGACTAA
>Haes1.9791.MONMPI
ATGGGAAACTGTCTAAAGCATTTCAAACAACAACTTCCTTCAATTGCTCCCAAGCCTCTCATTATCCCTCCAATATTTTCAGTGGAGCCAGAAAACGAGAATCTGAGAGTCTTCAGATTCGCGGA-TTGAAGAAAGCGACAAAGAAATTCAGACAAGACAGGGTCGTAGAATGCGAGGATTACTCTGTTCGAAAATTCTACAAGGGCTACATAGATGAAACCACATTTGCACCATCAAGAGCTGGAACCGGAATCGCTGTTTCTGTCATGGAATGTGATAGTTCACGCTCTTTACAAGACTGGATGGCAGTAGTGAGGTCTCTTGGACAGTTGTCTCATCAGAATTTGGTCAATTTCTTGGGTTACTGTTGTGAAGACAACAAACCATTCTTCTTGGTATTTGAATACTCGCACAAAGGAAGTTTGGACAGTCACATTTTCGGAAAAGAAGAAGAGGCATTGCCATGGGAAATACGGGTTAAGATAGCCATTGGAACAGCTCAAGGTCTCGCGTTTCTTCACTCGATCAAGAACAGCCCCCTAAACCGAGAACTCAGGATGCATAACATTATGCTTGACGAGCAATACAATGCAAAAACTGTTCTATCTCGAACCAACCAAACGAAGCTTGGTAGATGAAGGTCTCAAGAGGGGAAGATTTACATACCTATCTCCTGAATGGGGATCGTTAGGTATTTTGGATATGACGACCGATGTTTACATTTTTGGTATGATCTTGCTTGAACTTTTAATGGGTTCCAAGGATAGAAAAAAGATTAAGGAAGAGCAAGGCTTAGTAGATTACTGGACCTCATCTTTCTTGCCAGATAATTATAAGATTGAGGAAATAATCGATCCCCGACTTGGGAGCGATTATTCTGCGAATGCGGCGACACAGATGGGCACACTCATCAACCGATGCACAGCGCATAATACAAAGAAACGGCCATTGATGCAACAAGTATTGGATGGTCTTAATCATATTGCAGAGATTAAGGACTAA
>Hag2.GMI
ATGGGAAACTGTCTAAAGCATTTCAAACAACAACTTCCTTCAATTGCTCCCAAGCCTCTCATTATCCCTCCAATATTTTCAGTGGAGCCAGAAAACGAGAATCTGAGAGTCTTCAGATTCGCGGA-TTGAAGAAAGCGACAAAGAAATTCAGACAAGACAGGGTCGTAGAATGCGAGGATTACTCTGTTCGAAAATTCTACAAGGGCTACATAGATGAAACCACATTTGCACCATCAAGAGCTGGAACCGGAATCGCTGTTTCTGTCATGGAATGTGATAGTTCACGCTCTTTACAAGACTGGATGGCAGTAGTGAGGTCTCTTGGACAGTTGTCTCATCAGAATTTGGTCAATTTCTTGGGTTACTGTTGTGAAGACAACAAACCATTCTTCTTGGTATTTGAATACTCGCACAAAGGAAGTTTGGACAGTCACATTTTCGGAAAAGAAGAAGAGGCATTGCCATGGGAAATACGGGTTAAGATAGCCATTGGAACAGCTCAAGGTCTCGCGTTTCTTCACTCGATCAAGAACAGCCCCCTAAACCGAGAACTCAGGATGCATAACATTATGCTTGACGGGCAATACAATGCAAAAACTGTTCTATCTCGAACCAACCAAACGAAGCTTGGTAGATGAAGGTCTCAAGAGGGGAAGATTTACATACCTATCTCCTGAATGGGGATCGTTAGGTATTTTGGATATGACGACCGATGTTTACATTTTTGGTATGATCTTGCTTGAACTTTTAATGGGTTCCAAGGATAGAAAAAAGATTAAGGAAGAGCAAGGCTTAGTAGATTACTGGACCTCATCTTTCTTGCCAGATAATTATAAGATTGAGGAAATAATCGATCCCCGACTTGGGAGCGATTATTCTGCGAATGCGGCGACACAGATGGGCACACTCATCAACCGATGCACAGCGCATAATACAAAGAAACGGCCATTGATGCAACAAGTATTGGATGGTCTTAATCATATTGCAGAGATTAAGGACTAA
>Hal1.GMI
ATGGGAAACTGTCTAAAGCATTTCAAACAACAACTTCCTTCAATTGCTCCCAAGCCTCTCATTATCCCTCCAATATTTTCAGTGGAGCCAGAAAACGAGAATCTGAGAGTCTTCAGATTCGCGGA-TTGAAGAAAGCGACAAAGAAATTCAGACAAGACAGGGTCGTAGAATGCGAGGATTACTCTGTTCGAAAATTCTACAAGGGCTACATAGATGAAACCACATTTGCACCATCAAGAGCTGGAACCGGAATCGCTGTTTCTGTCATGGAATGTGATAGTTCACGCTCTTTACAAGACTGGATGGCAGTAGTGAGGTCTCTTGGACAGTTGTCTCATCAGAATTTGGTCAATTTCTTGGGTTACTGTTGTGAAGACAACAAACCATTCTTCTTGGTATTTGAATACTCGCACAAAGGAAGTTTGGACAGTCACATTTTCGGAAAAGAAGAAGAGGCATTGCCATGGGAAATACGGGTTAAGATAGCCATTGGAACAGCTCAAGGTCTCGCGTTTCTTCACTCGATCAAGAACAGCCCCCTAAACCGAGAACTCAGGATGCATAACATTATGCTTGACGAGCAATACAATGCAAAAACTGTTCTATCTCGAACCAACCTAACGAAGCTTGGTAGATGAAGGTCTCAAGAGGGGAAGATTTACATACCTATCTCCTGAATGGGGATCGTTAGGTATTTTGGATATGACGACCGATGTTTACATTTTTGGTATGATCTTGCTTGAACTTTTAATGGGTTCCAAGGATAGAAAAAAGATTAAGGAAGAGCAAGGCTTAGTAGATTACTGGACCTCATCTTTCTTGCCAGATAATTATAAGATTGAGGAAATAATCGATCCCCGTCTTGGGAGCGATTATTCTGCGAATGCGGCGACACAGATGGGCACACTCATCAACCGATGCACAGCGCATAATACAAAGAAACGGCCATTGATGCAACAAGTATTGGATGGTCTTAATCATATTGCAGAGATTAAGGACTAA
>Ham1.GMI
ATGGGAAACTGTCTAAAGCATTTCAAACAACAACTTCCTTCAATTGCTCCCAAGCCTCTCATTATCCCTCCAATATTTTCAGTGGAGCCAGAAAACGAGAATCTGAGAGTCTTCAGATTCGCGGA-TTGAAGAAAGCGACAAAGAAATTCAGACAAGACAGGGTCGTAGAATGCGAGGATTACTCTGTTCGAAAATTCTACAAGGGCTACATAGATGAAACCACATTTGCACCATCAAGAGCTGGAACCGGAATCGCTGTTTCTGTCATGGAATGTGATAGTTCACGCTCTTTACAAGACTGGATGGCAGTAGTGAGGTCTCTTGGACAGTTGTCTCATCAGAATTTGGTCAATTTCTTGGGTTACTGTTGTGAAGACAACAAACCATTCTTCTTGGTATTTGAATACTCGCACAAAGGAAGTTTGGACAGTCACATTTTCGGAAAAGAAGAAGAGGCATTGCCATGGGAAATACGGGTTAAGATAGCCATTGGAACAGCTCAAGGTCTCGCGTTTCTTCACTCGATCAAGAACAGCCCCCTAAACCGAGAACTCAGGATGCATAACATTATGCTTGACGGGCAATACAATGCAAAAACTGTTCTATCTCGAACCAACCAAACGAAGCTTGGTAGATGAAGGTCTCAAGAGGGGAAGATTTACATACCTATCTCCTGAATGGGGATCGTTAGGTATTTTGGATATGACGACCGATGTTTACATTTTTGGTATGATCTTGCTTGAACTTTTAATGGGTTCCAAGGATAGAAAAAAGATTAAGGAAGAGCAAGGCTTAGTAGATTACTGGACCTCATCTTTCTTGCCAGATAATTATAAGATTGAGGAAATAATCGATCCCCGACTTGGGAGCGATTATTCTGCGAATGCGGCGACACAGATGGGCACACTCATCAACCGATGCACAGCGCATAATACAAAGAAACGGCCATTGATGCAACAAGTATTGGATGGTCTTAATCATATTGCAGAGATTAAGGACTAA
>Hart2.9799.MONMPI
ATGGGAAACTGTCTAAAGCATTTCAAACAACAACTTCCTTCAATTGCTCCCAAGCCTCTCATTATCCCTCCAATATTTTCAGTGGAGCCAGAAAACGAGAATCTGAGAGTCTTCAGATTCGCGGA-TTGAAGAAAGCGACAAAGAAATTCAGACAAGACAGGGTCGTAGAATGCGAGGATTACTCTGTTCGAAAATTCTACAAGGGCTACATAGATGAAACCACATTTGCACCATCAAGAGCTGGAACCGGAATCGCTGTTTCTGTCATGGAATGTGATAGTTCACGCTCTTTACAAGACTGGATGGCAGTAGTGAGGTCTCTTGGACAGTTGTCTCATCAGAATTTGGTCAATTTCTTGGGTTACTGTTGTGAAGACAACAAACCATTCTTCTTGGTATTTGAATACTCGCACAAAGGAAGTTTGGACAGTCACATTTTCGGAAAAGAAGAAGAGGCATTGCCATGGGAAATACGGGTTAAGATAGCCATTGGAACAGCTCAAGGTCTCGCGTTTCTTCACTCGATCAAGAACAGCCCCCTAAACCGAGAACTCAGGATGCATAACATTATGCTTGACGAGCAATACAATGCAAAAACTGTTCTATCTCGAACCAACCAAACGAAGCTTGGTAGATGAAGGTCTCAAGAGGGGAAGATTTACATACCTATCTCCTGAATGGGGATCGTTAGGTATTTTGGATATGACGACCGATGTTTACATTTTTGGTATGATCTTGCTTGAACTTTTAATGGGTTCCAAGGATAGAAAAAAGATTAAGGAAGAGCAAGGCTTAGTAGATTACTGGACCTCATCTTTCTTGCCAGATAATTATAAGATTGAGGAAATAATCGATCCCCGACTTGGGAGCGATTATTCTGCGAATGCGGCGACACAGATGGGCACACTCATCAACCGATGCACAGCGCATAATACAAAGAAACGGCCATTGATGCAACAAGTATTGGATGGTCTTAATCATATTGCAGAGATTAAGGACTAA
>Hau_0.SALK
ATGGGAAACTGTCTAAAGCATTTCAAACAACAACTTCCTTCAATTGCTCCCAAGCCTCTCATTATCCCTCCAATATTTTCAGTGGAGCCAGAAAACGAGAATCTGAGAGTCTTCAGATTCGCGGA-TTGAAGAAAGCGACAAAGAAATTCAGACAAGACAGGGTCGTAGAATGCGAGGATTACTCTGTTCGAAAATTCTACAAGGGCTACATAGATGAAACCACATTTGCACCATCAAGAGCTGGAACCGGAATCGCTGTTTCTGTCATGGAATGTGATAGTTCACGCTCTTTACAAGACTGGATGGCAGTAGTGAGGTCTCTTGGACAGTTGTCTCATCAGAATTTGGTCAATTTCTTGGGTTACTGTTGTGAAGACAACAAACCATTCTTCTTGGTATTTGAATACTCGCACAAAGGAAGTTTGGACAGTCACATTTTCGGAAAAGAAGAAGAGGCATTGCCATGGGAAATACGGGTTAAGATAGCCATTGGAACAGCTCAAGGTCTCGCGTTTCTTCACTCGATCAAGAACAGCCCCCTAAACCGAGAACTCAGGATGCATAACATTATGCTTGACGAGCAATACAATGC-AAAACTGTTCTATCTCGAACCAACCAAACGAAGCTTGGTAGATGAAGGTCTCAAGAGGGGAAGATTTACATACCTATCTCCTGAATGGGGATCGTTAGGTATTTTGGATATGACGACCGATGTTTACATTTTTGGTATGATCTTGCTTGAACTTTTAATGGGTTCCAAGGATAGAAAAAAGATTAAGGAAGAGCAAGGCTTAGTAGATTACTGGACCTCATCTTTCTTGCCAGATAATTATAAGATTGAGGAAATAATCGATCCCCGACTTGGGAGCGATTATTCTGCGAATGCGGCGACACAGATGGGCACACTCATCAACCGATGCACAGCGCATAATACAAAGAAACGGCCATTGATGCAACAAGTATTGGATGGTCTTAATCATATTGCAGAGATTAAGGACTAA
>Hel3.GMI
ATGGGAAACTGTCTAAAGCATTTCAAACAACAACTTCCTTCAATTGCTCCCAAGCCTCTCATTATCCCTCCAATATTTTCAGTGGAGCCAGAAAACGAGAATCTGAGAGTCTTCAGATTCGCGGA-TTGAAGAAAGCGACAAAGAAATTCAGACAAGACAGGGTCGTAGAATGCGAGGATTACTCTGTTCGAAAATTCTACAAGGGCTACATAGATGAAACCACATTTGCACCATCAAGAGCTGGAACCGGAATCGCTGTTTCTGTCATGGAATGTGATAGTTCACGCTCTTTACAAGACTGGATGGCAGTAGTGAGGTCTCTTGGACAGTTGTCTCATCAGAATTTGGTCAATTTCTTGGGTTACTGTTGTGAAGACAACAAACCATTCTTCTTGGTATTTGAATACTCGCACAAAGGAAGTTTGGACAGTCACATTTTCGGAAAAGAAGAAGAGGCATTGCCATGGGAAATACGGGTTAAGATAGCCATTGGAACAGCTCAAGGTCTCGCGTTTCTTCACTCGATCAAGAACAGCCCCCTAAACCGAGAACTCAGGATGCATAACATTATGCTTGACGAGCAATACAATGCAAAAACTGTTCTATCTCGAACCAACCAAACGAAGCTTGGTAGATGAAGGTCTCAAGAGGGGAAGATTTACATACCTATCTCCTGAATGGGGATCGTTAGGTATTTTGGATATGACGACCGATGTTTACATTTTTGGTATGATCTTGCTTGAACTTTTAATGGGTTCCAAGGATAGAAAAAAGATTAAGGAAGAGCAAGGCTTAGTAGATTACTGGACCTCATCTTTCTTGCCAGATAATTATAAGATTGAGGAAATAATCGATCCCCGACTTGGGAGCGATTATTCTGCGAATGCGGCGACACAGATGGGCACACTCATCAACCGATGCACAGCGCATAATACAAAGAAACGGCCATTGATGCAACAAGTATTGGATGGTCTTAATCATATTGCAGAGATTAAGGACTAA
>Hey_1.SALK
ATGGGAAACTGTCTAAAGCATTTCAAACAACAACTTCCTTCAATTGCTCCCAAGCCTCTCATTATCCCTCCAATATTTTCAGTGGAGCCAGAAAACGAGAATCTGAGAGTCTTCAGATTCGCGGA-TTGAAGAAAGCGACAAAGAAATTCAGACAAGACAGGGTCGTAGAATGCGAGGATTACTCTGTTCGAAAATTCTACAAGGGCTACATAGATGAAACCACATTTGCACCATCAAGAGCTGGAACCGGAATCGCTGTTTCTGTCATGGAATGTGATAGTTCACGCTCTTTACAAGACTGGATGGCAGTAGTGAGGTCTCTTGGACAGTTGTCTCATCAGAATTTGGTCAATTTCTTGGGTTACTGTTGTGAAGACAACAAACCATTCTTCTTGGTATTTGAATACTCGCACAAAGGAAGTTTGGACAGTCACATTTTCGGAAAAGAAGAAGAGGCATTGCCATGGGAAATACGGGTTAAGATAGCCATTGGAACAGCTCAAGGTCTCGCGTTTCTTCACTCGATCAAGAACAGCCCCCTAAACCGAGAACTCAGGATGCATAACATTATGCTTGACGAGCAATACAATGC-AAAACTGTTCTATCTCGAACCAACCAAACGAAGCTTGGTAGATGAAGGTCTCAAGAGGGGAAGATTTACATACCTATCTCCTGAATGGGGATCGTTAGGTATTTTGGATATGACGACCGATGTTTACATTTTTGGTATGATCTTGCTTGAACTTTTAATGGGTTCCAAGGATAGAAAAAAGATTAAGGAAGAGCAAGGCTTAGTAGATTACTGGACCTCATCTTTCTTGCCAGATAATTATAAGATTGAGGAAATAATCGATCCCCGACTTGGGAGCGATTATTCTGCGAATGCGGCGACACAGATGGGCACACTCATCAACCGATGCACAGCGCATAATACAAAGAAACGGCCATTGATGCAACAAGTATTGGATGGTCTTAATCATATTGCAGAGATTAAGGACTAA
>Hh_0.SALK
ATGGGAAACTGTCTAAAGCATTTCAAACAACAACTTCCTTCAATTGCTCCCAAGCCTCTCATTATCCCTCCAATATTTTCAGTGGAGCCAGAAAACGAGAATCTGAGAGTCTTCAGATTCGCGGATTTGAAGAAAGCGACAAAGAAATTCAGACAAGACAGGGTCGTAGAATGCGAGGATTACTCTGTTCGAAAATTCTACAAGGGCTACATAGATGAAACCACATTTGCACCATCAAGAGCTGGAACCGGAATCGCTGTTTCTGTCATGGAATGTGATAGTTCACGCTCTTTACAAGACTGGATGGCAGTAGTGAGGTCTCTTGGACAGTTGTCTCATCAGAATTTGGTCAATTTCTTGGGTTACTGTTGTGAAGACAACAAACCATTCTTCTTGGTATTTGAATACTCGCACAAAGGAAGTTTGGACAGTCACATTTTCGGAAAAGAAGAAGAGGCATTGCCATGGGAAATACGGGTTAAGATAGCCATTGGAACAGCTCAAGGTCTCGCGTTTCTTCACTCGATCAAGAACAGCCCCCTAAACCGAGAACTCAGGATGCATAACATTATGCTTGACGTGCAATACAATGC-AAAACTGTTCTATCTCGAACCAACCAAACGAAGCTTGGTAGATGAAGGTCTCAAGAGGGGAAGATTTACATACCTATCTCCTGAATGGGGATCGTTAGGTATTTTGGATATGACGACCGATGTTTACATTTTTGGTATGATCTTGCTTGAACTTTTAATGGGTTCCAAGGATAGAAAAAAGATTAAGGAAGAGCAAGGCTTAGTAGATTACTGGACCTCATCTTTCTTGCCAGATAATTATAAGATTGAGGAAATAATCGATCCCCGACTTGGGAGCGATTATTCTGCGAATGCGGCGACACAGATGGGCACACTCATCAACCGATGCACAGCGCATAATACAAAGAAACGGCCATTGATGCAACAAGTATTGGATGGTCTTAATCATATTGCAGAGATTAAGGACTAA
>Hi0.WTC
ATGGGAAACTGTCTAAAGCATTTCAAACAACAACTTCCTTCAATTGCTCCCAAGCCTCTCATTATCCCTCCAATATTTTCAGTGGAGCCAGAAAACGAGAATCTGAGAGTCTTCAGATTCGCGGA-TTGAAGAAAGCGACAAAGAAATTCAGACAAGACAGGGTCGTAGAATGCGAGGATTACTCTGTTCGAAAATTCTACAAGGGCTACATAGATGAAACCACATTTGCACCATCAAGAGCTGGAACCGGAATCGCTGTTTCTGTCATGGAATGTGATAGTTCACGCTCTTTACAAGACTGGATGGCAGTAGTGAGGTCTCTTGGACAGTTGTCTCATCAGAATTTGGTCAATTTCTTGGGTTACTGTTGTGAAGACAACAAACCATTCTTCTTGGTATTTGAATACTCGCACAAAGGAAGTTTGGACAGTCACATTTTCGGAAAAGAAGAAGAGGCATTGCCATGGGAAATACGGGTTAAGATAGCCATTGGAACAGCTCAAGGTCTCGCGTTTCTTCACTCGATCAAGAACAGCCCCCTAAACCGAGAACTCAGGATGCATAACATTATGCTTGACGAGCAATACAATGC-AAAACTGTTCTATCTCGAACCAACCTAACGAAGCTTGGTAGATGAAGGTCTCAAGAGGGGAAGATTTACATACCTATCTCCTGAATGGGGATCGTTAGGTATTTTGGATATGACGACCGATGTTTACATTTTTGGTATGATCTTGCTTGAACTTTTAATGGGTTCCAAGGATAGAAAAAAGATTAAGGAAGAGCAAGGCTTAGTAGATTACTGGACCTCATCTTTCTTGCCAGATAATTATAAGATTGAGGAAATAATCGATCCCCGTCTTGGGAGCGATTATTCTGCGAATGCGGCGACACAGATGGGCACACTCATCAACCGATGCACAGCGCATAATACAAAGAAACGGCCATTGATGCAACAAGTATTGGATGGTCTTAATCATATTGCAGAGATTAAGGACTAA
>Hn_0.SALK
ATGGGAAACTGTCTAAAGCATTTCAAACAACAACTTCCTTCAATTGCTCCCAAGCCTCTCATTATCCCTCCAATATTTTCAGTGGAGCCAGAAAACGAGAATCTGAGAGTCTTCAGATTCGCGGA-TTGAAGAAAGCGACAAAGAAATTCAGACAAGACAGGGTCGTAGAATGCGAGGATTACTCTGTTCGAAAATTCTACAAGGGCTACATAGATGAAACCACATTTGCACCATCAAGAGCTGGAACCGGAATCGCTGTTTCTGTCATGGAATGTGATAGTTCACGCTCTTTACAAGACTGGATGGCAGTAGTGAGGTCTCTTGGACAGTTGTCTCATCAGAATTTGGTCAATTTCTTGGGTTACTGTTGTGAAGACAACAAACCATTCTTCTTGGTATTTGAATACTCGCACAAAGGAAGTTTGGACAGTCACATTTTCGGAAAAGAAGAAGAGGCATTGCCATGGGAAATACGGGTTAAGATAGCCATTGGAACAGCTCAAGGTCTCGCGTTTCTTCACTCGATCAAGAACAGCCCCCTAAACCGAGAACTCAGGATGCATAACATTATGCTTGACGAGCAATACAATGCAAAAACTGTTCTATCTCGAACCAACCAAACGAAGCTTGGTAGATGAAGGTCTCAAGAGGGGAAGATTTACATACCTATCTCCTGAATGGGGATCGTTAGGTATTTTGGATATGACGACCGATGTTTACATTTTTGGTATGATCTTGCTTGAACTTTTAATGGGTTCCAAGGATAGAAAAAAGATTAAGGAAGAGCAAGGCTTAGTAGATTACTGGACCTCATCTTTCTTGCCAGATAATTATAAGATTGAGGAAATAATCGATCCCCGACTTGGGAGCGATTATTCTGCGAATGCGGCGACACAGATGGGCACACTCATCAACCGATGCACAGCGCATAATACAAAGAAACGGCCATTGATGCAACAAGTATTGGATGGTCTTAATCATATTGCAGAGATTAAGGACTAA
>Hod.SALK
ATGGGAAACTGTCTAAAGCATTTCAAACAACAACTTCCTTCAATTGCTCCCAAGCCTCTCATTATCCCTCCAATATTTTCAGTGGAGCCAGAAAACGAGAATCTGAGAGTCTTCAGATTCGCGGA-TTGAAGAAAGCGACAAAGAAATTCAGACAAGACAGGGTCGTAGAATGCGAGGATTACTCTGTTCGAAAATTCTACAAGGGCTACATAGATGAAACCACATTTGCACCATCAAGAGCTGGAACCGGAATCGCTGTTTCTGTCATGGAATGTGATAGTTCACGCTCTTTACAAGACTGGATGGCAGTAGTGAGGTCTCTTGGACAGTTGTCTCATCAGAATTTGGTCAATTTCTTGGGTTACTGTTGTGAAGACAACAAACCATTCTTCTTGGTATTTGAATACTCGCACAAAGGAAGTTTGGACAGTCACATTTTCGGAAAAGAAGAAGAGGCATTGCCATGGGAAATACGGGTTAAGATAGCCATTGGAACAGCTCAAGGTCTCGCGTTTCTTCACTCGATCAAGAACAGCCCCCTAAACCGAGAACTCAGGATGCATAACATTATGCTTGACGAGCAATACAATGCAAAAACTGTTCTATCTCGAACCAACCAAACGAAGCTTGGTAGATGAAGGTCTCAAGAGGGGAAGATTTACATACCTATCTCCTGAATGGGGATCGTTAGGTATTTTGGATATGACGACCGATGTTTACATTTTTGGTATGATCTTGCTTGAACTTTTAATGGGTTCCAAGGATAGAAAAAAGATTAAGGAAGAGCAAGGCTTAGTAGATTACTGGACCTCATCTTTCTTGCCAGATAATTATAAGATTGAGGAAATAATCGATCCCCGACTTGGGAGCGATTATTCTGCGAATGCGGCGACACAGATGGGCACACTCATCAACCGATGCACAGCGCATAATACAAAGAAACGGCCATTGATGCAACAAGTATTGGATGGTCTTAATCATATTGCAGAGATTAAGGACTAA
>Hof1.9772.MONMPI
ATGGGAAACTGTCTAAAGCATTTCAAACAACAACTTCCTTCAATTGCTCCCAAGCCTCTCATTATCCCTCCAATATTTTCAGTGGAGCCAGAAAACGAGAATCTGAGAGTCTTCAGATTCGCGGA-TTGAAGAAAGCGACAAAGAAATTCAGACAAGACAGGGTCGTAGAATGCGAGGATTACTCTGTTCGAAAATTCTACAAGGGCTACATAGATGAAACCACATTTGCACCATCAAGAGCTGGAACCGGAATCGCTGTTTCTGTCATGGAATGTGATAGTTCACGCTCTTTACAAGACTGGATGGCAGTAGTGAGGTCTCTTGGACAGTTGTCTCATCAGAATTTGGTCAATTTCTTGGGTTACTGTTGTGAAGACAACAAACCATTCTTCTTGGTATTTGAATACTCGCACAAAGGAAGTTTGGACAGTCACATTTTCGGAAAAGAAGAAGAGGCATTGCCATGGGAAATACGGGTTAAGATAGCCATTGGAACAGCTCAAGGTCTCGCGTTTCTTCACTCGATCAAGAACAGCCCCCTAAACCGAGAACTCAGGATGCATAACATTATGCTTGACGAGCAATACAATGC-AAAACTGTTCTATCTCGAACCAACCAAACGAAGCTTGGTAGATGAAGGTCTCAAGAGGGGAAGATTTACATACCTATCTCCTGAATGGGGATCGTTAGGTATTTTGGATATGACGACCGATGTTTACATTTTTGGTATGATCTTGCTTGAACTTTTAATGGGTTCCAAGGATAGAAAAAAGATTAAGGAAGAGCAAGGCTTAGTAGATTACTGGACCTCATCTTTCTTGCCAGATAATTATAAGATTGAGGAAATAATCGATCCCCGACTTGGGAGCGATTATTCTGCGAATGCGGCGACACAGATGGGCACACTCATCAACCGATGCACAGCGCATAATACAAAGAAACGGCCATTGATGCAACAAGTATTGGATGGTCTTAATCATATTGCAGAGATTAAGGACTAA
>Hola11.GMI
ATGGGAAACTGTCTAAAGCATTTCAAACAACAACTTCCTTCAATTGCTCCCAAGCCTCTCATTATCCCTCCAATATTTTCAGTGGAGCCAGAAAACGAGAATCTGAGAGTCTTCAGATTCGCGGA-TTGAAGAAAGCGACAAAGAAATTCAGACAAGACAGGGTCGTAGAATGCGAGGATTACTCTGTTCGAAAATTCTACAAGGGCTACATAGATGAAACCACATTTGCACCATCAAGAGCTGGAACCGGAATCGCTGTTTCTGTCATGGAATGTGATAGTTCACGCTCTTTACAAGACTGGATGGCAGTAGTGAGGTCTCTTGGACAGTTGTCTCATCAGAATTTGGTCAATTTCTTGGGTTACTGTTGTGAAGACAACAAACCATTCTTCTTGGTATTTGAATACTCGCACAAAGGAAGTTTGGACAGTCACATTTTCGGAAAAGAAGAAGAGGCATTGCCATGGGAAATACGGGTTAAGATAGCCATTGGAACAGCTCAAGGTCTCGCGTTTCTTCACTCGATCAAGAACAGCCCCCTAAACCGAGAACTCAGGATGCATAACATTATGCTTGACGAGCAATACAATGCAAAAACTGTTCTATCTCGAACCAACCAAACGAAGCTTGGTAGATGAAGGTCTCAAGAGGGGAAGATTTACATACCTATCTCCTGAATGGGGATCGTTAGGTATTTTGGATATGACGACCGATGTTTACATTTTTGGTATGATCTTGCTTGAACTTTTAATGGGTTCCAAGGATAGAAAAAAGATTAAGGAAGAGCAAGGCTTAGTAGATTACTGGACCTCATCTTTCTTGCCAGATAATTATAAGATTGAGGAAATAATCGATCCCCGACTTGGGAGCGATTATTCTGCGAATGCGGCGACACAGATGGGCACACTCATCAACCGATGCACAGCGCATAATACAAAGAAACGGCCATTGATGCAACAAGTATTGGATGGTCTTAATCATATTGCAGAGATTAAGGACTAA
>Hola22.GMI
ATGGGAAACTGTCTAAAGCATTTCAAACAACAACTTCCTTCAATTGCTCCCAAGCCTCTCATTATCCCTCCAATATTTTCAGTGGAGCCAGAAAACGAGAATCTGAGAGTCTTCAGATTCGCGGA-TTGAAGAAAGCGACAAAGAAATTCAGACAAGACAGGGTCGTAGAATGCGAGGATTACTCTGTTCGAAAATTCTACAAGGGCTACATAGATGAAACCACATTTGCACCATCAAGAGCTGGAACCGGAATCGCTGTTTCTGTCATGGAATGTGATAGTTCACGCTCTTTACAAGACTGGATGGCAGTAGTGAGGTCTCTTGGACAGTTGTCTCATCAGAATTTGGTCAATTTCTTGGGTTACTGTTGTGAAGACAACAAACCATTCTTCTTGGTATTTGAATACTCGCACAAAGGAAGTTTGGACAGTCACATTTTCGGAAAAGAAGAAGAGGCATTGCCATGGGAAATACGGGTTAAGATAGCCATTGGAACAGCTCAAGGTCTCGCGTTTCTTCACTCGATCAAGAACAGCCCCCTAAACCGAGAACTCAGGATGCATAACATTATGCTTGACGAGCAATACAATGCAAAAACTGTTCTATCTCGAACCAACCAAACGAAGCTTGGTAGATGAAGGTCTCAAGAGGGGAAGATTTACATACCTATCTCCTGAATGGGGATCGTTAGGTATTTTGGATATGACGACCGATGTTTACATTTTTGGTATGATCTTGCTTGAACTTTTAATGGGTTCCAAGGATAGAAAAAAGATTAAGGAAGAGCAAGGCTTAGTAGATTACTGGACCTCATCTTTCTTGCCAGATAATTATAAGATTGAGGAAATAATCGATCCCCGACTTGGGAGCGATTATTCTGCGAATGCGGCGACACAGATGGGCACACTCATCAACCGATGCACAGCGCATAATACAAAGAAACGGCCATTGATGCAACAAGTATTGGATGGTCTTAATCATATTGCAGAGATTAAGGACTAA
>Hola_1_2.GMI
ATGGGAAACTGTCTAAAGCATTTCAAACAACAACTTCCTTCAATTGCTCCCAAGCCTCTCATTATCCCTCCAATATTTTCAGTGGAGCCAGAAAACGAGAATCTGAGAGTCTTCAGATTCGCGGA-TTGAAGAAAGCGACAAAGAAATTCAGACAAGACAGGGTCGTAGAATGCGAGGATTACTCTGTTCGAAAATTCTACAAGGGCTACATAGATGAAACCACATTTGCACCATCAAGAGCTGGAACCGGAATCGCTGTTTCTGTCATGGAATGTGATAGTTCACGCTCTTTACAAGACTGGATGGCAGTAGTGAGGTCTCTTGGACAGTTGTCTCATCAGAATTTGGTCAATTTCTTGGGTTACTGTTGTGAAGACAACAAACCATTCTTCTTGGTATTTGAATACTCGCACAAAGGAAGTTTGGACAGTCACATTTTCGGAAAAGAAGAAGAGGCATTGCCATGGGAAATACGGGTTAAGATAGCCATTGGAACAGCTCAAGGTCTCGCGTTTCTTCACTCGATCAAGAACAGCCCCCTAAACCGAGAACTCAGGATGCATAACATTATGCTTGACGAGCAATACAATGCAAAAACTGTTCTATCTCGAACCAACCAAACGAAGCTTGGTAGATGAAGGTCTCAAGAGGGGAAGATTTACATACCTATCTCCTGAATGGGGATCGTTAGGTATTTTGGATATGACGACCGATGTTTACATTTTTGGTATGATCTTGCTTGAACTTTTAATGGGTTCCAAGGATAGAAAAAAGATTAAGGAAGAGCAAGGCTTAGTAGATTACTGGACCTCATCTTTCTTGCCAGATAATTATAAGATTGAGGAAATAATCGATCCCCGACTTGGGAGCGATTATTCTGCGAATGCGGCGACACAGATGGGCACACTCATCAACCGATGCACAGCGCATAATACAAAGAAACGGCCATTGATGCAACAAGTATTGGATGGTCTTAATCATATTGCAGAGATTAAGGACTAA
>Hov110.GMI
ATGGGAAACTGTCTAAAGCATTTCAAACAACAACTTCCTTCAATTGCTCCCAAGCCTCTCATTATCCCTCCAATATTTTCAGTGGAGCCAGAAAACGAGAATCTGAGAGTCTTCAGATTCGCGGA-TTGAAGAAAGCGACAAAGAAATTCAGACAAGACAGGGTCGTAGAATGCGAGGATTACTCTGTTCGAAAATTCTACAAGGGCTACATAGATGAAACCACATTTGCACCATCAAGAGCTGGAACCGGAATCGCTGTTTCTGTCATGGAATGTGATAGTTCACGCTCTTTACAAGACTGGATGGCAGTAGTGAGGTCTCTTGGACAGTTGTCTCATCAGAATTTGGTCAATTTCTTGGGTTACTGTTGTGAAGACAACAAACCATTCTTCTTGGTATTTGAATACTCGCACAAAGGAAGTTTGGACAGTCACATTTTCGGAAAAGAAGAAGAGGCATTGCCATGGGAAATACGGGTTAAGATAGCCATTGGAACAGCTCAAGGTCTCGCGTTTCTTCACTCGATCAAGAACAGCCCCCTAAACCGAGAACTCAGGATGCATAACATTATGCTTGACGAGCAATACAATGCAAAAACTGTTCTATCTCGAACCAACCTAACGAAGCTTGGTAGATGAAGGTCTCAAGAGGGGAAGATTTACATACCTATCTCCTGAATGGGGATCGTTAGGTATTTTGGATATGACGACCGATGTTTACATTTTTGGTATGATCTTGCTTGAACTTTTAATGGGTTCCAAGGATAGAAAAAAGATTAAGGAAGAGCAAGGCTTAGTAGATTACTGGACCTCATCTTTCTTGCCAGATAATTATAAGATTGAGGAAATAATCGATCCCCGTCTTGGGAGCGATTATTCTGCGAATGCGGCGACACAGATGGGCACACTCATCAACCGATGCACAGCGCATAATACAAAGAAACGGCCATTGATGCAACAAGTATTGGATGGTCTTAATCATATTGCAGAGATTAAGGACTAA
>Hov17.GMI
ATGGGAAACTGTCTAAAGCATTTCAAACAACAACTTCCTTCAATTGCTCCCAAGCCTCTCATTATCCCTCCAATATTTTCAGTGGAGCCAGAAAACGAGAATCTGAGAGTCTTCAGATTCGCGGA-TTGAAGAAAGCGACAAAGAAATTCAGACAAGACAGGGTCGTAGAATGCGAGGATTACTCTGTTCGAAAATTCTACAAGGGCTACATAGATGAAACCACATTTGCACCATCAAGAGCTGGAACCGGAATCGCTGTTTCTGTCATGGAATGTGATAGTTCACGCTCTTTACAAGACTGGATGGCAGTAGTGAGGTCTCTTGGACAGTTGTCTCATCAGAATTTGGTCAATTTCTTGGGTTACTGTTGTGAAGACAACAAACCATTCTTCTTGGTATTTGAATACTCGCACAAAGGAAGTTTGGACAGTCACATTTTCGGAAAAGAAGAAGAGGCATTGCCATGGGAAATACGGGTTAAGATAGCCATTGGAACAGCTCAAGGTCTCGCGTTTCTTCACTCGATCAAGAACAGCCCCCTAAACCGAGAACTCAGGATGCATAACATTATGCTTGACGAGCAATACAATGCAAAAACTGTTCTATCTCGAACCAACCAAACGAAGCTTGGTAGATGAAGGTCTCAAGAGGGGAAGATTTACATACCTATCTCCTGAATGGGGATCGTTAGGTATTTTGGATATGACGACCGATGTTTACATTTTTGGTATGATCTTGCTTGAACTTTTAATGGGTTCCAAGGATAGAAAAAAGATTAAGGAAGAGCAAGGCTTAGTAGATTACTGGACCTCATCTTTCTTGCCAGATAATTATAAGATTGAGGAAATAATCGATCCCCGACTTGGGAGCGATTATTCTGCGAATGCGGCGACACAGATGGGCACACTCATCAACCGATGCACAGCGCATAATACAAAGAAACGGCCATTGATGCAACAAGTATTGGATGGTCTTAATCATATTGCAGAGATTAAGGACTAA
>Hov32.GMI
ATGGGAAACTGTCTAAAGCATTTCAAACAACAACTTCCTTCAATTGCTCCCAAGCCTCTCATTATCCCTCCAATATTTTCAGTGGAGCCAGAAAACGAGAATCTGAGAGTCTTCAGATTCGCGGA-TTGAAGAAAGCGACAAAGAAATTCAGACAAGACAGGGTCGTAGAATGCGAGGATTACTCTGTTCGAAAATTCTACAAGGGCTACATAGATGAAACCACATTTGCACCATCAAGAGCTGGAACCGGAATCGCTGTTTCTGTCATGGAATGTGATAGTTCACGCTCTTTACAAGACTGGATGGCAGTAGTGAGGTCTCTTGGACAGTTGTCTCATCAGAATTTGGTCAATTTCTTGGGTTACTGTTGTGAAGACAACAAACCATTCTTCTTGGTATTTGAATACTCGCACAAAGGAAGTTTGGACAGTCACATTTTCGGAAAAGAAGAAGAGGCATTGCCATGGGAAATACGGGTTAAGATAGCCATTGGAACAGCTCAAGGTCTCGCGTTTCTTCACTCGATCAAGAACAGCCCCCTAAACCGAGAACTCAGGATGCATAACATTATGCTTGACGAGCAATACAATGCAAAAACTGTTCTATCTCGAACCAACCAAACGAAGCTTGGTAGATGAAGGTCTCAAGAGGGGAAGATTTACATACCTATCTCCTGAATGGGGATCGTTAGGTATTTTGGATATGACGACCGATGTTTACATTTTTGGTATGATCTTGCTTGAACTTTTAATGGGTTCCAAGGATAGAAAAAAGATTAAGGAAGAGCAAGGCTTAGTAGATTACTGGACCTCATCTTTCTTGCCAGATAATTATAAGATTGAGGAAATAATCGATCCCCGACTTGGGAGCGATTATTCTGCGAATGCGGCGACACAGATGG........ATCAACCGATGCACAGCGCATAATACAAAGAAACGGCCATTGATGCAACAAGTATTGGATGGTCTTAATCATATTGCAGAGATTAAGGACTAA
>Hov35.GMI
ATGGGAAACTGTCTAAAGCATTTCAAACAACAACTTCCTTCAATTGCTCCCAAGCCTCTCATTATCCCTCCAATATTTTCAGTGGAGCCAGAAAACGAGAATCTGAGAGTCTTCAGATTCGCGGA-TTGAAGAAAGCGACAAAGAAATTCAGACAAGACAGGGTCGTAGAATGCGAGGATTACTCTGTTCGAAAATTCTACAAGGGCTACATAGATGAAACCACATTTGCACCATCAAGAGCTGGAACCGGAATCGCTGTTTCTGTCATGGAATGTGATAGTTCACGCTCTTTACAAGACTGGATGGCAGTAGTGAGGTCTCTTGGACAGTTGTCTCATCAGAATTTGGTCAATTTCTTGGGTTACTGTTGTGAAGACAACAAACCATTCTTCTTGGTATTTGAATACTCGCACAAAGGAAGTTTGGACAGTCACATTTTCGGAAAAGAAGAAGAGGCATTGCCATGGGAAATACGGGTTAAGATAGCCATTGGAACAGCTCAAGGTCTCGCGTTTCTTCACTCGATCAAGAACAGCCCCCTAAACCGAGAACTCAGGATGCATAACATTATGCTTGACGAGCAATACAATGCAAAAACTGTTCTATCTCGAACCAACCAAACGAAGCTTGGTAGATGAAGGTCTCAAGAGGGGAAGATTTACATACCTATCTCCTGAATGGGGATCGTTAGGTATTTTGGATATGACGACCGATGTTTACATTTTTGGTATGATCTTGCTTGAACTTTTAATGGGTTCCAAGGATAGAAAAAAGATTAAGGAAGAGCAAGGCTTAGTAGATTACTGGACCTCATCTTTCTTGCCAGATAATTATAAGATTGAGGAAATAATCGATCCCCGACTTGGGAGCGATTATTCTGCGAATGCGGCGACACAGATGGGCACACTCATCAACCGATGCACAGCGCATAATACAAAGAAACGGCCATTGATGCAACAAGTATTGGATGGTCTTAATCATATTGCAGAGATTAAGGACTAA
>Hov41.GMI
ATGGGAAACTGTCTAAAGCATTTCAAACAACAACTTCCTTCAATTGCTCCCAAGCCTCTCATTATCCCTCCAATATTTTCAGTGGAGCCAGAAAACGAGAATCTGAGAGTCTTCAGATTCGCGGA-TTGAAGAAAGCGACAAAGAAATTCAGACAAGACAGGGTCGTAGAATGCGAGGATTACTCTGTTCGAAAATTCTACAAGGGCTACATAGATGAAACCACATTTGCACCATCAAGAGCTGGAACCGGAATCGCTGTTTCTGTCATGGAATGTGATAGTTCACGCTCTTTACAAGACTGGATGGCAGTAGTGAGGTCTCTTGGACAGTTGTCTCATCAGAATTTGGTCAATTTCTTGGGTTACTGTTGTGAAGACAACAAACCATTCTTCTTGGTATTTGAATACTCGCACAAAGGAAGTTTGGACAGTCACATTTTCGGAAAAGAAGAAGAGGCATTGCCATGGGAAATACGGGTTAAGATAGCCATTGGAACAGCTCAAGGTCTCGCGTTTCTTCACTCGATCAAGAACAGCCCCCTAAACCGAGAACTCAGGATGCATAACATTATGCTTGACGGGCAATACAATGCAAAAACTGTTCTATCTCGAACCAACCAAACGAAGCTTGGTAGATGAAGGTCTCAAGAGGGGAAGATTTACATACCTATCTCCTGAATGGGGATCGTTAGGTATTTTGGATATGACGACCGATGTTTACATTTTTGGTATGATCTTGCTTGAACTTTTAATGGGTTCCAAGGATAGAAAAAAGATTAAGGAAGAGCAAGGCTTAGTAGATTACTGGACCTCATCTTTCTTGCCAGATAATTATAAGATTGAGGAAATAATCGATCCCCGACTTGGGAGCGATTATTCTGCGAATGCGGCGACACAGATGGGCACACTCATCAACCGATGCACAGCGCATAATACAAAGAAACGGCCATTGATGCAACAAGTATTGGATGGTCTTAATCATATTGCAGAGATTAAGGACTAA
>Hovdala2.GMI
ATGGGAAACTGTCTAAAGCATTTCAAACAACAACTTCCTTCAATTGCTCCCAAGCCTCTCATTATCCCTCCAATATTTTCAGTGGAGCCAGAAAACGAGAATCTGAGAGTCTTCAGATTCGCGGA-TTGAAGAAAGCGACAAAGAAATTCAGACAAGACAGGGTCGTAGAATGCGAGGATTACTCTGTTCGAAAATTCTACAAGGGCTACATAGATGAAACCACATTTGCACCATCAAGAGCTGGAACCGGAATCGCTGTTTCTGTCATGGAATGTGATAGTTCACGCTCTTTACAAGACTGGATGGCAGTAGTGAGGTCTCTTGGACAGTTGTCTCATCAGAATTTGGTCAATTTCTTGGGTTACTGTTGTGAAGACAACAAACCATTCTTCTTGGTATTTGAATACTCGCACAAAGGAAGTTTGGACAGTCACATTTTCGGAAAAGAAGAAGAGGCATTGCCATGGGAAATACGGGTTAAGATAGCCATTGGAACAGCTCAAGGTCTCGCGTTTCTTCACTCGATCAAGAACAGCCCCCTAAACCGAGAACTCAGGATGCATAACATTATGCTTGACGAGCAATACAATGCAAAAACTGTTCTATCTCGAAACAACCAAACGAAGCTTGGTAGATGAAGGTCTCAAGAGGGGAAGATTTACATACCTATCTCCTGAATGGGGATCGTTAGGTATTTTGGATATGACGACCGATGTTTACATTTTTGGTATGATCTTGCTTGAACTTTTAATGGGTTCCAAGGATAGAAAAAAGATTAAGGAAGAGCAAGGCTTAGTAGATTACTGGACCTCATCTTTCTTGCCAGATAATTATAAGATTGAGGAAATAATCGATCCCCGACTTGGGAGCGATTATTCTGCGAATGCGGCGACACAGATGGGCACACTCATCAACCGATGCACAGCGCATAATACAAAGAAACGGCCATTGATGCAACAAGTATTGGATGGTCTTAATCATATTGCAGAGATTAAGGACTAA
>Hs_0.SALK
ATGGGAAACTGTCTAAAGCATTTCAAACAACAACTTCCTTCAATTGCTCCCAAGCCTCTCATTATCCCTCCAATATTTTCAGTGGAGCCAGAAAACGAGAATCTGAGAGTCTTCAGATTCGCGGA-TTGAAGAAAGCGACAAAGAAATTCAGACAAGACAGGGTCGTAGAATGCGAGGATTACTCTGTTCGAAAATTCTACAAGGGCTACATAGATGAAACCACATTTGCACCATCAAGAGCTGGAACCGGAATCGCTGTTTCTGTCATGGAATGTGATAGTTCACGCTCTTTACAAGACTGGATGGCAGTAGTGAGGTCTCTTGGACAGTTGTCTCATCAGAATTTGGTCAATTTCTTGGGTTACTGTTGTGAAGACAACAAACCATTCTTCTTGGTATTTGAATACTCGCACAAAGGAAGTTTGGACAGTCACATTTTCGGAAAAGAAGAAGAGGCATTGCCATGGGAAATACGGGTTAAGATAGCCATTGGAACAGCTCAAGGTCTCGCGTTTCTTCACTCGATCAAGAACAGCCCCCTAAACCGAGAACTCAGGATGCATAACATTATGCTTGACGAGCAATACAATGCAAAAACTGTTCTATCTCGAACCAACCAAACGAAGCTTGGTAGATGAAGGTCTCAAGAGGGGAAGATTTACATACCTATCTCCTGAATGGGGATCGTTAGGTATTTTGGATATGACGACCGATGTTTACATTTTTGGTATGATCTTGCTTGAACTTTTAATGGGTTCCAAGGATAGAAAAAAGATTAAGGAAGAGCAAGGCTTAGTAGATTACTGGACCTCATCTTTCTTGCCAGATAATTATAAGATTGAGGAAATAATCGATCCCCGACTTGGGAGCGATTATTCTGCGAATGCGGCGACACAGATGGGCACACTCATCAACCGATGCACAGCGCATAATACAAAGAAACGGCCATTGATGCAACAAGTATTGGATGGTCTTAATCATATTGCAGAGATTAAGGACTAA
>ICE1.MPI
ATGGGAAACTGTCTAAAGCATTTCAAACAACAACTTCCTTCAATTGCTCCCAAGCCTCTCATTATCCCTCCAATATTTTCAGTGGAGCCAGAAAACGAGAATCTGAGAGTCTTCAGATTCGCGGA-TTGAAGAAAGCGACAAAGAAATTCAGACAAGACAGGGTCGTAGAATGCGAGGATTACTCTGTTCGAAAATTCTACAAGGGCTACATAGATGAAACCACATTTGCACCATCAAGAGCTGGAACCGGAATCGCTGTTTCTGTCATGGAATGTGATAGTTCACGCTCTTTACAAGACTGGATGGCAGTAGTGAGGTCTCTTGGACAGTTGTCTCATCAGAATTTGGTCAATTTCTTGGGTTACTGTTGTGAAGACAACAAACCATTCTTCTTGGTATTTGAATACTCGCACAAAGGAAGTTTGGACAGTCACATTTTCGGAAAAGAAGAAGAGGCATTGCCATGGGAAATACGGGTTAAGATAGCCATTGGAACAGCTCAAGGTCTCGCGTTTCTTCACTCGATCAAGAACAGCCCCCTAAACCGAGAACTCAGGATGCATAACATTATGCTTGACGAGCAATACAATGC-AAAACTGTTCTATCTCGAAACAACCAAACGAAGCTTGGTAGATGAAGGTCTCAAGAGGGGAAGATTTACATACCTATCTCCTGAATGGGGATCGTTAGGTATTTTGGATATGACGACCGATGTTTACATTTTTGGTATGATCTTGCTTGAACTTTTAATGGGTTCCAAGGATAGAAAAAAGATTAAGGAAGAGCAAGGCTTAGTAGATTACTGGACCTCATCTTTCTTGCCAGATAATTATAAGATTGAGGAAATAATCGATCCCCGACTTGGGAGCGATTATTCTGCGAATGCGGCGACACAGATGGGCACACTCATCAACCGATGCACAGCGCATAATACAAAGAAACGGCCATTGATGCAACAAGTATTGGATGGTCTTAATCATATTGCAGAGATTAAGGACTAA
>ICE102.MPI
ATGGGAAACTGTCTAAAGCATTTCAAACAACAACTTCCTTCAATTGCTCCCAAGCCTCTCATTATCCCTCCAATATTTTCAGTGGAGCCAGAAAACGAGAATCTGAGAGTCTTCAGATTCGCGGA-TTGAAGAAAGCGACAAAGAAATTCAGACAAGACAGGGTCGTAGAATGCGAGGATTACTCTGTTCGAAAATTCTACAAGGGCTACATAGATGAAACCACATTTGCACCATCAAGAGCTGGAACCGGAATCGCTGTTTCTGTCATGGAATGTGATAGTTCACGCTCTTTACAAGACTGGATGGCAGTAGTGAGGTCTCTTGGACAGTTGTCTCATCAGAATTTGGTCAATTTCTTGGGTTACTGTTGTGAAGACAACAAACCATTCTTCTTGGTATTTGAATACTCGCACAAAGGAAGTTTGGACAGTCACATTTTCGGAAAAGAAGAAGAGGCATTGCCATGGGAAATACGGGTTAAGATAGCCATTGGAACAGCTCAAGGTCTCGCGTTTCTTCACTCGATCAAGAACAGCCCCCTAAACCGAGAACTCAGGATGCATAACATTATGCTTGACGAGCAATACAATGC-AAAACTGTTCTATCTCGAACCAACCTAACGAAGCTTGGTAGATGAAGGTCTCAAGAGGGGAAGATTTACATACCTATCTCCTGAATGGGGATCGTTAGGTATTTTGGATATGACGACCGATGTTTACATTTTTGGTATGATCTTGCTTGAACTTTTAATGGGTTCCAAGGATAGAAAAAAGATTAAGGAAGAGCAAGGCTTAGTAGATTACTGGACCTCATCTTTCTTGCCAGATAATTATAAGATTGAGGAAATAATCGATCCCCGTCTTGGGAGCGATTATTCTGCGAATGCGGCGACACAGATGGGCACACTCATCAACCGATGCACAGCGCATAATACAAAGAAACGGCCATTGATGCAACAAGTATTGGATGGTCTTAATCATATGGCAGAGATTAAGGACTAA
>ICE104.MPI
ATGGGAAACTGTCTAAAGCATTTCAAACAACAACTTCCTTCAATTGCTCCCAAGCCTCTCATTATCCCTCCAATATTTTCAGTGGAGCCAGAAAACGAGAATCTGAGAGTCTTCAGATTCGCGGA-TTGAAGAAAGCGACAAAGAAATTCAGACAAGACAGGGTCGTAGAATGCGAGGATTACTCTGTTCGAAAATTCTACAAGGGCTACATAGATGAAACCACATTTGCACCATCAAGAGCTGGAACCGGAATCGCTGTTTCTGTCATGGAATGTGATAGTTCACGCTCTTTACAAGACTGGATGGCAGTAGTGAGGTCTCTTGGACAGTTGTCTCATCAGAATTTGGTCAATTTCTTGGGTTACTGTTGTGAAGACAACAAACCATTCTTCTTGGTATTTGAATACTCGCACAAAGGAAGTTTGGACAGTCACATTTTCGGAAAAGAAGAAGAGGCATTGCCATGGGAAATACGGGTTAAGATAGCCATTGGAACAGCTCAAGGTCTCGCGTTTCTTCACTCGATCAAGAACAGCCCCCTAAACCGAGAACTCAGGATGCATAACATTATGCTTGACGAGCAATACAATGC-AAAACTGTTCTATCTCGAACCAACCTAACGAAGCTTGGTAGATGAAGGTCTCAAGAGGGGAAGATTTACATACCTATCTCCTGAATGGGGATCGTTAGGTATTTTGGATATGACGACCGATGTTTACATTTTTGGTATGATCTTGCTTGAACTTTTAATGGGTTCCAAGGATAGAAAAAAGATTAAGGAAGAGCAAGGCTTAGTAGATTACTGGACCTCATCTTTCTTGCCAGATAATTATAAGATTGAGGAAATAATCGATCCCCGTCTTGGGAGCGATTATTCTGCGAATGCGGCGACACAGATGGGCACACTCATCAACCGATGCACAGCGCATAATACAAAGAAACGGCCATTGATGCAACAAGTATTGGATGGTCTTAATCATATTGCAGAGATTAAGGACTAA
>ICE106.MPI
ATGGGAAACTGTCTAAAGCATTTCAAACAACAACTTCCTTCAATTGCTCCCAAGCCTCTCATTATCCCTCCAATATTTTCAGTGGAGCCAGAAAACGAGAATCTGAGAGTCTTCAGATTCGCGGA-TTGAAGAAAGCGACAAAGAAATTCAGACAAGACAGGGTCGTAGAATGCGAGGATTACTCTGTTCGAAAATTCTACAAGGGCTACATAGATGAAACCACATTTGCACCATCAAGAGCTGGAACCGGAATCGCTGTTTCTGTCATGGAATGTGATAGTTCACGCTCTTTACAAGACTGGATGGCAGTAGTGAGGTCTCTTGGACAGTTGTCTCATCAGAATTTGGTCAATTTCTTGGGTTACTGTTGTGAAGACAACAAACCATTCTTCTTGGTATTTGAATACTCGCACAAAGGAAGTTTGGACAGTCACATTTTCGGAAAAGAAGAAGAGGCATTGCCATGGGAAATACGGGTTAAGATAGCCATTGGAACAGCTCAAGGTCTCGCGTTTCTTCACTCGATCAAGAACAGCCCCCTAAACCGAGAACTCAGGATGCATAACATTATGCTTGACGAGCAATACAATGCAAAAACTGTTCTATCTCGAACCAACCAAACGAAGCTTGGTAGATGAAGGTCTCAAGAGGGGAAGATTTACATACCTATCTCCTGAATGGGGATCGTTAGGTATTTTGGATATGACGACCGATGTTTACATTTTTGGTATGATCTTGCTTGAACTTTTAATGGGTTCCAAGGATAGAAAAAAGATTAAGGAAGAGCAAGGCTTAGTAGATTACTGGACCTCATCTTTCTTGCCAGATAATTATAAGATTGAGGAAATAATCGATCCCCGACTTGGGAGCGATTATTCTGCGAATGCGGCGACACAGATGGGCACACTCATCAACCGATGCACAGCGCATAATACAAAGAAACGGCCATTGATGCAACAAGTATTGGATGGTCTTAATCATATTGCAGAGATTAAGGACTAA
>ICE107.MPI
ATGGGAAACTGTCTAAAGCATTTCAAACAACAACTTCCTTCAATTGCTCCCAAGCCTCTCATTATCCCTCCAATATTTTCAGTGGAGCCAGAAAACGAGAATCTGAGAGTCTTCAGATTCGCGGA-TTGAAGAAAGCGACAAAGAAATTCAGACAAGACAGGGTCGTAGAATGCGAGGATTACTCTGTTCGAAAATTCTACAAGGGCTACATAGATGAAACCACATTTGCACCATCAAGAGCTGGAACCGGAATCGCTGTTTCTGTCATGGAATGTGATAGTTCACGCTCTTTACAAGACTGGATGGCAGTAGTGAGGTCTCTTGGACAGTTGTCTCATCAGAATTTGGTCAATTTCTTGGGTTACTGTTGTGAAGACAACAAACCATTCTTCTTGGTATTTGAATACTCGCACAAAGGAAGTTTGGACAGTCACATTTTCGGAAAAGAAGAAGAGGCATTGCCATGGGAAATACGGGTTAAGATAGCCATTGGAACAGCTCAAGGTCTCGCGTTTCTTCACTCGATCAAGAACAGCCCCCTAAACCGAGAACTCAGGATGCATAACATTATGCTTGACGAGCAATACAATGC-AAAACTGTTCTATCTCGAACCAACCTAACGAAGCTTGGTAGATGAAGGTCTCAAGAGGGGAAGATTTACATACCTATCTCCTGAATGGGGATCGTTAGGTATTTTGGATATGACGACCGATGTTTACATTTTTGGTATGATCTTGCTTGAACTTTTAATGGGTTCCAAGGATAGAAAAAAGATTAAGGAAGAGCAAGGCTTAGTAGATTACTGGACCTCATCTTTCTTGCCAGATAATTATAAGATTGAGGAAATAATCGATCCCCGTCTTGGGAGCGATTATTCTGCGAATGCGGCGACACAGATGGGCACACTCATCAACCGATGCACAGCGCATAATACAAAGAAACGGCCATTGATGCAACACGTATTGGATGGTCTTAATCATATTGCAGAGATTAAGGACTAA
>ICE111.MPI
ATGGGAAACTGTCTAAAGCATTTCAAACAACAACTTCCTTCAATTGCTCCCAAGCCTCTCATTATCCCTCCAATATTTTCAGTGGAGCCAGAAAACGAGAATCTGAGAGTCTTCAGATTCGCGGA-TTGAAGAAAGCGACAAAGAAATTCAGACAAGACAGGGTCGTAGAATGCGAGGATTACTCTGTTCGAAAATTCTACAAGGGCTACATAGATGAAACCACATTTGCACCATCAAGAGCTGGAACCGGAATCGCTGTTTCTGTCATGGAATGTGATAGTTCACGCTCTTTACAAGACTGGATGGCAGTAGTGAGGTCTCTTGGACAGTTGTCTCATCAGAATTTGGTCAATTTCTTGGGTTACTGTTGTGAAGACAACAAACCATTCTTCTTGGTATTTGAATACTCGCACAAAGGAAGTTTGGACAGTCACATTTTCGGAAAAGAAGAAGAGGCATTGCCATGGGAAATACGGGTTAAGATAGCCATTGGAACAGCTCAAGGTCTCGCGTTTCTTCACTCGATCAAGAACAGCCCCCTAAACCGAGAACTCAGGATGCATAACATTATGCTTGACGAGCAATACAATGCAAAAACTGTTCTATCTCGAACCAACCAAACGAAGCTTGGTAGATGAAGGTCTCAAGAGGGGAAGATTTACATACCTATCTCCTGAATGGGGATCGTTAGGTATTTTGGATATGACGACCGATGTTTACATTTTTGGTATGATCTTGCTTGAACTTTTAATGGGTTCCAAGGATAGAAAAAAGATTAAGGAAGAGCAAGGCTTAGTAGATTACTGGACCTCATCTTTCTTGCCAGATAATTATAAGATTGAGGAAATAATCGATCCCCGACTTGGGAGCGATTATTCTGCGAATGCGGCGACACAGATGGGCACACTCATCAACCGATGCACAGCGCATAATACAAAGAAACGGCCATTGATGCAACAAGTATTGGATGGTCTTAATCATATTGCAGAGATTAAGGACTAA
>ICE112.MPI
ATGGGAAACTGTCTAAAGCATTTCAAACAACAACTTCCTTCAATTGCTCCCAAGCCTCTCATTATCCCTCCAATATTTTCAGTGGAGCCAGAAAACGAGAATCTGAGAGTCTTCAGATTCGCGGA-TTGAAGAAAGCGACAAAGAAATTCAGACAAGACAGGGTCGTAGAATGCGAGGATTACTCTGTTCGAAAATTCTACAAGGGCTACATAGATGAAACCACATTTGCACCATCAAGAGCTGGAACCGGAATCGCTGTTTCTGTCATGGAATGTGATAGTTCACGCTCTTTACAAGACTGGATGGCAGTAGTGAGGTCTATTGGACAGTTGTCTCATCAGAATTTGGTCAATTTCTTGGGTTACTGTTGTGAAGACAACAAACCATTCTTCTTGGTATTTGAATACTCGCACAAAGGAAGTTTGGACAGTCACATTTTCGGAAAAGAAGAAGAGGCATTGCCATGGGAAATACGGGTTAAGATAGCCATTGGAACAGCTCAAGGTCTCGCGTTTCTTCACTCGATCAAGAACAGCCCCCTAAACCGAGAACTCAGGATGCATAACATTATGCTTGACGAGCAATACAATGC-AAAACTGTTCTATCTCGAACCAACCAAACGAAGCTTGGTAGATGAAGGTCTCAAGAGGGGAAGATTTACATACCTATCTCCTGAATGGGGATCGTTAGGTATTTTGGATATGACGACCGATGTTTACATTTTTGGTATGATCTTGCTTGAACTTTTAATGGGTTCCAAGGATAGAAAAAAGATTAAGGAAGAGCAAGGCTTAGTAGATTACTGGACCTCATCTTTCTTGCCAGATATTTATAAGATTGAGGAAATAATCGATCCCCGACTTGGGAGCGATTATTCTGCGAATGCGGCGACACAGATGGGCACACTCATCAACCGATGCACAGCGCATAATACAAAGAAACGGCCATTGATGCAACAAGTATTGGATGGTCTTAATCATATTGCAGAGATTAAGGACTAA
>ICE119.MPI
ATGGGAAACTGTCTAAAGCATTTCAAACAACAACTTCCTTCAATTGCTCCCAAGCCTCTCATTATCCCTCCAATATTTTCAGTGGAGCCAGAAAACGAGAATCTGAGAGTCTTCAGATTCGCGGA-TTGAAGAAAGCGACAAAGAAATTCAGACAAGACAGGGTCGTAGAATGCGAGGATTACTCTGTTCGAAAATTCTACAAGGGCTACATAGATGAAACCACATTTGCACCATCAAGAGCTGGAACCGGAATCGCTGTTTCTGTCATGGAATGTGATAGTTCACGCTCTTTACAAGACTGGATGGCAGTAGTGAGGTCTCTTGGACAGTTGTCTCATCAGAATTTGGTCAATTTCTTGGGTTACTGTTGTGAAGACAACAAACCATTCTTCTTGGTATTTGAATACTCGCACAAAGGAAGTTTGGACAGTCACATTTTCGGAAAAGAAGAAGAGGCATTGCCATGGGAAATACGGGTTAAGATAGCCATTGGAACAGCTCAAGGTCTCGCGTTTCTTCACTCGATCAAGAACAGCCCCCTAAACCGAGAACTCAGGATGCATAACATTATGCTTGACGAGCAATACAATGC-AAAACTGTTCTATCTCGAACCAACCAAACGAAGCTTGGTAGATGAAGGTCTCAAGAGGGGAAGATTTACATACCTATCTCCTGAATGGGGATCGTTAGGTATTTTGGATATGACGACCGATGTTTACATTTTTGGTATGATCTTGCTTGAACTTTTAATGGGTTCCAAGGATAGAAAAAAGATTAAGGAAGAGCAAGGCTTAGTAGATTACTGGACCTCATCTTTCTTGCCAGATAATTATAAGATTGAGGAAATAATCGATCCCCGACTTGGGAGCGATTATTCTGCGAATGCGGCGACACAGATGGGCACACTCATCAACCGATGCACAGCGCATAATACAAAGAAACGGCCATTGATGCAACAAGTATTGGATGGTCTTAATCATATTGCAGAGATTAAGGACTAA
>ICE120.MPI
ATGGGAAACTGTCTAAAGCATTTCAAACAACAACTTCCTTCAATTGCTCCCAAGCCTCTCATTATCCCTCCAATATTTTCAGTGGAGCCAGAAAACGAGAATCTGAGAGTCTTCAGATTCGCGGA-TTGAAGAAAGCGACAAAGAAATTCAGACAAGACAGGGTCGTAGAATGCGAGGATTACTCTGTTCGAAAATTCTACAAGGGCTACATAGATGAAACCACATTTGCACCATCAAGAGCTGGAACCGGAATCGCTGTTTCTGTCATGGAATGTGATAGTTCACGCTCTTTACAAGACTGGATGGCAGTAGTGAGGTCTATTGGACAGTTGTCTCATCAGAATTTGGTCAATTTCTTGGGTTACTGTTGTGAAGACAACAAACCATTCTTCTTGGTATTTGAATACTCGCACAAAGGAAGTTTGGACAGTCACATTTTCGGAAAAGAAGAAGAGGCATTGCCATGGGAAATACGGGTTAAGATAGCCATTGGAACAGCTCAAGGTCTCGCGTTTCTTCACTCGATCAAGAACAGCCCCCTAAACCGAGAACTCAGGATGCATAACATTATGCTTGACGAGCAATACAATGC-AAAACTGTTCTATCTCGAACCAACCAAACGAAGCTTGGTAGATGAAGGTCTCAAGAGGGGAAGATTTACATACCTATCTCCTGAATGGGGATCGTTAGGTATTTTGGATATGACGACCGATGTTTACATTTTTGGTATGATCTTGCTTGAACTTTTAATGGGTTCCAAGGATAGAAAAAAGATTAAGGAAGAGCAAGGCTTAGTAGATTACTGGACCTCATCTTTCTTGCCAGATATTTATAAGATTGAGGAAATAATCGATCCCCGACTTGGGAGCGATTATTCTGCGAATGCGGCGACACAGATGGGCACACTCATCAACCGATGCACAGCGCATAATACAAAGAAACGGCCATTGATGCAACAAGTATTGGATGGTCTTAATCATATTGCAGAGATTAAGGACTAA
>ICE127.MPI
ATGGGAAACTGTCTAAAGCATTTCAAACAACAACTTCCTTCAATTGCTCCCAAGCCTCTCATTATCCCTCCAATATTTTCAGTGGAGCCAGAAAACGAGAATCTGAGAGTCTTCAGATTCGCGGA-TTGAAGAAAGCCACCAAGAAATTCAGACAAGACAGGGTCGTAGAATGCGAGGATTACTCTGTTCGAAAATTCTACAAGGGCTACATAGATGAAACCACATTTGCACCATCAAGAGCTGGAACCGGAATCGCTGTTTCTGTCATGGAATGTGATAGTTCACGCTCTTTACAAGACTGGATGGCAGTAGTGAGGTCTCTTGGACAGTTGTCTCATCAGAATTTGGTCAATTTCTTGGGTTACTGTTGTGAAGACAACAAACCATTCTTCTTGGTATTTGAATACTCGCACAAAGGAAGTTTGGACAGTCACATTTTCGGAAAAGAAGAAGAGGCATTGCCATGGGAAATACGGGTTAAGATAGCCATTGGAACAGCTCAAGGTCTCGCGTTTCTTCACTCGATCAAGAACAGCCCCCTAAACCGAGAACTCAGGATGCATAACATTATGCTTGACGAGCAATACAATGC-AAAACTGTTCTATCTCGAAACAACCAAACGAAGCTTGGTAGATGAAGGTCTCAAGAGGGGAAGATTTACATACCTATCTCCTGAATGGGGATCGTTAGGTATTTTGGATATGACGACCGATGTTTACATTTTTGGTATGATCTTGCTTGAACTTTTAATGGGTTCCAAGGATAGAAAAAAGATTAAGGAAGAGCAAGGCTTAGTAGATTACTGGACCTCATCTTTCTTGCCAGATAATTATAAGATTGAGGAAATAATCGATCCCCGACTTGGGAGCGATTATTCTGCGAATGCGGCGACACAGATGGGCACACTCATCAACCGATGCACAGCGCATAATACAAAGAAACGGCCATTGATGCAACAAGTATTGGATGGTCTTAATCATATTGCAGAGATTAAGGACTAA
>ICE130.MPI
ATGGGAAACTGTCTAAAGCATTTCAAACAACAACTTCCTTCAATTGCTCCCAAGCCTCTCATTATCCCTCCAATATTTTCAGTGGAGCCAGAAAACGAGAATCTGAGAGTCTTCAGATTCGCGGA-TTGAAGAAAGCGACAAAGAAATTCAGACAAGACAGGGTCGTAGAATGCGAGGATTACTCTGTTCGAAAATTCTACAAGGGCTACATAGATGAAACCACATTTGCACCATCAAGAGCTGGAACCGGAATCGCTGTTTCTGTCATGGAATGTGATAGTTCACGCTCTTTACAAGACTGGATGGCAGTAGTGAGGTCTCTTGGACAGTTGTCTCATCAGAATTTGGTCAATTTCTTGGGTTACTGTTGTGAAGACAACAAACCATTCTTCTTGGTATTTGAATACTCGCACAAAGGAAGTTTGGACAGTCACATTTTCGGAAAAGAAGAAGAGGCATTGCCATGGGAAATACGGGTTAAGATAGCCATTGGAACAGCTCAAGGTCTCGCGTTTCTTCACTCGATCAAGAACAGCCCCCTAAACCGAGAACTCAGGATGCATAACATTATGCTTGACGAGCAATACAATGC-AAAACTGTTCTATCTCGAAACAACCAAACGAAGCTTGGTAGATGAAGGTCTCAAGAGGGGAAGATTTACATACCTATCTCCTGAATGGGGATCGTTAGGTATTTTGGATATGACGACCGATGTTTACATTTTTGGTATGATCTTGCTTGAACTTTTAATGGGTTCCAAGGATAGAAAAAAGATTAAGGAAGAGCAAGGCTTAGTAGATTACTGGACCTCATCTTTCTTGCCAGATAATTATAAGATTGAGGAAATAATCGATCCCCGACTTGGGAGCGATTATTCTGCGAATGCGGCGACACAGATGGGCACACTCATCAACCGATGCACAGCGCATAATACAAAGAAACGGCCATTGATGCAACAAGTATTGGATGGTCTTAATCATATTGCAGAGATTAAGGACTAA
>ICE134.MPI
ATGGGAAACTGTCTAAAGCATTTCAAACAACAACTTCCTTCAATTGCTCCCAAGCCTCTCATTATCCCTCCAATATTTTCAGTGGAGCCAGAAAACGAGAATCTGAGAGTCTTCAGATTCGCGGA-TTGAAGAAAGCGACAAAGAAATTCAGACAAGACAGGGTCGTAGAATGCGAGGATTACTCTGTTCGAAAATTCTACAAGGGCTACATAGATGAAACCACATTTGCACCATCAAGAGCTGGAACCGGAATCGCTGTTTCTGTCATGGAATGTGATAGTTCACGCTCTTTACAAGACTGGATGGCAGTAGTGAGGTCTCTTGGACAGTTGTCTCATCAGAATTTGGTCAATTTCTTGGGTTACTGTTGTGAAGACAACAAACCATTCTTCTTGGTATTTGAATACTCGCACAAAGGAAGTTTGGACAGTCACATTTTCGGAAAAGAAGAAGAGGCATTGCCATGGGAAATACGGGTTAAGATAGCCATTGGAACAGCTCAAGGTCTCGCGTTTCTTCACTCGATCAAGAACAGCCCCCTAAACCGAGAACTCAGGATGCATAACATTATGCTTGACGAGCAATACAATGC-AAAACTGTTCTATCTCGAAACAACCAAACGAAGCTTGGTAGATGAAGGTCTCAAGAGGGGAAGATTTACATACCTATCTCCTGAATGGGGATCGTTAGGTATTTTGGATATGACGACCGATGTTTACATTTTTGGTATGATCTTGCTTGAACTTTTAATGGGTTCCAAGGATAGAAAAAAGATTAAGGAAGAGCAAGGCTTAGTAGATTACTGGACCTCATCTTTCTTGCCAGATAATTATAAGATTGAGGAAATAATCGATCCCCGACTTGGGAGCGATTATTCTGCGAATGCGGCGACACAGATGGGCACACTCATCAACCGATGCACAGCGCATAATACAAAGAAACGGCCATTGATGCAACAAGTATTGGATGGTCTTAATCATATTGCAGAGATTAAGGACTAA
>ICE138.MPI
ATGGGAAACTGTCTAAAGCATTTCAAACAACAACTTCCTTCAATTGCTCCCAAGCCTCTCATTATCCCTCCAATATTTTCAGTGGAGCCAGAAAACGAGAATCTGAGAGTCTTCAGATTCGCGGA-TTGAAGAAAGCGACAAAGAAATTCAGACAAGACAGGGTCGTAGAATGCGAGGATTACTCTGTTCGAAAATTCTACAAGGGCTACATAGATGAAACCACATTTGCACCATCAAGAGCTGGAACCGGAATCGCTGTTTCTGTCATGGAATGTGATAGTTCACGCTCTTTACAAGACTGGATGGCAGTAGTGAGGTCTCTTGGACAGTTGTCTCATCAGAATTTGGTCAATTTCTTGGGTTACTGTTGTGAAGACAACAAACCATTCTTCTTGGTATTTGAATACTCGCACAAAGGAAGTTTGGACAGTCACATTTTCGGAAAAGAAGAAGAGGCATTGCCATGGGAAATACGGGTTAAGATAGCCATTGGAACAGCTCAAGGTCTCGCGTTTCTTCACTCGATCAAGAACAGCCCCCTAAACCGAGAACTCAGGATGCATAACATTATGCTTGACGAGCAATACAATGC-AAAACTGTTCTATCTCGAAACAACCAAACGAAGCTTGGTAGATGAAGGTCTCAAGAGGGGAAGATTTACATACCTATCTCCTGAATGGGGATCGTTAGGTATTTTGGATATGACGACCGATGTTTACATTTTTGGTATGATCTTGCTTGAACTTTTAATGGGTTCCAAGGATAGAAAAAAGATTAAGGAAGAGCAAGGCTTAGTAGATTACTGGACCTCATCTTTCTTGCCAGATAATTATAAGATTGAGGAAATAATCGATCCCCGACTTGGGAGCGATTATTCTGCGAATGCGGCGACACAGATGGGCACACTCATCAACCGATGCACAGCGCATAATACAAAGAAACGGCCATTGATGCAACAAGTATTGGATGGTCTTAATCATATTGCAGAGATTAAGGACTAA
>ICE150.MPI
ATGGGAAACTGTCTAAAGCATTTCAAACAACAACTTCCTTCAATTGCTCCCAAGCCTCTCATTATCCCTCCAATATTTTCAGTGGAGCCAGAAAACGAGAATCTGAGAGTCTTCAGATTCGCGGA-TTGAAGAAAGCGACAAAGAAATTCAGACAAGACAGGGTCGTAGAATGCGAGGATTACTCTGTTCGAAAATTCTACAAGGGCTACATAGATGAAACCACATTTGCACCATCAAGAGCTGGAACCGGAATCGCTGTTTCTGTCATGGAATGTGATAGTTCACGCTCTTTACAAGACTGGATGGCAGTAGTGAGGTCTCTTGGACAGTTGTCTCATCAGAATTTGGTCAATTTCTTGGGTTACTGTTGTGAAGACAACAAACCATTCTTCTTGGTATTTGAATACTCGCACAAAGGAAGTTTGGACAGTCACATTTTCGGAAAAGAAGAAGAGGCATTGCCATGGGAAATACGGGTTAAGATAGCCATTGGAACAGCTCAAGGTCTCGCGTTTCTTCACTCGATCAAGAACAGCCCCCTAAACCGAGAACTCAGGATGCATAACATTATGCTTGACGAGCAATACAATGC-AAAACTGTTCTATCTCGAAACAACCAAACGAAGCTTGGTAGATGAAGGTCTCAAGAGGGGAAGATTTACATACCTATCTCCTGAATGGGGATCGTTAGGTATTTTGGATATGACGACCGATGTTTACATTTTTGGTATGATCTTGCTTGAACTTTTAATGGGTTCCAAGGATAGAAAAAAGATTAAGGAAGAGCAAGGCTTAGTAGATTACTGGACCTCATCTTTCTTGCCAGATAATTATAAGATTGAGGAAATAATCGATCCCCGACTTGGGAGCGATTATTCTGCGAATGCGGCGACACAGATGGGCACACTCATCAACCGATGCACAGCGCATAATACAAAGAAACGGCCATTGATGCAACAAGTATTGGATGGTCTTAATCATATTGCAGAGATTAAGGACTAA
>ICE152.MPI
ATGGGAAACTGTCTAAAGCATTTCAAACAACAACTTCCTTCAATTGCTCCCAAGCCTCTCATTATCCCTCCAATATTTTCAGTGGAGCCAGAAAACGAGAATCTGAGAGTCTTCAGATTCGCGGA-TTGAAGAAAGCGACAAAGAAATTCAGACAAGACAGGGTCGTAGAATGCGAGGATTACTCTGTTCGAAAATTCTACAAGGGCTACATAGATGAAACCACATTTGCACCATCAAGAGCTGGAACCGGAATCGCTGTTTCTGTCATGGAATGTGATAGTTCACGCTCTTTACAAGACTGGATGGCAGTAGTGAGGTCTCTTGGACAGTTGTCTCATCAGAATTTGGTCAATTTCTTGGGTTACTGTTGTGAAGACAACAAACCATTCTTCTTGGTATTTGAATACTCGCACAAAGGAAGTTTGGACAGTCACATTTTCGGAAAAGAAGAAGAGGCATTGCCATGGGAAATACGGGTTAAGATAGCCATTGGAACAGCTCAAGGTCTCGCGTTTCTTCACTCGATCAAGAACAGCCCCCTAAACCGAGAACTCAGGATGCATAACATTATGCTTGACGAGCAATACAATGC-AAAACTGTTCTATCTCGAAACAACCAAACGAAGCTTGGTAGATGAAGGTCTCAAGAGGGGAAGATTTACATACCTATCTCCTGAATGGGGATCGTTAGGTATTTTGGATATGACGACCGATGTTTACATTTTTGGTATGATCTTGCTTGAACTTTTAATGGGTTCCAAGGATAGAAAAAAGATTAAGGAAGAGCAAGGCTTAGTAGATTACTGGACCTCATCTTTCTTGCCAGATAATTATAAGATTGAGGAAATAATCGATCCCCGACTTGGGAGCGATTATTCTGCGAATGCGGCGACACAGATGGGCACACTCATCAACCGATGCACAGCGCATAATACAAAGAAACGGCCATTGATGCAACAAGTATTGGATGGTCTTAATCATATTGCAGAGATTAAGGACTAA
>ICE153.MPI
ATGGGAAACTGTCTAAAGCATTTCAAACAACAACTTCCTTCAATTGCTCCCAAGCCTCTCATTATCCCTCCAATATTTTCAGTGGAGCCAGAAAACGAGAATCTGAGAGTCTTCAGATTCGCGGA-TTGAAGAAAGCGACAAAGAAATTCAGACAAGACAGGGTCGTAGAATGCGAGGATTACTCTGTTCGAAAATTCTACAAGGGCTACATAGATGAAACCACATTTGCACCATCAAGAGCTGGAACCGGAATCGCTGTTTCTGTCATGGAATGTGATAGTTCACGCTCTTTACAAGACTGGATGGCAGTAGTGAGGTCTCTTGGACAGTTGTCTCATCAGAATTTGGTCAATTTCTTGGGTTACTGTTGTGAAGACAACAAACCATTCTTCTTGGTATTTGAATACTCGCACAAAGGAAGTTTGGACAGTCACATTTTCGGAAAAGAAGAAGAGGCATTGCCATGGGAAATACGGGTTAAGATAGCCATTGGAACAGCTCAAGGTCTCGCGTTTCTTCACTCGATCAAGAACAGCCCCCTAAACCGAGAACTCAGGATGCATAACATTATGCTTGACGAGCAATACAATGC-AAAACTGTTCTATCTCGAAACAACCAAACGAAGCTTGGTAGATGAAGGTCTCAAGAGGGGAAGATTTACATACCTATCTCCTGAATGGGGATCGTTAGGTATTTTGGATATGACGACCGATGTTTACATTTTTGGTATGATCTTGCTTGAACTTTTAATGGGTTCCAAGGATAGAAAAAAGATTAAGGAAGAGCAAGGCTTAGTAGATTACTGGACCTCATCTTTCTTGCCAGATAATTATAAGATTGAGGAAATAATCGATCCCCGACTTGGGAGCGATTATTCTGCGAATGCGGCGACACAGATGGGCACACTCATCAACCGATGCACAGCGCATAATACAAAGAAACGGCCATTGATGCAACAAGTATTGGATGGTCTTAATCATATTGCAGAGATTAAGGACTAA
>ICE163.MPI
ATGGGAAACTGTCTAAAGCATTTCAAACAACAACTTCCTTCAATTGCTCCCAAGCCTCTCATTATCCCTCCAATATTTTCAGTGGAGCCAGAAAACGAGAATCTGAGAGTCTTCAGATTCGCGGA-TTGAAGAAAGCGACAAAGAAATTCAGACAAGACAGGGTCGTAGAATGCGAGGATTACTCTGTTCGAAAATTCTACAAGGGCTACATAGATGAAACCACATTTGCACCATCAAGAGCTGGAACCGGAATCGCTGTTTCTGTCATGGAATGTGATAGTTCACGCTCTTTACAAGACTGGATGGCAGTAGTGAGGTCTCTTGGACAGTTGTCTCATCAGAATTTGGTCAATTTCTTGGGTTACTGTTGTGAAGACAACAAACCATTCTTCTTGGTATTTGAATACTCGCACAAAGGAAGTTTGGACAGTCACATTTTCGGAAAAGAAGAAGAGGCATTGCCATGGGAAATACGGGTTAAGATAGCCATTGGAACAGCTCAAGGTCTCGCGTTTCTTCACTCGATCAAGAACAGCCCCCTAAACCGAGAACTCAGGATGCATAACATTATGCTTGACGAGCAATACAATGC-AAAACTGTTCTATCTCGAACCAACCAAACGAAGCTTGGTAGATGAAGGTCTCAAGAGGGGAAGATTTACATACCTATCTCCTGAATGGGGATCGTTAGGTATTTTGGATATGACGACCGATGTTTACATTTTTGGTATGATCTTGCTTGAACTTTTAATGGGTTCCAAGGATAGAAAAAAGATTAAGGAAGAGCAAGGCTTAGTAGATTACTGGACCTCATCTTTCTTGCCAGATAATTATAAGATTGAGGAAATAATCGATCCCCGACTTGGGAGCGATTATTCTGCGAATGCGGCGACACAGATGGGCACACTCATCAACCGATGCACAGCGCATAATACAAAGAAACGGCCATTGATGCAACAAGTATTGGATGGTCTTAATCATATTGCAGAGATTAAGGACTAA
>ICE169.MPI
ATGGGAAACTGTCTAAAGCATTTCAAACAACAACTTCCTTCAATTGCTCCCAAGCCTCTCATTATCCCTCCAATATTTTCAGTGGAGCCCGAAAACGAGAATCTGAGAGTCTTCAGATTCGCGGA-TTGAAGAAAGCGACAAAGAAATTCAGACAAGACAGGGTCGTAGAATGCGAGGATTACTCTGTTCGAAAATTCTACAAGGGCTACATAGATGAAACCACATTTGCACCATCAAGAGCTGGAACCGGAATCGCTGTTTCTGTCATGGAATGTGATAGTTCACGCTCTTTACAAGACTGGATGGCAGTAGTGAGGTCTCTTGGACAGTTGTCTCATCAGAATTTGGTCAATTTCTTGGGTTACTGTTGTGAAGACAACAAACCATTCTTCTTGGTATTTGAATACTCGCACAAAGGAAGTTTGGACAGTCACATTTTCGGAAAAGAAGAAGAGGCATTGCCATGGGAAATACGGGTTAAGATAGCCATTGGAACAACTCAAGGTCTCGCGTTTCTTCACTCGATCAAGAACAGCCCCCTAAACCGAGAACTCAGGATGCATAACATTATGCTTGACGAGCAATACAATGC-AAAACTGTTCTATCTCGAACCAACCAAACGAAGCTTGGTAGATGAAGGTCTCAAGAGGGGAAGATTTACATACCTATCTCCTGAATGGGGATCGTTAGGTATTTTGGATATGACGACCGATGTTTACATTTTTGGTATGATCTTGCTTGAACTTTTAATGGGTTCCAAGGATAGAAAAAAGATTAAGGAAGAGCAAGGCTTAGTAGATTACTGGACCTCATCTTTCTTGCCAGATAATTATAAGATTGAGGAAATAATCGATCCCCGACTTGGGAGCGATTATTCTGCGAATGCGGCGACACAGATGGGCACACTCATCAACCGATGCACAGCGCATAATACAAAGAAACGGCCATTGATGCAACAAGTATTGGATGGTCTTAATCATATTGCAGAGATTAAGGACTAA
>ICE173.MPI
ATGGGAAACTGTCTAAAGCATTTCAAACAACAACTTCCTTCAATTGCTCCCAAGCCTCTCATTATCCCTCCAATATTTTCAGTGGAGCCCGAAAACGAGAATCTGAGAGTCTTCAGATTCGCGGA-TTGAAGAAAGCGACAAAGAAATTCAGACAAGACAGGGTCGTAGAATGCGAGGATTACTCTGTTCGAAAATTCTACAAGGGCTACATAGATGAAACCACATTTGCACCATCAAGAGCTGGAACCGGAATCGCTGTTTCTGTCATGGAATGTGATAGTTCACGCTCTTTACAAGACTGGATGGCAGTAGTGAGGTCTCTTGGACAGTTGTCTCATCAGAATTTGGTCAATTTCTTGGGTTACTGTTGTGAAGACAACAAACCATTCTTCTTGGTATTTGAATACTCGCACAAAGGAAGTTTGGACAGTCACATTTTCGGAAAAGAAGAAGAGGCATTGCCATGGGAAATACGGGTTAAGATAGCCATTGGAACAACTCAAGGTCTCGCGTTTCTTCACTCGATCAAGAACAGCCCCCTAAACCGAGAACTCAGGATGCATAACATTATGCTTGACGAGCAATACAATGC-AAAACTGTTCTATCTCGAACCAACCAAACGAAGCTTGGTAGATGAAGGTCTCAAGAGGGGAAGATTTACATACCTATCTCCTGAATGGGGATCGTTAGGTATTTTGGATATGACGACCGATGTTTACATTTTTGGTATGATCTTGCTTGAACTTTTAATGGGTTCCAAGGATAGAAAAAAGATTAAGGAAGAGCAAGGCTTAGTAGATTACTGGACCTCATCTTTCTTGCCAGATAATTATAAGATTGAGGAAATAATCGATCCCCGACTTGGGAGCGATTATTCTGCGAATGCGGCGACACAGATGGGCACACTCATCAACCGATGCACAGCGCATAATACAAAGAAACGGCCATTGATGCAACAAGTATTGGATGGTCTTAATCATATTGCAGAGATTAAGGACTAA
>ICE181.MPI
ATGGGAAACTGTCTAAAGCATTTCAAACAACAACTTCCTTCAATTGCTCCCAAGCCTCTCATTATCCCTCCAATATTTTCAGTGGAGCCAGAAAACGAGAATCTGAGAGTCTTCAGATTCGCGGA-TTGAAGAAAGCGACAAAGAAATTCAGACAAGACAGGGTCGTAGAATGCGAGGATTACTCTGTTCGAAAATTCTACAAGGGCTACATAGATGAAACCACATTTGCACCATCAAGAGCTGGAACCGGAATCGCTGTTTCTGTCATGGAATGTGATAGTTCACGCTCTTTACAAGACTGGATGGCAGTAGTGAGGTCTCTTGGACAGTTGTCTCATCAGAATTTGGTCAATTTCTTGGGTTACTGTTGTGAAGACAACAAACCATTCTTCTTGGTATTTGAATACTCGCACAAAGGAAGTTTGGACAGTCACATTTTCGGAAAAGAAGAAGAGGCATTGCCATGGGAAATACGGGTTAAGATAGCCATTGGAACAGCTCAAGGTCTCGCGTTTCTTCACTCGATCAAGAACAGCCCCCTAAACCGAGAACTCAGGATGCATAACATTATGCTTGACGAGCAATACAATGC-AAAACTGTTCTATCTCGAACCAACCAAACGAAGCTTGGTAGATGAAGGTCTCAAGAGGGGAAGATTTACATACCTATCTCCTGAATGGGGATCGTTAGGTATTTTGGATATGACGACCGATGTTTACATTTTTGGTATGATCTTGCTTGAACTTTTAATGGGTTCCAAGGATAGAAAAAAGATTAAGGAAGAGCAAGGCTTAGTAGATTACTGGACCTCATCTTTCTTGCCAGATAATTATAAGATTGAGGAAATAATCGATCCCCGACTTGGGAGCGATTATTCTGCGAATGCGGCGACACAGATGGGCACACTCATCAACCGATGCACAGCGCATAATACAAAGAAACGGCCATTGATGCAACAAGTATTGGATGGTCTTAATCATATTGCAGAGATTAAGGACTAA
>ICE21.MPI
ATGGGAAACTGTCTAAAGCATTTCAAACAACAACTTCCTTCAATTGCTCCCAAGCCTCTCATTATCCCTCCAATATTTTCAGTGGAGCCAGAAAACGAGAATCTGAGAGTCTTCAGATTCGCGGA-TTGAAGAAAGCGACAAAGAAATTCAGACAAGACAGGGTCGTAGAATGCGAGGATTACTCTGTTCGAAAATTCTACAAGGGCTACATAGATGAAACCACATTTGCACCATCAAGAGCTGGAACCGGAATCGCTGTTTCTGTCATGGAATGTGATAGTTCACGCTCTTTACAAGACTGGATGGCAGTAGTGAGGTCTCTTGGACAGTTGTCTCATCAGAATTTGGTCAATTTCTTGGGTTACTGTTGTGAAGACAACAAACCATTCTTCTTGGTATTTGAATACTCGCACAAAGGAAGTTTGGACAGTCACATTTTCGGAAAAGAAGAAGAGGCATTGCCATGGGAAATACGGGTTAAGATAGCCATTGGAACAGCTCAAGGTCTCGCGTTTCTTCACTCGATCAAGAACAGCCCCCTAAACCGAGAACTCAGGATGCATAACATTATGCTTGACGAGCAATACAATGCAAAAACTGTTCTATCTCGAACCAACCAAACGAAGCTTGGTAGATGAAGGTCTCAAGAGGGGAAGATTTACATACCTATCTCCTGAATGGGGATCGTTAGGTATTTTGGATATGACGACCGATGTTTACATTTTTGGTATGATCTTGCTTGAACTTTTAATGGGTTCCAAGGATAGAAAAAAGATTAAGGAAGAGCAAGGCTTAGTAGATTACTGGACCTCATCTTTCTTGCCAGATAATTATAAGATTGAGGAAATAATCGATCCCCGACTTGGGAGCGATTATTCTGCGAATGCGGCGACACAGATGGGCACACTCATCAACCGATGCACAGCGCATAATACAAAGAAACGGCCATTGATGCAACAAGTATTGGATGGTCTTAATCATATTGCAGAGATTAAGGACTAA
>ICE212.MPI
ATGGGAAACTGTCTAAAGCATTTCAAACAACAACTTCCTTCAATTGCTCCCAAGCCTCTCATTATCCCTCCAATATTTTCAGTGGAGCCAGAAAACGAGAATCTGAGAGTCTTCAGATTCGCGGA-TTGAAGAAAGCGACAAAGAAATTCAGACAAGACAGGGTCGTAGAATGCGAGGATTACTCTGTTCGAAAATTCTACAAGGGCTACATAGATGAAACCACATTTGCACCATCAAGAGCTGGAACCGGAATCGCTGTTTCTGTCATGGAATGTGATAGTTCACGCTCTTTACAAGACTGGATGGCAGTAGTGAGGTCTCTTGGACAGTTGTCTCATCAGAATTTGGTCAATTTCTTGGGTTACTGTTGTGAAGACAACAAACCATTCTTCTTGGTATTTGAATACTCGCACAAAGGAAGTTTGGACAGTCACATTTTCGGAAAAGAAGAAGAGGCATTGCCATGGGAAATACGGGTTAAGATAGCCATTGGAACAGCTCAAGGTCTCGCGTTTCTTCACTCGATCAAGAACAGCCCCCTAAACCGAGAACTCAGGATGCATAACATTATGCTTGACGAGCAATACAATGC-AAAACTGTTCTATCTCGAAACAACCAAACGAAGCTTGGTAGATGAAGGTCTCAAGAGGGGAAGATTTACATACCTATCTCCTGAATGGGGATCGTTAGGTATTTTGGATATGACGACCGATGTTTACATTTTTGGTATGATCTTGCTTGAACTTTTAATGGGTTCCAAGGATAGAAAAAAGATTAAGGAAGAGCAAGGCTTAGTAGATTACTGGACCTCATCTTTCTTGCCAGATAATTATAAGATTGAGGAAATAATCGATCCCCGACTTGGGAGCGATTATTCTGCGAATGCGGCGACACAGATGGGCACACTCATCAACCGATGCACAGCGCATAATACAAAGAAACGGCCATTGATGCAACAAGTATTGGATGGTCTTAATCATATTGCAGAGATTAAGGACTAA
>ICE213.MPI
ATGGGAAACTGTCTAAAGCATTTCAAACAACAACTTCCTTCAATTGCTCCCAAGCCTCTCATTATCCCTCCAATATTTTCAGTGGAGCCAGAAAACGAGAATCTGAGAGTCTTCAGATTCGCGGA-TTGAAGAAAGCGACAAAGAAATTCAGACAAGACAGGGTCGTAGAATGCGAGGATTACTCTGTTCGAAAATTCTACAAGGGCTACATAGATGAAACCACATTTGCACCATCAAGAGCTGGAACCGGAATCGCTGTTTCTGTCATGGAATGTGATAGTTCACGCTCTTTACAAGACTGGATGGCAGTAGTGAGGTCTCTTGGACAGTTGTCTCATCAGAATTTGGTCAATTTCTTGGGTTACTGTTGTGAAGACAACAAACCATTCTTCTTGGTATTTGAATACTCGCACAAAGGAAGTTTGGACAGTCACATTTTCGGAAAAGAAGAAGAGGCATTGCCATGGGAAATACGGGTTAAGATAGCCATTGGAACAGCTCAAGGTCTCGCGTTTCTTCACTCGATCAAGAACAGCCCCCTAAACCGAGAACTCAGGATGCATAACATTATGCTTGACGAGCAATACAATGC-AAAACTGTTCTATCTCGAAACAACCAAACGAAGCTTGGTAGATGAAGGTCTCAAGAGGGGAAGATTTACATACCTATCTCCTGAATGGGGATCGTTAGGTATTTTGGATATGACGACCGATGTTTACATTTTTGGTATGATCTTGCTTGAACTTTTAATGGGTTCCAAGGATAGAAAAAAGATTAAGGAAGAGCAAGGCTTAGTAGATTACTGGACCTCATCTTTCTTGCCAGATAATTATAAGATTGAGGAAATAATCGATCCCCGACTTGGGAGCGATTATTCTGCGAATGCGGCGACACAGATGGGCACACTCATCAACCGATGCACAGCGCATAATACAAAGAAACGGCCATTGATGCAACAAGTATTGGATGGTCTTAATCATATTGCAGAGATTAAGGACTAA
>ICE216.MPI
ATGAGAAACTGTCTAAAGCATTTCAAACAACAACTTCCTTCAATTGCTCCCAAGCCTCTCATTATCCCTCCAATATTTTCAGTGGAGCCAGAAAACGAGAATCTGAGAGTCTTCAGATTCGCGGA-TTGAAGAAAGCGACAAAGAAATTCAGACAAGACAGGGTCGTAGAATGCGAGGATTACTCTGTTCGAAAATTCTACAAGGGCTACATAGATGAAACCACATTTGCACCATCAAGAGCTGGAACCGGAATCGCTGTTTCTGTCATGGAATGTGATAGTTCACGCTCTTTACAAGACTGGATGGCAGTAGTGAGGTCTCTTGGACAGTTGTCTCATCAGAATTTGGTCAATTTCTTGGGTTACTGTTGTGAAGACAACAAACCATTCTTCTTGGTATTTGAATACTCGCACAAAGGAAGTTTGGACAGTCACATTTTCGGAAAAGAAGAAGAGGCATTGCCATGGGAAATACGGGTTAAGATAGCCATTGGAACAGCTCAAGGTCTCGCGTTTCTTCACTCGATCAAGAACAGCCCCCTAAACCGAGAACTCAGGATGCATAACATTATGCTTGACGAGCAATACAATGC-AAAACTGTTCTATCTCGAACCAACCTAACGAAGCTTGGTAGATGAAGGTCTCAAGAGGGGAAGATTTACATACCTATCTCCTGAATGGGGATCGTTAGGTATTTTGGATATGACGACCGATGTTTACATTTTTGGTATGATCTTGCTTGAACTTTTAATGGGTTCCAAGGATAGAAAAAAGATTAAGGAAGAGCAAGGCTTAGTAGATTACTGGACCTCATCTTTCTTGCCAGATAATTATAAGATTGAGGAAATAATCGATCCCCGTCTTGGGAGCGATTATTCTGCGAATGCGGCGACACAGATGGGCACACTCATCAACCGATGCACAGCGCATAATACAAAGAAACGGCCATTGATGCAACAAGTATTGGATGGTCTTAATCATATTGCAGAGATTAAGGACTAA
>ICE226.MPI
ATGGGAAACTGTCTAAAGCATTTCAAACAACAACTTCCTTCAATTGCTCCCAAGCCTCTCATTATCCCTCCAATATTTTCAGTGGAGCCAGAAAACGAGAATCTGAGAGTCTTCAGATTCGCGGA-TTGAAGAAAGCGACAAAGAAATTCAGACAAGACAGGGTCGTAGAATGCGAGGATTACTCTGTTCGAAAATTCTACAAGGGCTACATAGATGAAACCACATTTGCACCATCAAGAGCTGGAACCGGAATCGCTGTTTCTGTCATGGAATGTGATAGTTCACGCTCTTTACAAGACTGGATGGCAGTAGTGAGGTCTCTTGGACAGTTGTCTCATCAGAATTTGGTCAATTTCTTGGGTTACTGTTGTGAAGACAACAAACCATTCTTCTTGGTATTTGAATACTCGCACAAAGGAAGTTTGGACAGTCACATTTTCGGAAAAGAAGAAGAGGCATTACCATGGGAAATACGGGTTAAGATAGCCATTGGAACAGCTCAAGGTCTCGCGTTTCTTCACTCGATCAAGAACAGCCCCCTAAACCGAGAACTCAGGATGCATAACATTATGCTTGACGAGCAATACAATGC-AAAACTGTTCTATCTCGAACCAACCAAACGAAGCTTGGTAGATGAAGGTCTCAAGAGGGGAAGATTTACATACCTATCTCCTGAATGGGGATCGTTAGGTATTTTGGATATGACGACCGATGTTTACATTTTTGGTATGATCTTGCTTGAACTTTTAATGGGTTCCAAGGATAGAAAAAAGATTAAGGAAGAGCAAGGCTTAGTAGATTACTGGACCTCATCTTTCTTGCCAGATAATTATAAGATTGAGGAAATAATCGATCCCCGACTTGGGAGCGATTATTCTGCGAATGCGGCGACACAGATGGGCACACTCATCAACCGATGCACAGCGCATAATACAAAGAAACGGCCATTGATGCAACAAGTATTGGATGGTCTTAATCATATTGCAGAGATTAAGGACTAA
>ICE228.MPI
ATGGGAAACTGTCTAAAGCATTTCAAACAACAACTTCCTTCAATTGCTCCCAAGCCTCTCATTATCCCTCCAATATTTTCAGTGGAGCCAGAAAACGAGAATCTGAGAGTCTTCAGATTCGCGGA-TTGAAGAAAGCGACAAAGAAATTCAGACAAGACAGGGTCGTAGAATGCGAGGATTACTCTGTTCGAAAATTCTACAAGGGCTACATAGATGAAACCACATTTGCACCATCAAGAGCTGGAACCGGAATCGCTGTTTCTGTCATGGAATGTGATAGTTCACGCTCTTTACAAGACTGGATGGCAGTAGTGAGGTCTCTTGGACAGTTGTCTCATCAGAATTTGGTCAATTTCTTGGGTTACTGTTGTGAAGACAACAAACCATTCTTCTTGGTATTTGAATACTCGCACAAAGGAAGTTTGGACAGTCACATTTTCGGAAAAGAAGAAGAGGCATTACCATGGGAAATACGGGTTAAGATAGCCATTGGAACAGCTCAAGGTCTCGCGTTTCTTCACTCGATCAAGAACAGCCCCCTAAACCGAGAACTCAGGATGCATAACATTATGCTTGACGAGCAATACAATGC-AAAACTGTTCTATCTCGAACCAACCAAACGAAGCTTGGTAGATGAAGGTCTCAAGAGGGGAAGATTTACATACCTATCTCCTGAATGGGGATCGTTAGGTATTTTGGATATGACGACCGATGTTTACATTTTTGGTATGATCTTGCTTGAACTTTTAATGGGTTCCAAGGATAGAAAAAAGATTAAGGAAGAGCAAGGCTTAGTAGATTACTGGACCTCATCTTTCTTGCCAGATAATTATAAGATTGAGGAAATAATCGATCCCCGACTTGGGAGCGATTATTCTGCGAATGCGGCGACACAGATGGGCACACTCATCAACCGATGCACAGCGCATAATACAAAGAAACGGCCATTGATGCAACAAGTATTGGATGGTCTTAATCATATTGCAGAGATTAAGGACTAA
>ICE29.MPI
ATGGGAAACTGTCTAAAGCATTTCAAACAACAACTTCCTTCAATTGCTCCCAAGCCTCTCATTATCCCTCCAATATTTTCAGTGGAGCCAGAAAACGAGAATCTGAGAGTCTTCAGATTCGCGGA-TTGAAGAAAGCGACAAAGAAATTCAGACAAGACAGGGTCGTAGAATGCGAGGATTACTCTGTTCGAAAATTCTACAAGGGCTACATAGATGAAACCACATTTGCACCATCAAGAGCTGGAACCGGAATCGCTGTTTCTGTCATGGAATGTGATAGTTCACGCTCTTTACAAGACTGGATGGCAGTAGTGAGGTCTATTGGACAGTTGTCTCATCAGAATTTGGTCAATTTCTTGGGTTACTGTTGTGAAGACAACAAACCATTCTTCTTGGTATTTGAATACTCGCACAAAGGAAGTTTGGACAGTCACATTTTCGGAAAAGAAGAAGAGGCATTGCCATGGGAAATACGGGTTAAGATAGCCATTGGAACAGCTCAAGGTCTCGCGTTTCTTCACTCGATCAAGAACAGCCCCCTAAACCGAGAACTCAGGATGCATAACATTATGCTTGACGAGCAATACAATGC-AAAACTGTTCTATCTCGAACCAACCAAACGAAGCTTGGTAGATGAAGGTCTCAAGAGGGGAAGATTTACATACCTATCTCCTGAATGGGGATCGTTAGGTATTTTGGATATGACGACCGATGTTTACATTTTTGGTATGATCTTGCTTGAACTTTTAATGGGTTCCAAGGATAGAAAAAAGATTAAGGAAGAGCAAGGCTTAGTAGATTACTGGACCTCATCTTTCTTGCCAGATATTTATAAGATTGAGGAAATAATCGATCCCCGACTTGGGAGCGATTATTCTGCGAATGCGGCGACACAGATGGGCACACTCATCAACCGATGCACAGCGCATAATACAAAGAAACGGCCATTGATGCAACAAGTATTGGATGGTCTTAATCATATTGCAGAGATTAAGGACTAA
>ICE33.MPI
ATGGGAAACTGTCTAAAGCATTTCAAACAACAACTTCCTTCAATTGCTCCCAAGCCTCTCATTATCCCTCCAATATTTTCAGTGGAGCCAGAAAACGAGAATCTGAGAGTCTTCAGATTCGCGGA-TTGAAGAAAGCGACAAAGAAATTCAGACAAGACAGGGTCGTAGAATGCGAGGATTACTCTGTTCGAAAATTCTACAAGGGCTACATAGATGAAACCACATTTGCACCATCAAGAGCTGGAACCGGAATCGCTGTTTCTGTCATGGAATGTGATAGTTCACGCTCTTTACAAGACTGGATGGCAGTAGTGAGGTCTCTTGGACAGTTGTCTCATCAGAATTTGGTCAATTTCTTGGGTTACTGTTGTGAAGACAACAAACCATTCTTCTTGGTATTTGAATACTCGCACAAAGGAAGTTTGGACAGTCACATTTTCGGAAAAGAAGAAGAGGCATTGCCATGGGAAATACGGGTTAAGATAGCCATTGGAACAGCTCAAGGTCTCGCGTTTCTTCACTCGATCAAGAACAGCCCCCTAAACCGAGAACTCAGGATGCATAACATTATGCTTGACGAGCAATACAATGC-AAAACTGTTCTATCTCGAACCAACCAAACGAAGCTTGGTAGATGAAGGTCTCAAGAGGGGAAGATTTACATACCTATCTCCTGAATGGGGATCGTTAGGTATTTTGGATATGACGACCGATGTTTACATTTTTGGTATGATCTTGCTTGAACTTTTAATGGGTTCCAAGGATAGAAAAAAGATTAAGGAAGAGCAAGGCTTAGTAGATTACTGGACCTCATCTTTCTTGCCAGATAATTATAAGATTGAGGAAATAATCGATCCCCGACTTGGGAGCGATTATTCTGCGAATGCGGCGACACAGATGGGCACACTCATCAACCGATGCACAGCGCATAATACAAAGAAACGGCCATTGATGCAACAAGTATTGGATGGTCTTAATCATATTGCAGAGATTAAGGACTAA
>ICE36.MPI
ATGGGAAACTGTCTAAAGCATTTCAAACAACAACTTCCTTCAATTGCTCCCAAGCCTCTCATTATCCCTCCAATATTTTCAGTGGAGCCAGAAAACGAGAATCTGAGAGTCTTCAGATTCGCGGA-TTGAAGAAAGCGACAAAGAAATTCAGACAAGACAGGGTCGTAGAATGCGAGGATTACTCTGTTCGAAAATTCTACAAGGGCTACATAGATGAAACCACATTTGCACCATCAAGAGCTGGAACCGGAATCGCTGTTTCTGTCATGGAATGTGATAGTTCACGCTCTTTACAAGACTGGATGGCAGTAGTGAGGTCTCTTGGACAGTTGTCTCATCAGAATTTGGTCAATTTCTTGGGTTACTGTTGTGAAGACAACAAACCATTCTTCTTGGTATTTGAATACTCGCACAAAGGAAGTTTGGACAGTCACATTTTCGGAAAAGAAGAAGAGGCATTGCCATGGGAAATACGGGTTAAGATAGCCATTGGAACAGCTCAAGGTCTCGCGTTTCTTCACTCGATCAAGAACAGCCCCCTAAACCGAGAACTCAGGATGCATAACATTATGCTTGACGAGCAATACAATGCAAAAACTGTTCTATCTCGAACCAACCAAACGAAGCTTGGTAGATGAAGGTCTCAAGAGGGGAAGATTTACATACCTATCTCCTGAATGGGGATCGTTAGGTATTTTGGATATGACGACCGATGTTTACATTTTTGGTATGATCTTGCTTGAACTTTTAATGGGTTCCAAGGATAGAAAAAAGATTAAGGAAGAGCAAGGCTTAGTAGATTACTGGACCTCATCTTTCTTGCCAGATAATTATAAGATTGAGGAAATAATCGATCCCCGACTTGGGAGCGATTATTCTGCGAATGCGGCGACACAGATGGGCACACTCATCAACCGATGCACAGCGCATAATACAAAGAAACGGCCATTGATGCAACAAGTATTGGATGGTCTTAATCATATTGCAGAGATTAAGGACTAA
>ICE49.MPI
ATGGGAAACTGTCTAAAGCATTTCAAACAACAACTTCCTTCAATTGCTCCCAAGCCTCTCATTATCCCTCCAATATTTTCAGTGGAGCCAGAAAACGAGAATCTGAGAGTCTTCAGATTCGCGGA-TTGAAGAAAGCGACAAAGAAATTCAGACAAGACAGGGTCGTAGAATGCGAGGATTACTCTGTTCGAAAATTCTACAAGGGCTACATAGATGAAACCACATTTGCACCATCAAGAGCTGGAACCGGAATCGCTGTTTCTGTCATGGAATGTGATAGTTCACGCTCTTTACAAGACTGGATGGCAGTAGTGAGGTCTCTTGGACAGTTGTCTCATCAGAATTTGGTCAATTTCTTGGGTTACTGTTGTGAAGACAACAAACCATTCTTCTTGGTATTTGAATACTCGCACAAAGGAAGTTTGGACAGTCACATTTTCGGAAAAGAAGAAGAGGCATTGCCATGGGAAATACGGGTTAAGATAGCCATTGGAACAGCTCAAGGTCTCGCGTTTCTTCACTCGATCAAGAACAGCCCCCTAAACCGAGAACTCAGGATGCATAACATTATGCTTGACGAGCAATACAATGC-AAAACTGTTCTATCTCGAACCAACCAAACGAAGCTTGGTAGATGAAGGTCTCAAGAGGGGAAGATTTACATACCTATCTCCTGAATGGGGATCGTTAGGTATTTTGGATATGACGACCGATGTTTACATTTTTGGTATGATCTTGCTTGAACTTTTAATGGGTTCCAAGGATAGAAAAAAGATTAAGGAAGAGCAAGGCTTAGTAGATTACTGGACCTCATCTTTCTTGCCAGATAATTATAAGATTGAGGAAATAATCGATCCCCGACTTGGGAGCGATTATTCTGCGAATGCGGCGACACAGATGGGCACACTCATCAACCGATGCACAGCGCATAATACAAAGAAACGGCCATTAATGCAACAAGTATTGGATGGTCTTAATCATATTGCAGAGATTAAGGACTAA
>ICE50.MPI
ATGGGAAACTGTCTAAAGCATTTCAAACAACAACTTCCTTCAATTGCTCCCAAGCCTCTCATTATCCCTCCAATATTTTCAGTGGAGCCAGAAAACGAGAATCTGAGAGTCTTCAGATTCGCGGA-TTGAAGAAAGCGACAAAGAAATTCAGACAAGACAGGGTCGTAGAATGCGAGGATTACTCTGTTCGAAAATTCTACAAGGGCTACATAGATGAAACCACATTTGCACCATCAAGAGCTGGAACCGGAATCGCTGTTTCTGTCATGGAATGTGATAGTTCACGCTCTTTACAAGACTGGATGGCAGTAGTGAGGTCTCTTGGACAGTTGTCTCATCAGAATTTGGTCAATTTCTTGGGTTACTGTTGTGAAGACAACAAACCATTCTTCTTGGTATTTGAATACTCGCACAAAGGAAGTTTGGACAGTCACATTTTCGGAAAAGAAGAAGAGGCATTGCCATGGGAAATACGGGTTAAGATAGCCATTGGAACAGCTCAAGGTCTCGCGTTTCTTCACTCGATCAAGAACAGCCCCCTAAACCGAGAACTCAGGATGCATAACATTATGCTTGACGAGCAATACAATGC-AAAACTGTTCTATCTCGAACCAACCAAACGAAGCTTGGTAGATGAAGGTCTCAAGAGGGGAAGATTTACATACCTATCTCCTGAATGGGGATCGTTAGGTATTTTGGATATGACGACCGATGTTTACATTTTTGGTATGATCTTGCTTGAACTTTTAATGGGTTCCAAGGATAGAAAAAAGATTAAGGAAGAGCAAGGCTTAGTAGATTACTGGACCTCATCTTTCTTGCCAGATAATTATAAGATTGAGGAAATAATCGATCCCCGACTTGGGAGCGATTATTCTGCGAATGCGGCGACACAGATGGGCACACTCATCAACCGATGCACAGCGCATAATACAAAGAAACGGCCATTGATACAACAAGTATTGGATGGTCTTAATCATATTGCAGAGATTAAGGACTAA
>ICE60.MPI
ATGGGAAACTGTCTAAAGCATTTCAAACAACAACTTCCTTCAATTGCTCCCAAGCCTCTCATTATCCCTCCAATATTTTCAGTGGAGCCAGAAAACGAGAATCTGAGAGTCTTCAGATTCGCGGA-TTGAAGAAAGCGACAAAGAAATTCAGACAAGACAGGGTCGTAGAATGCGAGGATTACTCTGTTCGAAAATTCTACAAGGGCTACATAGATGAAACCACATTTGCACCATCAAGAGCTGGAACCGGAATCGCTGTTTCTGTCATGGAATGTGATAGTTCACGCTCTTTACAAGACTGGATGGCAGTAGTGAGGTCTCTTGGACAGTTGTCTCATCAGAATTTGGTCAATTTCTTGGGTTACTGTTGTGAAGACAACAAACCATTCTTCTTGGTATTTGAATACTCGCACAAAGGAAGTTTGGACAGTCACATTTTCGGAAAAGAAGAAGAGGCATTGCCATGGGAAATACGGGTTAAGATAGCCATTGGAACAGCTCAAGGTCTCGCGTTTCTTCACTCGATCAAGAACAGCCCCCTAAACCGAGAACTCAGGATGCATAACATTATGCTTGACGAGCAATACAATGC-AAAACTGTTCTATCTCGAAACAACCAAACGAAGCTTGGTAGATGAAGGTCTCAAGAGGGGAAGATTTACATACCTATCTCCTGAATGGGGATCGTTAGGTATTTTGGATATGACGACCGATGTTTACATTTTTGGTATGATCTTGCTTGAACTTTTAATGGGTTCCAAGGATAGAAAAAAGATTAAGGAAGAGCAAGGCTTAGTAGATTACTGGACCTCATCTTTCTTGCCAGATAATTATAAGATTGAGGAAATAATCGATCCCCGACTTGGGAGCGATTATTCTGCGAATGCGGCGACACAGATGGGCACACTCATCAACCGATGCACAGCGCATAATACAAAGAAACGGCCATTGATGCAACAAGTATTGGATGGTCTTAATCATATTGCAGAGATTAAGGACTAA
>ICE61.MPI
ATGGGAAACTGTCTAAAGCATTTCAAACAACAACTTCCTTCAATTGCTCCCAAGCCTCTCATTATCCCTCCAATATTTTCAGTGGAGCCAGAAAACGAGAATCTGAGAGTCTTCAGATTCGCGGA-TTGAAGAAAGCGACAAAGAAATTCAGACAAGACAGGGTCGTAGAATGCGAGGATTACTCTGTTCGAAAATTCTACAAGGGCTACATAGATGAAACCACATTTGCACCATCAAGAGCTGGAACCGGAATCGCTGTTTCTGTCATGGAATGTGATAGTTCACGCTCTTTACAAGACTGGATGGCAGTAGTGAGGTCTCTTGGACAGTTGTCTCATCAGAATTTGGTCAATTTCTTGGGTTACTGTTGTGAAGACAACAAACCATTCTTCTTGGTATTTGAATACTCGCACAAAGGAAGTTTGGACAGTCACATTTTCGGAAAAGAAGAAGAGGCATTGCCATGGGAAATACGGGTTAAGATAGCCATTGGAACAGCTCAAGGTCTCGCGTTTCTTCACTCGATCAAGAACAGCCCCCTAAACCGAGAACTCAGGATGCATAACATTATGCTTGACGAGCAATACAATGC-AAAACTGTTCTATCTCGAAACAACCAAACGAAGCTTGGTAGATGAAGGTCTCAAGAGGGGAAGATTTACATACCTATCTCCTGAATGGGGATCGTTAGGTATTTTGGATATGACGACCGATGTTTACATTTTTGGTATGATCTTGCTTGAACTTTTAATGGGTTCCAAGGATAGAAAAAAGATTAAGGAAGAGCAAGGCTTAGTAGATTACTGGACCTCATCTTTCTTGCCAGATAATTATAAGATTGAGGAAATAATCGATCCCCGACTTGGGAGCGATTATTCTGCGAATGCGGCGACACAGATGGGCACACTCATCAACCGATGCACAGCGCATAATACAAAGAAACGGCCATTGATGCAACAAGTATTGGATGGTCTTAATCATATTGCAGAGATTAAGGACTAA
>ICE63.MPI
ATGGGAAACTGTCTAAAGCATTTCAAACAACAACTTCCTTCAATTGCTCCCAAGCCTCTCATTATCCCTCCAATATTTTCAGTGGAGCCAGAAAACGAGAATCTGAGAGTCTTCAGATTCGCGGA-TTGAAGAAAGCGACAAAGAAATTCAGACAAGACAGGGTCGTAGAATGCGAGGATTACTCTGTTCGAAAATTCTACAAGGGCTACATAGATGAAACCACATTTGCACCATCAAGAGCTGGAACCGGAATCGCTGTTTCTGTCATGGAATGTGATAGTTCACGCTCTTTACAAGACTGGATGGCAGTAGTGAGGTCTCTTGGACAGTTGTCTCATCAGAATTTGGTCAATTTCTTGGGTTACTGTTGTGAAGACAACAAACCATTCTTCTTGGTATTTGAATACTCGCACAAAGGAAGTTTGGACAGTCACATTTTCGGAAAAGAAGAAGAGGCATTGCCATGGGAAATACGGGTTAAGATAGCCATTGGAACAGCTCAAGGTCTCGCGTTTCTTCACTCGATCAAGAACAGCCCCCTAAACCGAGAACTCAGGATGCATAACATTATGCTTGACGAGCAATACAATGC-AAAACTGTTCTATCTCGAAACAACCAAACGAAGCTTGGTAGATGAAGGTCTCAAGAGGGGAAGATTTACATACCTATCTCCTGAATGGGGATCGTTAGGTATTTTGGATATGACGACCGATGTTTACATTTTTGGTATGATCTTGCTTGAACTTTTAATGGGTTCCAAGGATAGAAAAAAGATTAAGGAAGAGCAAGGCTTAGTAGATTACTGGACCTCATCTTTCTTGCCAGATAATTATAAGATTGAGGAAATAATCGATCCCCGACTTGGGAGCGATTATTCTGCGAATGCGGCGACACAGATGGGCACACTCATCAACCGATGCACAGCGCATAATACAAAGAAACGGCCATTGATGCAACAAGTATTGGATGGTCTTAATCATATTGCAGAGATTAAGGACTAA
>ICE7.MPI
ATGGGAAACTGTCTAAAGCATTTCAAACAACAACTTCCTTCAATTGCTCCCAAGCCTCTCATTATCCCTCCAATATTTTCAGTGGAGCCAGAAAACGAGAATCTGAGAGTCTTCAGATTCGCGGA-TTGAAGAAAGCGACAAAGAAATTCAGACAAGACAGGGTCGTAGAATGCGAGGATTACTCTGTTCGAAAATTCTACAAGGGCTACATAGATGAAACCACATTTGCACCATCAAGAGCTGGAACCGGAATCGCTGTTTCTGTCATGGAATGTGATAGTTCACGCTCTTTACAAGACTGGATGGCAGTAGTGAGGTCTCTTGGACAGTTGTCTCATCAGAATTTGGTCAATTTCTTGGGTTACTGTTGTGAAGACAACAAACCATTCTTCTTGGTATTTGAATACTCGCACAAAGGAAGTTTGGACAGTCACATTTTCGGAAAAGAAGAAGAGGCATTGCCATGGGAAATACGGGTTAAGATAGCCATTGGAACAGCTCAAGGTCTCGCGTTTCTTCACTCGATCAAGAACAGCCCCCTAAACCGAGAACTCAGGATGCATAACATTATGCTTGACGAGCAATACAATGC-AAAACTGTTCTATCTCGAACCAACCAAACGAAGCTTGGTAGATGAAGGTCTCAAGAGGGGAAGATTTACATACCTATCTCCTGAATGGGGATCGTTAGGTATTTTGGATATGACGACCGATGTTTACATTTTTGGTATGATCTTGCTTGAACTTTTAATGGGTTCCAAGGATAGAAAAAAGATTAAGGAAGAGCAAGGCTTAGTAGATTACTGGACCTCATCTTTCTTGCCAGATAATTATAAGATTGAGGAAATAATCGATCCCCGACTTGGGAGCGATTATTCTGCGAATGCGGCGACACAGATGGGCACACTCATCAACCGATGCACAGCGCATAATACAAAGAAACGGCCATTGATGCAACAAGTATTGGATGGTCTTAATCATATTGCAGAGATTAAGGACTAA
>ICE70.MPI
ATGGGAAACTGTCTAAAGCATTTCAAACAACAACTTCCTTCAATTGCTCCCAAGCCTCTCATTATCCCTCCAATATTTTCAGTGGAGCCAGAAAACGAGAATCTGAGAGTCTTCAGATTCGCGGA-TTGAAGAAAGCGACAAAGAAATTCAGACAAGACAGGGTCGTAGAATGCGAGGATTACTCTGTTCGAAAATTCTACAAGGGCTACATAGATGAAACCACATTTGCACCATCAAGAGCTGGAACCGGAATCGCTGTTTCTGTCATGGAATGTGATAGTTCACGCTCTTTACAAGACTGGATGGCAGTAGTGAGGTCTCTTGGACAGTTGTCTCATCAGAATTTGGTCAATTTCTTGGGTTACTGTTGTGAAGACAACAAACCATTCTTCTTGGTATTTGAATACTCGCACAAAGGAAGTTTGGACAGTCACATTTTCGGAAAAGAAGAAGAGGCATTGCCATGGGAAATACGGGTTAAGATAGCCATTGGAACAGCTCAAGGTCTCGCGTTTCTTCACTCGATCAAGAACAGCCCCCTAAACCGAGAACTCAGGATGCATAACATTATGCTTGACGAGCAATACAATGC-AAAACTGTTCTATCTCGAAACAACCAAACGAAGCTTGGTAGATGAAGGTCTCAAGAGGGGAAGATTTACATACCTATCTCCTGAATGGGGATCGTTAGGTATTTTGGATATGACGACCGATGTTTACATTTTTGGTATGATCTTGCTTGAACTTTTAATGGGTTCCAAGGATAGAAAAAAGATTAAGGAAGAGCAAGGCTTAGTAGATTACTGGACCTCATCTTTCTTGCCAGATAATTATAAGATTGAGGAAATAATCGATCCCCGACTTGGGAGCGATTATTCTGCGAATGCGGCGACACAGATGGGCACACTCATCAACCGATGCACAGCGCATAATACAAAGAAACGGCCATTGATGCAACAAGTATTGGATGGTCTTAATCATATTGCAGAGATTAAGGACTAA
>ICE71.MPI
ATGGGAAACTGTCTAAAGCATTTCAAACAACAACTTCCTTCAATTGCTCCCAAGCCTCTCATTATCCCTCCAATATTTTCAGTGGAGCCAGAAAACGAGAATCTGAGAGTCTTCAGATTCGCGGA-TTGAAGAAAGCGACAAAGAAATTCAGACAAGACAGGGTCGTAGAATGCGAGGATTACTCTGTTCGAAAATTCTACAAGGGCTACATAGATGAAACCACATTTGCACCATCAAGAGCTGGAACCGGAATCGCTGTTTCTGTCATGGAATGTGATAGTTCACGCTCTTTACAAGACTGGATGGCAGTAGTGAGGTCTCTTGGACAGTTGTCTCATCAGAATTTGGTCAATTTCTTGGGTTACTGTTGTGAAGACAACAAACCATTCTTCTTGGTATTTGAATACTCGCACAAAGGAAGTTTGGACAGTCACATTTTCGGAAAAGAAGAAGAGGCATTGCCATGGGAAATACGGGTTAAGATAGCCATTGGAACAGCTCAAGGTCTCGCGTTTCTTCACTCGATCAAGAACAGCCCCCTAAACCGAGAACTCAGGATGCATAACATTATGCTTGACGAGCAATACAATGC-AAAACTGTTCTATCTCGAAACAACCAAACGAAGCTTGGTAGATGAAGGTCTCAAGAGGGGAAGATTTACATACCTATCTCCTGAATGGGGATCGTTAGGTATTTTGGATATGACGACCGATGTTTACATTTTTGGTATGATCTTGCTTGAACTTTTAATGGGTTCCAAGGATAGAAAAAAGATTAAGGAAGAGCAAGGCTTAGTAGATTACTGGACCTCATCTTTCTTGCCAGATAATTATAAGATTGAGGAAATAATCGATCCCCGACTTGGGAGCGATTATTCTGCGAATGCGGCGACACAGATGGGCACACTCATCAACCGATGCACAGCGCATAATACAAAGAAACGGCCATTGATGCAACAAGTATTGGATGGTCTTAATCATATTGCAGAGATTAAGGACTAA
>ICE72.MPI
ATGGGAAACTGTCTAAAGCATTTCAAACAACAACTTCCTTCAATTGCTCCCAAGCCTCTCATTATCCCTCCAATATTTTCAGTGGAGCCAGAAAACGAGAATCTGAGAGTCTTCAGATTCGCGGA-TTGAAGAAAGCGACAAAGAAATTCAGACAAGACAGGGTCGTAGAATGCGAGGATTACTCTGTTCGAAAATTCTACAAGGGCTACATAGATGAAACCACATTTGCACCATCAAGAGCTGGAACCGGAATCGCTGTTTCTGTCATGGAATGTGATAGTTCACGCTCTTTACAAGACTGGATGGCAGTAGTGAGGTCTCTTGGACAGTTGTCTCATCAGAATTTGGTCAATTTCTTGGGTTACTGTTGTGAAGACAACAAACCATTCTTCTTGGTATTTGAATACTCGCACAAAGGAAGTTTGGACAGTCACATTTTCGGAAAAGAAGAAGAGGCATTGCCATGGGAAATACGGGTTAAGATAGCCATTGGAACAGCTCAAGGTCTCGCGTTTCTTCACTCGATCAAGAACAGCCCCCTAAACCGAGAACTCAGGATGCATAACATTATGCTTGACGAGCAATACAATGC-AAAACTGTTCTATCTCGAAACAACCAAACGAAGCTTGGTAGATGAAGGTCTCAAGAGGGGAAGATTTACATACCTATCTCCTGAATGGGGATCGTTAGGTATTTTGGATATGACGACCGATGTTTACATTTTTGGTATGATCTTGCTTGAACTTTTAATGGGTTCCAAGGATAGAAAAAAGATTAAGGAAGAGCAAGGCTTAGTAGATTACTGGACCTCATCTTTCTTGCCAGATAATTATAAGATTGAGGAAATAATCGATCCCCGACTTGGGAGCGATTATTCTGCGAATGCGGCGACACAGATGGGCACACTCATCAACCGATGCACAGCGCATAATACAAAGAAACGGCCATTGATGCAACAAGTATTGGATGGTCTTAATCATATTGCAGAGATTAAGGACTAA
>ICE73.MPI
ATGGGAAACTGTCTAAAGCATTTCAAACAACAACTTCCTTCAATTGCTCCCAAGCCTCTCATTATCCCTCCAATATTTTCAGTGGAGCCAGAAAACGAGAATCTGAGAGTCTTCAGATTCGCGGA-TTGAAGAAAGCCACCAAGAAATTCAGACAAGACAGGGTCGTAGAATGCGAGGATTACTCTGTTCGAAAATTCTACAAGGGCTACATAGATGAAACCACATTTGCACCATCAAGAGCTGGAACCGGAATCGCTGTTTCTGTCATGGAATGTGATAGTTCACGCTCTTTACAAGACTGGATGGCAGTAGTGAGGTCTCTTGGACAGTTGTCTCATCAGAATTTGGTCAATTTCTTGGGTTACTGTTGTGAAGACAACAAACCATTCTTCTTGGTATTTGAATACTCGCACAAAGGAAGTTTGGACAGTCACATTTTCGGAAAAGAAGAAGAGGCATTGCCATGGGAAATACGGGTTAAGATAGCCATTGGAACAGCTCAAGGTCTCGCGTTTCTTCACTCGATCAAGAACAGCCCCCTAAACCGAGAACTCAGGATGCATAACATTATGCTTGACGAGCAATACAATGC-AAAACTGTTCTATCTCGAAACAACCAAACGAAGCTTGGTAGATGAAGGTCTCAAGAGGGGAAGATTTACATACCTATCTCCTGAATGGGGATCGTTAGGTATTTTGGATATGACGACCGATGTTTACATTTTTGGTATGATCTTGCTTGAACTTTTAATGGGTTCCAAGGATAGAAAAAAGATTAAGGAAGAGCAAGGCTTAGTAGATTACTGGACCTCATCTTTCTTGCCAGATAATTATAAGATTGAGGAAATAATCGATCCCCGACTTGGGAGCGATTATTCTGCGAATGCGGCGACACAGATGGGCACACTCATCAACCGATGCACAGCGCATAATACAAAGAAACGGCCATTGATGCAACAAGTATTGGATGGTCTTAATCATATTGCAGAGATTAAGGACTAA
>ICE75.MPI
ATGGGAAACTGTCTAAAGCATTTCAAACAACAACTTCCTTCAATTGCTCCCAAGCCTCTCATTATCCCTCCAATATTTTCAGTGGAGCCAGAAAACGAGAATCTGAGAGTCTTCAGATTCGCGGA-TTGAAGAAAGCGACAAAGAAATTCAGACAAGACAGGGTCGTAGAATGCGAGGATTACTCTGTTCGAAAATTCTACAAGGGCTACATAGATGAAACCACATTTGCACCATCAAGAGCTGGAACCGGAATCGCTGTTTCTGTCATGGAATGTGATAGTTCACGCTCTTTACAAGACTGGATGGCAGTAGTGAGGTCTCTTGGACAGTTGTCTCATCAGAATTTGGTCAATTTCTTGGGTTACTGTTGTGAAGACAACAAACCATTCTTCTTGGTATTTGAATACTCGCACAAAGGAAGTTTGGACAGTCACATTTTCGGAAAAGAAGAAGAGGCATTGCCATGGGAAATACGGGTTAAGATAGCCATTGGAACAGCTCAAGGTCTCGCGTTTCTTCACTCGATCAAGAACAGCCCCCTAAACCGAGAACTCAGGATGCATAACATTATGCTTGACGAGCAATACAATGC-AAAACTGTTCTATCTCGAAACAACCAAACGAAGCTTGGTAGATGAAGGTCTCAAGAGGGGAAGATTTACATACCTATCTCCTGAATGGGGATCGTTAGGTATTTTGGATATGACGACCGATGTTTACATTTTTGGTATGATCTTGCTTGAACTTTTAATGGGTTCCAAGGATAGAAAAAAGATTAAGGAAGAGCAAGGCTTAGTAGATTACTGGACCTCATCTTTCTTGCCAGATAATTATAAGATTGAGGAAATAATCGATCCCCGACTTGGGAGCGATTATTCTGCGAATGCGGCGACACAGATGGGCACACTCATCAACCGATGCACAGCGCATAATACAAAGAAACGGCCATTGATGCAACAAGTATTGGATGGTCTTAATCATATTGCAGAGATTAAGGACTAA
>ICE79.MPI
ATGGGAAACTGTCTAAAGCATTTCAAACAACAACTTCCTTCAATTGCTCCCAAGCCTCTCATTATCCCTCCAATATTTTCAGTGGAGCCAGAAAACGAGAATCTGAGAGTCTTCAGATTCGCGGA-TTGAAGAAAGCGACAAAGAAATTCAGACAAGACAGGGTCGTAGAATGCGAGGATTACTCTGTTCGAAAATTCTACAAGGGCTACATAGATGAAACCACATTTGCACCATCAAGAGCTGGAACCGGAATCGCTGTTTCTGTCATGGAATGTGATAGTTCACGCTCTTTACAAGACTGGATGGCAGTAGTGAGGTCTCTTGGACAGTTGTCTCATCAGAATTTGGTCAATTTCTTGGGTTACTGTTGTGAAGACAACAAACCATTCTTCTTGGTATTTGAATACTCGCACAAAGGAAGTTTGGACAGTCACATTTTCGGAAAAGAAGAAGAGGCATTGCCATGGGAAATACGGGTTAAGATAGCCATTGGAACAGCTCAAGGTCTCGCGTTTCTTCACTCGATCAAGAACAGCCCCCTAAACCGAGAACTCAGGATGCATAACATTATGCTTGACGAGCAATACAATGC-AAAACTGTTCTATCTCGAAACAACCAAACGAAGCTTGGTAGATGAAGGTCTCAAGAGGGGAAGATTTACATACCTATCTCCTGAATGGGGATCGTTAGGTATTTTGGATATGACGACCGATGTTTACATTTTTGGTATGATCTTGCTTGAACTTTTAATGGGTTCCAAGGATAGAAAAAAGATTAAGGAAGAGCAAGGCTTAGTAGATTACTGGACCTCATCTTTCTTGCCAGATAATTATAAGATTGAGGAAATAATCGATCCCCGACTTGGGAGCGATTATTCTGCGAATGCGGCGACACAGATGGGCACACTCATCAACCGATGCACAGCGCATAATACAAAGAAACGGCCATTGATGCAACAAGTATTGGATGGTCTTAATCATATTGCAGAGATTAAGGACTAA
>ICE91.MPI
ATGGGAAACTGTCTAAAGCATTTCAAACAACAACTTCCTTCAATTGCTCCCAAGCCTCTCATTATCCCTCCAATATTTTCAGTGGAGCCAGAAAACGAGAATCTGAGAGTCTTCAGATTCGCGGA-TTGAAGAAAGCGACAAAGAAATTCAGACAAGACAGGGTCGTAGAATGCGAGGATTACTCTGTTCGAAAATTCTACAAGGGCTACATAGATGAAACCACATTTGCACCATCAAGAGCTGGAACCGGAATCGCTGTTTCTGTCATGGAATGTGATAGTTCACGCTCTTTACAAGACTGGATGGCAGTAGTGAGGTCTATTGGACAGTTGTCTCATCAGAATTTGGTCAATTTCTTGGGTTACTGTTGTGAAGACAACAAACCATTCTTCTTGGTATTTGAATACTCGCACAAAGGAAGTTTGGACAGTCACATTTTCGGAAAAGAAGAAGAGGCATTGCCATGGGAAATACGGGTTAAGATAGCCATTGGAACAGCTCAAGGTCTCGCGTTTCTTCACTCGATCAAGAACAGCCCCCTAAACCGAGAACTCAGGATGCATAACATTATGCTTGACGAGCAATACAATGC-AAAACTGTTCTATCTCGAACCAACCAAACGAAGCTTGGTAGATGAAGGTCTCAAGAGGGGAAGATTTACATACCTATCTCCTGAATGGGGATCGTTAGGTATTTTGGATATGACGACCGATGTTTACATTTTTGGTATGATCTTGCTTGAACTTTTAATGGGTTCCAAGGATAGAAAAAAGATTAAGGAAGAGCAAGGCTTAGTAGATTACTGGACCTCATCTTTCTTGCCAGATATTTATAAGATTGAGGAAATAATCGATCCCCGACTTGGGAGCGATTATTCTGCGAATGCGGCGACACAGATGGGCACACTCATCAACCGATGCACAGCGCATAATACAAAGAAACGGCCATTGATGCAACAAGTATTGGATGGTCTTAATCATATTGCAGAGATTAAGGACTAA
>ICE92.MPI
ATGGGAAACTGTCTAAAGCATTTCAAACAACAACTTCCTTCAATTGCTCCCAAGCCTCTCATTATCCCTCCAATATTTTCAGTGGAGCCAGAAAACGAGAATCTGAGAGTCTTCAGATTCGCGGA-TTGAAGAAAGCGACAAAGAAATTCAGACAAGACAGGGTCGTAGAATGCGAGGATTACTCTGTTCGAAAATTCTACAAGGGCTACATAGATGAAACCACATTTGCACCATCAAGAGCTGGAACCGGAATCGCTGTTTCTGTCATGGAATGTGATAGTTCACGCTCTTTACAAGACTGGATGGCAGTAGTGAGGTCTATTGGACAGTTGTCTCATCAGAATTTGGTCAATTTCTTGGGTTACTGTTGTGAAGACAACAAACCATTCTTCTTGGTATTTGAATACTCGCACAAAGGAAGTTTGGACAGTCACATTTTCGGAAAAGAAGAAGAGGCATTGCCATGGGAAATACGGGTTAAGATAGCCATTGGAACAGCTCAAGGTCTCGCGTTTCTTCACTCGATCAAGAACAGCCCCCTAAACCGAGAACTCAGGATGCATAACATTATGCTTGACGAGCAATACAATGC-AAAACTGTTCTATCTCGAACCAACCAAACGAAGCTTGGTAGATGAAGGTCTCAAGAGGGGAAGATTTACATACCTATCTCCTGAATGGGGATCGTTAGGTATTTTGGATATGACGACCGATGTTTACATTTTTGGTATGATCTTGCTTGAACTTTTAATGGGTTCCAAGGATAGAAAAAAGATTAAGGAAGAGCAAGGCTTAGTAGATTACTGGACCTCATCTTTCTTGCCAGATATTTATAAGATTGAGGAAATAATCGATCCCCGACTTGGGAGCGATTATTCTGCGAATGCGGCGACACAGATGGGCACACTCATCAACCGATGCACAGCGCATAATACAAAGAAACGGCCATTGATGCAACAAGTATTGGATGGTCTTAATCATATTGCAGAGATTAAGGACTAA
>ICE93.MPI
ATGGGAAACTGTCTAAAGCATTTCAAACAACAACTTCCTTCAATTGCTCCCAAGCCTCTCATTATCCCTCCAATATTTTCAGTGGAGCCAGAAAACGAGAATCTGAGAGTCTTCAGATTCGCGGA-TTGAAGAAAGCGACAAAGAAATTCAGACAAGACAGGGTCGTAGAATGCGAGGATTACTCTGTTCGAAAATTCTACAAGGGCTACATAGATGAAACCACATTTGCACCATCAAGAGCTGGAACCGGAATCGCTGTTTCTGTCATGGAATGTGATAGTTCACGCTCTTTACAAGACTGGATGGCAGTAGTGAGGTCTCTTGGACAGTTGTCTCATCAGAATTTGGTCAATTTCTTGGGTTACTGTTGTGAAGACAACAAACCATTCTTCTTGGTATTTGAATACTCGCACAAAGGAAGTTTGGACAGTCACATTTTCGGAAAAGAAGAAGAGGCATTGCCATGGGAAATACGGGTTAAGATAGCCATTGGAACAGCTCAAGGTCTCGCGTTTCTTCACTCGATCAAGAACAGCCCCCTAAACCGAGAACTCAGGATGCATAACATTATGCTTGACGAGCAATACAATGCAAAAACTGTTCTATCTCGAACCAACCAAACGAAGCTTGGTAGATGAAGGTCTCAAGAGGGGAAGATTTACATACCTATCTCCTGAATGGGGATCGTTAGGTATTTTGGATATGACGACCGATGTTTACATTTTTGGTATGATCTTGCTTGAACTTTTAATGGGTTCCAAGGATAGAAAAAAGATTAAGGAAGAGCAAGGCTTAGTAGATTACTGGACCTCATCTTTCTTGCCAGATAATTATAAGATTGAGGAAATAATCGATCCCCGACTTGGGAGCGATTATTCTGCGAATGCGGCGACACAGATGGGCACACTCATCAACCGATGCACAGCGCATAATACAAAGAAACGGCCATTGATGCAACAAGTATTGGATGGTCTTAATCATATTGCAGAGATTAAGGACTAA
>ICE97.MPI
ATGGGAAACTGTCTAAAGCATTTCAAACAACAACTTCCTTCAATTGCTCCCAAGCCTCTCATTATCCCTCCAATATTTTCAGTGGAGCCAGAAAACGAGAATCTGAGAGTCTTCAGATTCGCGGA-TTGAAGAAAGCGACAAAGAAATTCAGACAAGACAGGGTCGTAGAATGCGAGGATTACTCTGTTCGAAAATTCTACAAGGGCTACATAGATGAAACCACATTTGCACCATCAAGAGCTGGAACCGGAATCGCTGTTTCTGTCATGGAATGTGATAGTTCACGCTCTTTACAAGACTGGATGGCAGTAGTGAGGTCTCTTGGACAGTTGTCTCATCAGAATTTGGTCAATTTCTTGGGTTACTGTTGTGAAGACAACAAACCATTCTTCTTGGTATTTGAATACTCGCACAAAGGAAGTTTGGACAGTCACATTTTCGGAAAAGAAGAAGAGGCATTGCCATGGGAAATACGGGTTAAGATAGCCATTGGAACAGCTCAAGGTCTCGCGTTTCTTCACTCGATCAAGAACAGCCCCCTAAACCGAGAACTCAGGATGCATAACATTATGCTTGACGAGCAATACAATGC-AAAACTGTTCTATCTCGAACCAACCAAACGAAGCTTGGTAGATGAAGGTCTCAAGAGGGGAAGATTTACATACCTATCTCCTGAATGGGGATCGTTAGGTATTTTGGATATGACGACCGATGTTTACATTTTTGGTATGATCTTGCTTGAACTTTTAATGGGTTCCAAGGATAGAAAAAAGATTAAGGAAGAGCAAGGCTTAGTAGATTACTGGACCTCATCTTTCTTGCCAGATAATTATAAGATTGAGGAAATAATCGATCCCCGACTTGGGAGCGATTATTCTGCGAATGCGGCGACACAGATGGGCACACTCATCAACCGATGCACAGCGCATAATACAAAGAAACGGCCATTGATGCAACAAGTATTGGATGGTCTTAATCATATTGCAGAGATTAAGGACTAA
>ICE98.MPI
ATGGGAAACTGTCTAAAGCATTTCAAACAACAACTTCCTTCAATTGCTCCCAAGCCTCTCATTATCCCTCCAATATTTTCAGTGGAGCCAGAAAACGAGAATCTGAGAGTCTTCAGATTCGCGGA-TTGAAGAAAGCGACAAAGAAATTCAGACAAGACAGGGTCGTAGAATGCGAGGATTACTCTGTTCGAAAATTCTACAAGGGCTACATAGATGAAACCACATTTGCACCATCAAGAGCTGGAACCGGAATCGCTGTTTCTGTCATGGAATGTGATAGTTCACGCTCTTTACAAGACTGGATGGCAGTAGTGAGGTCTATTGGACAGTTGTCTCATCAGAATTTGGTCAATTTCTTGGGTTACTGTTGTGAAGACAACAAACCATTCTTCTTGGTATTTGAATACTCGCACAAAGGAAGTTTGGACAGTCACATTTTCGGAAAAGAAGAAGAGGCATTGCCATGGGAAATACGGGTTAAGATAGCCATTGGAACAGCTCAAGGTCTCGCGTTTCTTCACTCGATCAAGAACAGCCCCCTAAACCGAGAACTCAGGATGCATAACATTATGCTTGACGAGCAATACAATGC-AAAACTGTTCTATCTCGAACCAACCAAACGAAGCTTGGTAGATGAAGGTCTCAAGAGGGGAAGATTTACATACCTATCTCCTGAATGGGGATCGTTAGGTATTTTGGATATGACGACCGATGTTTACATTTTTGGTATGATCTTGCTTGAACTTTTAATGGGTTCCAAGGATAGAAAAAAGATTAAGGAAGAGCAAGGCTTAGTAGATTACTGGACCTCATCTTTCTTGCCAGATATTTATAAGATTGAGGAAATAATCGATCCCCGACTTGGGAGCGATTATTCTGCGAATGCGGCGACACAGATGGGCACACTCATCAACCGATGCACAGCGCATAATACAAAGAAACGGCCATTGATGCAACAAGTATTGGATGGTCTTAATCATATTGCAGAGATTAAGGACTAA
>IPAdm0.9514.MONMPI
ATGGGAAACTGTCTAAAGCATTTCAAACAACAACTTCCTTCAATTGCTCCCAAGCCTCTCATTATCCCTCCAATATTTTCAGTGGAGCCAGAAAACGAGAATCTGAGAGTCTTCAGATTCGCGGA-TTGAAGAAAGCGACAAAGAAATTCAGACAAGACAGGGTCGTAGAATGCGAGGATTACTCTGTTCGAAAATTCTACAAGGGCTACATAGATGAAACCACATTTGCACCATCAAGAGCTGGAACCGGAATCGCTGTTTCTGTCATGGAATGTGATAGTTCACGCTCTTTACAAGACTGGATGGCAGTAGTGAGGTCTCTTGGACAGTTGTCTCATCAGAATTTGGTCAATTTCTTGGGTTACTGTTGTGAAGACAACAAACCATTCTTCTTGGTATTTGAATACTCGCACAAAGGAAGTTTGGACAGTCACATTTTCGGAAAAGAAGAAGAGGCATTGCCATGGGAAATACGGGTTAAGATAGCCATTGGAACAGCTCAAGGTCTCGCGTTTCTTCACTCGATCAAGAACAGCCCCCTAAACCGAGAACTCAGGATGCATAACATTATGCTTGACGAGCAATACAATGCAAAAACTGTTCTATCTCGAACCAACCAAACGAAGCTTGGTAGATGAAGGTCTCAAGAGGGGAAGATTTACATACCTATCTCCTGAATGGGGATCGTTAGGTATTTTGGATATGACGACCGATGTTTACATTTTTGGTATGATCTTGCTTGAACTTTTAATGGGTTCCAAGGATAGAAAAAAGATTAAGGAAGAGCAAGGCTTAGTAGATTACTGGACCTCATCTTTCTTGCCAGATAATTATAAGATTGAGGAAATAATCGATCCCCGACTTGGGAGCGATTATTCTGCGAATGCGGCGACACAGATGGGCACACTCATCAACCGATGCACAGCGCATAATACAAAGAAACGGCCATTGATGCAACAAGTATTGGATGGTCTTAATCATATTGCAGAGATTAAGGACTAA
>IPAla0.9515.MONMPI
ATGGGAAACTGTCTAAAGCATTTCAAACAACAACTTCCTTCAATTGCTCCCAAGCCTCTCATTATCCCTCCAATATTTTCAGTGGAGCCAGAAAACGAGAATCTGAGAGTCTTCAGATTCGCGGA-TTGAAGAAAGCGACAAAGAAATTCAGACAAGACAGGGTCGTAGAATGCGAGGATTACTCTGTTCGAAAATTCTACAAGGGCTACATAGATGAAACCACATTTGCACCATCAAGAGCTGGAACCGGAATCGCTGTTTCTGTCATGGAATGTGATAGTTCACGCTCTTTACAAGACTGGATGGCAGTAGTGAGGTCTCTTGGACAGTTGTCTCATCAGAATTTGGTCAATTTCTTGGGTTACTGTTGTGAAGACAACAAACCATTCTTCTTGGTATTTGAATACTCGCACAAAGGAAGTTTGGACAGTCACATTTTCGGAAAAGAAGAAGAGGCATTGCCATGGGAAATACGGGTTAAGATAGCCATTGGAACAGCTCAAGGTCTCGCGTTTCTTCACTCGATCAAGAACAGCCCCCTAAACCGAGAACTCAGGATGCATAACATTATGCTTGACGAGCAATACAATGCAAAAACTGTTCTATCTCGAACCAACCAAACGAAGCTTGGTAGATGAAGGTCTCAAGAGGGGAAGATTTACATACCTATCTCCTGAATGGGGATCGTTAGGTATTTTGGATATGACGACCGATGTTTACATTTTTGGTATGATCTTGCTTGAACTTTTAATGGGTTCCAAGGATAGAAAAAAGATTAAGGAAGAGCAAGGCTTAGTAGATTACTGGACCTCATCTTTCTTGCCAGATAATTATAAGATTGAGGAAATAATCGATCCCCGACTTGGGAGCGATTATTCTGCGAATGCGGCGACACAGATGGGCACACTCATCAACCGATGCACAGCGCATAATACAAAGAAACGGCCATTGATGCAACAAGTATTGGATGGTCTTAATCATATTGCAGAGATTAAGGACTAA
>IPAll0.9517.MONMPI
ATGGGAAACTGTCTAAAGCATTTCAAACAACAACTTCCTTCAATTGCTCCCAAGCCTCTCATTATCCCTCCAATATTTTCAGTGGAGCCAGAAAACGAGAATCTGAGAGTCTTCAGATTCGCGGA-TTGAAGAAAGCGACAAAGAAATTCAGACAAGACAGGGTCGTAGAATGCGAGGATTACTCTGTTCGAAAATTCTACAAGGGCTACATAGATGAAACCACATTTGCACCATCAAGAGCTGGAACCGGAATCGCTGTTTCTGTCATGGAATGTGATAGTTCACGCTCTTTACAAGACTGGATGGCAGTAGTGAGGTCTCTTGGACAGTTGTCTCATCAGAATTTGGTCAATTTCTTGGGTTACTGTTGTGAAGACAACAAACCATTCTTCTTGGTATTTGAATACTCGCACAAAGGAAGTTTGGACAGTCACATTTTCGGAAAAGAAGAAGAGGCATTGCCATGGGAAATACGGGTTAAGATAGCCATTGGAACAGCTCAAGGTCTCGCGTTTCTTCACTCGATCAAGAACAGCCCCCTAAACCGAGAACTCAGGATGCATAACATTATGCTTGACGAGCAATACAATGCAAAAACTGTTCTATCTCGAACCAACCAAACGAAGCTTGGTAGATGAAGGTCTCAAGAGGGGAAGATTTACATACCTATCTCCTGAATGGGGATCGTTAGGTATTTTGGATATGACGACCGATGTTTACATTTTTGGTATGATCTTGCTTGAACTTTTAATGGGTTCCAAGGATAGAAAAAAGATTAAGGAAGAGCAAGGCTTAGTAGATTACTGGACCTCATCTTTCTTGCCAGATAATTATAAGATTGAGGAAATAATCGATCCCCGACTTGGGAGCGATTATTCTGCGAATGCGGCGACACAGATGGGCACACTCATCAACCGATGCACAGCGCATAATACAAAGAAACGGCCATTGATGCAACAAGTATTGGATGGTCTTAATCATATTGCAGAGATTAAGGACTAA
>IPAlm0.9518.MONMPI
ATGGGAAACTGTCTAAAGCATTTCAAACAACAACTTCCTTCAATTGCTCCCAAGCCTCTCATTATCCCTCCAATATTTTCAGTGGAGCCAGAAAACGAGAATCTGAGAGTCTTCAGATTCGCGGA-TTGAAGAAAGCGACAAAGAAATTCAGACAAGACAGGGTCGTAGAATGCGAGGATTACTCTGTTCGAAAATTCTACAAGGGCTACATAGATGAAACCACATTTGCACCATCAAGAGCTGGAACCGGAATCGCTGTTTCTGTCATGGAATGTGATAGTTCACGCTCTTTACAAGACTGGATGGCAGTAGTGAGGTCTCTTGGACAGTTGTCTCATCAGAATTTGGTCAATTTCTTGGGTTACTGTTGTGAAGACAACAAACCATTCTTCTTGGTATTTGAATACTCGCACAAAGGAAGTTTGGACAGTCACATTTTCGGAAAAGAAGAAGAGGCATTGCCATGGGAAATACGGGTTAAGATAGCCATTGGAACAGCTCAAGGTCTCGCGTTTCTTCACTCGATCAAGAACAGCCCCCTAAACCGAGAACTCAGGATGCATAACATTATGCTTGACGAGCAATACAATGC-AAAACTGTTCTATCTCGAACCAACCAAACGAAGCTTGGTAGATGAAGGTCTCAAGAGGGGAAGATTTACATACCTATCTCCTGAATGGGGATCGTTAGGTATTTTGGATATGACGACCGATGTTTACATTTTTGGTATGATCTTGCTTGAACTTTTAATGGGTTCCAAGGATAGAAAAAAGATTAAGGAAGAGCAAGGCTTAGTAGATTACTGGACCTCATCTTTCTTGCCAGATAATTATAAGATTGAGGAAATAATCGATCCCCGACTTGGGAGCGATTATTCTGCGAATGCGGCGACACAGATGGGCACACTCATCAACCGATGCACAGCGCATAATACAAAGAAACGGCCATTGATGCAACAAGTATTGGATGGTCTTAATCATATTGCAGAGATTAAGGACTAA
>IPAlo0.9506.MONMPI
ATGGGAAACTGTCTAAAGCATTTCAAACAACAACTTCCTTCAATTGCTCCCAAGCCTCTCATTATCCCTCCAATATTTTCAGTGGAGCCAGAAAACGAGAATCTGAGAGTCTTCAGATTCGCGGA-TTGAAGAAAGCGACAAAGAAATTCAGACAAGACAGGGTCGTAGAATGCGAGGATTACTCTGTTCGAAAATTCTACAAGGGCTACATAGATGAAACCACATTTGCACCATCAAGAGCTGGAACCGGAATCGCTGTTTCTGTCATGGAATGTGATAGTTCACGCTCTTTACAAGACTGGATGGCAGTAGTGAGGTCTCTTGGACAGTTGTCTCATCAGAATTTGGTCAATTTCTTGGGTTACTGTTGTGAAGACAACAAACCATTCTTCTTGGTATTTGAATACTCGCACAAAGGAAGTTTGGACAGTCACATTTTCGGAAAAGAAGAAGAGGCATTGCCATGGGAAATACGGGTTAAGATAGCCATTGGAACAGCTCAAGGTCTCGCGTTTCTTCACTCGATCAAGAACAGCCCCCTAAACCGAGAACTCAGGATGCATAACATTATGCTTGACGAGCAATACAATGCAAAAACTGTTCTATCTCGAACCAACCAAACGAAGCTTGGTAGATGAAGGTCTCAAGAGGGGAAGATTTACATACCTATCTCCTGAATGGGGATCGTTAGGTATTTTGGATATGACGACCGATGTTTACATTTTTGGTATGATCTTGCTTGAACTTTTAATGGGTTCCAAGGATAGAAAAAAGATTAAGGAAGAGCAAGGCTTAGTAGATTACTGGACCTCATCTTTCTTGCCAGATAATTATAAGATTGAGGAAATAATCGATCCCCGACTTGGGAGCGATTATTCTGCGAATGCGGCGACACAGATGGGCACACTCATCAACCGATGCACAGCGCATAATACAAAGAAACGGCCATTGATGCAACAAGTATTGGATGGTCTTAATCATATTGCAGAGATTAAGGACTAA
>IPAng0.9519.MONMPI
ATGGGAAACTGTCTAAAGCATTTCAAACAACAACTTCCTTCAATTGCTCCCAAGCCTCTCATTATCCCTCCAATATTTTCAGTGGAGCCAGAAAACGAGAATCTGAGAGTCTTCAGATTCGCGGA-TTGAAGAAAGCGACAAAGAAATTCAGACAAGACAGGGTCGTAGAATGCGAGGATTACTCTGTTCGAAAATTCTACAAGGGCTACATAGATGAAACCACATTTGCACCATCAAGAGCTGGAACCGGAATCGCTGTTTCTGTCATGGAATGTGATAGTTCACGCTCTTTACAAGACTGGATGGCAGTAGTGAGGTCTATTGGACAGTTGTCTCATCAGAATTTGGTCAATTTCTTGGGTTACTGTTGTGAAGACAACAAACCATTCTTCTTGGTATTTGAATACTCGCACAAAGGAAGTTTGGACAGTCACATTTTCGGAAAAGAAGAAGAGGCATTGCCATGGGAAATACGGGTTAAGATAGCCATTGGAACAGCTCAAGGTCTCGCGTTTCTTCACTCGATCAAGAACAGCCCCCTAAACCGAGAACTCAGGATGCATAACATTATGCTTGACGAGCAATACAATGCAAAAACTGTTCTATCTCGAACCAACCAAACGAAGCTTGGTAGATGAAGGTCTCAAGAGGGGAAGATTTACATACCTATCTCCTGAATGGGGATCGTTAGGTATTTTGGATATGACGACCGATGTTTACATTTTTGGTATGATCTTGCTTGAACTTTTAATGGGTTCCAAGGATAGAAAAAAGATTAAGGAAGAGCAAGGCTTAGTAGATTACTGGACCTCATCTTTCTTGCCAGATATTTATAAGATTGAGGAAATAATCGATCCCCGACTTGGGAGCGATTATTCTGCGAATGCGGCGACACAGATGGGCACACTCATCAACCGATGCACAGCGCATAATACAAAGAAACGGCCATTGATGCAACAAGTATTGGATGGTCTTAATCATATTGCAGAGATTAAGGACTAA
>IPAra4.9520.MONMPI
ATGGGAAACTGTCTAAAGCATTTCAAACAACAACTTCCTTCAATTGCTCCCAAGCCTCTCATTATCCCTCCAATATTTTCAGTGGAGCCAGAAAACGAGAATCTGAGAGTCTTCAGATTCGCGGA-TTGAAGAAAGCGACAAAGAAATTCAGACAAGACAGGGTCGTAGAATGCGAGGATTACTCTGTTCGAAAATTCTACAAGGGCTACATAGATGAAACCACATTTGCACCATCAAGAGCTGGAACCGGAATCGCTGTTTCTGTCATGGAATGTGATAGTTCACGCTCTTTACAAGACTGGATGGCAGTAGTGAGGTCTCTTGGACAGTTGTCTCATCAGAATTTGGTCAATTTCTTGGGTTACTGTTGTGAAGACAACAAACCATTCTTCTTGGTATTTGAATACTCGCACAAAGGAAGTTTGGACAGTCACATTTTCGGAAAAGAAGAAGAGGCATTGCCATGGGAAATACGGGTTAAGATAGCCATTGGAACAGCTCAAGGTCTCGCGTTTCTTCACTCGATCAAGAACAGCCCCCTAAACCGAGAACTCAGGATGCATAACATTATGCTTGACGAGCAATACAATGCAAAAACTGTTCTATCTCGAACCAACCAAACGAAGCTTGGTAGATGAAGGTCTCAAGAGGGGAAGATTTACATACCTATCTCCTGAATGGGGATCGTTAGGTATTTTGGATATGACGACCGATGTTTACATTTTTGGTATGATCTTGCTTGAACTTTTAATGGGTTCCAAGGATAGAAAAAAGATTAAGGAAGAGCAAGGCTTAGTAGATTACTGGACCTCATCTTTCTTGCCAGATAATTATAAGATTGAGGAAATAATCGATCCCCGACTTGGGAGCGATTATTCTGCGAATGCGGCGACACAGATGGGCACACTCATCAACCGATGCACAGCGCATAATACAAAGAAACGGCCATTGATGCAACAAGTATTGGATGGTCTTAATCATATTGCAGAGATTAAGGACTAA
>IPBar1.9521.MONMPI
ATGGGAAACTGTCTAAAGCATTTCAAACAACAACTTCCTTCAATTGCTCCCAAGCCTCTCATTATCCCTCCAATATTTTCAGTGGAGCCAGAAAACGAGAATCTGAGAGTCTTCAGATTCGCGGA-TTGAAGAAAGCGACAAAGAAATTCAGACAAGACAGGGTCGTAGAACGCGAGGATTACTCTGTTCGAAAATTCTACAAGGGCTACATAGATGAAACCACATTTGCACCATCAAGAGCTGGAACCGGAATCGCTGTTTCTGTCATGGAATGTGATAGTTCACGCTCTTTACAAGACTGGATGGCAGTAGTGAGGTCTCTTGGACAGTTGTCTCATCAGAATTTGGTCAATTTCTTGGGTTACTGTTGTGAAGACAACAAACCATTCTTCTTGGTATTTGAATACTCGCACAAAGGAAGTTTGGACAGTCACATTTTCGGAAAAGAAGAAGAGGCATTGCCATGGGAAATACGGGTTAAGATAGCCATTGGAACAGCTCAAGGTCTCGCGTTTCTTCACTCGATCAAGAACAGCCCCCTAAACCGAGAACTCAGGATGCATAACATTATGCTTGACGAGCAATACAATGC-AAAACTGTTCTATCTCGAACCAACCAAACGAAGCTTGGTAGATGAAGGTCTCAAGAGGGGAAGATTTACATACCTATCTCCTGAATGGGGATCGTTAGGTATTTTGGATATGACGACCGATGTTTACATTTTTGGTATGATCTTGCTTGAACTTTTAATGGGTTCCAAGGATAGAAAAAAGATTAAGGAAGAGCAAGGCTTAGTAGATTACTGGACCTCATCTTTCTTGCCAGATAATTATAAGATTGAGGAAATAATCGATCCCCGACTTGGGAGCGATTATTCTGCGAATGCGGCGACACAGATGGGCACACTCATCAACCGATGCACAGCGCATAATACAAAGAAACGGCCATTGATGCAACAAGTATTGGATGGTCTTAATCATATTGCAGAGATTAAGGACTAA
>IPBea0.9522.MONMPI
ATGGGAAACTGTCTAAAGCATTTCAAACAACAACTTCCTTCAATTGCTCCCAAGCCTCTCATTATCCCTCCAATATTTTCAGTGGAGCCAGAAAACGAGAATCTGAGAGTCTTCAGATTCGCGGA-TTGAAGAAAGCGACAAAGAAATTCAGACAAGACAGGGTCGTAGAATGCGAGGATTACTCTGTTCGAAAATTCTACAAGGGCTACATAGATGAAACCACATTTGCACCATCAAGAGCTGGAACCGGAATCGCTGTTTCTGTCATGGAATGTGATAGTTCACGCTCTTTACAAGACTGGATGGCAGTAGTGAGGTCTATTGGACAGTTGTCTCATCAGAATTTGGTCAATTTCTTGGGTTACTGTTGTGAAGACAACAAACCATTCTTCTTGGTATTTGAATACTCGCACAAAGGAAGTTTGGACAGTCACATTTTCGGAAAAGAAGAAGAGGCATTGCCATGGGAAATACGGGTTAAGATAGCCATTGGAACAGCTCAAGGTCTCGCGTTTCTTCACTCGATCAAGAACAGCCCCCTAAACCGAGAACTCAGGATGCATAACATTATGCTTGACGAGCAATACAATGC-AAAACTGTTCTATCTCGAACCAACCAAACGAAGCTTGGTAGATGAAGGTCTCAAGAGGGGAAGATTTACATACCTATCTCCTGAATGGGGATCGTTAGGTATTTTGGATATGACGACCGATGTTTACATTTTTGGTATGATCTTGCTTGAACTTTTAATGGGTTCCAAGGATAGAAAAAAGATTAAGGAAGAGCAAGGCTTAGTAGATTACTGGACCTCATCTTTCTTGCCAGATATTTATAAGATTGAGGAAATAATCGATCCCCGACTTGGGAGCGATTATTCTGCGAATGCGGCGACACAGATGGGCACACTCATCAACCGATGCACAGCGCATAATACAAAGAAACGGCCATTGATGCAACAAGTATTGGATGGTCTTAATCATATTGCAGAGATTAAGGACTAA
>IPBen0.9523.MONMPI
ATGGGAAACTGTCTAAAGCATTTCAAACAACAACTTCCTTCAATTGCTCCCAAGCCTCTCATTATCCCTCCAATATTTTCAGTGGAGCCAGAAAACGAGAATCTGAGAGTCTTCAGATTCGCGGA-TTGAAGAAAGCGACAAAGAAATTCAGACAAGACAGGGTCGTAGAACGCGAGGATTACTCTGTTCGAAAATTCTACAAGGGCTACATAGATGAAACCACATTTGCACCATCAAGAGCTGGAACCGGAATCGCTGTTTCTGTCATGGAATGTGATAGTTCACGCTCTTTACAAGACTGGATGGCAGTAGTGAGGTCTCTTGGACAGTTGTCTCATCAGAATTTGGTCAATTTCTTGGGTTACTGTTGTGAAGACAACAAACCATTCTTCTTGGTATTTGAATACTCGCACAAAGGAAGTTTGGACAGTCACATTTTCGGAAAAGAAGAAGAGGCATTGCCATGGGAAATACGGGTTAAGATAGCCATTGGAACAGCTCAAGGTCTCGCGTTTCTTCACTCGATCAAGAACAGCCCCCTAAACCGAGAACTCAGGATGCATAACATTATGCTTGACGAGCAATACAATGCAAAAACTGTTCTATCTCGAACCAACCAAACGAAGCTTGGTAGATGAAGGTCTCAAGAGGGGAAGATTTACATACCTATCTCCTGAATGGGGATCGTTAGGTATTTTGGATATGACGACCGATGTTTACATTTTTGGTATGATCTTGCTTGAACTTTTAATGGGTTCCAAGGATAGAAAAAAGATTAAGGAAGAGCAAGGCTTAGTAGATTACTGGACCTCATCTTTCTTGCCAGATAATTATAAGATTGAGGAAATAATCGATCCCCGACTTGGGAGCGATTATTCTGCGAATGCGGCGACACAGATGGGCACACTCATCAACCGATGCACAGCGCATAATACAAAGAAACGGCCATTGATGCAACAAGTATTGGATGGTCTTAATCATATTGCAGAGATTAAGGACTAA
>IPBer0.9524.MONMPI
ATGGGAAACTGTCTAAAGCATTTCAAACAACAACTTCCTTCAATTGCTCCCAAGCCTCTCATTATCCCTCCAATATTTTCAGTGGAGCCAGAAAACGAGAATCTGAGAGTCTTCAGATTCGCGGA-TTGAAGAAAGCGACAAAGAAATTCAGACAAGACAGGGTCGTAGAATGCGAGGATTACTCTGTTCGAAAATTCTACAAGGGCTACATAGATGAAACCACATTTGCACCATCAAGAGCTGGAACCGGAATCGCTGTTTCTGTCATGGAATGTGATAGTTCACGCTCTTTACAAGACTGGATGGCAGTAGTGAGGTCTCTTGGACAGTTGTCTCATCAGAATTTGGTCAATTTCTTGGGTTACTGTTGTGAAGACAACAAACCATTCTTCTTGGTATTTGAATACTCGCACAAAGGAAGTTTGGACAGTCACATTTTCGGAAAAGAAGAAGAGGCATTGCCATGGGAAATACGGGTTAAGATAGCCATTGGAACAGCTCAAGGTCTCGCGTTTCTTCACTCGATCAAGAACAGCCCCCTAAACCGAGAACTCAGGATGCATAACATTATGCTTGACGAGCAATACAATGCAAAAACTGTTCTATCTCGAACCAACCAAACGAAGCTTGGTAGATGAAGGTCTCAAGAGGGGAAGATTTACATACCTATCTCCTGAATGGGGATCGTTAGGTATTTTGGATATGACGACCGATGTTTACATTTTTGGTATGATCTTGCTTGAACTTTTAATGGGTTCCAAGGATAGAAAAAAGATTAAGGAAGAGCAAGGCTTAGTAGATTACTGGACCTCATCTTTCTTGCCAGATAATTATAAGATTGAGGAAATAATCGATCCCCGACTTGGGAGCGATTATTCTGCGAATGCGGCGACACAGATGGGCACACTCATCAACCGATGCACAGCGCATAATACAAAGAAACGGCCATTGATGCAACAAGTATTGGATGGTCTTAATCATATTGCAGAGATTAAGGACTAA
>IPBis0.9525.MONMPI
ATGGGAAACTGTCTAAAGCATTTCAAACAACAACTTCCTTCAATTGCTCCCAAGCCTCTCATTATCCCTCCAATATTTTCAGTGGAGCCAGAAAACGAGAATCTGAGAGTCTTCAGATTCGCGGA-TTGAAGAAAGCGACAAAGAAATTCAGACAAGACAGGGTCGTAGAATGCGAGGATTACTCTGTTCGAAAATTCTACAAGGGCTACATAGATGAAACCACATTTGCACCATCAAGAGCTGGAACCGGAATCGCTGTTTCTGTCATGGAATGTGATAGTTCACGCTCTTTACAAGACTGGATGGCAGTAGTGAGGTCTCTTGGACAGTTGTCTCATCAGAATTTGGTCAATTTCTTGGGTTACTGTTGTGAAGACAACAAACCATTCTTCTTGGTATTTGAATACTCGCACAAAGGAAGTTTGGACAGTCACATTTTCGGAAAAGAAGAAGAGGCATTGCCATGGGAAATACGGGTTAAGATAGCCATTGGAACAGCTCAAGGTCTCGCGTTTCTTCACTCGATCAAGAACAGCCCCCTAAACCGAGAACTCAGGATGCATAACATTATGCTTGACGAGCAATACAATGCAAAAACTGTTCTATCTCGAACCAACCAAACGAAGCTTGGTAGATGAAGGTCTCAAGAGGGGAAGATTTACATACCTATCTCCTGAATGGGGATCGTTAGGTATTTTGGATATGACGACCGATGTTTACATTTTTGGTATGATCTTGCTTGAACTTTTAATGGGTTCCAAGGATAGAAAAAAGATTAAGGAAGAGCAAGGCTTAGTAGATTACTGGACCTCATCTTTCTTGCCAGATAATTATAAGATTGAGGAAATAATCGATCCCCGACTTGGGAGCGATTATTCTGCGAATGCGGCGACACAGATGGGCACACTCATCAACCGATGCACAGCGCATAATACAAAGAAACGGCCATTGATGCAACAAGTATTGGATGGTCTTAATCATATTGCAGAGATTAAGGACTAA
>IPCab3.9526.MONMPI
ATGGGAAACTGTCTAAAGCATTTCAAACAACAACTTCCTTCAATTGCTCCCAAGCCTCTCATTATCCCTCCAATATTTTCAGTGGAGCCAGAAAACGAGAATCTGAGAGTCTTCAGATTCGCGGA-TTGAAGAAAGCGACAAAGAAATTCAGACAAGACAGGGTCGTAGAATGCGAGGATTACTCTGTTCGAAAATTCTACAAGGGCTACATAGATGAAACCACATTTGCACCATCAAGAGCTGGAACCGGAATCGCTGTTTCTGTCATGGAATGTGATAGTTCACGCTCTTTACAAGACTGGATGGCAGTAGTGAGGTCTCTTGGACAGTTGTCTCATCAGAATTTGGTCAATTTCTTGGGTTACTGTTGTGAAGACAACAAACCATTCTTCTTGGTATTTGAATACTCGCACAAAGGAAGTTTGGACAGTCACATTTTCGGAAAAGAAGAAGAGGCATTGCCATGGGAAATACGGGTTAAGATAGCCATTGGAACAGCTCAAGGTCTCGCGTTTCTTCACTCGATCAAGAACAGCCCCCTAAACCGAGAACTCAGGATGCATAACATTATGCTTGACGAGCAATACAATGC-AAAACTGTTCTATCTCGAACCAACCAAACGAAGCTTGGTAGATGAAGGTCTCAAGAGGGGAAGATTTACATACCTATCTCCTGAATGGGGATCGTTAGGTATTTTGGATATGACGACCGATGTTTACATTTTTGGTATGATCTTGCTTGAACTTTTAATGGGTTCCAAGGATAGAAAAAAGATTAAGGAAGAGCAAGGCTTAGTAGATTACTGGACCTCATCTTTCTTGCCAGATAATTATAAGATTGAGGAAATAATCGATCCCCGACTTGGGAGCGATTATTCTGCGAATGCGGCGACACAGATGGGCACACTCATCAACCGATGCACAGCGCATAATACAAAGAAACGGCCATTGATGCAACAAGTATTGGATGGTCTTAATCATATTGCAGAGATTAAGGACTAA
>IPCad0.9527.MONMPI
ATGGGAAACTGTCTAAAGCATTTCAAACAACAACTTCCTTCAATTGCTCCCAAGCCTCTCATTATCCCTCCAATATTTTCAGTGGAGCCAGAAAACGAGAATCTGAGAGTCTTCAGATTCGCGGA-TTGAAGAAAGCGACAAAGAAATTCAGACAAGACAGGGTCGTAGAATGCGAGGATTACTCTGTTCGAAAATTCTACAAGGGCTACATAGATGAAACCACATTTGCACCATCAAGAGCTGGAACCGGAATCGCTGTTTCTGTCATGGAATGTGATAGTTCACGCTCTTTACAAGACTGGATGGCAGTAGTGAGGTCTCTTGGACAGTTGTCTCATCAGAATTTGGTCAATTTCTTGGGTTACTGTTGTGAAGACAACAAACCATTCTTCTTGGTATTTGAATACTCGCACAAAGGAAGTTTGGACAGTCACATTTTCGGAAAAGAAGAAGAGGCATTGCCATGGGAAATACGGGTTAAGATAGCCATTGGAACAGCTCAAGGTCTCGCGTTTCTTCACTCGATCAAGAACAGCCCCCTAAACCGAGAACTCAGGATGCATAACATTATGCTTGACGAGCAATACAATGCAAAAACTGTTCTATCTCGAACCAACCAAACGAAGCTTGGTAGATGAAGGTCTCAAGAGGGGAAGATTTACATACCTATCTCCTGAATGGGGATCGTTAGGTATTTTGGATATGACGACCGATGTTTACATTTTTGGTATGATCTTGCTTGAACTTTTAATGGGTTCCAAGGATAGAAAAAAGATTAAGGAAGAGCAAGGCTTAGTAGATTACTGGACCTCATCTTTCTTGCCAGATAATTATAAGATTGAGGAAATAATCGATCCCCGACTTGGGAGCGATTATTCTGCGAATGCGGCGACACAGATGGGCACACTCATCAACCGATGCACAGCGCATAATACAAAGAAACGGCCATTGATGCAACAAGTATTGGATGGTCTTAATCATATTGCAGAGATTAAGGACTAA
>IPCal0.9528.MONMPI
ATGGGAAACTGTCTAAAGCATTTCAAACAACAACTTCCTTCAATTGCTCCCAAGCCTCTCATTATCCCTCCAATATTTTCAGTGGAGCCAGAAAACGAGAATCTGAGAGTCTTCAGATTCGCGGA-TTGAAGAAAGCGACAAAGAAATTCAGACAAGACAGGGTCGTAGAATGCGAGGATTACTCTGTTCGAAAATTCTACAAGGGCTACATAGATGAAACCACATTTGCACCATCAAGAGCTGGAACCGGAATCGCTGTTTCTGTCATGGAATGTGATAGTTCACGCTCTTTACAAGACTGGATGGCAGTAGTGAGGTCTCTTGGACAGTTGTCTCATCAGAATTTGGTCAATTTCTTGGGTTACTGTTGTGAAGACAACAAACCATTCTTCTTGGTATTTGAATACTCGCACAAAGGAAGTTTGGACAGTCACATTTTCGGAAAAGAAGAAGAGGCATTGCCATGGGAAATACGGGTTAAGATAGCCATTGGAACAGCTCAAGGTCTCGCGTTTCTTCACTCGATCAAGAACAGCCCCCTAAACCGAGAACTCAGGATGCATAACATTATGCTTGACGAGCAATACAATGC-AAAACTGTTCTATCTCGAACCAACCAAACGAAGCTTGGTAGATGAAGGTCTCAAGAGGGGAAGATTTACATACCTATCTCCTGAATGGGGATCGTTAGGTATTTTGGATATGACGACCGATGTTTACATTTTTGGTATGATCTTGCTTGAACTTTTAATGGGTTCCAAGGATAGAAAAAAGATTAAGGAAGAGCAAGGCTTAGTAGATTACTGGACCTCATCTTTCTTGCCAGATAATTATAAGATTGAGGAAATAATCGATCCCCGACTTGGGAGCGATTATTCTGCGAATGCGGCGACACAGATGGGCACACTCATCAACCGATGCACAGCGCATAATACAAAGAAACGGCCATTGATGCAACAAGTATTGGATGGTCTTAATCATATTGCAGAGATTAAGGACTAA
>IPCap1.9529.MONMPI
ATGGGAAACTGTCTAAAGCATTTCAAACAACAACTTCCTTCAATTGCTCCCAAGCCTCTCATTATCCCTCCAATATTTTCAGTGGAGCCAGAAAACGAGAATCTGAGAGTCTTCAGATTCGCGGA-TTGAAGAAAGCGACAAAGAAATTCAGACAAGACAGGGTCGTAGAATGCGAGGATTACTCTGTTCGAAAATTCTACAAGGGCTACATAGATGAAACCACATTTGCACCATCAAGAGCTGGAACCGGAATCGCTGTTTCTGTCATGGAATGTGATAGTTCACGCTCTTTACAAGACTGGATGGCAGTAGTGAGGTCTCTTGGACAGTTGTCTCATCAGAATTTGGTCAATTTCTTGGGTTACTGTTGTGAAGACAACAAACCATTCTTCTTGGTATTTGAATACTCGCACAAAGGAAGTTTGGACAGTCACATTTTCGGAAAAGAAGAAGAGGCATTGCCATGGGAAATACGGGTTAAGATAGCCATTGGAACAGCTCAAGGTCTCGCGTTTCTTCACTCGATCAAGAACAGCCCCCTAAACCGAGAACTCAGGATGCATAACATTATGCTTGACGAGCAATACAATGCAAAAACTGTTCTATCTCGAACCAACCAAACGAAGCTTGGTAGATGAAGGTCTCAAGAGGGGAAGATTTACATACCTATCTCCTGAATGGGGATCGTTAGGTATTTTGGATATGACGACCGATGTTTACATTTTTGGTATGATCTTGCTTGAACTTTTAATGGGTTCCAAGGATAGAAAAAAGATTAAGGAAGAGCAAGGCTTAGTAGATTACTGGACCTCATCTTTCTTGCCAGATAATTATAAGATTGAGGAAATAATCGATCCCCGACTTGGGAGCGATTATTCTGCGAATGCGGCGACACAGATGGGCACACTCATCAACCGATGCACAGCGCATAATACAAAGAAACGGCCATTGATGCAACAAGTATTGGATGGTCTTAATCATATTGCAGAGATTAAGGACTAA
>IPCar1.9530.MONMPI
ATGGGAAACTGTCTAAAGCATTTCAAACAACAACTTCCTTCAATTGCTCCCAAGCCTCTCATTATCCCTCCAATATTTTCAGTGGAGCCAGAAAACGAGAATCTGAGAGTCTTCAGATTCGCGGA-TTGAAGAAAGCGACAAAGAAATTCAGACAAGACAGGGTCGTAGAATGCGAGGATTACTCTGTTCGAAAATTCTACAAGGGCTACATAGATGAAACCACATTTGCACCATCAAGAGCTGGAACCGGAATCGCTGTTTCTGTCATGGAATGTGATAGTTCACGCTCTTTACAAGACTGGATGGCAGTAGTGAGGTCTCTTGGACAGTTGTCTCATCAGAATTTGGTCAATTTCTTGGGTTACTGTTGTGAAGACAACAAACCATTCTTCTTGGTATTTGAATACTCGCACAAAGGAAGTTTGGACAGTCACATTTTCGGAAAAGAAGAAGAGGCATTGCCATGGGAAATACGGGTTAAGATAGCCATTGGAACAGCTCAAGGTCTCGCGTTTCTTCACTCGATCAAGAACAGCCCCCTAAACCGAGAACTCAGGATGCATAACATTATGCTTGACGAGCAATACAATGCAAAAACTGTTCTATCTCGAACCAACCAAACGAAGCTTGGTAGATGAAGGTCTCAAGAGGGGAAGATTTACATACCTATCTCCTGAATGGGGATCGTTAGGTATTTTGGATATGACGACCGATGTTTACATTTTTGGTATGATCTTGCTTGAACTTTTAATGGGTTCCAAGGATAGAAAAAAGATTAAGGAAGAGCAAGGCTTAGTAGATTACTGGACCTCATCTTTCTTGCCAGATAATTATAAGATTGAGGAAATAATCGATCCCCGACTTGGGAGCGATTATTCTGCGAATGCGGCGACACAGATGGGCACACTCATCAACCGATGCACAGCGCATAATACAAAGAAACGGCCATTGATGCAACAAGTATTGGATGGTCTTAATCATATTGCAGAGATTAAGGACTAA
>IPCdc3.9531.MONMPI
ATGGGAAACTGTCTAAAGCATTTCAAACAACAACTTCCTTCAATTGCTCCCAAGCCTCTCATTATCCCTCCAATATTTTCAGTGGAGCCAGAAAACGAGAATCTGAGAGTCTTCAGATTCGCGGA-TTGAAGAAAGCGACAAAGAAATTCAGACAAGACAGGGTCGTAGAATGCGAGGATTACTCTGTTCGAAAATTCTACAAGGGCTACATAGATGAAACCACATTTGCACCATCAAGAGCTGGAACCGGAATCGCTGTTTCTGTCATGGAATGTGATAGTTCACGCTCTTTACAAGACTGGATGGCAGTAGTGAGGTCTCTTGGACAGTTGTCTCATCAGAATTTGGTCAATTTCTTGGGTTACTGTTGTGAAGACAACAAACCATTCTTCTTGGTATTTGAATACTCGCACAAAGGAAGTTTGGACAGTCACATTTTCGGAAAAGAAGAAGAGGCATTGCCATGGGAAATACGGGTTAAGATAGCCATTGGAACAGCTCAAGGTCTCGCGTTTCTTCACTCGATCAAGAACAGCCCCCTAAACCGAGAACTCAGGATGCATAACATTATGCTTGACGAGCAATACAATGCAAAAACTGTTCTATCTCGAACCAACCAAACGAAGCTTGGTAGATGAAGGTCTCAAGAGGGGAAGATTTACATACCTATCTCCTGAATGGGGATCGTTAGGTATTTTGGATATGACGACCGATGTTTACATTTTTGGTATGATCTTGCTTGAACTTTTAATGGGTTCCAAGGATAGAAAAAAGATTAAGGAAGAGCAAGGCTTAGTAGATTACTGGACCTCATCTTTCTTGCCAGATAATTATAAGATTGAGGAAATAATCGATCCCCGACTTGGGAGCGATTATTCTGCGAATGCGGCGACACAGATGGGCACACTCATCAACCGATGCACAGCGCATAATACAAAGAAACGGCCATTGATGCAACAAGTATTGGATGGTCTTAATCATATTGCAGAGATTAAGGACTAA
>IPCdo0.9532.MONMPI
ATGGGAAACTGTCTAAAGCATTTCAAACAACAACTTCCTTCAATTGCTCCCAAGCCTCTCATTATCCCTCCAATATTTTCAGTGGAGCCAGAAAACGAGAATCTGAGAGTCTTCAGATTCGCGGA-TTGAAGAAAGCGACAAAGAAATTCAGACAAGACAGGGTCGTAGAATGCGAGGATTACTCTGTTCGAAAATTCTACAAGGGCTACATAGATGAAACCACATTTGCACCATCAAGAGCTGGAACCGGAATCGCTGTTTCTGTCATGGAATGTGATAGTTCACGCTCTTTACAAGACTGGATGGCAGTAGTGAGGTCTCTTGGACAGTTGTCTCATCAGAATTTGGTCAATTTCTTGGGTTACTGTTGTGAAGACAACAAACCATTCTTCTTGGTATTTGAATACTCGCACAAAGGAAGTTTGGACAGTCACATTTTCGGAAAAGAAGAAGAGGCATTGCCATGGGAAATACGGGTTAAGATAGCCATTGGAACAGCTCAAGGTCTCGCGTTTCTTCACTCGATCAAGAACAGCCCCCTAAACCGAGAACTCAGGATGCATAACATTATGCTTGACGAGCAATACAATGCAAAAACTGTTCTATCTCGAACCAACCAAACGAAGCTTGGTAGATGAAGGTCTCAAGAGGGGAAGATTTACATACCTATCTCCTGAATGGGGATCGTTAGGTATTTTGGATATGACGACCGATGTTTACATTTTTGGTATGATCTTGCTTGAACTTTTAATGGGTTCCAAGGATAGAAAAAAGATTAAGGAAGAGCAAGGCTTAGTAGATTACTGGACCTCATCTTTCTTGCCAGATAATTATAAGATTGAGGAAATAATCGATCCCCGACTTGGGAGCGATTATTCTGCGAATGCGGCGACACAGATGGGCACACTCATCAACCGATGCACAGCGCATAATACAAAGAAACGGCCATTGATGCAACAAGTATTGGATGGTCTTAATCATATTGCAGAGATTAAGGACTAA
>IPCem0.9533.MONMPI
ATGGGAAACTGTCTAAAGCATTTCAAACAACAACTTCCTTCAATTGCTCCCAAGCCTCTCATTATCCCTCCAATATTTTCAGTGGAGCCAGAAAACGAGAATCTGAGAGTCTTCAGATTCGCGGA-TTGAAGAAAGCGACAAAGAAATTCAGACAAGACAGGGTCGTAGAATGCGAGGATTACTCTGTTCGAAAATTCTACAAGGGCTACATAGATGAAACCACATTTGCACCATCAAGAGCTGGAACCGGAATCGCTGTTTCTGTCATGGAATGTGATAGTTCACGCTCTTTACAAGACTGGATGGCAGTAGTGAGGTCTCTTGGACAGTTGTCTCATCAGAATTTGGTCAATTTCTTGGGTTACTGTTGTGAAGACAACAAACCATTCTTCTTGGTATTTGAATACTCGCACAAAGGAAGTTTGGACAGTCACATTTTCGGAAAAGAAGAAGAGGCATTGCCATGGGAAATACGGGTTAAGATAGCCATTGGAACAGCTCAAGGTCTCGCGTTTCTTCACTCGATCAAGAACAGCCCCCTAAACCGAGAACTCAGGATGCATAACATTATGCTTGACGAGCAATACAATGCAAAAACTGTTCTATCTCGAACCAACCAAACGAAGCTTGGTAGATGAAGGTCTCAAGAGGGGAAGATTTACATACCTATCTCCTGAATGGGGATCGTTAGGTATTTTGGATATGACGACCGATGTTTACATTTTTGGTATGATCTTGCTTGAACTTTTAATGGGTTCCAAGGATAGAAAAAAGATTAAGGAAGAGCAAGGCTTAGTAGATTACTGGACCTCATCTTTCTTGCCAGATAATTATAAGATTGAGGAAATAATCGATCCCCGACTTGGGAGCGATTATTCTGCGAATGCGGCGACACAGATGGGCACACTCATCAACCGATGCACAGCGCATAATACAAAGAAACGGCCATTGATGCAACAAGTATTGGATGGTCTTAATCATATTGCAGAGATTAAGGACTAA
>IPCmo3.9534.MONMPI
ATGGGAAACTGTCTAAAGCATTTCAAACAACAACTTCCTTCAATTGCTCCCAAGCCTCTCATTATCCCTCCAATATTTTCAGTGGAGCCAGAAAACGAGAATCTGAGAGTCTTCAGATTCGCGGA-TTGAAGAAAGCGACAAAGAAATTCAGACAAGACAGGGTCGTAGAATGCGAGGATTACTCTGTTCGAAAATTCTACAAGGGCTACATAGATGAAACCACATTTGCACCATCAAGAGCTGGAACCGGAATCGCTGTTTCTGTCATGGAATGTGATAGTTCACGCTCTTTACAAGACTGGATGGCAGTAGTGAGGTCTCTTGGACAGTTGTCTCATCAGAATTTGGTCAATTTCTTGGGTTACTGTTGTGAAGACAACAAACCATTCTTCTTGGTATTTGAATACTCGCACAAAGGAAGTTTGGACAGTCACATTTTCGGAAAAGAAGAAGAGGCATTGCCATGGGAAATACGGGTTAAGATAGCCATTGGAACAGCTCAAGGTCTCGCGTTTCTTCACTCGATCAAGAACAGCCCCCTAAACCGAGAACTCAGGATGCATAACATTATGCTTGACGAGCAATACAATGC-AAAACTGTTCTATCTCGAACCAACCAAACGAAGCTTGGTAGATGAAGGTCTCAAGAGGGGAAGATTTACATACCTATCTCCTGAATGGGGATCGTTAGGTATTTTGGATATGACGACCGATGTTTACATTTTTGGTATGATCTTGCTTGAACTTTTAATGGGTTCCAAGGATAGAAAAAAGATTAAGGAAGAGCAAGGCTTAGTAGATTACTGGACCTCATCTTTCTTGCCAGATAATTATAAGATTGAGGAAATAATCGATCCCCGACTTGGGAGCGATTATTCTGCGAATGCGGCGACACAGATGGGCACACTCATCAACCGATGCACAGCGCATAATACAAAGAAACGGCCATTGATGCAACAAGTATTGGATGGTCTTAATCATATTGCAGAGATTAAGGACTAA
>IPCoa0.9507.MONMPI
ATGGGAAACTGTCTAAAGCATTTCAAACAACAACTTCCTTCAATTGCTCCCAAGCCTCTCATTATCCCTCCAATATTTTCAGTGGAGCCAGAAAACGAGAATCTGAGAGTCTTCAGATTCGCGGA-TTGAAGAAAGCGACAAAGAAATTCAGACAAGACAGGGTCGTAGAATGCGAGGATTACTCTGTTCGAAAATTCTACAAGGGCTACATAGATGAAACCACATTTGCACCATCAAGAGCTGGAACCGGAATCGCTGTTTCTGTCATGGAATGTGATAGTTCACGCTCTTTACAAGACTGGATGGCAGTAGTGAGGTCTATTGGACAGTTGTCTCATCAGAATTTGGTCAATTTCTTGGGTTACTGTTGTGAAGACAACAAACCATTCTTCTTGGTATTTGAATACTCGCACAAAGGAAGTTTGGACAGTCACATTTTCGGAAAAGAAGAAGAGGCATTGCCATGGGAAATACGGGTTAAGATAGCCATTGGAACAGCTCAAGGTCTCGCGTTTCTTCACTCGATCAAGAACAGCCCCCTAAACCGAGAACTCAGGATGCATAACATTATGCTTGACGAGCAATACAATGCAAAAACTGTTCTATCTCGAACCAACCAAACGAAGCTTGGTAGATGAAGGTCTCAAGAGGGGAAGATTTACATACCTATCTCCTGAATGGGGATCGTTAGGTATTTTGGATATGACGACCGATGTTTACATTTTTGGTATGATCTTGCTTGAACTTTTAATGGGTTCCAAGGATAGAAAAAAGATTAAGGAAGAGCAAGGCTTAGTAGATTACTGGACCTCATCTTTCTTGCCAGATATTTATAAGATTGAGGAAATAATCGATCCCCGACTTGGGAGCGATTATTCTGCGAATGCGGCGACACAGATGGGCACACTCATCAACCGATGCACAGCGCATAATACAAAGAAACGGCCATTGATGCAACAAGTATTGGATGGTCTTAATCATATTGCAGAGATTAAGGACTAA
>IPCoc1.9535.MONMPI
ATGGGAAACTGTCTAAAGCATTTCAAACAACAACTTCCTTCAATTGCTCCCAAGCCTCTCATTATCCCTCCAATATTTTCAGTGGAGCCAGAAAACGAGAATCTGAGAGTCTTCAGATTCGCGGA-TTGAAGAAAGCGACAAAGAAATTCAGACAAGACAGGGTCGTAGAATGCGAGGATTACTCTGTTCGAAAATTCTACAAGGGCTACATAGATGAAACCACATTTGCACCATCAAGAGCTGGAACCGGAATCGCTGTTTCTGTCATGGAATGTGATAGTTCACGCTCTTTACAAGACTGGATGGCAGTAGTGAGGTCTATTGGACAGTTGTCTCATCAGAATTTGGTCAATTTCTTGGGTTACTGTTGTGAAGACAACAAACCATTCTTCTTGGTATTTGAATACTCGCACAAAGGAAGTTTGGACAGTCACATTTTCGGAAAAGAAGAAGAGGCATTGCCATGGGAAATACGGGTTAAGATAGCCATTGGAACAGCTCAAGGTCTCGCGTTTCTTCACTCGATCAAGAACAGCCCCCTAAACCGAGAACTCAGGATGCATAACATTATGCTTGACGAGCAATACAATGCAAAAACTGTTCTATCTCGAACCAACCAAACGAAGCTTGGTAGATGAAGGTCTCAAGAGGGGAAGATTTACATACCTATCTCCTGAATGGGGATCGTTAGGTATTTTGGATATGACGACCGATGTTTACATTTTTGGTATGATCTTGCTTGAACTTTTAATGGGTTCCAAGGATAGAAAAAAGATTAAGGAAGAGCAAGGCTTAGTAGATTACTGGACCTCATCTTTCTTGCCAGATATTTATAAGATTGAGGAAATAATCGATCCCCGACTTGGGAGCGATTATTCTGCGAATGCGGCGACACAGATGGGCACACTCATCAACCGATGCACAGCGCATAATACAAAGAAACGGCCATTGATGCAACAAGTATTGGATGGTCTTAATCATATTGCAGAGATTAAGGACTAA
>IPCor0.9536.MONMPI
ATGGGAAACTGTCTAAAGCATTTCAAACAACAACTTCCTTCAATTGCTCCCAAGCCTCTCATTATCCCTCCAATATTTTCAGTGGAGCCAGAAAACGAGAATCTGAGAGTCTTCAGATTCGCGGA-TTGAAGAAAGCGACAAAGAAATTCAGACAAGACAGGGTCGTAGAATGCGAGGATTACTCTGTTCGAAAATTCTACAAGGGCTACATAGATGAAACCACATTTGCACCATCAAGAGCTGGAACCGGAATCGCTGTTTCTGTCATGGAATGTGATAGTTCACGCTCTTTACAAGACTGGATGGCAGTAGTGAGGTCTCTTGGACAGTTGTCTCATCAGAATTTGGTCAATTTCTTGGGTTACTGTTGTGAAGACAACAAACCATTCTTCTTGGTATTTGAATACTCGCACAAAGGAAGTTTGGACAGTCACATTTTCGGAAAAGAAGAAGAGGCATTGCCATGGGAAATACGGGTTAAGATAGCCATTGGAACAGCTCAAGGTCTCGCGTTTCTTCACTCGATCAAGAACAGCCCCCTAAACCGAGAACTCAGGATGCATAACATTATGCTTGACGAGCAATACAATGC-AAAACTGTTCTATCTCGAACCAACCAAACGAAGCTTGGTAGATGAAGGTCTCAAGAGGGGAAGATTTACATACCTATCTCCTGAATGGGGATCGTTAGGTATTTTGGATATGACGACCGATGTTTACATTTTTGGTATGATCTTGCTTGAACTTTTAATGGGTTCCAAGGATAGAAAAAAGATTAAGGAAGAGCAAGGCTTAGTAGATTACTGGACCTCATCTTTCTTGCCAGATAATTATAAGATTGAGGAAATAATCGATCCCCGACTTGGGAGCGATTATTCTGCGAATGCGGCGACACAGATGGGCACACTCATCAACCGATGCACAGCGCATAATACAAAGAAACGGCCATTGATGCAACAAGTATTGGATGGTCTTAATCATATTGCAGAGATTAAGGACTAA
>IPCum1.9537.MONMPI
ATGGGAAACTGTCTAAAGCATTTCAAACAACAACTTCCTTCAATTGCTCCCAAGCCTCTCATTATCCCTCCAATATTTTCAGTGGAGCCAGAAAACGAGAATCTGAGAGTCTTCAGATTCGCGGA-TTGAAGAAAGCGACAAAGAAATTCAGACAAGACAGGGTCGTAGAATGCGAGGATTACTCTGTTCGAAAATTCTACAAGGGCTACATAGATGAAACCACATTTGCACCATCAAGAGCTGGAACCGGAATCGCTGTTTCTGTCATGGAATGTGATAGTTCACGCTCTTTACAAGACTGGATGGCAGTAGTGAGGTCTATTGGACAGTTGTCTCATCAGAATTTGGTCAATTTCTTGGGTTACTGTTGTGAAGACAACAAACCATTCTTCTTGGTATTTGAATACTCGCACAAAGGAAGTTTGGACAGTCACATTTTCGGAAAAGAAGAAGAGGCATTGCCATGGGAAATACGGGTTAAGATAGCCATTGGAACAGCTCAAGGTCTCGCGTTTCTTCACTCGATCAAGAACAGCCCCCTAAACCGAGAACTCAGGATGCATAACATTATGCTTGACGAGCAATACAATGC-AAAACTGTTCTATCTCGAACCAACCAAACGAAGCTTGGTAGATGAAGGTCTCAAGAGGGGAAGATTTACATACCTATCTCCTGAATGGGGATCGTTAGGTATTTTGGATATGACGACCGATGTTTACATTTTTGGTATGATCTTGCTTGAACTTTTAATGGGTTCCAAGGATAGAAAAAAGATTAAGGAAGAGCAAGGCTTAGTAGATTACTGGACCTCATCTTTCTTGCCAGATATTTATAAGATTGAGGAAATAATCGATCCCCGACTTGGGAGCGATTATTCTGCGAATGCGGCGACACAGATGGGCACACTCATCAACCGATGCACAGCGCATAATACAAAGAAACGGCCATTGATGCAACAAGTATTGGATGGTCTTAATCATATTGCAGAGATTAAGGACTAA
>IPCur4.9538.MONMPI
ATGGGAAACTGTCTAAAGCATTTCAAACAACAACTTCCTTCAATTGCTCCCAAGCCTCTCATTATCCCTCCAATATTTTCAGTGGAGCCAGAAAACGAGAATCTGAGAGTCTTCAGATTCGCGGA-TTGAAGAAAGCGACAAAGAAATTCAGACAAGACAGGGTCGTAGAATGCGAGGATTACTCTGTTCGAAAATTCTACAAGGGCTACATAGATGAAACCACATTTGCACCATCAAGAGCTGGAACCGGAATCGCTGTTTCTGTCATGGAATGTGATAGTTCACGCTCTTTACAAGACTGGATGGCAGTAGTGAGGTCTCTTGGACAGTTGTCTCATCAGAATTTGGTCAATTTCTTGGGTTACTGTTGTGAAGACAACAAACCATTCTTCTTGGTATTTGAATACTCGCACAAAGGAAGTTTGGACAGTCACATTTTCGGAAAAGAAGAAGAGGCATTGCCATGGGAAATACGGGTTAAGATAGCCATTGGAACAGCTCAAGGTCTCGCGTTTCTTCACTCGATCAAGAACAGCCCCCTAAACCGAGAACTCAGGATGCATAACATTATGCTTGACGAGCAATACAATGC-AAAACTGTTCTATCTCGAACCAACCAAACGAAGCTTGGTAGATGAAGGTCTCAAGAGGGGAAGATTTACATACCTATCTCCTGAATGGGGATCGTTAGGTATTTTGGATATGACGACCGATGTTTACATTTTTGGTATGATCTTGCTTGAACTTTTAATGGGTTCCAAGGATAGAAAAAAGATTAAGGAAGAGCAAGGCTTAGTAGATTACTGGACCTCATCTTTCTTGCCAGATAATTATAAGATTGAGGAAATAATCGATCCCCGACTTGGGAGCGATTATTCTGCGAATGCGGCGACACAGATGGGCACACTCATCAACCGATGCACAGCGCATAATACAAAGAAACGGCCATTGATGCAACAAGTATTGGATGGTCTTAATCATATTGCAGAGATTAAGGACTAA
>IPDeh1.9539.MONMPI
ATGGGAAACTGTCTAAAGCATTTCAAACAACAACTTCCTTCAATTGCTCCCAAGCCTCTCATTATCCCTCCAATATTTTCAGTGGAGCCAGAAAACGAGAATCTGAGAGTCTTCAGATTCGCGGA-TTGAAGAAAGCGACAAAGAAATTCAGACAAGACAGGGTCGTAGAATGCGAGGATTACTCTGTTCGAAAATTCTACAAGGGCTACATAGATGAAACCACATTTGCACCATCAAGAGCTGGAACCGGAATCGCTGTTTCTGTCATGGAATGTGATAGTTCACGCTCTTTACAAGACTGGATGGCAGTAGTGAGGTCTCTTGGACAGTTGTCTCATCAGAATTTGGTCAATTTCTTGGGTTACTGTTGTGAAGACAACAAACCATTCTTCTTGGTATTTGAATACTCGCACAAAGGAAGTTTGGACAGTCACATTTTCGGAAAAGAAGAAGAGGCATTGCCATGGGAAATACGGGTTAAGATAGCCATTGGAACAGCTCAAGGTCTCGCGTTTCTTCACTCGATCAAGAACAGCCCCCTAAACCGAGAACTCAGGATGCATAACATTATGCTTGACGAGCAATACAATGCAAAAACTGTTCTATCTCGAACCAACCAAACGAAGCTTGGTAGATGAAGGTCTCAAGAGGGGAAGATTTACATACCTATCTCCTGAATGGGGATCGTTAGGTATTTTGGATATGACGACCGATGTTTACATTTTTGGTATGATCTTGCTTGAACTTTTAATGGGTTCCAAGGATAGAAAAAAGATTAAGGAAGAGCAAGGCTTAGTAGATTACTGGACCTCATCTTTCTTGCCAGATAATTATAAGATTGAGGAAATAATCGATCCCCGACTTGGGAGCGATTATTCTGCGAATGCGGCGACACAGATGGGCACACTCATCAACCGATGCACAGCGCATAATACAAAGAAACGGCCATTGATGCAACAAGTATTGGATGGTCTTAATCATATTGCAGAGATTAAGGACTAA
>IPElb0.9540.MONMPI
ATGGGAAACTGTCTAAAGCATTTCAAACAACAACTTCCTTCAATTGCTCCCAAGCCTCTCATTATCCCTCCAATATTTTCAGTGGAGCCAGAAAACGAGAATCTGAGAGTCTTCAGATTCGCGGA-TTGAAGAAAGCGACAAAGAAATTCAGACAAGACAGGGTCGTAGAATGCGAGGATTACTCTGTTCGAAAATTCTACAAGGGCTACATAGATGAAACCACATTTGCACCATCAAGAGCTGGAACCGGAATCGCTGTTTCTGTCATGGAATGTGATAGTTCACGCTCTTTACAAGACTGGATGGCAGTAGTGAGGTCTCTTGGACAGTTGTCTCATCAGAATTTGGTCAATTTCTTGGGTTACTGTTGTGAAGACAACAAACCATTCTTCTTGGTATTTGAATACTCGCACAAAGGAAGTTTGGACAGTCACATTTTCGGAAAAGAAGAAGAGGCATTGCCATGGGAAATACGGGTTAAGATAGCCATTGGAACAGCTCAAGGTCTCGCGTTTCTTCACTCGATCAAGAACAGCCCCCTAAACCGAGAACTCAGGATGCATAACATTATGCTTGACGAGCAATACAATGCAAAAACTGTTCTATCTCGAACCAACCAAACGAAGCTTGGTAGATGAAGGTCTCAAGAGGGGAAGATTTACATACCTATCTCCTGAATGGGGATCGTTAGGTATTTTGGATATGACGACCGATGTTTACATTTTTGGTATGATCTTGCTTGAACTTTTAATGGGTTCCAAGGATAGAAAAAAGATTAAGGAAGAGCAAGGCTTAGTAGATTACTGGACCTCATCTTTCTTGCCAGATAATTATAAGATTGAGGAAATAATCGATCCCCGACTTGGGAGCGATTATTCTGCGAATGCGGCGACACAGATGGGCACACTCATCAACCGATGCACAGCGCATAATACAAAGAAACGGCCATTGATGCAACAAGTATTGGATGGTCTTAATCATATTGCAGAGATTAAGGACTAA
>IPFue2.9541.MONMPI
ATGGGAAACTGTCTAAAGCATTTCAAACAACAACTTCCTTCAATTGCTCCCAAGCCTCTCATTATCCCTCCAATATTTTCAGTGGAGCCAGAAAACGAGAATCTGAGAGTCTTCAGATTCGCGGA-TTGAAGAAAGCGACAAAGAAATTCAGACAAGACAGGGTCGTAGAATGCGAGGATTACTCTGTTCGAAAATTCTACAAGGGCTACATAGATGAAACCACATTTGCACCATCAAGAGCTGGAACCGGAATCGCTGTTTCTGTCATGGAATGTGATAGTTCACGCTCTTTACAAGACTGGATGGCAGTAGTGAGGTCTATTGGACAGTTGTCTCATCAGAATTTGGTCAATTTCTTGGGTTACTGTTGTGAAGACAACAAACCATTCTTCTTGGTATTTGAATACTCGCACAAAGGAAGTTTGGACAGTCACATTTTCGGAAAAGAAGAAGAGGCATTGCCATGGGAAATACGGGTTAAGATAGCCATTGGAACAGCTCAAGGTCTCGCGTTTCTTCACTCGATCAAGAACAGCCCCCTAAACCGAGAACTCAGGATGCATAACATTATGCTTGACGAGCAATACAATGC-AAAACTGTTCTATCTCGAACCAACCAAACGAAGCTTGGTAGATGAAGGTCTCAAGAGGGGAAGATTTACATACCTATCTCCTGAATGGGGATCGTTAGGTATTTTGGATATGACGACCGATGTTTACATTTTTGGTATGATCTTGCTTGAACTTTTAATGGGTTCCAAGGATAGAAAAAAGATTAAGGAAGAGCAAGGCTTAGTAGATTACTGGACCTCATCTTTCTTGCCAGATATTTATAAGATTGAGGAAATAATCGATCCCCGACTTGGGAGCGATTATTCTGCGAATGCGGCGACACAGATGGGCACACTCATCAACCGATGCACAGCGCATAATACAAAGAAACGGCCATTGATGCAACAAGTATTGGATGGTCTTAATCATATTGCAGAGATTAAGGACTAA
>IPFun0.9542.MONMPI
ATGGGAAACTGTCTAAAGCATTTCAAACAACAACTTCCTTCAATTGCTCCCAAGCCTCTCATTATCCCTCCAATATTTTCAGTGGAGCCAGAAAACGAGAATCTGAGAGTCTTCAGATTCGCGGA-TTGAAGAAAGCGACAAAGAAATTCAGACAAGACAGGGTCGTAGAATGCGAGGATTACTCTGTTCGAAAATTCTACAAGGGCTACATAGATGAAACCACATTTGCACCATCAAGAGCTGGAACCGGAATCGCTGTTTCTGTCATGGAATGTGATAGTTCACGCTCTTTACAAGACTGGATGGCAGTAGTGAGGTCTCTTGGACAGTTGTCTCATCAGAATTTGGTCAATTTCTTGGGTTACTGTTGTGAAGACAACAAACCATTCTTCTTGGTATTTGAATACTCGCACAAAGGAAGTTTGGACAGTCACATTTTCGGAAAAGAAGAAGAGGCATTGCCATGGGAAATACGGGTTAAGATAGCCATTGGAACAGCTCAAGGTCTCGCGTTTCTTCACTCGATCAAGAACAGCCCCCTAAACCGAGAACTCAGGATGCATAACATTATGCTTGACGAGCAATACAATGCAAAAACTGTTCTATCTCGAACCAACCAAACGAAGCTTGGTAGATGAAGGTCTCAAGAGGGGAAGATTTACATACCTATCTCCTGAATGGGGATCGTTAGGTATTTTGGATATGACGACCGATGTTTACATTTTTGGTATGATCTTGCTTGAACTTTTAATGGGTTCCAAGGATAGAAAAAAGATTAAGGAAGAGCAAGGCTTAGTAGATTACTGGACCTCATCTTTCTTGCCAGATAATTATAAGATTGAGGAAATAATCGATCCCCGACTTGGGAGCGATTATTCTGCGAATGCGGCGACACAGATGGGCACACTCATCAACCGATGCACAGCGCATAATACAAAGAAACGGCCATTGATGCAACAAGTATTGGATGGTCTTAATCATATTGTAGAGATTAAGGACTAA
>IPGra0.9543.MONMPI
ATGGGAAACTGTCTAAAGCATTTCAAACAACAACTTCCTTCAATTGCTCCCAAGCCTCTCATTATCCCTCCAATATTTTCAGTGGAGCCAGAAAACGAGAATCTGAGAGTCTTCAGATTCGCGGA-TTGAAGAAAGCGACAAAGAAATTCAGACAAGACAGGGTCGTAGAATGCGAGGATTACTCTGTTCGAAAATTCTACAAGGGCTACATAGATGAAACCACATTTGCACCATCAAGAGCTGGAACCGGAATCGCTGTTTCTGTCATGGAATGTGATAGTTCACGCTCTTTACAAGACTGGATGGCAGTAGTGAGGTCTCTTGGACAGTTGTCTCATCAGAATTTGGTCAATTTCTTGGGTTACTGTTGTGAAGACAACAAACCATTCTTCTTGGTATTTGAATACTCGCACAAAGGAAGTTTGGACAGTCACATTTTCGGAAAAGAAGAAGAGGCATTGCCATGGGAAATACGGGTTAAGATAGCCATTGGAACAGCTCAAGGTCTCGCGTTTCTTCACTCGATCAAGAACAGCCCCCTAAACCGAGAACTCAGGATGCATAACATTATGCTTGACGAGCAATACAATGCAAAAACTGTTCTATCTCGAACCAACCAAACGAAGCTTGGTAGATGAAGGTCTCAAGAGGGGAAGATTTACATACCTATCTCCTGAATGGGGATCGTTAGGTATTTTGGATATGACGACCGATGTTTACATTTTTGGTATGATCTTGCTTGAACTTTTAATGGGTTCCAAGGATAGAAAAAAGATTAAGGAAGAGCAAGGCTTAGTAGATTACTGGACCTCATCTTTCTTGCCAGATAATTATAAGATTGAGGAAATAATCGATCCCCGACTTGGGAGCGATTATTCTGCGAATGCGGCGACACAGATGGGCACACTCATCAACCGATGCACAGCGCATAATACAAAGAAACGGCCATTGATGCAACAAGTATTGGATGGTCTTAATCATATTGCAGAGATTAAGGACTAA
>IPGua1.9544.MONMPI
ATGGGAAACTGTCTAAAGCATTTCAAACAACAACTTCCTTCAATTGCTCCCAAGCCTCTCATTATCCCTCCAATATTTTCAGTGGAGCCAGAAAACGAGAATCTGAGAGTCTTCAGATTCGCGGA-TTGAAGAAAGCGACAAAGAAATTCAGACAAGACAGGGTCGTAGAATGCGAGGATTACTCTGTTCGAAAATTCTACAAGGGCTACATAGATGAAACCACATTTGCACCATCAAGAGCTGGAACCGGAATCGCTGTTTCTGTCATGGAATGTGATAGTTCACGCTCTTTACAAGACTGGATGGCAGTAGTGAGGTCTATTGGACAGTTGTCTCATCAGAATTTGGTCAATTTCTTGGGTTACTGTTGTGAAGACAACAAACCATTCTTCTTGGTATTTGAATACTCGCACAAAGGAAGTTTGGACAGTCACATTTTCGGAAAAGAAGAAGAGGCATTGCCATGGGAAATACGGGTTAAGATAGCCATTGGAACAGCTCAAGGTCTCGCGTTTCTTCACTCGATCAAGAACAGCCCCCTAAACCGAGAACTCAGGATGCATAACATTATGCTTGACGAGCAATACAATGCAAAAACTGTTCTATCTCGAACCAACCAAACGAAGCTTGGTAGATGAAGGTCTCAAGAGGGGAAGATTTACATACCTATCTCCTGAATGGGGATCGTTAGGTATTTTGGATATGACGACCGATGTTTACATTTTTGGTATGATCTTGCTTGAACTTTTAATGGGTTCCAAGGATAGAAAAAAGATTAAGGAAGAGCAAGGCTTAGTAGATTACTGGACCTCATCTTTCTTGCCAGATATTTATAAGATTGAGGAAATAATCGATCCCCGACTTGGGAGCGATTATTCTGCGAATGCGGCGACACAGATGGGCACACTCATCAACCGATGCACAGCGCATAATACAAAGAAACGGCCATTGATGCAACAAGTATTGGATGGTCTTAATCATATTGCAGAGATTAAGGACTAA
>IPHer12.9545.MONMPI
ATGGGAAACTGTCTAAAGCATTTCAAACAACAACTTCCTTCAATTGCTCCCAAGCCTCTCATTATCCCTCCAATATTTTCAGTGGAGCCAGAAAACGAGAATCTGAGAGTCTTCAGATTCGCGGA-TTGAAGAAAGCGACAAAGAAATTCAGACAAGACAGGGTCGTAGAATGCGAGGATTACTCTGTTCGAAAATTCTACAAGGGCTACATAGATGAAACCACATTTGCACCATCAAGAGCTGGAACCGGAATCGCTGTTTCTGTCATGGAATGTGATAGTTCACGCTCTTTACAAGACTGGATGGCAGTAGTGAGGTCTCTTGGACAGTTGTCTCATCAGAATTTGGTCAATTTCTTGGGTTACTGTTGTGAAGACAACAAACCATTCTTCTTGGTATTTGAATACTCGCACAAAGGAAGTTTGGACAGTCACATTTTCGGAAAAGAAGAAGAGGCATTGCCATGGGAAATACGGGTTAAGATAGCCATTGGAACAGCTCAAGGTCTCGCGTTTCTTCACTCGATCAAGAACAGCCCCCTAAACCGAGAACTCAGGATGCATAACATTATGCTTGACGAGCAATACAATGC-AAAACTGTTCTATCTCGAACCAACCAAACGAAGCTTGGTAGATGAAGGTCTCAAGAGGGGAAGATTTACATACCTATCTCCTGAATGGGGATCGTTAGGTATTTTGGATATGACGACCGATGTTTACATTTTTGGTATGATCTTGCTTGAACTTTTAATGGGTTCCAAGGATAGAAAAAAGATTAAGGAAGAGCAAGGCTTAGTAGATTACTGGACCTCATCTTTCTTGCCAGATAATTATAAGATTGAGGAAATAATCGATCCCCGACTTGGGAGCGATTATTCTGCGAATGCGGCGACACAGATGGGCACACTCATCAACCGATGCACAGCGCATAATACAAAGAAACGGCCATTGATGCAACAAGTATTGGATGGTCTTAATCATATTGCAGAGATTAAGGACTAA
>IPHom4.9546.MONMPI
ATGGGAAACTGTCTAAAGCATTTCAAACAACAACTTCCTTCAATTGCTCCCAAGCCTCTCATTATCCCTCCAATATTTTCAGTGGAGCCAGAAAACGAGAATCTGAGAGTCTTCAGATTCGCGGA-TTGAAGAAAGCGACAAAGAAATTCAGACAAGACAGGGTCGTAGAATGCGAGGATTACTCTGTTCGAAAATTCTACAAGGGCTACATAGATGAAACCACATTTGCACCATCAAGAGCTGGAACCGGAATCGCTGTTTCTGTCATGGAATGTGATAGTTCACGCTCTTTACAAGACTGGATGGCAGTAGTGAGGTCTCTTGGACAGTTGTCTCATCAGAATTTGGTCAATTTCTTGGGTTACTGTTGTGAAGACAACAAACCATTCTTCTTGGTATTTGAATACTCGCACAAAGGAAGTTTGGACAGTCACATTTTCGGAAAAGAAGAAGAGGCATTGCCATGGGAAATACGGGTTAAGATAGCCATTGGAACAGCTCAAGGTCTCGCGTTTCTTCACTCGATCAAGAACAGCCCCCTAAACCGAGAACTCAGGATGCATAACATTATGCTTGACGAGCAATACAATGCAAAAACTGTTCTATCTCGAACCAACCTAACGAAGCTTGGTAGATGAAGGTCTCAAGAGGGGAAGATTTACATACCTATCTCCTGAATGGGGATCGTTAGGTATTTTGGATATGACGACCGATGTTTACATTTTTGGTATGATCTTGCTTGAACTTTTAATGGGTTCCAAGGATAGAAAAAAGATTAAGGAAGAGCAAGGCTTAGTAGATTACTGGACCTCATCTTTCTTGCCAGATAATTATAAGATTGAGGAAATAATCGATCCCCGTCTTGGGAGCGATTATTCTGCGAATGCGGCGACACAGATGGGCACACTCATCAACCGATGCACAGCGCATAATACAAAGAAACGGCCATTGATGCAACAAGTATTGGATGGTCTTAATCATATTGCAGAGATTAAGGACTAA
>IPHor0.9547.MONMPI
ATGGGAAACTGTCTAAAGCATTTCAAACAACAACTTCCTTCAATTGCTCCCAAGCCTCTCATTATCCCTCCAATATTTTCAGTGGAGCCAGAAAACGAGAATCTGAGAGTCTTCAGATTCGCGGA-TTGAAGAAAGCGACAAAGAAATTCAGACAAGACAGGGTCGTAGAACGCGAGGATTACTCTGTTCGAAAATTCTACAAGGGCTACATAGATGAAACCACATTTGCACCATCAAGAGCTGGAACCGGAATCGCTGTTTCTGTCATGGAATGTGATAGTTCACGCTCTTTACAAGACTGGATGGCAGTAGTGAGGTCTCTTGGACAGTTGTCTCATCAGAATTTGGTCAATTTCTTGGGTTACTGTTGTGAAGACAACAAACCATTCTTCTTGGTATTTGAATACTCGCACAAAGGAAGTTTGGACAGTCACATTTTCGGAAAAGAAGAAGAGGCATTGCCATGGGAAATACGGGTTAAGATAGCCATTGGAACAGCTCAAGGTCTCGCGTTTCTTCACTCGATCAAGAACAGCCCCCTAAACCGAGAACTCAGGATGCATAACATTATGCTTGACGAGCAATACAATGC-AAAACTGTTCTATCTCGAACCAACCAAACGAAGCTTGGTAGATGAAGGTCTCAAGAGGGGAAGATTTACATACCTATCTCCTGAATGGGGATCGTTAGGTATTTTGGATATGACGACCGATGTTTACATTTTTGGTATGATCTTGCTTGAACTTTTAATGGGTTCCAAGGATAGAAAAAAGATTAAGGAAGAGCAAGGCTTAGTAGATTACTGGACCTCATCTTTCTTGCCAGATAATTATAAGATTGAGGAAATAATCGATCCCCGACTTGGGAGCGATTATTCTGCGAATGCGGCGACACAGATGGGCACACTCATCAACCGATGCACAGCGCATAATACAAAGAAACGGCCATTGATGCAACAAGTATTGGATGGTCTTAATCATATTGCAGAGATTAAGGACTAA
>IPHum2.9549.MONMPI
ATGGGAAACTGTCTAAAGCATTTCAAACAACAACTTCCTTCAATTGCTCCCAAGCCTCTCATTATCCCTCCAATATTTTCAGTGGAGCCAGAAAACGAGAATCTGAGAGTCTTCAGATTCGCGGA-TTGAAGAAAGCGACAAAGAAATTCAGACAAGACAGGGTCGTAGAATGCGAGGATTACTCTGTTCGAAAATTCTACAAGGGCTACATAGATGAAACCACATTTGCACCATCAAGAGCTGGAACCGGAATCGCTGTTTCTGTCATGGAATGTGATAGTTCACGCTCTTTACAAGACTGGATGGCAGTAGTGAGGTCTCTTGGACAGTTGTCTCATCAGAATTTGGTCAATTTCTTGGGTTACTGTTGTGAAGACAACAAACCATTCTTCTTGGTATTTGAATACTCGCACAAAGGAAGTTTGGACAGTCACATTTTCGGAAAAGAAGAAGAGGCATTGCCATGGGAAATACGGGTTAAGATAGCCATTGGAACAGCTCAAGGTCTCGCGTTTCTTCACTCGATCAAGAACAGCCCCCTAAACCGAGAACTCAGGATGCATAACATTATGCTTGACGAGCAATACAATGCAAAAACTGTTCTATCTCGAACCAACCAAACGAAGCTTGGTAGATGAAGGTCTCAAGAGGGGAAGATTTACATACCTATCTCCTGAATGGGGATCGTTAGGTATTTTGGATATGACGACCGATGTTTACATTTTTGGTATGATCTTGCTTGAACTTTTAATGGGTTCCAAGGATAGAAAAAAGATTAAGGAAGAGCAAGGCTTAGTAGATTACTGGACCTCATCTTTCTTGCCAGATAATTATAAGATTGAGGAAATAATCGATCCCCTACTTGGGAGCGATTATTCTGCGAATGCGGCGACACAGATGGGCACACTCATCAACCGATGCACAGCGCATAATACAAAGAAACGGCCATTGATGCAACAAGTATTGGATGGTCTTAATCATATTGCAGAGATTAAGGACTAA
>IPIso4.9550.MONMPI
ATGGGAAACTGTCTAAAGCATTTCAAACAACAACTTCCTTCAATTGCTCCCAAGCCTCTCATTATCCCTCCAATATTTTCAGTGGAGCCAGAAAACGAGAATCTGAGAGTCTTCAGATTCGCGGA-TTGAAGAAAGCGACAAAGAAATTCAGACAAGACAGGGTCGTAGAATGCGAGGATTACTCTGTTCGAAAATTCTACAAGGGCTACATAGATGAAACCACATTTGCACCATCAAGAGCTGGAACCGGAATCGCTGTTTCTGTCATGGAATGTGATAGTTCACGCTCTTTACAAGACTGGATGGCAGTAGTGAGGTCTCTTGGACAGTTGTCTCATCAGAATTTGGTCAATTTCTTGGGTTACTGTTGTGAAGACAACAAACCATTCTTCTTGGTATTTGAATACTCGCACAAAGGAAGTTTGGACAGTCACATTTTCGGAAAAGAAGAAGAGGCATTGCCATGGGAAATACGGGTTAAGATAGCCATTGGAACAGCTCAAGGTCTCGCGTTTCTTCACTCGATCAAGAACAGCCCCCTAAACCGAGAACTCAGGATGCATAACATTATGCTTGACGAGCAATACAATGCAAAAACTGTTCTATCTCGAACCAACCAAACGAAGCTTGGTAGATGAAGGTCTCAAGAGGGGAAGATTTACATACCTATCTCCTGAATGGGGATCGTTAGGTATTTTGGATATGACGACCGATGTTTACATTTTTGGTATGATCTTGCTTGAACTTTTAATGGGTTCCAAGGATAGAAAAAAGATTAAGGAAGAGCAAGGCTTAGTAGATTACTGGACCTCATCTTTCTTGCCAGATAATTATAAGATTGAGGAAATAATCGATCCCCGACTTGGGAGCGATTATTCTGCGAATGCGGCGACACAGATGGGCACACTCATCAACCGATGCACAGCGCATAATACAAAGAAACGGCCATTGATGCAACAAGTATTGGATGGTCTTAATCATATTGCAGAGATTAAGGACTAA
>IPJim1.9551.MONMPI
ATGGGAAACTGTCTAAAGCATTTCAAACAACAACTTCCTTCAATTGCTCCCAAGCCTCTCATTATCCCTCCAATATTTTCAGTGGAGCCAGAAAACGAGAATCTGAGAGTCTTCAGATTCGCGGA-TTGAAGAAAGCGACAAAGAAATTCAGACAAGACAGGGTCGTAGAATGCGAGGATTACTCTGTTCGAAAATTCTACAAGGGCTACATAGATGAAACCACATTTGCACCATCAAGAGCTGGAACCGGAATCGCTGTTTCTGTCATGGAATGTGATAGTTCACGCTCTTTACAAGACTGGATGGCAGTAGTGAGGTCTCTTGGACAGTTGTCTCATCAGAATTTGGTCAATTTCTTGGGTTACTGTTGTGAAGACAACAAACCATTCTTCTTGGTATTTGAATACTCGCACAAAGGAAGTTTGGACAGTCACATTTTCGGAAAAGAAGAAGAGGCATTGCCATGGGAAATACGGGTTAAGATAGCCATTGGAACAGCTCAAGGTCTCGCGTTTCTTCACTCGATCAAGAACAGCCCCCTAAACCGAGAACTCAGGATGCATAACATTATGCTTGACGAGCAATACAATGCAAAAACTGTTCTATCTCGAACCAACCTAACGAAGCTTGGTAGATGAAGGTCTCAAGAGGGGAAGATTTACATACCTATCTCCTGAATGGGGATCGTTAGGTATTTTGGATATGACGACCGATGTTTACATTTTTGGTATGATCTTGCTTGAACTTTTAATGGGTTCCAAGGATAGAAAAAAGATTAAGGAAGAGCAAGGCTTAGTAGATTACTGGACCTCATCTTTCTTGCCAGATAATTATAAGATTGAGGAAATAATCGATCCCCGTCTTGGGAGCGATTATTCTGCGAATGCGGCGACACAGATGGGCACACTCATCAACCGATGCACAGCGCATAATACAAAGAAACGGCCATTGATGCAACAAGTATTGGATGGTCTTAATCATATTGCAGAGATTAAGGACTAA
>IPLab7.9552.MONMPI
ATGGGAAACTGTCTAAAGCATTTCAAACAACAACTTCCTTCAATTGCTCCCAAGCCTCTCATTATCCCTCCAATATTTTCAGTGGAGCCAGAAAACGAGAATCTGAGAGTCTTCAGATTCGCGGA-TTGAAGAAAGCGACAAAGAAATTCAGACAAGACAGGGTCGTAGAATGCGAGGATTACTCTGTTCGAAAATTCTACAAGGGCTACATAGATGAAACCACATTTGCACCATCAAGAGCTGGAACCGGAATCGCTGTTTCTGTCATGGAATGTGATAGTTCACGCTCTTTACAAGACTGGATGGCAGTAGTGAGGTCTCTTGGACAGTTGTCTCATCAGAATTTGGTCAATTTCTTGGGTTACTGTTGTGAAGACAACAAACCATTCTTCTTGGTATTTGAATACTCGCACAAAGGAAGTTTGGACAGTCACATTTTCGGAAAAGAAGAAGAGGCATTGCCATGGGAAATACGGGTTAAGATAGCCATTGGAACAGCTCAAGGTCTCGCGTTTCTTCACTCGATCAAGAACAGCCCCCTAAACCGAGAACTCAGGATGCATAACATTATGCTTGACGAGCAATACAATGCAAAAACTGTTCTATCTCGAACCAACCAAACGAAGCTTGGTAGATGAAGGTCTCAAGAGGGGAAGATTTACATACCTATCTCCTGAATGGGGATCGTTAGGTATTTTGGATATGACGACCGATGTTTACATTTTTGGTATGATCTTGCTTGAACTTTTAATGGGTTCCAAGGATAGAAAAAAGATTAAGGAAGAGCAAGGCTTAGTAGATTACTGGACCTCATCTTTCTTGCCAGATAATTATAAGATTGAGGAAATAATCGATCCCCGACTTGGGAGCGATTATTCTGCGAATGCGGCGACACAGATGGGCACACTCATCAACCGATGCACAGCGCATAATACAAAGAAACGGCCATTGATGCAACAAGTATTGGATGGTCTTAATCATATTGCAGAGATTAAGGACTAA
>IPLdd0.9553.MONMPI
ATGGGAAACTGTCTAAAGCATTTCAAACAACAACTTCCTTCAATTGCTCCCAAGCCTCTCATTATCCCTCCAATATTTTCAGTGGAGCCAGAAAACGAGAATCTGAGAGTCTTCAGATTCGCGGA-TTGAAGAAAGCGACAAAGAAATTCAGACAAGACAGGGTCGTAGAATGCGAGGATTACTCTGTTCGAAAATTCTACAAGGGCTACATAGATGAAACCACATTTGCACCATCAAGAGCTGGAACCGGAATCGCTGTTTCTGTCATGGAATGTGATAGTTCACGCTCTTTACAAGACTGGATGGCAGTAGTGAGGTCTCTTGGACAGTTGTCTCATCAGAATTTGGTCAATTTCTTGGGTTACTGTTGTGAAGACAACAAACCATTCTTCTTGGTATTTGAATACTCGCACAAAGGAAGTTTGGACAGTCACATTTTCGGAAAAGAAGAAGAGGCATTGCCATGGGAAATACGGGTTAAGATAGCCATTGGAACAGCTCAAGGTCTCGCGTTTCTTCACTCGATCAAGAACAGCCCCCTAAACCGAGAACTCAGGATGCATAACATTATGCTTGACGAGCAATACAATGC-AAAACTGTTCTATCTCGAACCAACCAAACGAAGCTTGGTAGATGAAGGTCTCAAGAGGGGAAGATTTACATACCTATCTCCTGAATGGGGATCGTTAGGTATTTTGGATATGACGACCGATGTTTACATTTTTGGTATGATCTTGCTTGAACTTTTAATGGGTTCCAAGGATAGAAAAAAGATTAAGGAAGAGCAAGGCTTAGTAGATTACTGGACCTCATCTTTCTTGCCAGATAATTATAAGATTGAGGAAATAATCGATCCCCGACTTGGGAGCGATTATTCTGCGAATGCGGCGACACAGATGGGCACACTCATCAACCGATGCACAGCGCATAATACAAAGAAACGGCCATTGATGCAACAAGTATTGGATGGTCTTAATCATATTGCAGAGATTAAGGACTAA
>IPLso0.9554.MONMPI
ATGGGAAACTGTCTAAAGCATTTCAAACAACAACTTCCTTCAATTGCTCCCAAGCCTCTCATTATCCCTCAAATATTTTCAGTGGAGCCAGAAAACGAGAATCTGAGAGTCTTCAGATTCGCGGA-TTGAAGAAAGCGACAAAGAAATTCAGACAAGACAGGGTCGTAGAATGCGAGGATTACTCTGTTCGAAAATTCTACAAGGGCTACATAGATGAAACCACATTTGCACCATCAAGAGCTGGAACCGGAATCGCTGTTTCTGTCATGGAATGTGATAGTTCACGCTCTTTACAAGACTGGATGGCAGTAGTGAGGTCTCTTGGACAGTTGTCTCATCAGAATTTGGTCAATTTCTTGGGTTACTGTTGTGAAGACAACAAACCATTCTTCTTGGTATTTGAATACTCGCACAAAGGAAGTTTGGACAGTCACATTTTCGGAAAAGAAGAAGAGGCATTGCCATGGGAAATACGGGTTAAGATAGCCATTGGAACAGCTCAAGGTCTCGCGTTTCTTCACTCGATCAAGAACAGCCCCCTAAACCGAGAACTCAGGATGCATAACATTATGCTTGACGAGCAATACAATGC-AAAACTGTTCTATCTCGAACCAACCAAACGAAGCTTGGTAGATGAAGGTCTCAAGAGGGGAAGATTTACATACCTATCTCCTGAATGGGGATCGTTAGGTATTTTGGATATGACGACCGATGTTTACATTTTTGGTATGATCTTGATTGAACTTTTAATGGGTTCCAAGGATAGAAAAAAGATTAAGGAAGAGCAAGGCTTAGTAGATTACTGGACCTCATCTTTCTTGCCAGATAATTATAAGATTGAGGAAATAATCGATCCCCGACTTGGGAGCGATTATTCTGCGAATGCGGCGACACAGATGGGCACACTCATCAACCGATGCACAGCGCATAATACAAAGAAACGGCCATTGATGCAACAAGTATTGGATGGTCTTAATCATATTGCAGAGATTAAGGACTAA
>IPMar1.9555.MONMPI
ATGGGAAACTGTCTAAAGCATTTCAAACAACAACTTCCTTCAATTGCTCCCAAGCCTCTCATTATCCCTCCAATATTTTCAGTGGAGCCAGAAAACGAGAATCTGAGAGTCTTCAGATTCGCGGA-TTGAAGAAAGCGACAAAGAAATTCAGACAAGACAGGGTCGTAGAATGCGAGGATTACTCTGTTCGAAAATTCTACAAGGGCTACATAGATGAAACCACATTTGCACCATCAAGAGCTGGAACCGGAATCGCTGTTTCTGTCATGGAATGTGATAGTTCACGCTCTTTACAAGACTGGATGGCAGTAGTGAGGTCTCTTGGACAGTTGTCTCATCAGAATTTGGTCAATTTCTTGGGTTACTGTTGTGAAGACAACAAACCATTCTTCTTGGTATTTGAATACTCGCACAAAGGAAGTTTGGACAGTCACATTTTCGGAAAAGAAGAAGAGGCATTGCCATGGGAAATACGGGTTAAGATAGCCATTGGAACAGCTCAAGGTCTCGCGTTTCTTCACTCGATCAAGAACAGCCCCCTAAACCGAGAACTCAGGATGCATAACATTATGCTTGACGAGCAATACAATGCAAAAACTGTTCTATCTCGAACCAACCAAACGAAGCTTGGTAGATGAAGGTCTCAAGAGGGGAAGATTTACATACCTATCTCCTGAATGGGGATCGTTAGGTATTTTGGATATGACGACCGATGTTTACATTTTTGGTATGATCTTGCTTGAACTTTTAATGGGTTCCAAGGATAGAAAAAAGATTAAGGAAGAGCAAGGCTTAGTAGATTACTGGACCTCATCTTTCTTGCCAGATAATTATAAGATTGAGGAAATAATCGATCCCCGACTTGGGAGCGATTATTCTGCGAATGCGGCGACACAGATGGGCACACTCATCAACCGATGCACAGCGCATAATACAAAGAAACGGCCATTGATGCAACAAGTATTGGATGGTCTTAATCATATTGCAGAGATTAAGGACTAA
>IPMen2.9556.MONMPI
ATGGGAAACTGTCTAAAGCATTTCAAACAACAACTTCCTTCAATTGCTCCCAAGCCTCTCATTATCCCTCCAATATTTTCAGTGGAGCCAGAAAACGAGAATCTGAGAGTCTTCAGATTCGCGGA-TTGAAGAAAGCGACAAAGAAATTCAGACAAGACAGGGTCGTAGAATGCGAGGATTACTCTGTTCGAAAATTCTACAAGGGCTACATAGATGAAACCACATTTGCACCATCAAGAGCTGGAACCGGAATCGCTGTTTCTGTCATGGAATGTGATAGTTCACGCTCTTTACAAGACTGGATGGCAGTAGTGAGGTCTCTTGGACAGTTGTCTCATCAGAATTTGGTCAATTTCTTGGGTTACTGTTGTGAAGACAACAAACCATTCTTCTTGGTATTTGAATACTCGCACAAAGGAAGTTTGGACAGTCACATTTTCGGAAAAGAAGAAGAGGCATTGCCATGGGAAATACGGGTTAAGATAGCCATTGGAACAGCTCAAGGTCTCGCGTTTCTTCACTCGATCAAGAACAGCCCCCTAAACCGAGAACTCAGGATGCATAACATTATGCTTGACGAGCAATACAATGCAAAAACTGTTCTATCTCGAACCAACCAAACGAAGCTTGGTAGATGAAGGTCTCAAGAGGGGAAGATTTACATACCTATCTCCTGAATGGGGATCGTTAGGTATTTTGGATATGACGACCGATGTTTACATTTTTGGTATGATCTTGCTTGAACTTTTAATGGGTTCCAAGGATAGAAAAAAGATTAAGGAAGAGCAAGGCTTAGTAGATTACTGGACCTCATCTTTCTTGCCAGATAATTATAAGATTGAGGAAATAATCGATCCCCGACTTGGGAGCGATTATTCTGCGAATGCGGCGACACAGATGGGCACACTCATCAACCGATGCACAGCGCATAATACAAAGAAACGGCCATTGATGCAACAAGTATTGGATGGTCTTAATCATATTGCAGAGATTAAGGACTAA
>IPMoa0.9557.MONMPI
ATGGGAAACTGTCTAAAGCATTTCAAACAACAACTTCCTTCAATTGCTCCCAAGCCTCTCATTATCCCTCCAATATTTTCAGTGGAGCCAGAAAACGAGAATCTGAGAGTCTTCAGATTCGCGGA-TTGAAGAAAGCGACAAAGAAATTCAGACAAGACAGGGTCGTAGAATGCGAGGATTACTCTGTTCGAAAATTCTACAAGGGCTACATAGATGAAACCACATTTGCACCATCAAGAGCTGGAACCGGAATCGCTGTTTCTGTCATGGAATGTGATAGTTCACGCTCTTTACAAGACTGGATGGCAGTAGTGAGGTCTCTTGGACAGTTGTCTCATCAGAATTTGGTCAATTTCTTGGGTTACTGTTGTGAAGACAACAAACCATTCTTCTTGGTATTTGAATACTCGCACAAAGGAAGTTTGGACAGTCACATTTTCGGAAAAGAAGAAGAGGCATTGCCATGGGAAATACGGGTTAAGATAGCCATTGGAACAGCTCAAGGTCTCGCGTTTCTTCACTCGATCAAGAACAGCCCCCTAAACCGAGAACTCAGGATGCATAACATTATGCTTGACGAGCAATACAATGCAAAAACTGTTCTATCTCGAACCAACCAAACGAAGCTTGGTAGATGAAGGTCTCAAGAGGGGAAGATTTACATACCTATCTCCTGAATGGGGATCGTTAGGTATTTTGGATATGACGACCGATGTTTACATTTTTGGTATGATCTTGCTTGAACTTTTAATGGGTTCCAAGGATAGAAAAAAGATTAAGGAAGAGCAAGGCTTAGTAGATTACTGGACCTCATCTTTCTTGCCAGATAATTATAAGATTGAGGAAATAATCGATCCCCGACTTGGGAGCGATTATTCTGCGAATGCGGCGACACAGATGGGCACACTCATCAACCGATGCACAGCGCATAATACAAAGAAACGGCCATTGATGCAACAAGTATTGGATGGTCTTAATCATATTGCAGAGATTAAGGACTAA
>IPMoc11.9558.MONMPI
ATGGGAAACTGTCTAAAGCATTTCAAACAACAACTTCCTTCAATTGCTCCCAAGCCTCTCATTATCCCTCCAATATTTTCAGTGGAGCCAGAAAACGAGAATCTGAGAGTCTTCAGATTCGCGGA-TTGAAGAAAGCGACAAAGAAATTCAGACAAGACAGGGTCGTAGAATGCGAGGATTACTCTGTTCGAAAATTCTACAAGGGCTACATAGATGAAACCACATTTGCACCATCAAGAGCTGGAACCGGAATCGCTGTTTCTGTCATGGAATGTGATAGTTCACGCTCTTTACAAGACTGGATGGCAGTAGTGAGGTCTCTTGGACAGTTGTCTCATCAGAATTTGGTCAATTTCTTGGGTTACTGTTGTGAAGACAACAAACCATTCTTCTTGGTATTTGAATACTCGCACAAAGGAAGTTTGGACAGTCACATTTTCGGAAAAGAAGAAGAGGCATTGCCATGGGAAATACGGGTTAAGATAGCCATTGGAACAGCTCAAGGTCTCGCGTTTCTTCACTCGATCAAGAACAGCCCCCTAAACCGAGAACTCAGGATGCATAACAATATGCTTGACGAGCAATACAATGCAAAAACTGTTCTATCTCGAACCAACCAAACGAAGCTTGGTAGATGAAGGTCTCAAGAGGGGAAGATTTACATACCTATCTCCTGAATGGGGATCGTTAGGTATTTTGGATATGACGACCGATGTTTACATTTTTGGTATGATCTTGCTTGAACTTTTAATGGGTTCCAAGGATAGAAAAAAGATTAAGGAAGAGCAAGGCTTAGTAGATTACTGGACCTCATCTTTCTTGCCATATAATTATAAGATTGAGGAAATAATCGATCCCCGACTTGGGAGCGATTATTCTGCGAATGCGGCGACACAGATGGGCACACTCATCAACCGATGCACAGCGCATAATACAAAGAAACGGCCATTGATGCAACAAGTATTGGATGGTCTTAATCATATTGCAGAGATTAAGGACTAA
>IPMon5.9559.MONMPI
ATGGGAAACTGTCTAAAGCATTTCAAACAACAACTTCCTTCAATTGCTCCCAAGCCTCTCATTATCCCTCCAATATTTTCAGTGGAGCCAGAAAACGAGAATCTGAGAGTCTTCAGATTCGCGGA-TTGAAGAAAGCGACAAAGAAATTCAGACAAGACAGGGTCGTAGAACGCGAGGATTACTCTGTTCGAAAATTCTACAAGGGCTACATAGATGAAACCACATTTGCACCATCAAGAGCTGGAACCGGAATCGCTGTTTCTGTCATGGAATGTGATAGTTCACGCTCTTTACAAGACTGGATGGCAGTAGTGAGGTCTCTTGGACAGTTGTCTCATCAGAATTTGGTCAATTTCTTGGGTTACTGTTGTGAAGACAACAAACCATTCTTCTTGGTATTTGAATACTCGCACAAAGGAAGTTTGGACAGTCACATTTTCGGAAAAGAAGAAGAGGCATTGCCATGGGAAATACGGGTTAAGATAGCCATTGGAACAGCTCAAGGTCTCGCGTTTCTTCACTCGATCAAGAACAGCCCCCTAAACCGAGAACTCAGGATGCATAACATTATGCTTGACGAGCAATACAATGCAAAAACTGTTCTATCTCGAACCAACCAAACGAAGCTTGGTAGATGAAGGTCTCAAGAGGGGAAGATTTACATACCTATCTCCTGAATGGGGATCGTTAGGTATTTTGGATATGACGACCGATGTTTACATTTTTGGTATGATCTTGCTTGAACTTTTAATGGGTTCCAAGGATAGAAAAAAGATTAAGGAAGAGCAAGGCTTAGTAGATTACTGGACCTCATCTTTCTTGCCAGATAATTATAAGATTGAGGAAATAATCGATCCCCGACTTGGGAGCGATTATTCTGCGAATGCGGCGACACAGATGGGCACACTCATCAACCGATGCACAGCGCATAATACAAAGAAACGGCCATTGATGCAACAAGTATTGGATGGTCTTAATCATATTGCAGAGATTAAGGACTAA
>IPMos1.9508.MONMPI
ATGGGAAACTGTCTAAAGCATTTCAAACAACAACTTCCTTCAATTGCTCCCAAGCCTCTCATTATCCCTCCAATATTTTCAGTGGAGCCAGAAAACGAGAATCTGAGAGTCTTCAGATTCGCGGA-TTGAAGAAAGCGACAAAGAAATTCAGACAAGACAGGGTCGTAGAATGCGAGGATTACTCTGTTCGAAAATTCTACAAGGGCTACATAGATGAAACCACATTTGCACCATCAAGAGCTGGAACCGGAATCGCTGTTTCTGTCATGGAATGTGATAGTTCACGCTCTTTACAAGACTGGATGGCAGTAGTGAGGTCTCTTGGACAGTTGTCTCATCAGAATTTGGTCAATTTCTTGGGTTACTGTTGTGAAGACAACAAACCATTCTTCTTGGTATTTGAATACTCGCACAAAGGAAGTTTGGACAGTCACATTTTCGGAAAAGAAGAAGAGGCATTGCCATGGGAAATACGGGTTAAGATAGCCATTGGAACAGCTCAAGGTCTCGCGTTTCTTCACTCGATCAAGAACAGCCCCCTAAACCGAGAACTCAGGATGCATAACATTATGCTTGACGAGCAATACAATGC-AAAACTGTTCTATCTCGAACCAACCTAACGAAGCTTGGTAGATGAAGGTCTCAAGAGGGGAAGATTTACATACCTATCTCCTGAATGGGGATCGTTAGGTATTTTGGATATGACGACCGATGTTTACATTTTTGGTATGATCTTGCTTGAACTTTTAATGGGTTCCAAGGATAGAAAAAAGATTAAGGAAGAGCAAGGCTTAGTAGATTACTGGACCTCATCTTTCTTGCCAGATAATTATAAGATTGAGGAAATAATCGATCCCCGTCTTGGGAGCGATTATTCTGCGAATGCGGCGACACAGATGGGCACACTCATCAACCGATGCACAGCGCATAATACAAAGAAACGGCCATTGATGCAACAAGTATTGGATGGTCTTAATCATATTGCAGAGATTAAGGACTAA
>IPMot0.9560.MONMPI
ATGGGAAACTGTCTAAAGCATTTCAAACAACAACTTCCTTCAATTGCTCCCAAGCCTCTCATTATCCCTCCAATATTTTCAGTGGAGCCAGAAAACGAGAATCTGAGAGTCTTCAGATTCGCGGA-TTGAAGAAAGCGACAAAGAAATTCAGACAAGACAGGGTCGTAGAATGCGAGGATTACTCTGTTCGAAAATTCTACAAGGGCTACATAGATGAAACCACATTTGCACCATCAAGAGCTGGAACCGGAATCGCTGTTTCTGTCATGGAATGTGATAGTTCACGCTCTTTACAAGACTGGATGGCAGTAGTGAGGTCTATTGGACAGTTGTCTCATCAGAATTTGGTCAATTTCTTGGGTTACTGTTGTGAAGACAACAAACCATTCTTCTTGGTATTTGAATACTCGCACAAAGGAAGTTTGGACAGTCACATTTTCGGAAAAGAAGAAGAGGCATTGCCATGGGAAATACGGGTTAAGATAGCCATTGGAACAGCTCAAGGTCTCGCGTTTCTTCACTCGATCAAGAACAGCCCCCTAAACCGAGAACTCAGGATGCATAACATTATGCTTGACGAGCAATACAATGC-AAAACTGTTCTATCTCGAACCAACCAAACGAAGCTTGGTAGATGAAGGTCTCAAGAGGGGAAGATTTACATACCTATCTCCTGAATGGGGATCGTTAGGTATTTTGGATATGACGACCGATGTTTACATTTTTGGTATGATCTTGCTTGAACTTTTAATGGGTTCCAAGGATAGAAAAAAGATTAAGGAAGAGCAAGGCTTAGTAGATTACTGGACCTCATCTTTCTTGCCAGATATTTATAAGATTGAGGAAATAATCGATCCCCGACTTGGGAGCGATTATTCTGCGAATGCGGCGACACAGATGGGCACACTCATCAACCGATGCACAGCGCATAATACAAAGAAACGGCCATTGATGCAACAAGTATTGGATGGTCTTAATCATATTGCAGAGATTAAGGACTAA
>IPMun0.9561.MONMPI
ATGGGAAACTGTCTAAAGCATTTCAAACAACAACTTCCTTCAATTGCTCCCAAGCCTCTCATTATCCCTCCAATATTTTCAGTGGAGCCAGAAAACGAGAATCTGAGAGTCTTCAGATTCGCGGA-TTGAAGAAAGCGACAAAGAAATTCAGACAAGACAGGGTCGTAGAATGCGAGGATTACTCTGTTCGAAAATTCTACAAGGGCTACATAGATGAAACCACATTTGCACCATCAAGAGCTGGAACCGGAATCGCTGTTTCTGTCATGGAATGTGATAGTTCACGCTCTTTACAAGACTGGATGGCAGTAGTGAGGTCTCTTGGACAGTTGTCTCATCAGAATTTGGTCAATTTCTTGGGTTACTGTTGTGAAGACAACAAACCATTCTTCTTGGTATTTGAATACTCGCACAAAGGAAGTTTGGACAGTCACATTTTCGGAAAAGAAGAAGAGGCATTGCCATGGGAAATACGGGTTAAGATAGCCATTGGAACAGCTCAAGGTCTCGCGTTTCTTCACTCGATCAAGAACAGCCCCCTAAACCGAGAACTCAGGATGCATAACATTATGCTTGACGAGCAATACAATGCAAAAACTGTTCTATCTCGAACCAACCAAACGAAGCTTGGTAGATGAAGGTCTCAAGAGGGGAAGATTTACATACCTATCTCCTGAATGGGGATCGTTAGGTATTTTGGATATGACGACCGATGTTTACATTTTTGGTATGATCTTGCTTGAACTTTTAATGGGTTCCAAGGATAGAAAAAAGATTAAGGAAGAGCAAGGCTTAGTAGATTACTGGACCTCATCTTTCTTGCCAGATAATTATAAGATTGAGGAAATAATCGATCCCCGACTTGGGAGCGATTATTCTGCGAATGCGGCGACACAGATGGGCACACTCATCAACCGATGCACAGCGCATAATACAAAGAAACGGCCATTGATGCAACAAGTATTGGATGGTCTTAATCATATTGCAGAGATTAAGGACTAA
>IPMur0.9562.MONMPI
ATGGGAAACTGTCTAAAGCATTTCAAACAACAACTTCCTTCAATTGCTCCCAAGCCTCTCATTATCCCTCCAATATTTTCAGTGGAGCCAGAAAACGAGAATCTGAGAGTCTTCAGATTCGCGGA-TTGAAGAAAGCGACAAAGAAATTCAGACAAGACAGGGTCGTAGAATGCGAGGATTACTCTGTTCGAAAATTCTACAAGGGCTACATAGATGAAACCACATTTGCACCATCAAGAGCTGGAACCGGAATCGCTGTTTCTGTCATGGAATGTGATAGTTCACGCTCTTTACAAGACTGGATGGCAGTAGTGAGGTCTCTTGGACAGTTGTCTCATCAGAATTTGGTCAATTTCTTGGGTTACTGTTGTGAAGACAACAAACCATTCTTCTTGGTATTTGAATACTCGCACAAAGGAAGTTTGGACAGTCACATTTTCGGAAAAGAAGAAGAGGCATTGCCATGGGAAATACGGGTTAAGATAGCCATTGGAACAGCTCAAGGTCTCGCGTTTCTTCACTCGATCAAGAACAGCCCCCTAAACCGAGAACTCAGGATGCATAACATTATGCTTGACGAGCAATACAATGCAAAAACTGTTCTATCTCGAACCAACCAAACGAAGCTTGGTAGATGAAGGTCTCAAGAGGGGAAGATTTACATACCTATCTCCTGAATGGGGATCGTTAGGTATTTTGGATATGACGACCGATGTTTACATTTTTGGTATGATCTTGCTTGAACTTTTAATGGGTTCCAAGGATAGAAAAAAGATTAAGGAAGAGCAAGGCTTAGTAGATTACTGGACCTCATCTTTCTTGCCAGATAATTATAAGATTGAGGAAATAATCGATCCCCGACTTGGGAGCGATTATTCTGCGAATGCGGCGACACAGATGGGCACACTCATCAACCGATGCACAGCGCATAATACAAAGAAACGGCCATTGATGCAACAAGTATTGGATGGTCTTAATCATATTGCAGAGATTAAGGACTAA
>IPNav0.9563.MONMPI
ATGGGAAACTGTCTAAAGCATTTCAAACAACAACTTCCTTCAATTGCTCCCAAGCCTCTCATTATCCCTCCAATATTTTCAGTGGAGCCAGAAAACGAGAATCTGAGAGTCTTCAGATTCGCGGA-TTGAAGAAAGCGACAAAGAAATTCAGACAAGACAGGGTCGTAGAATGCGAGGATTACTCTGTTCGAAAATTCTACAAGGGCTACATAGATGAAACCACATTTGCACCATCAAGAGCTGGAACCGGAATCGCTGTTTCTGTCATGGAATGTGATAGTTCACGCTCTTTACAAGACTGGATGGCAGTAGTGAGGTCTCTTGGACAGTTGTCTCATCAGAATTTGGTCAATTTCTTGGGTTACTGTTGTGAAGACAACAAACCATTCTTCTTGGTATTTGAATACTCGCACAAAGGAAGTTTGGACAGTCACATTTTCGGAAAAGAAGAAGAGGCATTGCCATGGGAAATACGGGTTAAGATAGCCATTGGAACAGCTCAAGGTCTCGCGTTTCTTCACTCGATCAAGAACAGCCCCCTAAACCGAGAACTCAGGATGCATAACATTATGCTTGACGAGCAATACAATGC-AAAACTGTTCTATCTCGAACCAACCAAACGAAGCTTGGTAGATGAAGGTCTCAAGAGGGGAAGATTTACATACCTATCTCCTGAATGGGGATCGTTAGGTATTTTGGATATGACGACCGATGTTTACATTTTTGGTATGATCTTGCTTGAACTTTTAATGGGTTCCAAGGATAGAAAAAAGATTAAGGAAGAGCAAGGCTTAGTAGATTACTGGACCTCATCTTTCTTGCCAGATAATTATAAGATTGAGGAAATAATCGATCCCCGACTTGGGAGCGATTATTCTGCGAATGCGGCGACACAGATGGGCACACTCATCAACCGATGCACAGCGCATAATACAAAGAAACGGCCATTGATGCAACAAGTATTGGATGGTCTTAATCATATTGCAGAGATTAAGGACTAA
>IPNog17.9564.MONMPI
ATGGGAAACTGTCTAAAGCATTTCAAACAACAACTTCCTTCAATTGCTCCCAAGCCTCTCATTATCCCTCCAATATTTTCAGTGGAGCCAGAAAACGAGAATCTGAGAGTCTTCAGATTCGCGGA-TTGAAGAAAGCGACAAAGAAATTCAGACAAGACAGGGTCGTAGAATGCGAGGATTACTCTGTTCGAAAATTCTACAAGGGCTACATAGATGAAACCACATTTGCACCATCAAGAGCTGGAACCGGAATCGCTGTTTCTGTCATGGAATGTGATAGTTCACGCTCTTTACAAGACTGGATGGCAGTAGTGAGGTCTCTTGGACAGTTGTCTCATCAGAATTTGGTCAATTTCTTGGGTTACTGTTGTGAAGACAACAAACCATTCTTCTTGGTATTTGAATACTCGCACAAAGGAAGTTTGGACAGTCACATTTTCGGAAAAGAAGAAGAGGCATTGCCATGGGAAATACGGGTTAAGATAGCCATTGGAACAGCTCAAGGTCTCGCGTTTCTTCACTCGATCAAGAACAGCCCCCTAAACCGAGAACTCAGGATGCATAACATTATGCTTGACGAGCAATACAATGCAAAAACTGTTCTATCTCGAACCAACCAAACGAAGCTTGGTAGATGAAGGTCTCAAGAGGGGAAGATTTACATACCTATCTCCTGAATGGGGATCGTTAGGTATTTTGGATATGACGACCGATGTTTACATTTTTGGTATGATCTTGCTTGAACTTTTAATGGGTTCCAAGGATAGAAAAAAGATTAAGGAAGAGCAAGGCTTAGTAGATTACTGGACCTCATCTTTCTTGCCAGATAATTATAAGATTGAGGAAATAATCGATCCCCGACTTGGGAGCGATTATTCTGCGAATGCGGCGACACAGATGGGCACACTCATCAACCGATGCACAGCGCATAATACAAAGAAACGGCCATTGATGCAACAAGTATTGGATGGTCTTAATCATATTGCAGAGATTAAGGACTAA
>IPOrb10.9565.MONMPI
ATGGGAAACTGTCTAAAGCATTTCAAACAACAACTTCCTTCAATTGCTCCCAAGCCTCTCATTATCCCTCCAATATTTTCAGTGGAGCCAGAAAACGAGAATCTGAGAGTCTTCAGATTCGCGGA-TTGAAGAAAGCGACAAAGAAATTCAGACAAGACAGGGTCGTAGAATGCGAGGATTACTCTGTTCGAAAATTCTACAAGGGCTACATAGATGAAACCACATTTGCACCATCAAGAGCTGGAACCGGAATCGCTGTTTCTGTCATGGAATGTGATAGTTCACGCTCTTTACAAGACTGGATGGCAGTAGTGAGGTCTCTTGGACAGTTGTCTCATCAGAATTTGGTCAATTTCTTGGGTTACTGTTGTGAAGACAACAAACCATTCTTCTTGGTATTTGAATACTCGCACAAAGGAAGTTTGGACAGTCACATTTTCGGAAAAGAAGAAGAGGCATTGCCATGGGAAATACGGGTTAAGATAGCCATTGGAACAGCTCAAGGTCTCGCGTTTCTTCACTCGATCAAGAACAGCCCCCTAAACCGAGAACTCAGGATGCATAACATTATGCTTGACGAGCAATACAATGCAAAAACTGTTCTATCTCGAACCAACCTAACGAAGCTTGGTAGATGAAGGTCTCAAGAGGGGAAGATTTACATACCTATCTCCTGAATGGGGATCGTTAGGTATTTTGGATATGACGACCGATGTTTACATTTTTGGTATGATCTTGCTTGAACTTTTAATGGGTTCCAAGGATAGAAAAAAGATTAAGGAAGAGCAAGGCTTAGTAGATTACTGGACCTCATCTTTCTTGCCAGATAATTATAAGATTGAGGAAATAATCGATCCCCGTCTTGGGAGCGATTATTCTGCGAATGCGGCGACACAGATGGGCACACTCATCAACCGATGCACAGCGCATAATACAAAGAAACGGCCATTGATGCAACAAGTATTGGATGGTCTTAATCATATTGCAGAGATTAAGGACTAA
>IPOso0.9566.MONMPI
ATGGGAAACTGTCTAAAGCATTTCAAACAACAACTTCCTTCAATTGCTCCCAAGCCTCTCATTATCCCTCCAATATTTTCAGTGGAGCCAGAAAACGAGAATCTGAGAGTCTTCAGATTCGCGGA-TTGAAGAAAGCGACAAAGAAATTCAGACAAGACAGGGTCGTAGAATGCGAGGATTACTCTGTTCGAAAATTCTACAAGGGCTACATAGATGAAACCACATTTGCACCATCAAGAGCTGGAACCGGAATCGCTGTTTCTGTCATGGAATGTGATAGTTCACGCTCTTTACAAGACTGGATGGCAGTAGTGAGGTCTCTTGGACAGTTGTCTCATCAGAATTTGGTCAATTTCTTGGGTTACTGTTGTGAAGACAACAAACCATTCTTCTTGGTATTTGAATACTCGCACAAAGGAAGTTTGGACAGTCACATTTTCGGAAAAGAAGAAGAGGCATTGCCATGGGAAATACGGGTTAAGATAGCCATTGGAACAGCTCAAGGTCTCGCGTTTCTTCACTCGATCAAGAACAGCCCCCTAAACCGAGAACTCAGGATGCATAACATTATGCTTGACGAGCAATACAATGCAAAAACTGTTCTATCTCGAACCAACCAAACGAAGCTTGGTAGATGAAGGTCTCAAGAGGGGAAGATTTACATACCTATCTCCTGAATGGGGATCGTTAGGTATTTTGGATATGACGACCGATGTTTACATTTTTGGTATGATCTTGCTTGAACTTTTAATGGGTTCCAAGGATAGAAAAAAGATTAAGGAAGAGCAAGGCTTAGTAGATTACTGGACCTCATCTTTCTTGCCAGATAATTATAAGATTGAGGAAATAATCGATCCCCGACTTGGGAGCGATTATTCTGCGAATGCGGCGACACAGATGGGCACACTCATCAACCGATGCACAGCGCATAATACAAAGAAACGGCCATTGATGCAACAAGTATTGGATGGTCTTAATCATATTGCAGAGATTAAGGACTAA
>IPPal0.9567.MONMPI
ATGGGAAACTGTCTAAAGCATTTCAAACAACAACTTCCTTCAATTGCTCCCAAGCCTCTCATTATCCCTCCAATATTTTCAGTGGAGCCAGAAAACGAGAATCTGAGAGTCTTCAGATTCGCGGA-TTGAAGAAAGCGACAAAGAAATTCAGACAAGACAGGGTCGTAGAATGCGAGGATTACTCTGTTCGAAAATTCTACAAGGGCTACATAGATGAAACCACATTTGCACCATCAAGAGCTGGAACCGGAATCGCTGTTTCTGTCATGGAATGTGATAGTTCACGCTCTTTACAAGACTGGATGGCAGTAGTGAGGTCTCTTGGACAGTTGTCTCATCAGAATTTGGTCAATTTCTTGGGTTACTGTTGTGAAGACAACAAACCATTCTTCTTGGTATTTGAATACTCGCACAAAGGAAGTTTGGACAGTCACATTTTCGGAAAAGAAGAAGAGGCATTGCCATGGGAAATACGGGTTAAGATAGCCATTGGAACAGCTCAAGGTCTCGCGTTTCTTCACTCGATCAAGAACAGCCCCCTAAACCGAGAACTCAGGATGCATAACATTATGCTTGACGAGCAATACAATGCAAAAACTGTTCTATCTCGAACCAACCAAACGAAGCTTGGTAGATGAAGGTCTCAAGAGGGGAAGATTTACATACCTATCTCCTGAATGGGGATCGTTAGGTATTTTGGATATGACGACCGATGTTTACATTTTTGGTATGATCTTGCTTGAACTTTTAATGGGTTCCAAGGATAGAAAAAAGATTAAGGAAGAGCAAGGCTTAGTAGATTACTGGACCTCATCTTTCTTGCCAGATAATTATAAGATTGAGGAAATAATCGATCCCCGACTTGGGAGCGATTATTCTGCGAATGCGGCGACACAGATGGGCACACTCATCAACCGATGCACAGCGCATAATACAAAGAAACGGCCATTGATGCAACAAGTATTGGATGGTCTTAATCATATTGCAGAGATTAAGGACTAA
>IPPan0.9568.MONMPI
ATGGGAAACTGTCTAAAGCATTTCAAACAACAACTTCCTTCAATTGCTCCCAAGCCTCTCATTATCCCTCCAATATTTTCAGTGGAGCCAGAAAACGAGAATCTGAGAGTCTTCAGATTCGCGGA-TTGAAGAAAGCGACAAAGAAATTCAGACAAGACAGGGTCGTAGAATGCGAGGATTACTCTGTTCGAAAATTCTACAAGGGCTACATAGATGAAACCACATTTGCACCATCAAGAGCTGGAACCGGAATCGCTGTTTCTGTCATGGAATGTGATAGTTCACGCTCTTTACAAGACTGGATGGCAGTAGTGAGGTCTCTTGGACAGTTGTCTCATCAGAATTTGGTCAATTTCTTGGGTTACTGTTGTGAAGACAACAAACCATTCTTCTTGGTATTTGAATACTCGCACAAAGGAAGTTTGGACAGTCACATTTTCGGAAAAGAAGAAGAGGCATTGCCATGGGAAATACGGGTTAAGATAGCCATTGGAACAGCTCAAGGTCTCGCGTTTCTTCACTCGATCAAGAACAGCCCCCTAAACCGAGAACTCAGGATGCATAACATTATGCTTGACGAGCAATACAATGC-AAAACTGTTCTATCTCGAACCAACCAAACGAAGCTTGGTAGATGAAGGTCTCAAGAGGGGAAGATTTACATACCTATCTCCTGAATGGGGATCGTTAGGTATTTTGGATATGACGACCGATGTTTACATTTTTGGTATGATCTTGCTTGAACTTTTAATGGGTTCCAAGGATAGAAAAAAGATTAAGGAAGAGCAAGGCTTAGTAGATTACTGGACCTCATCTTTCTTGCCAGATAATTATAAGATTGAGGAAATAATCGATCCCCGACTTGGGAGCGATTATTCTGCGAATGCGGCGACACAGATGGGCACACTCATCAACCGATGCACAGCGCATAATACAAAGAAACGGCCATTGATGCAACAAGTATTGGATGGTCTTAATCATATTGCAGAGATTAAGGACTAA
>IPPds1.9569.MONMPI
ATGGGAAACTGTCTAAAGCATTTCAAACAACAACTTCCTTCAATTGCTCCCAAGCCTCTCATTATCCCTCCAATATTTTCAGTGGAGCCAGAAAACGAGAATCTGAGAGTCTTCAGATTCGCGGA-TTGAAGAAAGCGACAAAGAAATTCAGACAAGACAGGGTCGTAGAATGCGAGGATTACTCTGTTCGAAAATTCTACAAGGGCTACATAGATGAAACCACATTTGCACCATCAAGAGCTGGAACCGGAATCGCTGTTTCTGTCATGGAATGTGATAGTTCACGCTCTTTACAAGACTGGATGGCAGTAGTGAGGTCTCTTGGACAGTTGTCTCATCAGAATTTGGTCAATTTCTTGGGTTACTGTTGTGAAGACAACAAACCATTCTTCTTGGTATTTGAATACTCGCACAAAGGAAGTTTGGACAGTCACATTTTCGGAAAAGAAGAAGAGGCATTGCCATGGGAAATACGGGTTAAGATAGCCATTGGAACAGCTCAAGGTCTCGCGTTTCTTCACTCGATCAAGAACAGCCCCCTAAACCGAGAACTCAGGATGCATAACATTATGCTTGACGAGCAATACAATGCAAAAACTGTTCTATCTCGAACCAACCAAACGAAGCTTGGTAGATGAAGGTCTCAAGAGGGGAAGATTTACATACCTATCTCCTGAATGGGGATCGTTAGGTATTTTGGATATGACGACCGATGTTTACATTTTTGGTATGATCTTGCTTGAACTTTTAATGGGTTCCAAGGATAGAAAAAAGATTAAGGAAGAGCAAGGCTTAGTAGATTACTGGACCTCATCTTTCTTGCCAGATAATTATAAGATTGAGGAAATAATCGATCCCCGACTTGGGAGCGATTATTCTGCGAATGCGGCGACACAGATGGGCACACTCATCAACCGATGCACAGCGCATAATACAAAGAAACGGCCATTGATGCAACAAGTATTGGATGGTCTTAATCATATTGCAGAGATTAAGGACTAA
>IPPob0.9570.MONMPI
ATGGGAAACTGTCTAAAGCATTTCAAACAACAACTTCCTTCAATTGCTCCCAAGCCTCTCATTATCCCTCCAATATTTTCAGTGGAGCCAGAAAACGAGAATCTGAGAGTCTTCAGATTCGCGGA-TTGAAGAAAGCGACAAAGAAATTCAGACAAGACAGGGTCGTAGAATGCGAGGATTACTCTGTTCGAAAATTCTACAAGGGCTACATAGATGAAACCACATTTGCACCATCAAGAGCTGGAACCGGAATCGCTGTTTCTGTCATGGAATGTGATAGTTCACGCTCTTTACAAGACTGGATGGCAGTAGTGAGGTCTCTTGGACAGTTGTCTCATCAGAATTTGGTCAATTTCTTGGGTTACTGTTGTGAAGACAACAAACCATTCTTCTTGGTATTTGAATACTCGCACAAAGGAAGTTTGGACAGTCACATTTTCGGAAAAGAAGAAGAGGCATTGCCATGGGAAATACGGGTTAAGATAGCCATTGGAACAGCTCAAGGTCTCGCGTTTCTTCACTCGATCAAGAACAGCCCCCTAAACCGAGAACTCAGGATGCATAACATTATGCTTGACGAGCAATACAATGC-AAAACTGTTCTATCTCGAACCAACCAAACGAAGCTTGGTAGATGAAGGTCTCAAGAGGGGAAGATTTACATACCTATCTCCTGAATGGGGATCGTTAGGTATTTTGGATATGACGACCGATGTTTACATTTTTGGTATGATCTTGCTTGAACTTTTAATGGGTTCCAAGGATAGAAAAAAGATTAAGGAAGAGCAAGGCTTAGTAGATTACTGGACCTCATCTTTCTTGCCAGATAATTATAAGATTGAGGAAATAATCGATCCCCGACTTGGGAGCGATTATTCTGCGAATGCGGCGACACAGATGGGCACACTCATCAACCGATGCACAGCGCATAATACAAAGAAACGGCCATTGATGCAACAAGTATTGGATGGTCTTAATCATATTGCAGAGATTAAGGACTAA
>IPPro0.9571.MONMPI
ATGGGAAACTGTCTAAAGCATTTCAAACAACAACTTCCTTCAATTGCTCCCAAGCCTCTCATTATCCCTCCAATATTTTCAGTGGAGCCAGAAAACGAGAATCTGAGAGTCTTCAGATTCGCGGA-TTGAAGAAAGCGACAAAGAAATTCAGACAAGACAGGGTCGTAGAATGCGAGGATTACTCTGTTCGAAAATTCTACAAGGGCTACATAGATGAAACCACATTTGCACCATCAAGAGCTGGAACCGGAATCGCTGTTTCTGTCATGGAATGTGATAGTTCACGCTCTTTACAAGACTGGATGGCAGTAGTGAGGTCTCTTGGACAGTTGTCTCATCAGAATTTGGTCAATTTCTTGGGTTACTGTTGTGAAGACAACAAACCATTCTTCTTGGTATTTGAATACTCGCACAAAGGAAGTTTGGACAGTCACATTTTCGGAAAAGAAGAAGAGGCATTGCCATGGGAAATACGGGTTAAGATAGCCATTGGAACAGCTCAAGGTCTCGCGTTTCTTCACTCGATCAAGAACAGCCCCCTAAACCGAGAACTCAGGATGCATAACATTATGCTTGACGAGCAATACAATGCAAAAACTGTTCTATCTCGAACCAACCTAACGAAGCTTGGTAGATGAAGGTCTCAAGAGGGGAAGATTTACATACCTATCTCCTGAATGGGGATCGTTAGGTATTTTGGATATGACGACCGATGTTTACATTTTTGGTATGATCTTGCTTGAACTTTTAATGGGTTCCAAGGATAGAAAAAAGATTAAGGAAGAGCAAGGCTTAGTAGATTACTGGACCTCATCTTTCTTGCCAGATAATTATAAGATTGAGGAAATAATCGATCCCCGTCTTGGGAGCGATTATTCTGCGAATGCGGCGACACAGATGGGCACACTCATCAACCGATGCACAGCGCATAATACAAAGAAACGGCCATTGATGCAACAAGTATTGGATGGTCTTAATCATATTGCAGAGATTAAGGACTAA
>IPPue0.9572.MONMPI
ATGGGAAACTGTCTAAAGCATTTCAAACAACAACTTCCTTCAATTGCTCCCAAGCCTCTCATTATCCCTCCAATATTTTCAGTGGAGCCAGAAAACGAGAATCTGAGAGTCTTCAGATTCGCGGA-TTGAAGAAAGCGACAAAGAAATTCAGACAAGACAGGGTCGTAGAATGCGAGGATTACTCTGTTCGAAAATTCTACAAGGGCTACATAGATGAAACCACATTTGCACCATCAAGAGCTGGAACCGGAATCGCTGTTTCTGTCATGGAATGTGATAGTTCACGCTCTTTACAAGACTGGATGGCAGTAGTGAGGTCTCTTGGACAGTTGTCTCATCAGAATTTGGTCAATTTCTTGGGTTACTGTTGTGAAGACAACAAACCATTCTTCTTGGTATTTGAATACTCGCACAAAGGAAGTTTGGACAGTCACATTTTCGGAAAAGAAGAAGAGGCATTGCCATGGGAAATACGGGTTAAGATAGCCATTGGAACAGCTCAAGGTCTCGCGTTTCTTCACTCGATCAAGAACAGCCCCCTAAACCGAGAACTCAGGATGCATAACATTATGCTTGACGAGCAATACAATGCAAAAACTGTTCTATCTCGAACCAACCAAACGAAGCTTGGTAGATGAAGGTCTCAAGAGGGGAAGATTTACATACCTATCTCCTGAATGGGGATCGTTAGGTATTTTGGATATGACGACCGATGTTTACATTTTTGGTATGATCTTGCTTGAACTTTTAATGGGTTCCAAGGATAGAAAAAAGATTAAGGAAGAGCAAGGCTTAGTAGATTACTGGACCTCATCTTTCTTGCCAGATAATTATAAGATTGAGGAAATAATCGATCCCCGACTTGGGAGCGATTATTCTGCGAATGCGGCGACACAGATGGGCACACTCATCAACCGATGCACAGCGCATAATACAAAGAAACGGCCATTGATGCAACAAGTATTGGATGGTCTTAATCATATTGCAGAGATTAAGGACTAA
>IPRds0.9573.MONMPI
ATGGGAAACTGTCTAAAGCATTTCAAACAACAACTTCCTTCAATTGCTCCCAAGCCTCTCATTATCCCTCCAATATTTTCAGTGGAGCCAGAAAACGAGAATCTGAGAGTCTTCAGATTCGCGGA-TTGAAGAAAGCGACAAAGAAATTCAGACAAGACAGGGTCGTAGAATGCGAGGATTACTCTGTTCGAAAATTCTACAAGGGCTACATAGATGAAACCACATTTGCACCATCAAGAGCTGGAACCGGAATCGCTGTTTCTGTCATGGAATGTGATAGTTCACGCTCTTTACAAGACTGGATGGCAGTAGTGAGGTCTATTGGACAGTTGTCTCATCAGAATTTGGTCAATTTCTTGGGTTACTGTTGTGAAGACAACAAACCATTCTTCTTGGTATTTGAATACTCGCACAAAGGAAGTTTGGACAGTCACATTTTCGGAAAAGAAGAAGAGGCATTGCCATGGGAAATACGGGTTAAGATAGCCATTGGAACAGCTCAAGGTCTCGCGTTTCTTCACTCGATCAAGAACAGCCCCCTAAACCGAGAACTCAGGATGCATAACATTATGCTTGACGAGCAATACAATGCAAAAACTGTTCTATCTCGAACCAACCAAACGAAGCTTGGTAGATGAAGGTCTCAAGAGGGGAAGATTTACATACCTATCTCCTGAATGGGGATCGTTAGGTATTTTGGATATGACGACCGATGTTTACATTTTTGGTATGATCTTGCTTGAACTTTTAATGGGTTCCAAGGATAGAAAAAAGATTAAGGAAGAGCAAGGCTTAGTAGATTACTGGACCTCATCTTTCTTGCCAGATATTTATAAGATTGAGGAAATAATCGATCCCCGACTTGGGAGCGATTATTCTGCGAATGCGGCGACACAGATGGGCACACTCATCAACCGATGCACAGCGCATAATACAAAGAAACGGCCATTGATGCAACAAGTATTGGATGGTCTTAATCATATTGCAGAGATTAAGGACTAA
>IPRei0.9510.MONMPI
ATGGGAAACTGTCTAAAGCATTTCAAACAACAACTTCCTTCAATTGCTCCCAAGCCTCTCATTATCCCTCCAATATTTTCAGTGGAGCCAGAAAACGAGAATCTGAGAGTCTTCAGATTCGCGGA-TTGAAGAAAGCGACAAAGAAATTCAGACAAGACAGGGTCGTAGAATGCGAGGATTACTCTGTTCGAAAATTCTACAAGGGCTACATAGATGAAACCACATTTGCACCATCAAGAGCTGGAACCGGAATCGCTGTTTCTGTCATGGAATGTGATAGTTCACGCTCTTTACAAGACTGGATGGCAGTAGTGAGGTCTCTTGGACAGTTGTCTCATCAGAATTTGGTCAATTTCTTGGGTTACTGTTGTGAAGACAACAAACCATTCTTCTTGGTATTTGAATACTCGCACAAAGGAAGTTTGGACAGTCACATTTTCGGAAAAGAAGAAGAGGCATTGCCATGGGAAATACGGGTTAAGATAGCCATTGGAACAGCTCAAGGTCTCGCGTTTCTTCACTCGATCAAGAACAGCCCCCTAAACCGAGAACTCAGGATGCATAACATTATGCTTGACGAGCAATACAATGCAAAAACTGTTCTATCTCGAACCAACCAAACGAAGCTTGGTAGATGAAGGTCTCAAGAGGGGAAGATTTACATACCTATCTCCTGAATGGGGATCGTTAGGTATTTTGGATATGACGACCGATGTTTACATTTTTGGTATGATCTTGCTTGAACTTTTAATGGGTTCCAAGGATAGAAAAAAGATTAAGGAAGAGCAAGGCTTAGTAGATTACTGGACCTCATCTTTCTTGCCAGATAATTATAAGATTGAGGAAATAATCGATCCCCGACTTGGGAGCGATTATTCTGCGAATGCGGCGACACAGATGGGCACACTCATCAACCGATGCACAGCGCATAATACAAAGAAACGGCCATTGATGCAACAAGTATTGGATGGTCTTAATCATATTGCAGAGATTAAGGACTAA
>IPRel0.9574.MONMPI
ATGGGAAACTGTCTAAAGCATTTCAAACAACAACTTCCTTCAATTGCTCCCAAGCCTCTCATTATCCCTCCAATATTTTCAGTGGAGCCAGAAAACGAGAATCTGAGAGTCTTCAGATTCGCGGA-TTGAAGAAAGCGACAAAGAAATTCAGACAAGACAGGGTCGTAGAATGCGAGGATTACTCTGTTCGAAAATTCTACAAGGGCTACATAGATGAAACCACATTTGCACCATCAAGAGCTGGAACCGGAATCGCTGTTTCTGTCATGGAATGTGATAGTTCACGCTCTTTACAAGACTGGATGGCAGTAGTGAGGTCTCTTGGACAGTTGTCTCATCAGAATTTGGTCAATTTCTTGGGTTACTGTTGTGAAGACAACAAACCATTCTTCTTGGTATTTGAATACTCGCACAAAGGAAGTTTGGACAGTCACATTTTCGGAAAAGAAGAAGAGGCATTGCCATGGGAAATACGGGTTAAGATAGCCATTGGAACAGCTCAAGGTCTCGCGTTTCTTCACTCGATCAAGAACAGCCCCCTAAACCGAGAACTCAGGATGCATAACATTATGCTTGACGAGCAATACAATGCAAAAACTGTTCTATCTCGAACCAACCAAACGAAGCTTGGTAGATGAAGGTCTCAAGAGGGGAAGATTTACATACCTATCTCCTGAATGGGGATCGTTAGGTATTTTGGATATGACGACCGATGTTTACATTTTTGGTATGATCTTGCTTGAACTTTTAATGGGTTCCAAGGATAGAAAAAAGATTAAGGAAGAGCAAGGCTTAGTAGATTACTGGACCTCATCTTTCTTGCCAGATAATTATAAGATTGAGGAAATAATCGATCCCCGACTTGGGAGCGATTATTCTGCGAATGCGGCGACACAGATGGGCACACTCATCAACCGATGCACAGCGCATAATACAAAGAAACGGCCATTGATGCAACAAGTATTGGATGGTCTTAATCATATTGCAGAGATTAAGGACTAA
>IPRen6.9575.MONMPI
ATGGGAAACTGTCTAAAGCATTTCAAACAACAACTTCCTTCAATTGCTCCCAAGCCTCTCATTATCCCTCCAATATTTTCAGTGGAGCCAGAAAACGAGAATCTGAGAGTCTTCAGATTCGCGGA-TTGAAGAAAGCGACAAAGAAATTCAGACAAGACAGGGTCGTAGAATGCGAGGATTACTCTGTTCGAAAATTCTACAAGGGCTACATAGATGAAACCACATTTGCACCATCAAGAGCTGGAACCGGAATCGCTGTTTCTGTCATGGAATGTGATAGTTCACGCTCTTTACAAGACTGGATGGCAGTAGTGAGGTCTCTTGGACAGTTGTCTCATCAGAATTTGGTCAATTTCTTGGGTTACTGTTGTGAAGACAACAAACCATTCTTCTTGGTATTTGAATACTCGCACAAAGGAAGTTTGGACAGTCACATTTTCGGAAAAGAAGAAGAGGCATTGCCATGGGAAATACGGGTTAAGATAGCCATTGGAACAGCTCAAGGTCTCGCGTTTCTTCACTCGATCAAGAACAGCCCCCTAAACCGAGAACTCAGGATGCATAACATTATGCTTGACGAGCAATACAATGC-AAAACTGTTCTATCTCGAACCAACCAAACGAAGCTTGGTAGATGAAGGTCTCAAGAGGGGAAGATTTACATACCTATCTCCTGAATGGGGATCGTTAGGTATTTTGGATATGACGACCGATGTTTACATTTTTGGTATGATCTTGCTTGAACTTTTAATGGGTTCCAAGGATAGAAAAAAGATTAAGGAAGAGCAAGGCTTAGTAGATTACTGGACCTCATCTTTCTTGCCAGATAATTATAAGATTGAGGAAATAATCGATCCCCGACTTGGGAGCGATTATTCTGCGAATGCGGCGACACAGATGGGCACACTCATCAACCGATGCACAGCGCATAATACAAAGAAACGGCCATTGATGCAACAAGTATTGGATGGTCTTAATCATATTGCAGAGATTAAGGACTAA
>IPRev0.9576.MONMPI
ATGGGAAACTGTCTAAAGCATTTCAAACAACAACTTCCTTCAATTGCTCCCAAGCCTCTCATTATCCCTCCAATATTTTCAGTGGAGCCAGAAAACGAGAATCTGAGAGTCTTCAGATTCGCGGA-TTGAAGAAAGCGACAAAGAAATTCAGACAAGACAGGGTCGTAGAATGCGAGGATTACTCTGTTCGAAAATTCTACAAGGGCTACATAGATGAAACCACATTTGCACCATCAAGAGCTGGAACCGGAATCGCTGTTTCTGTCATGGAATGTGATAGTTCACGCTCTTTACAAGACTGGATGGCAGTAGTGAGGTCTCTTGGACAGTTGTCTCATCAGAATTTGGTCAATTTCTTGGGTTACTGTTGTGAAGACAACAAACCATTCTTCTTGGTATTTGAATACTCGCACAAAGGAAGTTTGGACAGTCACATTTTCGGAAAAGAAGAAGAGGCATTGCCATGGGAAATACGGGTTAAGATAGCCATTGGAACAGCTCAAGGTCTCGCGTTTCTTCACTCGATCAAGAACAGCCCCCTAAACCGAGAACTCAGGATGCATAACATTATGCTTGACGAGCAATACAATGC-AAAACTGTTCTATCTCGAACCAACCTAACGAAGCTTGGTAGATGAAGGTCTCAAGAGGGGAAGATTTACATACCTATCTCCTGAATGGGGATCGTTAGGTATTTTGGATATGACGACCGATGTTTACATTTTTGGTATGATCTTGCTTGAACTTTTAATGGGTTCCAAGGATAGAAAAAAGATTAAGGAAGAGCAAGGCTTAGTAGATTACTGGACCTCATCTTTCTTGCCAGATAATTATAAGATTGAGGAAATAATCGATCCCCGTCTTGGGAGCGATTATTCTGCGAATGCGGCGACACAGATGGGCACACTCATCAACCGATGCACAGCGCATAATACAAAGAAACGGCCATTGATGCAACAAGTATTGGATGGTCTTAATCATATTGCAGAGATTAAGGACTAA
>IPRia0.9577.MONMPI
ATGGGAAACTGTCTAAAGCATTTCAAACAACAACTTCCTTCAATTGCTCCCAAGCCTCTCATTATCCCTCCAATATTTTCAGTGGAGCCAGAAAACGAGAATCTGAGAGTCTTCAGATTCGCGGA-TTGAAGAAAGCGACAAAGAAATTCAGACAAGACAGGGTCGTAGAATGCGAGGATTACTCTGTTCGAAAATTCTACAAGGGCTACATAGATGAAACCACATTTGCACCATCAAGAGCTGGAACCGGAATCGCTGTTTCTGTCATGGAATGTGATAGTTCACGCTCTTTACAAGACTGGATGGCAGTAGTGAGGTCTCTTGGACAGTTGTCTCATCAGAATTTGGTCAATTTCTTGGGTTACTGTTGTGAAGACAACAAACCATTCTTCTTGGTATTTGAATACTCGCACAAAGGAAGTTTGGACAGTCACATTTTCGGAAAAGAAGAAGAGGCATTGCCATGGGAAATACGGGTTAAGATAGCCATTGGAACAGCTCAAGGTCTCGCGTTTCTTCACTCGATCAAGAACAGCCCCCTAAACCGAGAACTCAGGATGCATAACATTATGCTTGACGAGCAATACAATGCAAAAACTGTTCTATCTCGAACCAACCAAACGAAGCTTGGTAGATGAAGGTCTCAAGAGGGGAAGATTTACATACCTATCTCCTGAATGGGGATCGTTAGGTATTTTGGATATGACGACCGATGTTTACATTTTTGGTATGATCTTGCTTGAACTTTTAATGGGTTCCAAGGATAGAAAAAAGATTAAGGAAGAGCAAGGCTTAGTAGATTACTGGACCTCATCTTTCTTGCCAGATAATTATAAGATTGAGGAAATAATCGATCCCCGACTTGGGAGCGATTATTCTGCGAATGCGGCGACACAGATGGGCACACTCATCAACCGATGCACAGCGCATAATACAAAGAAACGGCCATTGATGCAACAAGTATTGGATGGTCTTAATCATATTGCAGAGATTAAGGACTAA
>IPSac0.9578.MONMPI
[truncated: 505,301 more chars]
