# Supplementary material for: Investigations into a putative role for the novel BRASSIKIN pseudokinases in compatible pollen-stigma interactions in Arabidopsis thaliana
Source: BMC Plant Biol. 2019 Dec 11;19:549. doi: 10.1186/s12870-019-2160-9 (PMC6907349; doi:10.1186/s12870-019-2160-9)
Supplement: Supplementary file 7 — Additional file 7. RLCK Amino acid sequences for Fig. 6 phylogenetic tree [file 12870_2019_2160_MOESM7_ESM.txt]

>AT5G11400|AtBKN1.Hh 0
MGNCLKHFKQQLPSIAPKPLIIPPIFSVEPENENLRVFRFADLKKATKKFRQDRVVECEDYSVRKFYKGYIDETTFAPSRAGTGIAVSVMECDSSRSLQDWMAVVRSLGQLSHQNLVNFLGYCCEDNKPFFLVFEYSHKGSLDSHIFGKEEEALPWEIRVKIAIGTAQGLAFLHSIKNSPLNRELRMHNIMLDVVQYNAKLFYLEPTKRSLVDEGLKRGRFTYLSPEWGSLGILDMTTDVYIFGMILLELLMGSKDRKKIKEEQGLVDYWTSSFLPDNYKIEEIIDPRLGSDYSANAATQMGTLINRCTAHNTKKRPLMQQVLDGLNHIAEIKD
>AL6G22040.t1|AlBKN1
MGNSLKHLKQQLPSLAPKPLLIPPIFSVEPENENLRVFRFADLKKATKKFRQDRVVECEDGSVRKFYKGYIDETTFAPSRRTGTGIAVSVMECDSSRSLQDWMAVVRSLGHISHQNLVNFLGYCCEDNKPLLLVFEYSHKGSLDRHIFGKEEALQWEIRVKIAIGTAQGLAFLHSIKDSPLNRELRMHNIMLDEQYNAKLFYLESIKPSLVDEGRIAGRFRYLAPEWGTFGLLDMKTDVYIFGMILLELLMGSKDRKKFMKQQGLDFWTTSLLPDSYKIEEIIDPRLGNDYSANAATQMGTLINQCTAHDTKKRPLMQQVLDGLNYIAEIKD
>Ahalg10605.t1|BKN1
MGNSLKHLKQQLPLLAPKPLITPPIFSVEPENENLRVFRFADLKKATKKFRQDRVVECEDGSVRKFHKGYIDETTFAPSRRTGAGIAVSVMECDSSRSLQDWMAVVRSLGQMSHQNLVDFLGYCYEDNKPLFLVFEYSHKGSLDSHIFGKEEEEALPWEIRVKIAIGTAQGLAFLHSIKTRPLHRELRMHNIMLDEQYNAKLFYLESIKPSLVDEGLIAGRFRYLAPEYGTFGLLDMKTDVYVFGMILLELLMGSKDRKKIKNKEGLDFWTTSLLPDDYKIEEIIDPRLGNDYSANAATQMGTLINRCTAHDTKKRPLMQQVLDGLNYIAEIKD
>Carubv10003831m
MGNIVKPFKQQPSSFAYQPLTVPLISVEAKNENLWVFRFADLKKATKKFRQDRIIECEDGSVRKFYKGYIDETTFSPSRTGTGITVSVMEYDSSCSIHDWMETVRSLEHISHPNLVKLLGYCCEDNKPLLLVFEYSHRVSLDRHIFGEEDALPWEIRVKIAIGTARGLVFLHSIKNRPLNRELRMHNIMLDEVQYNVKLLYLESDEQYRLVDEGQVAGIFRCPPPEIWSGNLGMESDVYIFGVILLELLTGSTHSNIIKYKQRLGVCRLCSTSTLPHNYKIADIIDPRLGNYYSVDAAIQMGTLINRCTEKDTKKRPLMKQVLDSLNDIAEIKD
>Cagra.7526s0015.1
MGNIVKPFKQQPSSFAYQPLTVPLISEVEAKNENLRVFRFADLKKATKKFRQDRVIECEDGSVRKFYKGYIDETTFSPSRTGTGITVSVMEYDSSCSIHDWMETVRSLEHISHPNLVKLLGYCCEDNKPLLLVFEYSHRVSLDRHIFGEEDALPWEIRVKIAIGTARGLVFLHSIKNRPLNRELRMHNIMLDEQYNVKLLYLESDEQYRLVDEGQVAGIFRCPPPEIWSGNLGMESDVYIFGVILLELLTGSTHSNIIKYKQRLGVCRLCSTSTLPHNYKIAEIIDPRLGNYYSVDAAIQMGTLINRCTEKDTKKRPLMKQVLDSLNDIAEIKD

>AT5G11410|AtBKN2
MGNCLKPLKEQPPSASPKPLTIPSSSVEPVKENLKEFRFAELNKATKRFRKYMVIKGNDNGFTRTFYEGCINETTFAPSRTGITVSVMECYQDNSQTLQDWKEEVKSLGRISHPNLVKLLGYCCEENKSFLVFEYLHKGSLNRYIFGKEEEALPWETRVKIAIGAAQSIAFLHWVKNSALYRELRMYNILLDEHYNTKLFYLGSKKLCLLEESVTTAFIGRTVYIPPEYVISGHLGTKSDVYTFGVILLEILTGLKASDGKKNENMQSLHVWTKPFLSDQSKIREIIDPRLGNDYPVNAATQMGKLIKRCIKLDTRKRPSMQQVFDGLNDIAEIKD
>AL6G22050.t1|AlBKN2
MGNCLKPLKPSSASPKPLINPPISGESKNEYLREFNFAKLSKATKKFRQYMIIEGNDNGCTRTFYQGYINETTFAPSRTGIAVSVLECYQDNSQTLQDWKEEVKSLGRISHPNLVKLLGYCCEENKSFLVFEYLHKGSLDRHIFGKEEEALPWEIRVKIAIGAAQSIAYLHSVKNSALYRELRMYNILLDENYNTKLFYLGSKKLCLLEESVTTAFIGRTVYVPPEYIISGHLGTKSDVYTFGVILFEILTGLKASDGKKNENMQSLHVWTKPFLSDQSKIREIIDPRLGNDYPVNAATQMGKLIKRCIKLDTRKRPSMQQVFDGLNDIAEIKD
>Ahalg10606|BKN2
MGNCLKPLKPSPASPKPLINPPISENEYLREFSFAKLSKATKKFRQYMVIKGNDNGCTRTFYQGYINETTFAPSRTGIAVSVLECYQDNSQTLQDWKEEVKSLGRISHPNLVKLLGYCCEENKSYLVFEYLHKGSLDRHIFGKEEEALPWETRVKIAIGAAQSIAFLHSVKNSALYRELRMFNILLDENYNTKLFYLGSKKLCLLEESVTTAFIGRTVYLAPEYAISGHLGTKSDVYTFGVILFEILTGLKASDGKKNENMQSLHIWTKPFLSDQSKIREIIDPRLGNDYPVNAATQMGKLIKRCIKLDTRKRPSMQQVLDGLNDIAEIKD
>Cagra.7526s0014.1
MGNCLKHLKEQPPPSVSPKPLPLINPPTSVESEKENLREFSFAKLSKATKKFRQYIYIESNDGGGYRQIYQGYINETTFAPSRTGIAVSVMECYQNSSQNLQDWKEEVKSLASISHPNLVKLLGYCCEENKSLLVFEYLHKGSLDSHIFGKQEEALPWEIRVKIAIGAAQSIAFLHSVKNTALYRELRMYNILLDELYNAKLFYLVSNKLCLLEESITTAFIGRTEYVAPEYIISGHLGTKSDVYTFGVILLEIFTGCKASGGKKNENMQSLHVWTKPFLSDQSQIQKIIDPRLGNDYPVKAATQMGKLIKRCIKLDAIKRPSMQQVLDGLNDILHIKD
>Carubv10001415m
MGNCLKHLKEQPPPSVSPKPLINPPTSVESETENLREFSFAKLSKATKKFRQYIYIESNDGGGYRQIYQGYINETTFAPSRTGIAVSVMECYQNSSQNLQDWKEEVKSLASISHPNLVKLLGYCCEENKSLLVFEYLHKGSLDSHIFGKQEEALPWEIRVKIAIGAAQSIAFLHSVKNTALYRELRMYNILLDELYNAKLFYLVSNKLCLLEESITTAFIGRTEYVAPEYIISGHLGTKSDVYTFGVILLEIFTGCKASGGKKNENMQSLHVWTKPFLSDQSQIQKIIDPRFGNVSCESSDTDGETHQKMHQAGRDQKTIYATSFGWFE

>AAlp AA8G110400
MGNSLNPFKKQSPSIAYQPLLIPLISENENLRVFSFKELNKATKKFKQERVVEADNGSVQRFYKGYINETTFAPSRTKTVSVVEYYQYHSPTLKEWMEEVKSIGQISHPNLVKLLGYSCEENEKRFLVFEYMQKGSLDRHIFGKEEVLPWEIRVKIAIGTAQGIEFLHSVRNSLLHVELRLHNIMLDEQYNAKLLHLVSNQQRLEKENRTILGGFEYFAPEYAISGHRGTNTDVYTFGVILLELFSGLKALDTKRNRDKQKLAVWAESFLSGNYNIREIIDPRLGCDYPVNAATQMCRLIKRCIEQDRRKRPSMQQVYVALKEICRD
>AAlp AA8G110500
MGNCLKPLKALTIPPISVEQEKENLKVFSFAELKKATKKFKEYMTTNGDDNRFAQTFYKGYINETTFAPSRTETGIAVFVVECLQDSSQAQQEWKEEVKSRGKIPHPNLVKLLGYCCEDNKSFLVLEYLPKESLDRHIFEKNKALPWEIRIKIAIGAAQGLAFLHSVKTSSLNGELRMSNIMLDEQYNAKLFAIGSKKLCFVGTTTRIVGRNDYVPPEYVFAGHLDMKSDVYTFGIILLELLTGLNALAKHDDKQNLIWTKPFLSDKDKIREIIDPRLGSDYPMNAATQMGKLIKRCIKVDTKKRPLMQQVFDGLNDIEKIKD
>Tp6g32190
MGNCLKPFQEQPPSVSPKPLTILKKATKKFRRDRVVTGDNGSARTFYQGYIDETTFAPSKTGTGIAVSVMECFQDSSEALEEWKAEARSLGDISHPNLVKLLGYCWEDNKSFLVFEYFHKRSLDTHIFGKEETLPWETRVKIAIGTAQGLAFLHSVKSRALYREIGMHNILLDEEYNAKFFYLGSNKLSLLEESISTPFIGRTDYIPPEYVISGHLGTKSDVYTFGVILLELLTGLKALDREEKERKSVISAKPFLSDNNKIRKMIDPLLGNDYPVNAVLQMGKLIKRCIKLDTKKRPSMQQVVDGLNDIAEIKD
>Thhalv10014040m
MGNCLKPFKEQTPSISPNPPSLIIPPISEPEKNESLRIFSLAELKKATKKFRQDRVVIVNNSYFRTFYKGYIDETTFAPSRNGTGIAVSVMECLQDSSQAEWTEEVRSLGEISHPNLAKLLGYCCEDNKSFLVFEYFHKGSLDSHIFGKEEQEEALPWETRIKVAIGTAQGLAFLHSVKNKALYREIGMHNIFLDEQYNAKLFYVGSNKLHLLEESITTAFIGRTDYTPPEYAISGHLCMKSDVYTFGVILLEILTGLKALDRETKEKKGVMWTKPFLSDKNKILEMMDPQLGDDYPVNAAIQMGKLIKRCIKLDAKKRPSMQQVLDGLNDIAVIKD
>Thhalv10002608m
MGNSLKSFKEQPHSTAYEPLISVSENENMRVFSFAELKKATKNFRRNMVVVDHGWSVRTFYKCYIDRTTFTLSRTDTGTAVSVMDCDSLPHTLHECEGQVKFLGQIYHPNLVKLLGYCCKDNKSNFLVFEYFHKGSLDRHIYGKEEALTWEIRVNIAIGIARGLVFIHSIKNIPLHQELRMHNIMLDEQNNAKLLYLVPNEQYLDDDERIIRGDVYNSPEWIKGDYVEAKTDVFTFGLILLALLTGSKSAVKKEITKRACVWTSLLSDDHKIGEIIDPRLGNNCPMNAVTQMGTLIRRCTKWDKIKRPLMQEVLDTLNYIAEIKD
>Bostr.10720s0001.1
MGNCPKPLKEQPPSASPKPLTIPPSSVEPEKENLREFRFAELNKATKKFRQYRVIKGNENDFFRTVYEGYVNETTFAPSRTGIAVSVMECYQDNSQSLQDWKEEVKSLGRISHPNLVRLLGYCCEENKSLLVFEYLHNGSLDRHIFGKEEEALPWEIRVKIAIGAAQSIAFLHSVKNSALYRELRMDNILLDEHYNTKLFYLGSKKLCLLEESITTAFIGTTAYAPPEYIISGHLGTKSDVYTFGVILLELLTGLKASDGERNERKQSLHVSTKPFLSDHSKIRKIIDPRLGNDYPVNAATQMGKLIKRCIKLDTSKRPSMQQVLDGLNDIAEIKD
>Bostr.20055s0097.1
MGNIVIIISPPFFSRLSKTLASNLPPFELYKPDALPVFFLPDPCLLLQNGTGIAVSVMECYSSWSLQDWMAIVRSLEHISHPNLVKLLGYCCEDNKSLFLVFEYSHKGSLDRHIFGKEEALPWEIRVKIAIGTAKGIAFLHSIKNSPLNRELRMHNNILDEVQYNVKLFYLDTTKQYCLEDEDNCVMYMHYAGRLGIESDVYIFGVILLELLTGSRYRKIMENKQALHLWSTSMLPTNHKIGEIIDSRLGNDYPADATTQMGTLINRCTTLAMKKRPLMQQVLDSLNDIAEIKD


>AT5G11360|AtBKN3
MGNIVKPFKQQPSSFAYQPLTVPLIPVEAQSENLRVFSFKEWMKATKKSRQDRVVIRDDHYIRSFYKGYIDNTTFAPSRTKTGTPVSVVEYLHGSSQALQEWVDIFGVILLELLVGSQDRSTALKNQSSDWTGSFLPDNYKIGEIIDPRIGSDYPVDAATKIVTLIQRCTNRDKKKRPLMQEVLDALNYIAGIRS
>AL6G22010.t1|ALBKN3
MGNIVKPFKQQPSSFAYQPLTVPLISEVEAQNENLRVFSFKEWMKATKKYRQDRVELCDNPYIRFRTFYKGYIDNTTFAPSRTKTGTPVSVVEYLHKSSQALQEWVEEVKSLERFSHPNLVKILGYCCEDNKSLLIILLYIEFHVSLSTEEEGLPWAIRVKIAIGTAQGLAFFHSIMNTPLHLELRLHNIMLNEQYNAKLFYRESNKRNCLEEGTFVALLKYMPPEPECAMSARLGIEADVYIFGVILLEILAGSKARSRNMKNQSSYDWTGSFLPDNYKIEEIIDPRLGSDYPVDAATKMFTLIQSCTKRDKKNRPLMQQVLDVLNNIAEIEY
>Ahalg10602|BKN3
MGNIVKPFKQQPSSFAYQPLTVPLISEVGAQNENLRVFSFKEWMKATKKYRQDRVEICDKRYIRFRIFYKGYIDNTTFAPSRTKTGTPVSVVEYLHDSSQALQEWVEEVKSLERFSHPNLVKILGYCCEDNKSLLVLEDLHQGSLDHHIFGKEEALPWEIRVKIAIGTAQGLAFFHSIMNTPLHLELRLHNIMLNEQYNAKLFYLESNKRNCLEEGAFVALIRYMPPECAMSARLGMEADVYIFGVILLEILAGSKARSRNMKNQSSDDWTGSFLPNNYKIEEIIDPRLGSDYPVDAATMMVTLIQSCTKRDRKNRPLMQQVLDVLNNIAGIKY

>Bol042445|BKN1
MGNSLKYFKRQPHSVAYKRPISFEAENDNLKVFSFTELKKATKNFRECRAVDGDDRSSRKFYKGYIDEYVPSRTVTGITVSVLDVGSSFPLQDREISKEQVQSLGQIIHPNVVKFLGYCCEDDKIHFLVFEYFHKGSLDRHIYGKEEEPLPWEIRVKIAIGVARGVEFIHFIKNKPLFRKLRMYNIMHDEQYNAKLFYLESNQEDACRLIGGLEYEPPEYVQCRLDLKSDVFTLGVILLDLVTGSKDTIRKERRKSIATTRPSLLCDNQKIREIIDPRLRNDYPVNAVKEMGILIQRCTKCDKNEWPLMQQVLDSLSYIAEFKTNV
>Bo3g007010.1|BKN2
MGNCLKPSKEQAPPTSPKPLNIPSIPELENENLRVFSSKEVKKLTKKFGHNRLVVDNNGIGRLFYQGYINETTFSPSKNGTGLAVSVMHCVLHSSEELEEWKAEIRCLGKISHPNLVKLLGYCCEVKESLLVLECFHKGSLEAHIFGKEEETLPWEIRLKIAIETAQCLAFLHSVNNRALSREFGMHDIFLDEHYNAKLFYLGSNELRLFEDSISTAFIGRTDYTPPEYVISGHLGMKSDVYTFGVILIELLTGLKAFRRGARDIKSAISAKPFLSDKNKIMSIIDPRLGNDYPVNAVIQMGKLIKRCIKLDTKKRPTMQQVLDGLNDIRRY
>Bo2g010380.1
MGNGLKARRQQHHSFLYEPLFSPPFLEEGENEKLRVFSTKELKKATKRFRKDRVVTSDDGSVQTFYKGYINGTTCAPSRTKTKVAVSVMECLQHSPRPKHVWKIRKEKAESLGEIHHPNLVKLLGYCYEDTISLLVFEYSHKGSLHDHIFGKEEALPWETRAKIAIGVAEAIAFLHSIKKIPINQELHMHNIMLDDVNDLHFSSIFQYNAKLLYLDSKKKIIGDNGTFLATTYLPLEYAMIGHAVTYGVILLELFTGSKGGVLCQSSLDIRTRSFLEIIDPRLESDYPTHAAEKMGRLIQRCTMENWKVRLSMEHVLYVLNFFFFFFLYVLNYIACRY
>Bo2g024360.1
MGNGLNHLRQQDPSFLYEPLLSSPVLEETEKENLRVFSAKELKKATKRFRKDRVVTSHDGSVQTFYKGYINDTTSATSRTKTKVAVSVMECLQHSPRPKHVWKISKEEAESLGEIHHPNLVKLLGYCYEDTKSLLVFEYSHKGSLHDHIFGKEEALPWETRVKIAIGVAEAIAFLHSIKKIPIHQELHMHNIMLDENQYNAKLLYLDSKRIFFGYNGRFVATTYLPFEYAMTAGHAGVNTDVFTYGVILLELFTGSKGGVLCQSSLDIRSRSFREIIDPRLESDYPTHAAKKMGRLIQRCTMGNWKERPSMQHVLGVRITILYRIYMIRVIIVIS
>Bo9g169690.1
MGNVLKPQDPLSFAYEPLLSPPVDAENASLRVFSCVKELKKATKNFERERVVDGEDGSVRTFYKASIDDTSSRTKTRISVSVMECVQDSLDAIEAWKEEVKSLGEHSHPNIVNFLGYCCEDTKSLLVFEYLHKGTLDHHIYGKNEVLSWATRVKIANGIAQGVAFLHLINNSSLYFELRMHNIMLDEEHNAKLFYLATNKKCLENCLILERGHIYMPHGCDFKMDTDVFAFGVILPELFTCSKEGDLLAHSIALRNGAKKLKRNKSLDVGGTRPFSFTKIIDPRLEGDYPVTAAVRMGTLIQKCTEDRPTRPSMHQVLDVLNHIAEIH
>Bo9g171280.1
MGNVLKPLMEDPLSFAYEPLLSSPMDKENEDLRVFSVTELKKATSNFRKDRVVHEEDGSVRTFYKGSIDDTSSRTKKRISVFVMECLQDSLEAIEAWKEEVKSLGEHSHPNIVTFLGYCCEDKKSLLVFEYLHQGTLDHHINGKKEVLSWETRVKIAIGIAKGVAFLHSFYNSSLYFELRMHNIMLDEEYNAKLFYLATNKKCLENCLTIYGHRYMPHECLVSGGFKMDTDVFAFGVILLELFTCSKDEDLLAHLLALRNGAKKLKKNKSLDVRETRPFLFTEIIDPRLEDDYPVNAAMQMGTLIQRCTKCWPTRPSMQQVLDVLNDIAEIN
>Bo9g171290.1
MGNGLKPCKQQHPSYLYEPLINTPLLEEAENENLRVFSVKELKKATKKFKKERVVEGEDTYVQTFYKGNINQTTSAPSRTKTRIAVSVMEGLLHTPHGLEEWKISKEEAESLGESFHPNLVKLLGYCCEDNRSLLVFEYLGKESLEHYIFEKEEALSWDTRVKIAIGIAQGVAFLHSIKNSPLHQELRMHNLCLTSNTTQNCCTLTQKSNFGQLVGHLWELYTSTLGMETDVYTFGVILLELFTGSKEISIYLKRLRTRPSLFMEIIDPRLWTHYPVNAATKMGKLIQRCTKDNWKKRPSMQQVLDVLNSIVIQY
>Bo9g171300.1
MGNVLKPLIEDPLKVFSVTELKKATKNFKKDRVVKGEDGSVRTFYKGSIDDTTSRTKTRISVSVMECVQDSLEAIEAWKEEVKSLGKHSHPNLVKFLGYCCEDKKSLLVFECLHKGTLDHYIHGKNEVLSWATRVKIAIGIAQGVAFLHSINNSSLYFELRMHNIMLDEEYNAKLFYLETDLKCLENELTVVSGIEYMSPEWLWTGRFEMDSDVFTFGMILLELFTGLKDRALLPPLIALRDGSKKLEDESLDIRTRLFLFNEVIDPRLEGDYPVAAVMQMGTLIQRCTEDRHTRPSMQQVLDVLDHIAEIH
>Bo9g171310.1
MGNGLKSCKQKHTSPLINTPLLEEEEVENLRIFSVEELKKATNEFKIERVVEGEDTYVQKFYKGYINETTSKLPVSVMEGLVYSQKSLEDWKISKEEAESLGQISHPNLVKLLGYCCEDNRSLLVFEYLQKESLEHHVYQKEEALPWGTRVKIATGIAQGVAFIHSIKNSPLHQELRMHNILLDEQYNAKLLYLDSKKQSWPEDWTFAGTIYKSPENMFADILGMETDVYIFGVILLELFTGSKEILIKLNRLRTSSFLFTELIDPRLGSDYPVNAATNMGTLVRICTVVDRKKRPLMQQVADVLNSVMCRGT
>BcrRQL95231.1
MGNVLKPQDPLSFAYEPLLSPPVDAENASLRVFSCVKELKKATKNFEKERVVDGEDGSVRTLYKASIDDTSSRTKTRISVSVMECVQASLEAIEAWKEEVKSLGEHSHPNIVKFLGYCCEDNQITIENEVLSWATRVKIANGIAQGVAFLHLINNSSLYFELRMHNIMLDETVCITYVGGFRMDTDVFAFGVILLELFTCSKEGDLLAHSIALRNGAKKLKKNKSLDVGGTRPFSFTKIIDPRLEGDYPVTAAVRMGTLIQKCTEDRPTRPSMQQVLDVLNHIAEIH
>BcrRQM00229.1
MGNGLKPFKQQHPSYLYEPLINTPLLEEAENENLRVFSVKELKKATKKFKKERVVEGEDTYVQTFYKGNINQTTSAPSRTKTRIAVSVMEGLLHTPHGLEEWKISKEEAESLGEIFHPNLVKLLGYCCEDNRSLLVFEYLGKEKEETLSWDTRVEIAIGIAQGVAFLHSIKNSPLHQELRMHNIMLDEPYNAKLLYLDSKKQFWPIGWTFVGTIYMSPEYLEAATLGMETDVYTFGVILLELSTGSKEISIYVKRLRTRTILFTEIIDPRLWSHYPVNAATKMGTLIQRCTKDNWKKRPSMQQVLDVLNSIVIQY
>BcrRQM00231.1
MGNVLKPLIEDPLKVFSVTELKKATKNFKKDRVVKGEDGSVRTFYKGSIDDTTSRTKTRISVSVMECVQDSLEAIEAWKEEVKSLGKHSHPNLVKFLGYCCEDKKSQLVFECLHKGTLDHYIHGKNEVLSWATRVKIAIGIAQGVAFLHSINNSSLYFELRMHNIMLDEEYNAKLFYLETDLKCLENELTVVSGIEYMSPEWLWTGRFEMDSDVFTFGMILLELFTGLKDRALLPPLIALRDGSKKLEDESLDIRTRLFLFNEVIDPRLEGDYPVTAVMQMGTLIQRCTEDRHTRPSMQQVLDVLDHIAEIH

>AT5G25440
MGNCLSASTLPTEPNAPKSVEEGVKVFTVADLKKATNDFGNQMELGESLGYINPKTLSPAKKGVGMAVAVKKIYLANEQAFQDWLVDVEFLRHNSHPSLVKLIGYCYDRDMLFIVSEYFPNGSLGSYISRDSRPKSLPWETRLKISIGAAQCLAFLHSRKQAGLYRRYLTASKILLDSDFNARVSYFGKPKVSLDELVYTIGFSNVAPRYQYPPPEYILSGMSNMAGDVYSFGVILLKMLTGLGKDLTISAKREIKNKKYNIVEMIDPDLKNSYPLEAGRLMCELIKQCLEVDPKMRPTMQEVLDNLNAIAQI
>AL6G37220.t1
MGNCLSASTPPTQPNAPISVEEGVKVFTVAELKKATNDFGNQMEIGESLGYLNPKTLSPAKKGVGMAVAVKKIYLANEQAFQDWLVDVEFLRHNSHPSLVKLIGYGYDRDMLFIVSEYFPNGSLGSYIDRDSRPKSLPWETRLKISIGAAQCLAFLHSRKQAGLYRRYLTASKILLDSDFNARVSYFGKPKVSLDELVHTRGFANVAPRYQYPPPEYILSGMSNMAGDVYSFGVILLKMLTGLGKHLIISVKREIKNKKDNIEAMIDPDLKNSYPLEAGRLMCELIKCLEVDPKIRPTMQEVLDNLNAIALF
>AL6G37240.t1
MGNCFSLLTERFATSPVEEGVKVFTMVELKKATKNFGKERVIGDSYGEVVRGYINPKTLSPAKEGVGMAVAVKRFYLKYEEALQKCLVDLEILRHNSHPSLVKLIGYGYGYDHEKLFIVSEYFPNGSLERYIFRKSRPKSLPWETRLKISIEGARCLAFLHSRKKDGLYRTCLTACNILLDSEFNARVSCFRLKMVDSLEDCSHTPSYADGSSRIYYAPLEYIFSGISHMAGDVYSFGVILLEILTGLRNPCIILAKQATQNGKENIAEMIDPDLENSYPLAAGKLMCELSKQCLEDNPKIRPTMQEVLDNLNAIGQI
>Ahalg14102.t1
MGNCLSASTPPTEPNAPISVEEGVKVITVAELKKATNDFGNQMEIGESLGYINPKTLSPAKKGVGMAVAVKKIYLANEQAFQDWLVDVEFLRHNSHPSLVKLIGYGYDRDMLFIVSEYFPNGSLGSYIDRDSRPKSLPWETRLKISIGAAHCLAFLHSRKQAGLYRRYLTASKILLDSDFNARVSYFGKPKVSLDELVHATGFANVAPRYQYPPPEYILSGMSNMAGDVYSFGVILLKMLTGLGKHLIISVKREIKNKRDNIEEMIDPDLKNSYPLEAGRLLCELIKQCLEVDPKIRPTMQQVLDNLNAIAQI
>Ahalg14100.t1
MGNCFSLLTERFATSSVEEGVKVFTMVELKKATKNFGKERVIGESYGKVVRGYINPKTLSPAKEGVGLAVAVKRFYLKYEEALQKCLLRFCRLTWRFYDITLILACLERYIFRKSRPKSLTWETRLKISIGAARCLAFLHSRRKDGLHRTCLTACKILLDSDFNAKVSYFGLKLVDSLEDCSHIPSYADGSSRIYYAPLEYIFSGNNLLLPPSVLSQILTGLRNPCIILAEQATQNGKENIAEIIDPDLENSYPVDEGMRMCKLIKQCLERDPKERPSMQQVLDNLNAIAQI
>Carubv10001314m
MGSCLSTSTPPNEPNAPIKVEEEGVKVFTVDELKKATKDFGNKMEIGESLIGYIDPKTLSPAKEGVGMAVTVKRIYLTNKQSLQDWLVDQEFLRLNPHPSLVKLFGYGTDLGMLFIVSEYFPNGSLDRHICRESRPKSLPWETRLKISIGAAQCLAFLHSTKKVGLYGTYLTASKIMLGLEFNAKVSYLGLNILPPHDEEMHFFQAARPLTDLYEMAETDFFSHVTEPKQFHYAPPEYILSGMSHMAGDVYSFGVILLEMLTGFGKTRIIKAKRGIRNDKENIVEMIDPDLESNSYPLEAGRQMCKLIRKCLKEDPEKRPSMQQVLDKLNAIAQI
>Cagra.0701s0003.1
MGSCLSTSTPLNEPNAPIKVEEEGVKVFTVDELKKATKDFGNKMEIGESLIGYINPKTLSPAKEGVGMAVTVKRIYLTNIQSMQDWLVDLEFLRLNSHPSLVKLFGYGTDLGMLFIVSEYFPNGSLDRHICRESRPKSLPWETRLKISIGAAQCLAFLHSTKKVGLYGTYLTASKIMLDLEFNAKVSYLGLNILPSHDEEMHFFQAARPLTHLYEMAETDFFSHVTEPKQFHYAPPEYILSGMSHMAGDVYSFGVILLEILSGFGKTRIIKAKRGIRNDKENIVEMIDPDLEINSYPLEAGRQMCKLIRTCLKEDPEKRPSMQQVSDKLNAIAQI
>Cagra.0701s0005.1
CKSVVKEGVKVFTMVELKKATKNFGKEMVIGKTYGKVVKGYINPKTLSPAKEGVGMAVAVKRFYLTYEQALQECHDNLEFLRHNSHPILVKLIGYGWDHDELFIVSEYFPNGSLERYIFRRRKLVSSTHISLLIKYCLIHYGESMQEFEVRVSYFGLKMVNCIEDCSHIPSYADGSARFYYEPPECIFLGVSDMAGDVYSFGVILFEILTGVENPCRTLAQQATRNDKENIAEMIDPDLENSYPLEAGRLMCELIKQCIEEEPEKRPTMQQVLDNLNAIAQI
>Bo2g158670.1
MGNCISPFTGGLATTSGVKVFTIAELKKATKVFGDQDMIIEESFGGVVRGYIDPKTLSPSKEGLGIAVVVKMCVLRNGYALKEWLVVDFDFLRLKSHPCLVRLIGYGSNRDYLFLVFEYFPNGSLERHIYRESRSKSLPWEIRLKVSIGAAQGLAFLHSRKSTGLYRGNLTASKILLDPERSTYHMAGDVYSFGVILLEILTGLDNRRIILAMPYEMTRTTLQR
>BcrRQL81854.1
MGNCISPFTGGLATTSGVKVFTIAELKKATKVFGDQDMIIEESVGGVVRGYIDPKTLSPSEEGLGIAVVVKMCVLRNGYVLKEWLVVDFDFLRLKSHPCLVRLIGYGSNRDYLFLVSEYFPNGSLERHIYREHRPLPWKSHSFKNPARSGLEKLDAALSERSHIPTNKRTVHMAGDVYSFGVILLEILTGLDYRRIILAKDAIRDDKENIAEMIDQDLENSYPLEDGVRMCEIIKQCLAEDPKERPSMQQVLDHLNAIAKI
>Bostr.29827s0265.1
MGNCLSPLQPSTVSDVYGAVEKGVKVFTVAGLKKMTKNFGEEMVTAESVNGVVKGYINPKTLYPAKEGVGMAVAVKIIFLANEQALQDWLVDLEFLRHNSHPSLVKLIGYGSDCDMLFIVSEYFPNGSLERHIYKDKGKSRPKSLPWETRLKISIGAARCFAFLHSRKKAGLYYTYLTTSKILLDSVWIRLPFSLEYLLLNLQMTAMGGMQEFNARVSYFGLETVGSLDDWSHVVPSHANEPKRFQYAPPEYIFSGMSHMAGDVYRFGVILLEIFTGFGKQRIILAKRAIRNEKENIAEMIDPDLENSYPLEAGRRMCELIKQCLEEDPEKRPSMQQVLDNLNAIAQI


>AT1G76360|PBL31
MGNICPGSGSSTVNHEPVSTKPLPVRRVQTPENKKFPPPLVAMPALHPTFPLPETGHKLRPAATPPREKPQHRTTRSVENPPREKPQEKTRSVENPPREKPQEKTRSVETPPQEKTRPVDNPPSKPVEKLGLGRKAVPPSGKIVTPNLKMFTLVELKTATKNFRPESVIGEGGFGQVFKGWVDEKTLAPSRAGVGIPVAVKKSNPDSEQGLHEWQCEVRFLGKFHHPNLVKLLGYCWEENQFLLVYEYLPKGSLENHLFSKGAEALPWDTRLKIAIEAAQGLTFLHNSEKSVIYRDFKASNILLDSNFHAKLSDFGLAKNGPINGFSHVTTRVMGTQGYAAPEYMATGHLYVRSDVYGFGVVLLELLTGLRALDPNRPSAQQNLVEWAKPGLNQKKKVQKMMDPRLEQKYPLLAVTKTAELILRCLEADPKNRPPMDDVLRELEVVRTIRDQPQEERRKRSSGPDTNRVRGNDSPYGRRTGRTG
>Ahalg01187.t1
PAATPPREKPQQRTRSVENPPREKPQEKTRSVENPPREEPQEKTRSVDNPPLKPVEKLGLGRKAVPPNGKIVTPNLKMFTLVELKTATKNFRPESVIGEGGFGQVFKGWVDEKTLAPSRAGVGIPVAVKKSNPDSEQGLHEWQCEVRFLGKFHHPNLVKLLGYCWEENQFLLVYEYLPKGSLENHLFSKGAEALPWDTRLKIAIEAAQGLAFLHNSEKSVIYRDFKASNILLDSTFHAKLSDFGLAKNGPINGFSHVTTRVMGTQGYAAPEYMATGHLYVRSDVYGFGVVLLELLTGLRALDPNRPSAQQNLVEWAKPVLNQKKKVQKMMDPRLEHKYPLLAVVKTAELILRCLEADPKNRPPMDDVLRELEVVRTIRDQLKEETRKRSSGSDNNRVRGNDSPYGRRTGRTG
>AL2G36460.t1
MGNICPGSGSSTVQHEQSPASTKPLPVRRVHNPENKKFPPALVAMPALNPKFPAPESGHKTRPAATPPREKPQQRTRSVATPPHEKPQEKTRSVENPPREKPQEKTRSVENPPREEPQEKARSVDNPPLKPVEKLGLGRKAVPPSGKIVTPNLKMFTLVELKTATKNFRPESVIGEGGFGQVFKGWVDEKTLAPSRAGVGIPVAVKKSNPDSEQGLHEWQCEVRFLGKFHHPNLVKLLGYCWEENQFLLVYEYLPKGSLENHLFSKGAEALPWDTRLKIAIEAAQGLTFLHNSEKSVIYRDFKASNILLDSTFHAKLSDFGLAKNGPINGFSHVTTRVMGTQGYAAPEYMATGHLYVRSDVYGFGVVLLELLTGLRALDPNRPSAQQNLVEWAKPVLNQKKKVQKMMDPRLEHKYPLLAVVKTAELILRCLEADPKNRPPMDDVLRELEVVRTIRDQPKEERRKRSSGSDHDNNRVRGNDSPYGRRTGRTG
>Carubv10020265m
MGNICHGSGSSTVQQDQSPVSTKPLPVRYGQHPENKKFPPALVAMPALNPKFPIPETGHRTRPAATPPREKPQHRTRSVENQPREKPQEKTRSDDDRTADKKVLGIGKKAVPPSGKIVTPDLKMFTLVELKTATKNFRPESVIGEGGFGQVFKGWVDEKTLAPSRAGVGIPVAVKKSNPDSEQGLHEWQCEVRFLGKFHHPNLVKLLGYCWEENQFLLVYEYLPKGSLENHLFARGAEALPWDTRLKIAIEAAQGLTFLHNSEKSVIYRDFKASNILLDSNFHAKLSDFGLAKLGPINGFSHVTTRVMGTQGYAAPEYMATGHLYVRSDVYGFGVVLLELLTGLRALDPNRPSAQQNLVEWAKPVLTQKKKIQKMMDPRLEHKYPLLAVVKTAELILRCLEADPKNRPPMDDVLRELEIVRTIRDQPKEERRKRGSGSDTSNRVRGIDSPHGRRTARSG
>Cagra.0799s0106.1
ETGHRTRPAATPPREKPQHRTRSVENQPREKPQEKTRSVDDRTADKKVLGIGKKAVPPSGKIVTPDLKMFTLVELKTATKNFRPESVIGEGGFGQVFKGWVDEKTLAPSRAGVGIPVAVKKSDPDSEQGLHEWQCEVRFLGKFHHPNLVKLLGYCWEENQFLLVYEYLPKGSLENHLFARGAEALPWDTRLKIAIEAAQGLTFLHNSEKSVIYRDFKASNILLDSNFHAKLSDFGLAKLGPINGFSHVTTRVMGTQGYAAPEYMATGHLYVRSDVYGFGVVLLELLTGLRALDPNRPSAQQNLVEWAKPVLTQKKKIQKMMDPRLEHKYPLLAVVKTAELILRCLEADPKNRPPMDDVLRELEIVRTIRDQPKEERRKRGSGSDTSNRVRGSDSPHGRRTARSG
>AAlp AA2G205700
MGNLCPGGSSPVQHEPSPASTNPLPVNRRVQTPVHAKYPPALVAIPPAPRDLKPKFQPAETRQKPRSFDNQPREKTQLRTTRSVDNQTQEKSRSVDNNPPPPLKPAEKKTLVPPSGKIVTPNLKMFTLADLKTATKNFRSDSIIGEGGFGQVYKGWVDEKTLAPARAGDGIPVAVKKSNPDSAQGLHEWQCEVRFLGKFHHPNLVKLLGYCWEENQFLLVYEYLPKGSLENHLFSKGDALPWDTRLKIAIEAAQGLNFLHNSEKSVIYRDFKASNILLDSNFDAKLSDFGLAKHGPINGFSHVTTRVMGTRGYAAPEYMATGHLYVRSDVYGFGVVLLELLTGLRTIDPNRPSSQQNLVEWAKPVLQKKKIQKMMDPRLEQKYPLLAVTRTAGLILQCLEADPKNRPPMDEVLRELEIVRTIRDEPKEERRKRGSGSDKKNNRINGYGSPQGRRTGRTG
>Tp5g31490
MGNFCPGGSSSVQHEQSPVSTNPLPVVRNVQNPVNTKLPPPLVLMPPARGLRPNSPAAETRRKPRSVNNQPREKPQEMTRSVNDPPREKQQEKRRSVDNSPLKPVEKLGVGKKAVPPSGKIVTPNLKMFTLTDLKTATKNFRPGSMIGEGGFGQVFKGWVEEKTLAPSRASVGIPVAVKKSNPDSAQGLHEWQCEVRFLGKFHHPNLVKLLGYCWEENQFLLVYEYLPKGSLENHLFSKGEALTWETRLKIAIEAAQGLAFLHNSEKSVIYRDFKASNILLDSNFHAKLSDFGLAKLGPINGFSHVTTRVMGTQGYAAPEYMATGHLYVRSDVYGFGVVLLELLTGLRAIDPNRPSAQQNLVEWAKPVLTQKKKIHKMMDPRLEHKYPILAVTKTAALIIRCLEADPKNRPPMDDVLRELEIVRTIRDERKEERRKGTNGGSDNNRINGYGSPHVRRTGRTG
>Thhalv10018510m
MGNFCPGGSSSVQHEQSPVSTKPLPVVRREENPVNVKFPPPLVAMSPARDLKPKFPAPGTGRETRTVNNTPREKPQEKTRAVDNTPREKPQEKTRSIDNPPLKPVEKLGVGRKAVPPSGKIVTPNLKMFSLMDLKTATKNFKPESMIGEGGFGQVFKGWVEEKTLAPSRTGVGIPVAVKKSNPDSAQGLHEWQCEVRFLGKFHHPNLVKLLGYCWEENQFLLVYEYLPKGSLENHLFSKGEALTWDTRLKIAIEAAQGLTFLHNSEKSVIYRDFKASNILLDSNFHAKLSDFGLAKLGPINGFSHVTTRVMGTQGYAAPEYMATGHLYVRSDVYGFGVVLLELLTGLRALDPNRPSAQQNLVEWAKPVLSQKKKIQKMMDPRLEHKYPLLAVVRTAALILRCLEADPKNRPPMDDVLRELEIVRTIRDEPKEERRKRPSGGSDNNRVNGYGSPHVRITGRAG
>AA scaffold1843 40
MGNCCFGSRSPPVQQDPSPPVSSKVTLSEVKRRENEKYPPQKLEIPPVRDSKPKIPTIETIEKTRSVDRPPAGERRPRPPRSTVDNSPEAKPQRARSVDSQPLKSPATVPATGKIVTPDLKMFTLTELKAATKNFRPDSMIGEGGFGRVFKGWVEEKSLAPSKAGVGIPVAVKKSSPDSAQGLHEWQARKFHHPNLVKLLGYCWEENQFLLVYEFLPKGSLENHLFSKGAEALTWDTRLKIAIEAAQGLAFLHNSEKSVIYRDFKASNILLDSNFHAKLSDFGLAKMGPINGFSHVTTRVMGTHGYAAPEYMATGHLYVRSDVYGFGVVLLELLTGLRAIDPNRLTAQENVEWAKPCLSQPKKVKKMVDPRLDQKYPLLAVVKTAGLILRCVEADPKNRPPMDEVLRELEIIRTIRDDPKEERRKPNTSGSDKNRFNGIGSPSPHRRTGRTG
>Thass XP 010536475.1
MGNCCCYGSSTVQHQSPETTKPLPAAIRRQSPENVKSPPPPVTIKTPTREKPKIPATRPVNHPSPPRTPVTIKTPTREKPKIPATRPVNHPSPQPPPPQKSPEKGQAKRTIDHPASPGTVPASGKIVTPDLKMFTLAELRTATRNFRPDSMIGEGGFGRVFKGWVDDKTLSPSKVGVGIPVAVKKSNPDSSQGLHEWQCEVRFLGKFHHPNLVKLLGYCWEDNQFLLVYEYMPKGSLENHLFAKGAEPLTWSTRLKIAIGAAEGLAFLHNSEKSVIYRDFKASNILLDSNFHAKLSDFGLAKLGPINGHSHVTTRVMGTYGYAAPEYMATGHLYVRSDVYGFGVVLLELLTGLRALDPTRPSAQHNLVEWAKPCLTDKKKLKKIMDPRLDRKYPVSAVVQTAALILRCIEADPKNRPSMDEVLKELRAIRVIRDEPKGSHTRGSDKNRRTGSPYGLTGGRTG
>Cpap evm.model.supercontig 26.184
MGNCYGTPVDNHSPTITNHPTPADDALRKGKRASSERRGSGRKSREAEVENYGSETTSSVAETGKIVTPNLKMFTLAELKAATRNFRPDTLLGEGGFGQVFKGWLDEKTYAPSKPRVGIAVAVKRSDPNSQQGLEEWQSEVKFLGKFSHPNLVKLLGYCWEDQQFLLVYEYMQKGSLESHLFRKGAEPLAWDTRLKIAIGAGQGLAFLHTSEKSVIYRDFKSANILLDSEFNAKLSDFGLAKHGPINGNSHVTTRVMGTCGYAAPEYVSTGHLYVKSDVYGFGVMLLEMLTGLRAYDPNQPISKYFLVDWAKPSLSNKRKLKKIMDPTLDGNYPIAAALQAAELVLRCLESDPKNRPSMEQVVNTLHQIRAVKDKPKPSSSSSSSRQGQPKHQPRLSNRSPRQIPATKGRLP
>Cpap evm.model.supercontig 6.345
MGNCWGFPSDQRSPSKNTAYPPASTPVGKSNNISDNIDLFSPTTASNSSFGKSQLSEAVSERLDETNPSGKILETPNLKVFSFADLRSATKNFKSDTLLGEGGFGKVYKGWMDTRTLVPSKIGSGMVVAIKKLNSESMQGFQEWQSEVNFLGRLSHPNLVKLLGYCWEDKELLLVYEFMPKGSLENHLFRRNPAIEPLSWEIRLKIAIGAARGLAFLHTSEKQVIYRDFKASNILLDANYNAKISDFGLAKLGPSGGDSHVTTRIMGTYGYAAPEYVATGHLYVKSDVYGFGVVLLEMMTGLRALDNRRPNGQQNLVEWMKPILSHRRKLKVIMDAKIEGQYSSKAAWQAAQLTLKCLEGEPRSRPSMNEVVEVLEQIEAMDKLKFKSLQPTIDRRAQQQNSNHRSALQSKATAQRTRSYPQ
>Cpap evm.model.supercontig 20.220
MGICWGSPARNPITPGTTGTLSTGISQTTSHTASSRTSRGSNISRDSRFSVSSSDETFPNGQILPTPNLRIFSFSELRAATKHFRSDTVLGEGGFGKVFKGWLDEKTPGKHGSGTVIAVKKLNSESLQGFEEWQSEIHFLGRLSHPNLVKLLGYCWEDKDLLLVYEFMQKGSLENHLFRKGSFAQPLPWDIRLKIVIGAAKGLAFLHTSEKQVIYRDFKASNILLDGDYNAKISDFGLAKLGPSASQSHVTTRVMGTHGYAAPEYVATGHLYVKSDVYGFGVVLVEILTGLRALDQNRPSGQQNLVEWIKPHLADRRKLTKIMDSRLEGKYPSKSVFRIAQLALKCIGLEPKQRPSMKEVVETLERIEAAKERPMETRTRSNHSTSHRHRQQSFQHQSPHHLRNDGSQAHHSPQRRQH
>Bo6g120390.1
MGNFCPNGSSSVGHEEIPVSTKPLPAVKHGQNPVNQKAPPPVVVMPPARGSNPKFPAAETRTVDNTPRQKQQEKKPRSVDDPSREKQQEKKPRSVETPPSKPVEKQGVGKKAVPPSGKIVTPNLKMFTLTDLMTATKNFRPESMIGEGGFGQVFKGWVDEETLSPSRAGVGIPIAVKKSNPDSAQGLHEWQCEVRFLGKFHHPNLVKLLGYCWEENQFLLVYEFLPKGSLENHLFSKGDGLTWDTRLKIAIEAAQGLTFLHNSEKSVIYRDFKASNILLDSNFNAKLSDFGLAKHGPINGYSHVTTRVMGTQGYAAPEYVATGHLYVLSDVYGFGVVLLELLTGLRALDPNRPSAQQNLVEWAKPVLSQKKKIQKLMDPRLEHKYPLLAVTKTAALILRCLEADPKNRPPMDDVLRELEIVRTIREQPKEEKRNRNNGHGSPHVRKTGRTR
>Bo6g084980.1
MGNCCPGGSSSVRHEQSPVSTKPLSVVKNIQDPVKIKLPPPLVAIPPARGLKPKFPAAVPGRPTRPVYNPPREKHQEKTRSVDSPPLKPVEKLGIGKKAVPPSGKIVTPSLKMFSLADLKTATKNFRPESMIGEGGFGQVFKGWLEEKTLAPSRAGVGIPVAVKKSNPDSAQGLHEWQCEVKFLGKFHHPNLVKLLGYCWEENQFLLVYEYLPKGSLENHLFSKGEALTWDTRLKIAIEAAQGLTFLHNSEKSVIYRDFKASNILLDSNFHAKLSDFGLAKNGPINGFSHVTTRVMGTQGYAAPEYMATGHLYVRSDVYGFGVVLLELLTGLRTLDPTRPSAQQNLVEWAKPALTQKKKIQKMMDPRLEHKYPIMAVTRTAALILRCLEADPKNRPPMDDVLRELEIVRTIRDEERRKRSSGGSDNNRVNGYGSPHVRRTGRTR 
>Bo2g089860.1
MGNFCPCGSSSVRHEQSPASTKPLPVMRHVQSPVNTKLPPPLVAKSPARGLKPKFPAAETGRQTTRDRPQETPRPVDDPSREKPQETPSPVDTPPSKPVEKLGMRKKAVPPSGKIVTPNLKMFLLENLRTATKNFRPESMIGEGGFGQVFKGWLDEKTLAPSKPGVGIPVAVKKSNPDSAQGLHEWQCEVKFLGKFHHPNLVKLLGYCWEENQFLLVYEYLPKGSLENHLFSKGEALTWDTRLKIAIEAAQGLNFLHNSEKSVIYRDFKASNILLDSNFNAKLSDFGLAKLGPINGFSHVTTRVMGTQGYAAPEYMASGHLYVRSDVYGFGVVLLEILTGLRALDPNRPPLQLNLVEWAKPGLTQKKKIQKMMDPRLEHKYPISAVIRTAALILRCVEEDPKNRPPMDEVLRELEIVRTMRDEPKEEKRKRSGGGSDNNRINRYGSPHVRGTGRIR
>Bostr.20310s0001.1
ATKNFRPESVIGEGGFGQVFKGWVDEKSLAPSRAGVGIPVAVKKSNPESEQGLHEWQCEVRFLGKFHHPNLVKLLGYCWEENQFLLVYEYLPKGSLENHLFSKGAEALPWDTRLKIAIEAAQGLAYLHNSEKSVIYRDFKASNILLDSNFNAKLSDFGLAKLGPINGYSHVTTRVMGTQGYAAPEYMATGHLYVRSDVYGFGVVLLELLTGLRALDPSRPSAQQNLVEWAKPVLNQKKKIQKMMDPRLEHKYPLLAVVKTAELILRCLEADPKNRPPMDDVLRELEVVRTIRDQPKEERRKRSSGSDKNRVRGNNSPHGRRTGRTG


>AT4G35600|CASTAWAY
MGACISFFSSSSPSKTGLHSHAATTNNHSNGTEFSSTTGATTNSSVGQQSQFSDISTGIISDSGKLLESPNLKVYNFLDLKTATKNFKPDSMLGQGGFGKVYRGWVDATTLAPSRVGSGMIVAIKRLNSESVQGFAEWRSEVNFLGMLSHRNLVKLLGYCREDKELLLVYEFMPKGSLESHLFRRNDPFPWDLRIKIVIGAARGLAFLHSLQREVIYRDFKASNILLDSNYDAKLSDFGLAKLGPADEKSHVTTRIMGTYGYAAPEYMATGHLYVKSDVFAFGVVLLEIMTGLTAHNTKRPRGQESLVDWLRPELSNKHRVKQIMDKGIKGQYTTKVATEMARITLSCIEPDPKNRPHMKEVVEVLEHIQGLNVVPNRSSTKQAVANSSRSSPHHYRYKAGALGAERKRATPGRFGSVEK
>AL7G15550.t1
MGLCISFFSSSSPSTTGLHSHATTNNHSNGTDFSSSTTTTGATTSSSVGQRSQFSEVGSDISGRIISDSGKLLESPNLKVYSFLDLKTATKNFKPDSMLGQGGFGKVYRGWVDATTLAPSRVGSGMIVAIKRLNSESVQGFAEWRSEVNFLGMLSHQNLVKLLGYCREDKELLLVYEFMPKGSLESHLFRRNDPFPWDLRIKIVIGAARGLAFLHSLQREVIYRDFKASNILLDSNYEAKLSDFGLAKLGPADEKSHVTTRIMGTYGYAAPEYMATGHLYVKSDVFAFGVVLLEIMTGQTAHNTKRPRGQESLVDWLRPELSSKHRVKQIMDKGIKGQYTTQVATELARITFSCIEPDPKNRPHMKEVVDVLEHIQRLNVVPNRSSTKQAVSSSSRSSPHHYHYRAGGIGAERKRATAGRFGVEK
>Ahalg00354.t1
MGVCISFFSSSSPSTTGLHSHATTNNHSNGTDFSSLTTTTGATTSSSVGQRSQFSEMGSDISGGIISDSGKLLESPNLKVYSFLDLKTATKNFKPDSMLGQGGFGKVYRGWVDATTLAPSRVGSGMIVAIKRLNSESVQGFAEWRSEVNFLGMLSHRNLVKLLGYCREDKELLLVYEFMPKGSLESHLFRRNDPFPWDLRIKIVIGAARGLAFLHSLQREVIYRDFKASNILLDSNYDAKLSDFGLAKLGPADEKSHVTTRIMGTYGYAAPEYMATGHLYVKSDVFAFGVVLLEIMTGQTAHNTKRPRGQESLVDWLRPELSSKHRVKQIMDKGIKGQYTTQVATEMARITLSCIEPDPKNRPHMKDVVDVLEHIQRLNVVPNRSSTKQAVSSSSRSSPHHYHYRAGGIGAERKRATPGRFGVEKEMVS
>Carubv10004888m
MGSCCSIPSKTRLHSHATTNGHSNGTDFSSMTSTTGATTSSSIGRRSQFSGAASECSAGKISDSGLLLESPNLKVYTFLDLKTATKNFKPESMLGQGGFGKVYRGWVDAKTLAPSNPKSGSGMIVAIKRLNSESVQGFAEWRSEVNFLGMLSHPNLVKLLGYCREDKELLLVYEFMPRGSLENHLFRRNEPFPWDLRIKIAIGAARGLAFLHGLQREVIYRDFKASNILLDSNYDAKISDFGLAKLGPADEKSHVTTRIMGTYGYAAPEYMATGHLYVKSDVYAFGVVLLEVMTGQKAHNTKRPRGQESLVDWLGPELSSKHRVKQIMDKGIKGQYTTKAATEMARITLACIEPDPKNRPHMKEVVEVLENIRKLNVVTDRSSTKQAVASTSRSSPLHYQYGYRAGALGAERRRAAPGRLGVEK
>Cagra.2350s0103.1
MGSCCSIPSKTRLHSHATTNGHSNGTDFSSMTSTTGATTSSSIGRRSQFSEAASECSAGKISDSGLLLESPNLKVYTFLDLKTATKNFKPESMLGQGGFGKVYRGWVDAKTLAPSNPKSGSGMIVAIKRLNSESVQGFAEWRSEVNFLGMLSHPNLVKLLGYCREDKELLLVYEFMPRGSLENHLFRRNEPFPWDLRIKIAIGAARGLAFLHGLQREVIYRDFKASNILLDSNYDAKISDFGLAKLGPADEKSHVTTRIMGTYGYAAPEYMATGHLYVKSDVYAFGVVLLEVMTGQKAHNIKRPRGQESLVDWLGPELSSKHRVKQIMDKGIKGQYTTKAATEMARITLACIEQDPKHRPHMKEVVEVLENIRKLNVVIDRSSTKQAVASTSRSSPLHYQYGYRAGALGAERRRAAPGRLGVEK
>AAlp AA7G230500
MGHCFSYPSSTSKTDLHNNGTTNNLSNGTKFSSTTATTTSSSIERRSQFSEAASDTSGGTMSHSGLLLETPHLKVYSFMELKTATKNFKPDSMLGQGGFGKVYRGWVDTKTLAPSKVGSGMIVAVKRLNSDSFQGFAEWRSEVNFLGMLSHPNLVKLLGYCREDKELLLVYEFMPKGSLETHLFRRNESFPWDLRIKILIGAARGLAYLHGSQREVIYRDFKASNILLDSKYDAKISDFGLAKLGPSQEKSHVTTRVMGTQGYAAPEYMATGHLYVKSDVYAFGVVLLEVMTGLRAHDPRRPNGQESLVDWLRPELSCKYKVKRIMDQGIKGQYTSKVANEMARITLSCIEPEPKNRPHMKEVLDVLEQIRKLNVVPDTKSAVASPSRSPHHYHYRAGAAGVERKRAPPGRFGVGK
>Thhalv10025265m
MGLCISFPSSSSHSKTGLHSHASTNNHSNGTEFSSSTVTATTNSSVERRSQFSEAASESAGGIMSYSGQILPSPSLHVYSFLDLTTATKNFKPDSMLGQGGFGKVYRGWIDAKTLAPSKAGSGMIVAVKRLNSESVQGFAEWRSEVNFLGMLSHPNLVKLLGYCREDKELLLVYEFMPKGSLENHLFRRSEPFPWDLRIKIVIGAARGLAFLHGLQREVIYRDFKASNILLDSNYDARLSDFGLAKLGPSHEKSHVTTRIMGTYGYAAPEYMATGHLYVKSDVYAFGVVLLEIMTGLRAHNPKRPNGQESLVDWLRPELSSKHKVKHIMDEGIKGQYSSKVAAEMGRITFSCIQPDPKNRPHMTEVLDALEHIQRINVAQDRSSTKPAVASSSQSSPSHYQYGYRAGGAGAERRRASPGRFGVGKAMVA
>Tp7g33370
MGLCISILSSSAPSKTGLDSHASTNNHSNITEFSSSTATTAATTNSSVGRRSQFSEAASESSGGIVGDSGQILESPNLKVYSFLELTTATKNFRPDSMLGQGGFGKVYRGWIDAKTLAPSKAGSGMIVAVKRLNSESVQGFSEWRSEVNFLGMLSQPNLVHLLGYCREDKELLLVYEFMPKGSLENHLFRRSEPFPWDLRIKIVIGAARGLAFLHGLPREVIYRDFKASNILLNSDYDAKLSDFGLAKLGPSNEKSHVTTRIMGTYGYAAPEYMATGHLYVKSDVYAFGVVLLEVMTGLRAHNPKRPNGQESLVDWLRPELSSKHKVQHIMDKGIKGQYSSKVAAEMGHLTLSCVEPDPKTRPPMKIVLDKLEHIQRINVVSNRSSTKSAVASSSRSSPGQYQYTYRAGAAGAERRKRSPGRFGVEKEMVA
>AA scaffold6427 27
MGICFASPCKTDLHINGTTTSNSNGTEFTSSTVNTTAATSGSSVGRKSQFSEAGSDIISNSGEVLESAKLKVYSFNDLKTATKGFRPDSMLGQGGFGKVYRGWVDEKNLGPTKPGSGIVVAIKRLNSESVQGFQEWRSEVNFLGMLSHPNLVKLLGYCREDKELLLVYEFLPKGSLENHLFRRNPPFPWDLRIKTVIDAARGLAFLHGLQREIIYRDFKASNILLDSNYDAKISDFGLAKLGPDEKSHVTTRIIGTRGYAAPEYMATGHLYVKSDVYGFGVVLLEVMTGLRAHDPRRPNGQENLVDWLRPDLSKKQKVKRIMDNGIKGQYSTKVATEMARITLHCLEPEPKNRPHMQQVLDALLHIQKINVPECSSSSKPIASSSRSSPRHYGYRAVM
>Thass XP 010526844.1
MGLCFSSSCSSSPSPPTTSSSTFQNHAAVSNNHSGNGAEFSSASVTTTTTNSSAGGRSQQISEAETENSFTDGQILETPNLKIYTFSELKTATMNFKPNTVLGQGGFGKVYKGWVDEITLSPSKVGSGMIVAVKRLNSESVQGFAEWRSEINFLGKLSHPNLVKLLGYCWEDKELLLVYEFMPKGSLENHLFRRNPAVEPLSWDLRLKIAIGAARGLTFLHSSNREVIYRDFKASNILLDSDYNAKISDFGLAKLGPSNEKSHVTTRIMGTYGYAAPEYMATGHLYVKSDVYTFGVVLLEMMTGLRAHDTRRPDGQQSLVDWLRPSLVGSRSKVKLIMDTRLKGQYSSAAVAELAQLTASTLEPDPKKRPHMKHVLEVLEHVRRINVPKRTVSDSSSNSTPLSSHRSRYQVAGGGVYHRRSPAPARGGG
>Thass XP 010530998.1
MGLCFSCFFSPSSTSFRNHAVSNNHSSSTGTEFSSATATTTTSSSGAGGRSQISEGESSVSGVGTSDSGQILETPNLRIYSFSDLRTATRNFGPEMVLGQGGFGKVYKGWVDEITLSPSKVGSGMAVAVKRLNSQSLQGLAEWRSEINFLGKLSHPNLVKLLGYCWEDKELLLVYELMPKGSLDNHLFRRNAGVEPLSWDTRLKIAVGAARGLAFLHGSNRQVIYRDFKASNILLDSDYNAKISDFGLAKRGPSPEKSHVTTRIMGTYGYAAPEYMATGHLYVKSDVYAFGAVLLEMMTGLRAHDTRRGDGKQSLVEWLRPSLSSRSKLLRVMDTRIKGQYSSDSATELARITLSCLELDPKKRPHMSQVLRVLENARRINVPKRTAPNASPRSAAAPPQTHGHRYRYQAAAAGGHRRSPARRDFSLPPSA
>Cpap evm.model.supercontig 81.139
MGVCLSARIKAESPCNTGGSLKYVSTDGTESSTGSKVSSFSMPMTPRSEGEILQSTNLKSFSFSDLKMSTRNFRPDSVLGEGGFGSVFKGWIDEQSLAATKPGTGMVIAVKRLNQDGFQGHKEWLAEVNYLGQLSHPHLVKLIGYCLEDEQRLLVYEFMPRGSLENHLFRRGSYFQPLSWSLRLKVALGAAKGLAFLHCAETKVIYRDFKTSNILLDSNYNAKLSDFGLAKDGPTGDKSHVSTRVMGTYGYAAPEYLATGHLTTRSDVYSFGVVLLEMLSGRRAVDKNRPTGEHNLVEWAKPYLANKRKIFRVLDNRLEGQYTMEGAFKTATLALRCISTEAKFRPTMDEIVTTLEQLQDSAVTGGAESNQRVEPRARRHSSDDASNRRKVSTAYPRPSASPLYA
>Bo7g117520.1
MGHCISSLFSSSPSKTGLHHSHASTNNHSNGTEFSSSSTTTTAATSSSSAGRRSQFSEAISESSGGIITDSGQLLESPNLKVYTFLELSTATKNFRPDSMLGQGGFGKVYRGWIDAKTLLPSKAASGMIVAVKRLNSESVQGYSEWRSEINFLGTLSHPNLVKLLGYCREDKELLLVYEFMPKGSLENHLFRRGEPFPWDLRIKIVIGAARGLAFLHGLPREVIYRDFKASNILLDSNYDARLSDFGLAKLGPSQEKSHVTTRIMGTYGYAAPEYMATGHLYVKSDVYAFGVVLLEIMTGLRAHNTKRPNGQESLVDWLRPDLLSKHGVKHIMDKGIKGQYSSKVAAEMARITLSCIELDPKNRPPMKEVVVVLENIQRINVVPDRSSTKAAVASSSRSSPHHYQYGYRAGAAGAERRKSPRPSPGRVGVQKEMAA
>Bo1g006330.1
MGLFLSCLSSPSSSNTGLHTHALTNNHSNGINFSSSTSTTAATTNTSVGQSQFSEAVSESSGGVMSYSGQILASPNLKVYSFADLVTATKNFKPESMLGQGGFGKVYRGWIDAKTLAPSKVGSGMIVAVKRLNSESVQGFAEWRSEVNFLGMLSHPNLVKLLGYCREDKELLLVYEFMPKGSLENHLFRRSEPFPWDLRIKIVIGAARGLAFLHGLQREVIYRDFKASNILLDSHYDAKISDFGLAKLGPSQEKSHVTTRIMGTYGYAAPEYMATGHLYVKSDVYAFGVVLLEVMTGLRAHDPKRPNGQESLVDWLRPELTNRHRVKHIMDKGIIGQYSSKVAAEMGRITLSCIKPDPKNRPHMKEVVDVLEHIQRINVVPDRSSTKPAVASTSRSSPLHYQYAYRAGAAGAERRRPSPRRFGVEKEIVA
>Bo3g155590.1
MGHCISSLSSSSSSKTGLHSHASTNNHSNGTEFSSSTTTTLATTNSSVGLRSQFSEAASEYSGGIIGDSGLILESPALRVYSFQDLTTATRNFRSDSMLGQGGFGKVYRGWIDTKTLAPSKAGSGMIAAVKRLNSESVQGFAEWRSEVNFLGMLSHPNLVKLLGYCREDKELLLVYEFMPKGSLESHLFRRNEPFPWDLRIKIVLSAARGLAFLHGLQREVIYRDFKASNILLDSNFDAKLSDFGLAKLGPSQEKSHVTTRIMGTFGYAAPEYMATGHLYVKSDVYAFGVVLLEVMTGERAYNPRRPKGQENLVEWLRPELLRKHRVKHIMDQGIKGQYSSKVVAEMGRITLSCVSPDPKNRPHMKEVVDVLERIQCINVVTDRSSTKPTVASSSRSSPHHYQYGYRAGAAGAERRKPAART
>Bo7g117530.1
MGLCNSSLSSSSPSKTGLQSHASTNNHSNGTNNSVGGGSQFVEASRESSGVFMSDSGQVLESPNLRVYSFLELKTATKGFKQDLMLGEGGFGKVYRGWIHAERPETLAPSKGGSGMTVAVKRLSSESVQGFEEWRTAVNFLGVLSHPNLVTLLGYCREDKEHLLVYEFMPKGSLEYHLFQRKESFPWDLRIKIMIGAARGLAYLHGLQRQVIYRDFKPSQILLDSNYEAKISGFGLAKLGPSQENSHVSTRVMGTFGYAAPEYLATGHLYVKSDVYAFGVVLLEVLTGLRACDPKRPRGQESLLDWLRPKLSSKHKVKQIIDKGIKGQYSSKVVTELGRITLSCTEPDPKNRPHMKEVLDVLENIQCINVVPGRSSTNSAGASTRKHPVH
>BcrRQL97876.1
MGHCISSLFSSSPSKTGLHHSHASTNNHSNGTEFSSSTTTTAATSNSSAGRRSQFSEAISESSGGIITDSGQLLESPNLKVYTFLELSTATKNFRPDSMLGQGGFGKVYRGWIDAKTLLPSKAASGMIVAVKRLNSESVQGYSEWRSEINFLGTLSHPNLVKLLGYCREDKELLLVYEFMPKGSLENHLFRRGEPFPWDLRIQIVIGAARGLAFLHGLPREVIYRDFKASNILLDSNYDARLSDFGLAKLGPSQEKSHVTTRIMGTYGYAAPEYMATGHLYVKSDVYALGVVLLEIMTGLRAHNTKRPNGQESLVDWLRPDLLSKHGVKHIMDEGIKGQYSSKVAAEMARITLSCIELDPKNRPPMKEVVDVLENIQRINVVPDRSSTKPAVASSSRSSPHHYQYGYRAGAAGAERRKSPRPSPGRVGVQKEMAA
>BcrRQL93437.1
WFCFGFGQSEVNFLGMLSHPNLVKLLGYCREDKELLLVYEFMPKGSLESHLFRRNEPFPWDLRIKIVLGAARGLAFLHGLQREVIYRDFKASNILLDSNFDAKLSDFGLAKLGPSQEKSHVTTRIMGTFGYAAPEYMATGHLYVKSDVYAFGVALLEVMTGERAYNPKRPKGQENLVEWLRPELLRKHRVKHIMDQGIKGQYSSKVVAEMGRITLSCVSPDPKNRPHMKEVVDVLERIQCINVVTDRSSTKPTVASSSRSSPHHYQYGYRAGAAGAERRRPAART
>Bostr.7867s1420.1
MGLCLSFPSKTGLHSHATTNSHSNGTEFSSSTTTTAATTSSSVERRSHFSEAVSESSGGTMSDSGLLLESPNLKVYTFLDLKTATKNFRPDSMLGQGGFGKVYRGWVDARTLAPSKAGSGMIVAIKRLNSESVQGFAEWRSEVNFLGMLSHPNLVKLLGYCREDKELLLVYEFMPKGSLENHLFRRNEPFPWDLRIKIVIGAARGLAFLHGLHQEVIYRDFKASNILLDWNYDAKISDFGLAKLGPADEKSHVTTRIMGTYGYAAPEYMATGHLYVKSDVYAFGVVLLEVMTGLKAHNLKRPRGQESLVDWLRPELSSKHRVKQMMDKRIKGQYTTKVATEMARITLSCTEPDPKNRPHMKEVVDVLEHIGRLNVVPDRSSTKQAVSSSSRSSPIHHQYKYRAGAIGAERKRAAPGRFGVEKEIVA
>Bostr.14419s0020.1
MNERGQILEPPNLKVYSFLDLKMAARNFKPDSLLGQGRFGKVYKGWIDAKTLAPSKAGSGMIIAIRRMNSESAQELAEWQSEVNYVGMLSHPNLVKLLGYCREDKELLLVYEFMPKGSLEDKLFRRNEPFPWDLRIKILVGAARGLAFLHGLQREVICRDLKPSKILLDWEYEAKISDFSLIKLGPSEEKSHVTTRIMGTYGYAAPEYMATGHLYVKSNVHAFGVVLLEVMTRLRAYDTKRLRGQESLVDWLRPKLSSKHGVKQIMDKGIKGEYTSKVATEMGRIILSCIEPDPEKRPHMQQVVDVLEHIQRMNVVR


>AT3G01090.2|KIN10
MFKRVDEFNLVSSTIDHRIFKSRMDGSGTGSRSGVESILPNYKLGRTLGIGSFGRVKIAEHALTGHKVAIKILNRRKIKNMEMEEKVRREIKILRLFMHPHIIRLYEVIETPTDIYLVMEYVNSGELFDYIVEKGRLQEDEARNFFQQIISGVEYCHRNMVVHRDLKPENLLLDSKCNVKIADFGLSNIMRDGHFLKTSCGSPNYAAPEVISGKLYAGPEVDVWSCGVILYALLCGTLPFDDENIPNLFKKIKGGIYTLPSHLSPGARDLIPRMLVVDPMKRVTIPEIRQHPWFQAHLPRYLAVPPPDTVQQAKKIDEEILQEVINMGFDRNHLIESLRNRTQNDGTVTYYLILDNRFRASSGYLGAEFQETMEGTPRMHPAESVASPVSHRLPGLMEYQGVGLRSQYPVERKWALGLQSRAHPREIMTEVLKALQDLNVCWKKIGHYNMKCRWVPNSSADGMLSNSMHDNNYFGDESSIIENEAAVKSPNVVKFEIQLYKTRDDKYLLDLQRVQGPQFLFLDLCAAFLAQLRV
