# Supplementary material for: Investigations into a putative role for the novel BRASSIKIN pseudokinases in compatible pollen-stigma interactions in Arabidopsis thaliana
Source: BMC Plant Biol. 2019 Dec 11;19:549. doi: 10.1186/s12870-019-2160-9 (PMC6907349; doi:10.1186/s12870-019-2160-9)
Supplement: Supplementary file 8 — Additional file 8. RLCK Amino acid sequences for Additional file 1: Fig. S7 phylogenetic tree [file 12870_2019_2160_MOESM8_ESM.txt]

>AT1G07570.3|PBL9,APK1A
MLFPITNYEPSRRNLLASVPLLFCQGASTKYDAKDIGSLGSKASSVSVRPSPRTEGEILQSPNLKSFSFAELKSATRNFRPDSVLGEGGFGCVFKGWIDEKSLTASRPGTGLVIAVKKLNQDGWQGHQEWLAEVNYLGQFSHRHLVKLIGYCLEDEHRLLVYEFMPRGSLENHLFRRGLYFQPLSWKLRLKVALGAAKGLAFLHSSETRVIYRDFKTSNILLDSEYNAKLSDFGLAKDGPIGDKSHVSTRVMGTHGYAAPEYLATGHLTTKSDVYSFGVVLLELLSGRRAVDKNRPSGERNLVEWAKPYLVNKRKIFRVIDNRLQDQYSMEEACKVATLSLRCLTTEIKLRPNMSEVVSHLEHIQSLNAAIGGNMDKTDRRMRRRSDSVVSKKVNAGFARQTAVGSTVVAYPRPSASPLYV
>AT1G07870.2| PBL5
MGCFGCSKKSSKRSETNKDTVINRKIVGGTTSVAKSDKRDDQTQPSSDSTKVSPYRDVNNEGGVGKEDQLSLDVKGLNLNDQVTGKKAQTFTFQELAEATGNFRSDCFLGEGGFGKVFKGTIEKLDQVVAIKQLDRNGVQGIREFVVEVLTLSLADHPNLVKLIGFCAEGDQRLLVYEYMPQGSLEDHLHVLPSGKKPLDWNTRMKIAAGAARGLEYLHDRMTPPVIYRDLKCSNILLGEDYQPKLSDFGLAKVGPSGDKTHVSTRVMGTYGYCAPDYAMTGQLTFKSDIYSFGVVLLELITGRKAIDNTKTRKDQNLVGWARPLFKDRRNFPKMVDPLLQGQYPVRGLYQALAISAMCVQEQPTMRPVVSDVVLALNFLASSKYDPNSPSSSSGKNPSFHRDRDDEEKRPHLVKETECEGRTGNTRRGIFPVSEYWIHAIPVIVFLCFFTLWIFSHSVSVMNDGEIMSIHRLEKSMAVRNESHVSLAILASSAVSPASSALVAVVSTNQNLTTFHNATQSQQNATQSVNKAKQPHAV
>AT1G14370.1| PBL2,APK2A,Kin1
MGNCLDSSAKVDNSNHSPHANSASSGSKVSSKTSRSTGPSGLSTTSYSTDSSFGPLPTLRTEGEILSSPNLKAFTFNELKNATKNFRQDNLLGEGGFGCVFKGWIDQTSLTASRPGSGIVVAVKQLKPEGFQGHKEWLTEVNYLGQLSHPNLVLLVGYCAEGENRLLVYEFMPKGSLENHLFRRGAQPLTWAIRMKVAVGAAKGLTFLHEAKSQVIYRDFKAANILLDADFNAKLSDFGLAKAGPTGDNTHVSTKVIGTHGYAAPEYVATGRLTAKSDVYSFGVVLLELISGRRAMDNSNGGNEYSLVDWATPYLGDKRKLFRIMDTKLGGQYPQKGAFTAANLALQCLNPDAKLRPKMSEVLVTLEQLESVAKPGTKHTQMESPRFHHSSVMQKSPVRYSHDRPLLHMTPGASPLPSYTQSPRVR
>AT1G20650.1|PBL21,ASG5
MTCCFSCLNPRTKDIRVDIDNARCNSRYQTDSSVHGSDTTGTESISGILVNGKVNSPIPGGGARSFTFKELAAATRNFREVNLLGEGGFGRVYKGRLDSGQVVAIKQLNPDGLQGNREFIVEVLMLSLLHHPNLVTLIGYCTSGDQRLLVYEYMPMGSLEDHLFDLESNQEPLSWNTRMKIAVGAARGIEYLHCTANPPVIYRDLKSANILLDKEFSPKLSDFGLAKLGPVGDRTHVSTRVMGTYGYCAPEYAMSGKLTVKSDIYCFGVVLLELITGRKAIDLGQKQGEQNLVTWSRPYLKDQKKFGHLVDPSLRGKYPRRCLNYAIAIIAMCLNEEAHYRPFIGDIVVALEYLAAQSRSHEARNVSSPSPEISRTPRRDL
>AT1G24030.1|PBL28
MHFPLVSAWNKRRRSKSYDTDPCTFLFSIIFARWHKRVYRTAECWQIEDQASQPRKRRFGSSVYTLKEMEEATSSFSDENLLGKGGFGRVYQGTLKTGEVVAIKKMDLPTFKKADGEREFRVEVDILSRLDHPNLVSLIGYCADGKHRFLVYEYMQNGNLQDHLNGIKEAKISWPIRLRIALGAAKGLAYLHSSSSVGIPIVHRDFKSTNVLLDSNYNAKISDFGLAKLMPEGKDTCVTARVLGTFGYFDPEYTSTGKLTLQSDIYAFGVVLLELLTGRRAVDLTQGPNEQNLVLQVRNILNDRKKLRKVIDVELPRNSYSMEAITMFADLASRCIRIESKERPSVMDCVKELQLIIYTNSKGGLGGTIPTFRRL
>AT1G26970.1|PBL4
MGNCFGFSAKVGNRESPYRGSSRISAKRSQSSRLSSLTIQSSSYNDDTSVASLQTPRSEGELLASPTLKAFTFNELKTATRNFRPDSVIGEGGFGYVYKGWIDERTLSPSKPGSGMVVAVKKLKEEGFQGHRQWLAEVDCLGRLHHMNLVKLIGYCSKGDHIRLLVYEYMPKGSLENHLFRRGAEPIPWRTRIKVAIGAARGLAFLHEAQVIYRDFKASNILLDSEFNAKLSDFGLAKVGPTGDRTHVSTQVMGTQGYAAPEYVATGRITAKSDVYSFGVVLLELLSGRLTVDKTKVGVERNLVDWAIPYLGDKRKVFRIMDTKLGGQYPHKGACLTANTALQCLNQEPKLRPKMSDVLSTLEELEMTLKSGSISNSVMKLTSSSSSFTAKQRVRTPVADPVLSSRRCRRVR
>AT1G61590.1|PBL15
MRDSSTTASTKSSPLWKPFASNCCSVDDQTVFGNLSRCRPSRSEFSKNHLGPLPSFRRLSFADLSRSSSARINEDLAQTLGADLVDFQMCELKMITQSFSGNYLLGEGGFGKVYKGYVDDYLRQSLKAQPVAVKLLDIEGLQGHREWLSEVIFLGQLKHPNLVKLIGYCCEEEERVLIYEFMPRGSLENHLFRRISLSLPWATRLKIAVAAAKGLAFLHDLESPIIYRDFKTSNILLDSDFTAKLSDFGLAKMGPEGSKSHVTTRVMGTYGYAAPEYVSTGHLTTKSDVYSYGVVLLELLTGRRATEKSRPKNQQNIIDWSKPYLTSSRRLRCVMDPRLAGQYSVKAAKDTALLALQCVSPNPKDRPKMLAVVEALESLIHYKDMAVSSGHWPLSPKSQGGKVSPKVRGDHRSGRKSAPGSLRS
>AT1G61860.1|PBL41
MMKLCPCFINPHQLGPNSPRDSFDEGLTAYRGHSRKLFALFTFRSHRKGSCRQKYITEEIKKYGNVKNCGRIFKFKELIAATDNFSMDCMIGEGGFGRVYKGFLTSLNQVVAVKRLDRNGLQGTREFFAEVMVLSLAQHPNLVNLIGYCVEDEQRVLVYEFMPNGSLEDHLFDLPEGSPSLDWFTRMRIVHGAAKGLEYLHDYADPPVIYRDFKASNILLQSDFNSKLSDFGLARLGPTEGKDHVSTRVMGTYGYCAPEYAMTGQLTAKSDVYSFGVVLLEIISGRRAIDGDRPTEEQNLISWAEPLLKDRRMFAQIVDPNLDGNYPVKGLHQALAIAAMCLQEEAETRPLMGDVVTALEFLAKPIEVVDNTNTTPASPTQTSSSDSSN
>AT1G69790.1|PBL18
MGNCLDSSARVGNRESTFGGSSRISRKPNQSSRLSSLTIPSYSNNSFTTSSWSNLTPRSEGELLPSPTLKAFTFNELKTATRNFKPNSMIGEGGFGCVYKGWIGERSLSPSKPGSGMVVAVKKLKSEGFQGHKEWLTEVHYLGRLHHMNLVKLIGYCLEGEKRLLVYEYMPKGSLENHLFRRGAEPIPWKTRMKVAFSAARGLSFLHEAKVIYRDFKASNILLDVDFNAKLSDFGLAKAGPTGDRTHVTTQVIGTQGYAAPEYIATGRLTSKSDVYSFGVVLLELLSGRPTLDKSKVGVERNLVDWAIPYLVDRRKVFRIMDTKLGGQYPHKGACAAANIALRCLNTEPKLRPDMADVLSTLQQLETSSKKMGSTQNIVMSPSSHMS
>AT1G72540.1|PBL33
MRFSWKNICLPISCINNTNQKKTTTTNPPKEKLLLLSRQTSVPSRVYMSDFSNSTISLNDFSNSFFINIHIFTYEELKTITQGFSKYNFLGEGGFGEVYKGFVDDSLKTGLKDQPVAVKALKREGGQGHREWLAEVIILGQLKHPHLVNLVGYCCEDDERLLVYEYMERGNLEDHLFQKYGGALPWLTRVKILLGAAKGLEFLHKQEKPVIYRDFKPSNILLSSDFSSKLSDFGLATDGSEEEDSNFTKSVMGTEGYAAPEYISAGNLTTMSDVFSFGVVLLEMLTARKAVEKYRAQRGRNLVEWARPMLKDPNKLERIIDPSLEGKYSVEGIRKAAALAYQCLSHNPKSRPTMTTVVKTLEPILDLKDIQNGPFVYIVPVAGVSEVHEIKCKDDVKVVKEETEKDAKVFPRHRAGRRNRRKHKAMRSRAVYSDTALYKSLGTSLYNPAN
>AT1G74490.1|PBL29
MGNCFESCSKRNDNEDDNLDSSVNSKPFSRANSDTGRSSNLSYPWSLKPLITRKCEAISALPPPHKEGDIMHSQYLKSFTLDELKNATGNFCPESLIGEGGFGFVHKGCINGGPGIELAVAVKKLKTEGLQGHKEWLREVNYLGRLHHPNLVKLIGYSLENEHRLLVYEHLPNGSLENHLFERSSSVLSWSLRMKVAIGAARGLCFLHEANDQVIYRDFKAANILLDSGFNAKLSDFGLAKEGPKDNRSHVTTEVMGTEGYAAPEYLATGHLTTKCDVYSFGVVLLEILSGRRVIDKSKSREEENLVDWATPYLRDKRKVFRIMDTKLVGQYPQKAAFMMSFLALQCIGDVKVRPSMLEVVSLLEKVPIPRHRKSRSKGFACTNSASMPSKRFLRHPKD
>AT1G76360.1|PBL31
MGNICPGSGSSTVNHEPVSTKPLPVRRVQTPENKKFPPPLVAMPALHPTFPLPETGHKLRPAATPPREKPQHRTTRSVENPPREKPQEKTRSVENPPREKPQEKTRSVETPPQEKTRPVDNPPSKPVEKLGLGRKAVPPSGKIVTPNLKMFTLVELKTATKNFRPESVIGEGGFGQVFKGWVDEKTLAPSRAGVGIPVAVKKSNPDSEQGLHEWQCEVRFLGKFHHPNLVKLLGYCWEENQFLLVYEYLPKGSLENHLFSKGAEALPWDTRLKIAIEAAQGLTFLHNSEKSVIYRDFKASNILLDSNFHAKLSDFGLAKNGPINGFSHVTTRVMGTQGYAAPEYMATGHLYVRSDVYGFGVVLLELLTGLRALDPNRPSAQQNLVEWAKPGLNQKKKVQKMMDPRLEQKYPLLAVTKTAELILRCLEADPKNRPPMDDVLRELEVVRTIRDQPQEERRKRSSGPDTNRVRGNDSPYGRRTGRTG
>AT1G76370.1|PBL22
MRCFSCLNTQTNDMRINIDTLSDLTDYASVATKIDPRGTGSKSGILVNGKVNSPKPGGGARSFTFKELAAATKNFREGNIIGKGGFGSVYKGRLDSGQVVAIKQLNPDGHQGNQEFIVEVCMLSVFHHPNLVTLIGYCTSGAQRLLVYEYMPMGSLEDHLFDLEPDQTPLSWYTRMKIAVGAARGIEYLHCKISPSVIYRDLKSANILLDKEFSVKLSDFGLAKVGPVGNRTHVSTRVMGTYGYCAPEYAMSGRLTIKSDIYSFGVVLLELISGRKAIDLSKPNGEQYLVAWARPYLKDPKKFGLLVDPLLRGKFSKRCLNYAISITEMCLNDEANHRPKIGDVVVAFEYIASQSKSYEDRRTARKSTDSNRLRRETKQSY
>AT2G02800.1|PBL3,APK2B,Kin2
MGNCLDSSAKVDSSSHSPHANSASLSSRVSSKTSRSTVPSSLSINSYSSVESLPTPRTEGEILSSPNLKAFTFNELKNATRNFRPDSLLGEGGFGYVFKGWIDGTTLTASKPGSGIVVAVKKLKTEGYQGHKEWLTEVNYLGQLSHPNLVKLVGYCVEGENRLLVYEFMPKGSLENHLFRRGAQPLTWAIRMKVAIGAAKGLTFLHDAKSQVIYRDFKAANILLDAEFNSKLSDFGLAKAGPTGDKTHVSTQVMGTHGYAAPEYVATGRLTAKSDVYSFGVVLLELLSGRRAVDKSKVGMEQSLVDWATPYLGDKRKLFRIMDTRLGGQYPQKGAYTAASLALQCLNPDAKLRPKMSEVLAKLDQLESTKPGTGVGNRQAQIDSPRGSNGSIVQKSPRRYSYDRPLLHITPGASPLPTHNHSPRVR
>AT2G05940.1|RIPK
MAVKKKVSWRSLIVGCLGDPETLMASSKKPKRKNDVIKKQSSFQRLSILDMSNPSSNTLSEDLSISLAGSDLHVFTLAELKVITQSFSSTNFLGEGGFGPVHKGFIDDKLRPGLKAQPVAVKLLDLEGLQGHREWLTEVMFLGQLKHKNLVKLIGYCCEEEHRTLVYEFMPRGSLENQLFRRYSASLPWSTRMKIAHGAATGLQFLHEAENPVIYRDFKASNILLDSDYTAKLSDFGLAKDGPEGDDTHVSTRVMGTQGYAAPEYIMTGHLTARSDVYSFGVVLLELLTGRRSVDKKRSSREQNLVDWARPMLNDPRKLSRIMDPRLEGQYSETGARKAATLAYQCLSHRPKNRPCMSAVVSILNDLKDYNDIPMGTFTYTVPNTPDNKEDDGRVGNKPRKSSHHHHHQQQQSNHPRSSPSPTTKSPSPTAKSPRNSTENHRRTLRNGVNSPLRSEAGGERY
>AT2G07180.1|PBL17
MGICFSAEDQHYQFSQQQNYPKKTTPGKKAAVYLMKSDCEDVVGKVSGSGSGGGGLPLAPKNIKDLQSNPGYENVDIFTYEEMKIATKQFRPDYILGEGGFGVVYKGVIDESVRVGFKSTKVAIKELNPEGFQGDREWLAEVNYLGQLSHPNLVKLIGYCCEDDHRLLVYEYMAMGSLEKHLFRRVGCTLTWTKRMKIALDAAKGLAFLHGAERSIIYRDLKTANILLDEGYNAKLSDFGLAKDGPRGDQTHVSTRVMGTYGYAAPEYVMTGHLTSRSDVYGFGVLLLEMLLGKRAMDKSRACREHNLVEWARPLLNHNKKLLRIIDPRMDGQYGTKALMKVAGLAYQCLSQNPKGRPLMNHVVEVLETLKDDGDAQEEVMTNLHSRGKSVTLYEASSDSQGTRDGNGQRRRRPESGRSKSEAAVDTEKYVSTLSEPDTTKI
>AT2G17220.1|PBL32,Kin3
MGLCWGSPSDSPPTTTPSSTGNISSVGTFKSSNNTTTTGTSRGSNISSNSGFSVASGEDAYPDGQILPIPNLRIFSLAELRASTRNFRSENVLGEGGFGKVFKGWLEDKTPGKQSNGTVIAVKKLNAESFQGFEEWQCEVNFLGRVSHPNLVKLLGYCLEGEELLLVYEYMQKGSLENHLFRKGSAVQPLSWEIRLKIAIGAAKGLAFLHASEKQVIYRDFKASNILLDGSYNAKISDFGLAKLGPSASQSHITTRVMGTHGYAAPEYVATGHLYVKSDVYGFGVVLAEILTGLHALDPTRPTGQHNLTEWIKPHLSERRKLRSIMDPRLEGKYPFKSAFRVAQLALKCLGPEPKNRPSMKEVVESLELIEAANEKPLERRTTRASPSIRQQQGHYRPQQLSSFRPRQNVSRAH
>AT2G26290.1|PBL12,ARSK1
MAVFKKKKTSLTSLFLGCYKAKNASKYEGGEKAVMKIRTCPAFKRLSLSDISDPSSPMSVMDDLSHSFTSQKLRLFTLSELRVITHNFSRSNMLGEGGFGPVYKGFIDDKVKPGIEAQPVAVKALDLHGHQGHREWLAEILFLGQLSNKHLVKLIGFCCEEEQRVLVYEYMPRGSLENQLFRRNSLAMAWGIRMKIALGAAKGLAFLHEAEKPVIYRDFKTSNILLDSDYNAKLSDFGLAKDGPEGEHTHVTTRVMGTQGYAAPEYIMTGHLTTMNDVYSFGVVLLELITGKRSMDNTRTRREQSLVEWARPMLRDQRKLERIIDPRLANQHKTEAAQVAASLAYKCLSQHPKYRPTMCEVVKVLESIQEVDIRKHDGNNNKEGKKFVDINKFRHHRKGKRRVNIAYSDSLVYKESKAKQNDGI
>AT2G28590.1|PBL6
MGCFGRTPKSNKRSDTKTTKNNDFTPKKLTVNANRDKLTQPSSDCLKVSICGDVSKEIVTKKDQLALDAKDTNVEDEVIVKKAQTFTFEELSVSTGNFKSDCFLGEGGFGKVYKGFIEKINQVVAIKQLDRNGAQGIREFVVEVLTLSLADHPNLVKLIGFCAEGVQRLLVYEYMPLGSLDNHLHDLPSGKNPLAWNTRMKIAAGAARGLEYLHDTMKPPVIYRDLKCSNILIDEGYHAKLSDFGLAKVGPRGSETHVSTRVMGTYGYCAPDYALTGQLTFKSDVYSFGVVLLELITGRKAYDNTRTRNHQSLVEWANPLFKDRKNFKKMVDPLLEGDYPVRGLYQALAIAAMCVQEQPSMRPVIADVVMALDHLASSKYDRSHRQKQDNVTETKVDEEKTLTTESNVCVEEKQEIKICSDQAT
>AT2G28930.1|PBL10,APK1B,PK1B
MKMGFVEKVKSNVFLYANYVFGCCIGASPKYMSSEANDSLGSKSSSVSIRTNPRTEGEILQSPNLKSFTFAELKAATRNFRPDSVLGEGGFGSVFKGWIDEQTLTASKPGTGVVIAVKKLNQDGWQGHQEWLAEVNYLGQFSHPNLVKLIGYCLEDEHRLLVYEFMPRGSLENHLFRRGSYFQPLSWTLRLKVALGAAKGLAFLHNAETSVIYRDFKTSNILLDSEYNAKLSDFGLAKDGPTGDKSHVSTRIMGTYGYAAPEYLATGHLTTKSDVYSYGVVLLEVLSGRRAVDKNRPPGEQKLVEWARPLLANKRKLFRVIDNRLQDQYSMEEACKVATLALRCLTFEIKLRPNMNEVVSHLEHIQTLNEAGGRNIDMVQRRMRRRSDSVAINQKPNAGFARQTAVGVIATAYPRPSDSPLFV
>AT2G28940.2|PBL37
MKCFHFTNGDKRTTTTIEEGVGGGDSVVSRASRLSWARSLSVASSTTSDPTRRSEFDSDWSFSPERLTFPKPLSQRWIGGLVPENDLKVFTFKELKIATKGFNRGLLIGEGGFGCVYRGVVDVSDSNGFDSKINVAVKQLNRQGLQGHKEWINEVNFLGVVNHPNLVKLVGYCADDDERGMQRLLVYELMCNKSLEDHLVGRVVSVSLPWMMRLKIAQDAAQGLAYLHEEMDFQLIFRDFKSSNILLDERFGAKLSDFGLARQGPPEGLGHVSTSVVGTVGYAAPEYVQTGKLTAKSDVWSFGVVLYELITGRRAVDRNRPRGEQKLLEWVKPYVSDSKKFHLIVDPRLEGQYYCMKSVQRVAALANKCLMKQPKSRPKMSEVVSLLGRIIDEEAENVPPPVADETEEIIKAELNGESEPELKKQGSSYRKKVLDLRDKMNLNKSLSKLDWRNWTPGLVRTW
>AT2G39110.1|PBL38
MNNSTSVKRLVSSKAMKCFYFSKDKTQDDEAKTRKFGSATMARGGSGSEFNSDTSTATSITSSLHVLSETHSNNLKVFVLDDLKTATKNFSRSLMIGEGGFGGVFRGVIQNPQDSRKKIDIAVKQLSRRGLQGHKEWVTEVNVLGVVEHPNLVKLIGYCAEDDERGIQRLLVYEYVQNRSVQDHLSNRFIVTPLPWSTRLKIAQDTARGLAYLHQGMEFQIIFRDFKSSNILLDENWNAKLSDFGLARMGPSDGITHVSTAVVGTIGYAAPEYIQTGHLTAKSDVWSYGIFLYELITGRRPFDRNRPRNEQNILEWIRPHLSDIKKFKMIIDPRLEGNYYLKSALKLAAVANRCLMVKAKARPTMSQVSEMLERIVETSSDGAPSGLPLMKSLTPKDAFEASRRERVKRRFVELLIGENGCPNLPTWSHKLVTSI
>AT2G39660.1|BIK1
MGSCFSSRVKADIFHNGKSSDLYGLSLSSRKSSSTVAAAQKTEGEILSSTPVKSFTFNELKLATRNFRPDSVIGEGGFGCVFKGWLDESTLTPTKPGTGLVIAVKKLNQEGFQGHREWLTEINYLGQLSHPNLVKLIGYCLEDEHRLLVYEFMQKGSLENHLFRRGAYFKPLPWFLRVNVALDAAKGLAFLHSDPVKVIYRDIKASNILLDADYNAKLSDFGLARDGPMGDLSYVSTRVMGTYGYAAPEYMSSGHLNARSDVYSFGVLLLEILSGKRALDHNRPAKEENLVDWARPYLTSKRKVLLIVDNRLDTQYLPEEAVRMASVAVQCLSFEPKSRPTMDQVVRALQQLQDNLGKPSQTNPVKDTKKLGFKTGTTKSSEKRFTQKPFGRHLV
>AT3G01300.1|PBL35
MGFDSVKVMENWQSKTSNENEKKKKKRRRKKNNNVRNSEHYEEEANGCWVKFRYIVCCASSTSDVETSLTLSTSTVGSQSAIVQSNDQPVGPVSSTTTTSNAESSLSTPIISEELNIYSHLKKFSFIDLKLATRNFRPESLLGEGGFGCVFKGWVEENGTAPVKPGTGLTVAVKTLNPDGLQGHKEWLAEINYLGNLLHPNLVKLVGYCIEDDQRLLVYEFMPRGSLENHLFRRSLPLPWSIRMKIALGAAKGLSFLHEEALKPVIYRDFKTSNILLDGEYNAKLSDFGLAKDAPDEGKTHVSTRVMGTYGYAAPEYVMTGHLTSKSDVYSFGVVLLEMLTGRRSMDKNRPNGEHNLVEWARPHLLDKRRFYRLLDPRLEGHFSVKGAQKVTQLAAQCLSRDSKIRPKMSEVVEVLKPLPHLKDMASASYYFQTMQAERLKAGSGSGSGRGFGSRNGQPVFRTLSSPHGQAGSSPYRHQIPSPKPKGATT
>AT3G02810.1|PBL42,LIP2
MHCFPCFSSPKNKKSSTTNETNDNNEPKPDDRRRAEETEEIEQSEGTSLKIFTFRELATATKNFRQECLLGEGGFGRVYKGTLKSTGQVVAVKQLDKHGLHGNKEFQAEVLSLGQLDHPNLVKLIGYCADGDQRLLVYDYISGGSLQDHLHEPKADSDPMDWTTRMQIAYAAAQGLDYLHDKANPPVIYRDLKASNILLDDDFSPKLSDFGLHKLGPGTGDKMMALSSRVMGTYGYSAPEYTRGGNLTLKSDVYSFGVVLLELITGRRALDTTRPNDEQNLVSWAQPIFRDPKRYPDMADPVLENKFSERGLNQAVAIASMCVQEEASARPLISDVMVALSFLSMPTEDGIPTTVPILSFKDKSMSIALSRHDSNLVSPPPELATEDDKSSTSSGEESSLESEKESVSKNEYKKKHEEEDSSMESDDESDSNSEHEKDQPPKPIDEKNQAQSLKIKYRYSWEDIDVNDERLSSKSSQKSNDESTSSRYDSDRDQDEKGKEEEEEEEAEEKHTHIEHIDSSKTDDDQSVYFDNDDDSGDDNGGSLHRIKSDVAIDSIKE
>AT3G07070.1|PBL26
MNCFSCFYFHEKKKVPRDSDNSYRRNGEVTGRDNNKTHPENPKTVNEQNKNNDEDKEVTNNIAAQTFSFRELATATKNFRQECLIGEGGFGRVYKGKLEKTGMIVAVKQLDRNGLQGNKEFIVEVLMLSLLHHKHLVNLIGYCADGDQRLLVYEYMSRGSLEDHLLDLTPDQIPLDWDTRIRIALGAAMGLEYLHDKANPPVIYRDLKAANILLDGEFNAKLSDFGLAKLGPVGDKQHVSSRVMGTYGYCAPEYQRTGQLTTKSDVYSFGVVLLELITGRRVIDTTRPKDEQNLVTWAQPVFKEPSRFPELADPSLEGVFPEKALNQAVAVAAMCLQEEATVRPLMSDVVTALGFLGTAPDGSISVPHYDDPPQPSDETSVEDSVAAEERERAVAEAMEWGVASRAHSRNPSAS
>AT3G09830.1|PBL39,PCRK1
MKCFLFSGGDKRGEQKTPISVSLTSIFSDREINRSGSEFNSRDVSGTSTESSMGRKNSYPPVSTRASNLREFSITDLKSATKNFSRSVMIGEGGFGCVFRGTVRNLEDSSVKIEVAVKQLGKRGLQGHKEWVTEVNFLGIVEHTNLVKLLGYCAEDDERGIQRLLVYEYMPNRSVEFHLSPRSLTVLTWDLRLRIAQDAARGLTYLHEEMEFQIIFRDFKSSNILLDEDWKAKLSDFGLARLGPSEGLTHVSTDVVGTMGYAAPEYIQTGRLTSKSDVWGYGVFLYELITGRRPVDRNRPKGEQKLLEWVRPYLSDTRKFKLILDPRLEGKYPIKSVQKLAVVANRCLVRNSKARPKMSEVLEMVNKIVEASSGNGSPQLVPLNSVKASRDARGKNNGGGGEGGWFGKLWNPKTIRAC
>AT3G20530.1|PBL23
MKINCLFCCMSHRRFNRRSSSRQSIKDCIDAKNNITTFDNISFKTDSSRRRYISEEIAKLGKGNISAHIFTFRELCVATKNFNPDNQLGEGGFGRVYKGQIETPEQVVAVKQLDRNGYQGNREFLVEVMMLSLLHHQNLVNLVGYCADGDQRILVYEYMQNGSLEDHLLELARNKKKPLDWDTRMKVAAGAARGLEYLHETADPPVIYRDFKASNILLDEEFNPKLSDFGLAKVGPTGGETHVSTRVMGTYGYCAPEYALTGQLTVKSDVYSFGVVFLEMITGRRVIDTTKPTEEQNLVTWASPLFKDRRKFTLMADPLLEGKYPIKGLYQALAVAAMCLQEEAATRPMMSDVVTALEYLAVTKTEEDGQTVEGEEEEEEDERSKL
>AT3G24790.1|PBL25
MPAPYKQPNSPKRTTGEVVAKNANGPSNNMGARIFTFRELATATKNFRQECLIGEGGFGRVYKGKLENPAQVVAVKQLDRNGLQGQREFLVEVLMLSLLHHRNLVNLIGYCADGDQRLLVYEYMPLGSLEDHLLDLEPGQKPLDWNTRIKIALGAAKGIEYLHDEADPPVIYRDLKSSNILLDPEYVAKLSDFGLAKLGPVGDTLHVSSRVMGTYGYCAPEYQRTGYLTNKSDVYSFGVVLLELISGRRVIDTMRPSHEQNLVTWALPIFRDPTRYWQLADPLLRGDYPEKSLNQAIAVAAMCLHEEPTVRPLMSDVITALSFLGASSNSSNTGSNHLQQNRSNKYQDAVQWDSSPRYANSQM
>AT3G26940.1|CDG1
MVSCLCFRPSRKTKLKDKSHKRSIRNQTSSSSAQPAGTAKEVDSSSSQTVVQDSSRYRCQIFSYRELAIATNSFRNESLIGRGGFGTVYKGRLSTGQNIAVKMLDQSGIQGDKEFLVEVLMLSLLHHRNLVHLFGYCAEGDQRLVVYEYMPLGSVEDHLYDLSEGQEALDWKTRMKIALGAAKGLAFLHNEAQPPVIYRDLKTSNILLDHDYKPKLSDFGLAKFGPSDDMSHVSTRVMGTHGYCAPEYANTGKLTLKSDIYSFGVVLLELISGRKALMPSSECVGNQSRYLVHWARPLFLNGRIRQIVDPRLARKGGFSNILLYRGIEVAFLCLAEEANARPSISQVVECLKYIIDHTIRKERRTRRRLLGGNKDGAGTSRSPDETMMRMLEEEEEYVTSEEAIERRRVIVDDARTWAGMNRRGATPPTPTP
>AT3G28690.2|PBL36
MATKLESFKVVEKLGVEKGEKGKMMSKKKNVKKDGDESESGFWFRFKFIFSCISSRSKVDSSMNATAVIAEPKKVIEKLEGHPAPTKDTGCAESGSSTPLMSGELKYSSKLRIFMFNDLKLATRNFRPESLLGEGGFGCVFKGWIEENGTAPVKPGTGLTVAVKTLNPDGLQGHKEWLAEINFLGNLVHPSLVKLVGYCMEEDQRLLVYEFMPRGSLENHLFRRTLPLPWSVRMKIALGAAKGLAFLHEEAEKPVIYRDFKTSNILLDGEYNAKLSDFGLAKDAPDEKKSHVSTRVMGTYGYAAPEYVMTGHLTTKSDVYSFGVVLLEILTGRRSVDKSRPNGEQNLVEWVRPHLLDKKRFYRLLDPRLEGHYSIKGAQKATQVAAQCLNRDSKARPKMSEVVEALKPLPNLKDFASSSSSFQTMQPVAKNGVRTQGGGFVSRNGPPMRSLSSLNLPQASPYRYARQSPKPKGKEP
>AT3G55450.2|PBL1
MGSCLSSRVLSTFSTILHLPFFFFFFFFPFFGVLSILTVVNAFVCCADKSSSGLDDLHLSSCKSSSSATAHKTEGEILSSTTVKSFSFNELKLATRNFRSDSVVGEGGFGCVFRGWLDETTLTPTKSSSGLVIAVKRLNPDGFQGHREWLTEINYLGQLSHPNLVKLIGYCLEDEQRLLVYEFMHKGSLENHLFANGNKDFKPLSWILRIKVALDAAKGLAFLHSDPVKVIYRDIKASNILLDSDFNAKLSDFGLARDGPMGEQSYVSTRVMGTFGYAAPEYVSTGHLNARSDVYSFGVVLLELLCGRQALDHNRPAKEQNLVDWARPYLTSRRKVLLIVDTRLNSQYKPEGAVRLASIAVQCLSFEPKSRPTMDQVVRALVQLQDSVVKPANVDPLKVKDTKKLVGLKTEDKYQRNGLNKKTVGL
>AT4G13190.1|PBL24
MSCFLGPSTNNKSRENEGSSMAAPYEQQNLPRNDRRQITTWEAVGTNKESPKNIKAKSFKFRELATATNSFRQEFLIGEGGFGRVYKGKMEKTGQVVAVKQLDRNGLQGNREFLVEIFRLSLLHHPNLANLIGYCLDGDQRLLVHEFMPLGSLEDHLLDVVVGQQPLDWNSRIRIALGAAKGLEYLHEKANPPVIYRDFKSSNILLNVDFDAKLSDFGLAKLGSVGDTQNVSSRVVGTYGYCAPEYHKTGQLTVKSDVYSFGVVLLELITGKRVIDTTRPCHEQNLVTWAQPIFREPNRFPELADPLLQGEFPEKSLNQAVAIAAMCLQEEPIVRPLISDVVTALSFMSTETGSPSGLTGTALNPLSPKTVEDQGWLQCESPRDVYSLL
>AT4G17660.1|PBL20
MNCLFLFMSKKPKSRGNMEKEKKNIRGREFLQKSAPELTTRKTTLSFNLPTPRSLPSPTSIKDLYTDREQNQNQNLRVFSFKELSDATCEFSRKLKIGEGGFGSVYKATINNPTVGDSHSSPLTVAVKKLNRQSLQGHKQWLAEVHFLGVVNHPNVVRLLGYCSEDRERLLVYELMSNRSLEDHLFTLRTLTLSWKQRLEIMLGAAQGLAYLHEIQVIYRDFKSSNVLLNEEFHPKLSDFGLAREGPEGDNTHVTTARVGTDGYAAPEYVITGHLKTHCDVYSFGVVLYEIITGRRTLERMKPLAEQKLLEWVKKYPINSKRFKMIVDSKLCNKYPIAMVRRVAKLADHCVNKIDKERPTMAFVVESLTNIIEESNSEDMGSSVGIRG
>AT4G35600.2|PBL30,CST,Kin4,CX32
MGACISFFSSSSPSKTGLHSHAATTNNHSNGTEFSSTTGATTNSSVGQQSQFSDISTGIISDSGKLLESPNLKVYNFLDLKTATKNFKPDSMLGQGGFGKVYRGWVDATTLAPSRVGSGMIVAIKRLNSESVQGFAEWRSEVNFLGMLSHRNLVKLLGYCREDKELLLVYEFMPKGSLESHLFRRNDPFPWDLRIKIVIGAARGLAFLHSLQREVIYRDFKASNILLDSNYDAKLSDFGLAKLGPADEKSHVTTRIMGTYGYAAPEYMATGHLYVKSDVFAFGVVLLEIMTGLTAHNTKRPRGQESLVDWLRPELSNKHRVKQIMDKGIKGQYTTKVATEMARITLSCIEPDPKNRPHMKEVVEVLEHIQGLNVVPNRSSTKQAVANSSRSSPHHYRYKAGALGAERKRATPGRFGSVEK
>AT5G01020.1|PBL8
MGNCGTRDEAAVFTPQAQAQQLQKKHSRSVSDLSDPSTPRFRDDSRTPISYAQVIPFTLFELETITKSFRPDYILGEGGFGTVYKGYIDDNLRVGLKSLPVAVKVLNKEGLQGHREWLTEVNFLGQLRHPNLVKLIGYCCEDDHRLLVYEFMLRGSLENHLFRKTTAPLSWSRRMMIALGAAKGLAFLHNAERPVIYRDFKTSNILLDSDYTAKLSDFGLAKAGPQGDETHVSTRVMGTYGYAAPEYVMTGHLTARSDVYSFGVVLLEMLTGRKSVDKTRPSKEQNLVDWARPKLNDKRKLLQIIDPRLENQYSVRAAQKACSLAYYCLSQNPKARPLMSDVVETLEPLQCTGDALIPCATTTAGAAFAMGGVPDYRMHRRFAKNVGPGAICRSPNPNYSPGGPAACRVR
>AT5G02290.1|PBL11,NAK
MGGCFSNRIKTDIASSTWLSSKFLSRDGSKGSSTASFSYMPRTEGEILQNANLKNFSLSELKSATRNFRPDSVVGEGGFGCVFKGWIDESSLAPSKPGTGIVIAVKRLNQEGFQGHREWLAEINYLGQLDHPNLVKLIGYCLEEEHRLLVYEFMTRGSLENHLFRRGTFYQPLSWNTRVRMALGAARGLAFLHNAQPQVIYRDFKASNILLDSNYNAKLSDFGLARDGPMGDNSHVSTRVMGTQGYAAPEYLATGHLSVKSDVYSFGVVLLELLSGRRAIDKNQPVGEHNLVDWARPYLTNKRRLLRVMDPRLQGQYSLTRALKIAVLALDCISIDAKSRPTMNEIVKTMEELHIQKEASKEQQNPQISIDNIINKSPQAVNYPRPSIM
>AT5G02800.1|PBL7,CDL1
MGWIPCSGKSSGRNKTRRNGDHKLDRKSSDCSVSTSEKSRAKSSLSESKSKGSDHIVAQTFTFSELATATRNFRKECLIGEGGFGRVYKGYLASTSQTAAIKQLDHNGLQGNREFLVEVLMLSLLHHPNLVNLIGYCADGDQRLLVYEYMPLGSLEDHLHDISPGKQPLDWNTRMKIAAGAAKGLEYLHDKTMPPVIYRDLKCSNILLDDDYFPKLSDFGLAKLGPVGDKSHVSTRVMGTYGYCAPEYAMTGQLTLKSDVYSFGVVLLEIITGRKAIDSSRSTGEQNLVAWARPLFKDRRKFSQMADPMLQGQYPPRGLYQALAVAAMCVQEQPNLRPLIADVVTALSYLASQKFDPLAQPVQGSLFAPGTPPRSKRV
>AT5G03320.1|PBL40,PCRK2
MKCFLFPLGDKKDEQRSPKPVSPTSNFSDVNKSGSDFSPRDVSGTSTVSSTGRNSNTSMSARENNLREFTIGDLKSATRNFSRSGMIGEGGFGCVFWGTIKNLEDPSKKIEVAVKQLGKRGLQGHKEWVTEVNFLGVVEHSNLVKLLGHCAEDDERGIQRLLVYEYMPNQSVEFHLSPRSPTVLTWDLRLRIAQDAARGLTYLHEEMDFQIIFRDFKSSNILLDENWTAKLSDFGLARLGPSPGSSHVSTDVVGTMGYAAPEYIQTGRLTSKSDVWGYGVFIYELITGRRPLDRNKPKGEQKLLEWVRPYLSDTRRFRLIVDPRLEGKYMIKSVQKLAVVANLCLTRNAKARPKMSEVLEMVTKIVEASSPGNGGKKPQLVPLKSQETSRVEEGKNKKVLDGAEGGWLEKLWNPKNVRAC
>AT5G11400|BKN1.Hh_0
MGNCLKHFKQQLPSIAPKPLIIPPIFSVEPENENLRVFRFADLKKATKKFRQDRVVECEDYSVRKFYKGYIDETTFAPSRAGTGIAVSVMECDSSRSLQDWMAVVRSLGQLSHQNLVNFLGYCCEDNKPFFLVFEYSHKGSLDSHIFGKEEEALPWEIRVKIAIGTAQGLAFLHSIKNSPLNRELRMHNIMLDVVQYNAKLFYLEPTKRSLVDEGLKRGRFTYLSPEWGSLGILDMTTDVYIFGMILLELLMGSKDRKKIKEEQGLVDYWTSSFLPDNYKIEEIIDPRLGSDYSANAATQMGTLINRCTAHNTKKRPLMQQVLDGLNHIAEIKD
>AT5G11410.1|BKN2
MGNCLKPLKEQPPSASPKPLTIPSSSVEPVKENLKEFRFAELNKATKRFRKYMVIKGNDNGFTRTFYEGCINETTFAPSRTGITVSVMECYQDNSQTLQDWKEEVKSLGRISHPNLVKLLGYCCEENKSFLVFEYLHKGSLNRYIFGKEEEALPWETRVKIAIGAAQSIAFLHWVKNSALYRELRMYNILLDEHYNTKLFYLGSKKLCLLEESVTTAFIGRTVYIPPEYVISGHLGTKSDVYTFGVILLEILTGLKASDGKKNENMQSLHVWTKPFLSDQSKIREIIDPRLGNDYPVNAATQMGKLIKRCIKLDTRKRPSMQQVFDGLNDIAEIKD
>AT5G11360.1|BKN3
MGNIVKPFKQQPSSFAYQPLTVPLIPVEAQSENLRVFSFKEWMKATKKSRQDRVVIRDDHYIRSFYKGYIDNTTFAPSRTKTGTPVSVVEYLHGSSQALQEWVDIFGVILLELLVGSQDRSTALKNQSSDWTGSFLPDNYKIGEIIDPRIGSDYPVDAATKIVTLIQRCTNRDKKKRPLMQEVLDALNYIAGIRS
>AT5G13160.1|PBS1
MGCFSCFDSSDDEKLNPVDESNHGQKKQSQPTVSNNISGLPSGGEKLSSKTNGGSKRELLLPRDGLGQIAAHTFAFRELAAATMNFHPDTFLGEGGFGRVYKGRLDSTGQVVAVKQLDRNGLQGNREFLVEVLMLSLLHHPNLVNLIGYCADGDQRLLVYEFMPLGSLEDHLHDLPPDKEALDWNMRMKIAAGAAKGLEFLHDKANPPVIYRDFKSSNILLDEGFHPKLSDFGLAKLGPTGDKSHVSTRVMGTYGYCAPEYAMTGQLTVKSDVYSFGVVFLELITGRKAIDSEMPHGEQNLVAWARPLFNDRRKFIKLADPRLKGRFPTRALYQALAVASMCIQEQAATRPLIADVVTALSYLANQAYDPSKDDSRRNRDERGARLITRNDDGGGSGSKFDLEGSEKEDSPRETARILNRDINRERAVAEAKMWGESLREKRRQSEQGTSESNSTG
>AT5G15080.1|PBL34
MGLDAVKAKGNWKSEKPKETENKNHKKKNGDDNKSRNEEEEEGEASGCWVKFRFMIGCIPSKSDLDASSSSIYGSNCTVTTMESKSANEKSNDQPVGQVSSTTTTSNAESSSSTPVISEELNISSHLRKFTFNDLKLSTRNFRPESLLGEGGFGCVFKGWIEENGTAPVKPGTGLTVAVKTLNPDGLQGHKEWLAEINFLGNLLHPNLVKLVGYCIEDDQRLLVYEFMPRGSLENHLFRRSLPLPWSIRMKIALGAAKGLSFLHEEALKPVIYRDFKTSNILLDADYNAKLSDFGLAKDAPDEGKTHVSTRVMGTYGYAAPEYVMTGHLTSKSDVYSFGVVLLEMLTGRRSMDKNRPNGEHNLVEWARPHLLDKRRFYRLLDPRLEGHFSIKGAQKVTQLAAQCLSRDPKIRPKMSDVVEALKPLPHLKDMASSSYYFQTMQAERLKNGSGRSQGFGSRNGQHQPVFRTLSSPHGSSPYRHQIPSPKPKGATT
>AT5G16500.1|PBL43,LIP1
MIIMMNCFPCFTSQKSRNAPCTTNETNDDNVEHDEFRPPVVATTKRTEEREPAEQQPPVKTFNFRELATATKNFRQECLLGEGGFGRVYKGTLQSTGQLVAVKQLDKHGLHGNKEFLAEVLSLAKLEHPNLVKLIGYCADGDQRLLVFEYVSGGSLQDHLYEQKPGQKPMDWITRMKIAFGAAQGLDYLHDKVTPAVIYRDLKASNILLDAEFYPKLCDFGLHNLEPGTGDSLFLSSRVMDTYGYSAPEYTRGDDLTVKSDVYSFGVVLLELITGRRAIDTTKPNDEQNLVAWAQPIFKDPKRYPDMADPLLRKNFSERGLNQAVAITSMCLQEEPTARPLISDVMVALSFLSMSTEDGIPATVPMESFRDKSMSIALSRHGSCSVTPFCISRKDVGNKSSSSSDSEDEEEEKEQKAEKEEESTSKKRQEQEETATDSDDESDSNSEKDQEEEQSQLEKARESSSSSSDSGSERRSIDETNATAQSLKISYSNYSSEEEDNEKLSSKSSCKSNEESTFSRYDSGRDHDDSSRNTSMRINSLAHDDKEEDEEENHETRSYSDHDDSPRNTSMRINSLSHDDDEEEEEENHQTRLEHIHSSKSEDQSVYSDDDAGESGESSLHRIEAKEEEHISSDHD
>AT5G18610.1|PBL27
MSGCLPCFGSSAKDAASKDSVKKELSAKDGSVTQSHHISLDKSKSRRGPEQKKELTAPKEGPTAHIAAQTFTFRELAAATKNFRPECLLGEGGFGRVYKGRLETTGQIVAVKQLDRNGLQGNREFLVEVLMLSLLHHPNLVNLIGYCADGDQRLLVYEYMPLGSLEDHLHDLPPDKEPLDWSTRMTIAAGAAKGLEYLHDKANPPVIYRDLKSSNILLGDGYHPKLSDFGLAKLGPVGDKTHVSTRVMGTYGYCAPEYAMTGQLTLKSDVYSFGVVFLELITGRKAIDNARAPGEHNLVAWARPLFKDRRKFPKMADPSLQGRYPMRGLYQALAVAAMCLQEQAATRPLIGDVVTALTYLASQTFDPNAPSGQNSRSGSGPPFIRTRDDRRSLGDGSSLDSPAETRSRLGSPATHKNSPDYRRRDMVREVNAGSEGGSETGGGSGRKWGLSDLEGQESQRGSPASVGRSSRGTPRNRDLDRERAVAEAKVWGENWRERKRATNGPGSFDSTND
>AT5G25440.1|
MGNCLSASTLPTEPNAPKSVEEGVKVFTVADLKKATNDFGNQMELGESLGYINPKTLSPAKKGVGMAVAVKKIYLANEQAFQDWLVDVEFLRHNSHPSLVKLIGYCYDRDMLFIVSEYFPNGSLGSYISRDSRPKSLPWETRLKISIGAAQCLAFLHSRKQAGLYRRYLTASKILLDSDFNARVSYFGKPKVSLDELVYTIGFSNVAPRYQYPPPEYILSGMSNMAGDVYSFGVILLKMLTGLGKDLTISAKREIKNKKYNIVEMIDPDLKNSYPLEAGRLMCELIKQCLEVDPKMRPTMQEVLDNLNAIAQI
>AT5G35580.1|PBL13
MVLCFQDPDNIYSPKKTKKDDGERVITKQKSFLGLSILDISNPSSTTLSEDLSISLAGSDLHVFTQAELRVITQSFSSSNFLGEGGFGPVHKGFIDDKLRPGLKAQPVAVKLLDLDGLQGHREFMTEVMCLGKLKHPNLVKLIGYCCEEAHRLLVYEFMPRGSLESQLFRRCSLPLPWTTRLNIAYEAAKGLQFLHEAEKPIIYRDFKASNILLDSDYTAKLSDFGLAKDGPQGDDTHVSTRVMGTQGYAAPEYIMTGHLTAKSDVYSFGVVLLELLTGRKSVDIARSSRKETLVEWARPMLNDARKLGRIMDPRLEDQYSETGARKAATLAYQCLRYRPKTRPDISTVVSVLQDIKDYKDDIPIGIFTYTVPTKPRREVKETSLQNFDKPRRETKVTSLQNFDKTRREVKDTSLQNFDKTRREVKETSLQNFDKTRREVKETSLQNFDKPRNVSTTDNHQKFRSPAHTARNHRITLRNGYNSPMRNEAGGERY
>AT5G47070.1|PBL19
MNCLFLFKSKKPRKQQKDNNKNKRKGKELLQNSAPELTNRSETSSFNLQTPRSLPSPRSIKDLYTEREQNLRVFSYEELSKATYVFSRKLVIGEGGFGIVYKGKILSNGDSSDPPLVVAIKKLNRQGLQGHKQWLAEVQFLGVVNHPNVVKLIGYCSEDGETGIERLLVYEYMSNRSLEDHLFPRRSHTLPWKKRLEIMLGAAEGLTYLHDLKVIYRDFKSSNVLLDDQFCPKLSDFGLAREGPDGDNTHVTTARVGTHGYAAPEYVQTGHLRLKSDVYSFGVVLYEIITGRRTIERNKPVAERRLLDWVKEYPADSQRFSMIVDPRLRNNYPAAGARSLAKLADLCLKKNDKERPTMEIVVERLKKIIEESDSEDYPMATTTTKESSQVRRRQVAKPEKQSLRGVSVRG
>AT5G56460.1|PBL16
MGNCWCRFEPLNHRVSANAKSESPKEQSPTVEDKHIKEVQKLPSNPKEVEDLRRDSAANPLIAFTYEELKNITSNFRQDRVLGGGGFGSVYKGFIKEDLGDQEVPEPLPVAVKVHDGDNSFQGHREWLAEVIFLGQLSHPNLVKLIGYCCEDNHRVLIYEYMARGSVENNLFSRVLLPLSWAIRMKIAFGAAKGLAFLHEAKKPVIYRDFKTSNILLDMDYNAKLSDFGLAKDGPVGDKSHVSTRIMGTYGYAAPEYIMTGHLTPGSDVYSFGVVLLELLTGRKSLDKSRPTREQNLIDWALPLLKEKKKVLNIVDPKMNCEYPVKAVQKAAMLAYHCLNRNPKARPLMRDIVDSLEPLQATEEEALLVPPVQKAVITIIDEMPKNGLKKVEELKKVEEVKKVIEDAC
>AT3G01090.2|KIN10
MFKRVDEFNLVSSTIDHRIFKSRMDGSGTGSRSGVESILPNYKLGRTLGIGSFGRVKIAEHALTGHKVAIKILNRRKIKNMEMEEKVRREIKILRLFMHPHIIRLYEVIETPTDIYLVMEYVNSGELFDYIVEKGRLQEDEARNFFQQIISGVEYCHRNMVVHRDLKPENLLLDSKCNVKIADFGLSNIMRDGHFLKTSCGSPNYAAPEVISGKLYAGPEVDVWSCGVILYALLCGTLPFDDENIPNLFKKIKGGIYTLPSHLSPGARDLIPRMLVVDPMKRVTIPEIRQHPWFQAHLPRYLAVPPPDTVQQAKKIDEEILQEVINMGFDRNHLIESLRNRTQNDGTVTYYLILDNRFRASSGYLGAEFQETMEGTPRMHPAESVASPVSHRLPGLMEYQGVGLRSQYPVERKWALGLQSRAHPREIMTEVLKALQDLNVCWKKIGHYNMKCRWVPNSSADGMLSNSMHDNNYFGDESSIIENEAAVKSPNVVKFEIQLYKTRDDKYLLDLQRVQGPQFLFLDLCAAFLAQLRVL
